# Supplementary material for: Trehalose 6-Phosphate Regulates Photosynthesis and Assimilate Partitioning in Reproductive Tissue
Source: Plant Physiol. 2018 Feb 6;176(4):2623–38. doi: 10.1104/pp.17.01673 (PMC5884609; doi:10.1104/pp.17.01673)
Supplement: Supplementary Data [file plphys_v176_4_2623_s1.zip]

Archive with 9 entries (9 files):
- 01673supplementary_table_4.xlsx
- PP2017-RA-01673R2_Supplemental_Material.xlsx
- PP2017-RA-01673R2_Supplemental_Materialfigs.pdf
- PP2017-RA-01673R2_Supplemental_Materialtbl2.xlsx
- PP2017-RA-01673R2_Supplemental_Materialtbl3.xlsx
- PP2017-RA-01673R2_Supplemental_Materialtbl5.xlsx
- PP2017-RA-01673R2_Supplemental_Materialtbl6.xlsx
- PP2017-RA-01673R2_Supplemental_Materialtbl7.xlsx
- PP2017-RA-01673R2_Supplemental_Materialtbl8.xlsx
