# Supplementary material for: Trehalose 6-Phosphate Regulates Photosynthesis and Assimilate Partitioning in Reproductive Tissue
Source: Plant Physiol. 2018 Feb 6;176(4):2623–38. doi: 10.1104/pp.17.01673 (PMC5884609; doi:10.1104/pp.17.01673)
Supplement: Supplementary Data [file plphys_v176_4_2623_s1.zip › 01673supplementary_table_4.xlsx]

## Sheet: Floret -5 DOWN
	gene	EntrezGene	EG_Accession	EG_Description	GeneOntology	GO_Accession	GO_Annotation	GenBank	GB_Accession	GB_Description	MaizeGDB_GenBank	MGB_Accession	MGB_Description	RefSeq_dna	RS_Accession	RS_Description	RefSeq_peptide	RSP_Accession	RSP_Description	UniGene	UG_Accession	UG_Description	Uniprot.SPTREMBL	Trembl_Accession	Trembl_Description	Uniprot.SWISSPROT	SP_Accession	SP_Description
1	AC204711.3_FG003	#N/A	#N/A	#N/A	#N/A	#N/A	#N/A	#N/A	#N/A	#N/A	#N/A	#N/A	#N/A	#N/A	#N/A	#N/A	#N/A	#N/A	#N/A	#N/A	#N/A	#N/A	#N/A	#N/A	#N/A	#N/A	#N/A	#N/A
2	AC233785.2_FG005	#N/A	#N/A	#N/A	#N/A	#N/A	#N/A	#N/A	#N/A	#N/A	#N/A	#N/A	#N/A	#N/A	#N/A	#N/A	#N/A	#N/A	#N/A	#N/A	#N/A	#N/A	#N/A	#N/A	#N/A	#N/A	#N/A	#N/A
3	GRMZM2G000209	EntrezGene	100192836	hypothetical protein LOC100192836	GO	GO:0016020	membrane	GenBank	#N/A	#N/A	MaizeGDB_GenBank	#N/A	#N/A	RefSeq_dna	NM_001138027	hypothetical protein LOC100192836 (LOC100192836), mRNA	RefSeq_peptide	NP_001131499	hypothetical protein LOC100192836	UniGene	Zm.31289;Zm.143809	Hypothetical protein LOC100192836;TSA: Zea mays contig59914, mRNA sequence	Uniprot/SPTREMBL	B4FCU2	Putative uncharacterized protein	Uniprot/SWISSPROT	#N/A	#N/A
4	GRMZM2G000836	EntrezGene	#N/A	#N/A	GO	GO:0008270;GO:0005622	zinc ion binding;intracellular	GenBank	#N/A	#N/A	MaizeGDB_GenBank	#N/A	#N/A	RefSeq_dna	#N/A	#N/A	RefSeq_peptide	#N/A	#N/A	UniGene	#N/A	#N/A	Uniprot/SPTREMBL	#N/A	#N/A	Uniprot/SWISSPROT	#N/A	#N/A
5	GRMZM2G009438	EntrezGene	#N/A	#N/A	GO	#N/A	#N/A	GenBank	#N/A	#N/A	MaizeGDB_GenBank	#N/A	#N/A	RefSeq_dna	#N/A	#N/A	RefSeq_peptide	#N/A	#N/A	UniGene	Zm.101058	Transcribed locus, moderately similar to XP_002447777.1 hypothetical protein SORBIDRAFT_06g015405 [Sorghum bicolor]	Uniprot/SPTREMBL	#N/A	#N/A	Uniprot/SWISSPROT	#N/A	#N/A
6	GRMZM2G013196	EntrezGene	100383530	hypothetical protein LOC100383530	GO	#N/A	#N/A	GenBank	#N/A	#N/A	MaizeGDB_GenBank	#N/A	#N/A	RefSeq_dna	#N/A	#N/A	RefSeq_peptide	NP_001169649	hypothetical protein LOC100383530	UniGene	Zm.83780	Transcribed locus	Uniprot/SPTREMBL	C0PGS5	Putative uncharacterized protein	Uniprot/SWISSPROT	#N/A	#N/A
7	GRMZM2G035285	EntrezGene	100277551	hypothetical protein LOC100277551	GO	#N/A	#N/A	GenBank	#N/A	#N/A	MaizeGDB_GenBank	#N/A	#N/A	RefSeq_dna	NM_001151078	hypothetical protein LOC100277551 (LOC100277551), mRNA	RefSeq_peptide	NP_001144550	hypothetical protein LOC100277551	UniGene	Zm.32546	Hypothetical protein LOC100277551	Uniprot/SPTREMBL	B6TW40	Putative uncharacterized protein	Uniprot/SWISSPROT	#N/A	#N/A
8	GRMZM2G045809	EntrezGene	100273345	hypothetical protein LOC100273345	GO	GO:0048046;GO:0045735;GO:0030145	apoplast;nutrient reservoir activity;manganese ion binding	GenBank	#N/A	#N/A	MaizeGDB_GenBank	#N/A	#N/A	RefSeq_dna	NM_001147786	hypothetical protein LOC100273345 (LOC100273345), mRNA	RefSeq_peptide	NP_001141258	hypothetical protein LOC100273345	UniGene	Zm.93854	Hypothetical protein LOC100273345	Uniprot/SPTREMBL	B4FUT3;B4FZ05;B6TVW2	Germin-like protein subfamily 1 member 17Putative uncharacterized protein ;;Putative uncharacterized protein ;Germin-like protein subfamily 1 member 17	Uniprot/SWISSPROT	#N/A	#N/A
9	GRMZM2G050371	EntrezGene	100284885	ornithine carbamoyltransferase	GO	GO:0009348;GO:0016743;GO:0016597;GO:0006520;GO:0004585;GO:0006207;GO:0004070	ornithine carbamoyltransferase complex;carboxyl- or carbamoyltransferase activity;amino acid binding;cellular amino acid metabolic process;ornithine carbamoyltransferase activity;'de novo' pyrimidine base biosynthetic process;aspartate carbamoyltransferase activity	GenBank	#N/A	#N/A	MaizeGDB_GenBank	#N/A	#N/A	RefSeq_dna	NM_001157780	ornithine carbamoyltransferase (LOC100284885), mRNA	RefSeq_peptide	NP_001151252	ornithine carbamoyltransferase	UniGene	Zm.100781;Zm.95652	Transcribed locus, moderately similar to NP_001151252.1 ornithine carbamoyltransferase [Zea mays];Ornithine carbamoyltransferase	Uniprot/SPTREMBL	C0PCS8;C4IZ94;B6TYF3	Putative uncharacterized protein ;Putative uncharacterized protein ;Ornithine carbamoyltransferase	Uniprot/SWISSPROT	#N/A	#N/A
10	GRMZM2G051541	EntrezGene	100283810	ATPP2-B12	GO	#N/A	#N/A	GenBank	#N/A	#N/A	MaizeGDB_GenBank	#N/A	#N/A	RefSeq_dna	NM_001156708	ATPP2-B12 (LOC100283810), mRNA	RefSeq_peptide	NP_001150180	ATPP2-B12	UniGene	Zm.30313	ATPP2-B12	Uniprot/SPTREMBL	B6TM11;C4J9X8	ATPP2-B12 ;Putative uncharacterized protein	Uniprot/SWISSPROT	#N/A	#N/A
11	GRMZM2G067575	EntrezGene	#N/A	#N/A	GO	#N/A	#N/A	GenBank	#N/A	#N/A	MaizeGDB_GenBank	#N/A	#N/A	RefSeq_dna	#N/A	#N/A	RefSeq_peptide	#N/A	#N/A	UniGene	Zm.67115	LOC100275965	Uniprot/SPTREMBL	B6SP90;B6UD48	Putative uncharacterized protein ;Putative uncharacterized protein	Uniprot/SWISSPROT	#N/A	#N/A
12	GRMZM2G070312	EntrezGene	100279144	hypothetical protein LOC100279144	GO	#N/A	#N/A	GenBank	#N/A	#N/A	MaizeGDB_GenBank	#N/A	#N/A	RefSeq_dna	NM_001152180	hypothetical protein LOC100279144 (LOC100279144), mRNA	RefSeq_peptide	NP_001145652	hypothetical protein LOC100279144	UniGene	Zm.124197	Hypothetical protein LOC100279144	Uniprot/SPTREMBL	B6UI92	Putative uncharacterized protein	Uniprot/SWISSPROT	#N/A	#N/A
13	GRMZM2G082385	EntrezGene	#N/A	#N/A	GO	GO:0006810;GO:0055085;GO:0005524;GO:0000166;GO:0042626;GO:0017111;GO:0016021;GO:0016887	transport;transmembrane transport;ATP binding;nucleotide binding;ATPase activity, coupled to transmembrane movement of substances;nucleoside-triphosphatase activity;integral to membrane;ATPase activity	GenBank	#N/A	#N/A	MaizeGDB_GenBank	#N/A	#N/A	RefSeq_dna	#N/A	#N/A	RefSeq_peptide	#N/A	#N/A	UniGene	#N/A	#N/A	Uniprot/SPTREMBL	#N/A	#N/A	Uniprot/SWISSPROT	#N/A	#N/A
14	GRMZM2G085974	EntrezGene	100382861	hypothetical protein LOC100382861	GO	#N/A	#N/A	GenBank	#N/A	#N/A	MaizeGDB_GenBank	#N/A	#N/A	RefSeq_dna	NM_001175557	hypothetical protein LOC100382861 (LOC100382861), mRNA	RefSeq_peptide	NP_001169028	hypothetical protein LOC100382861	UniGene	Zm.25427;Zm.157537	Clone 1695945 mRNA sequence;TSA: Zea mays contig33262, mRNA sequence	Uniprot/SPTREMBL	C0PB98	Putative uncharacterized protein	Uniprot/SWISSPROT	#N/A	#N/A
15	GRMZM2G088375	EntrezGene	#N/A	#N/A	GO	#N/A	#N/A	GenBank	#N/A	#N/A	MaizeGDB_GenBank	#N/A	#N/A	RefSeq_dna	#N/A	#N/A	RefSeq_peptide	#N/A	#N/A	UniGene	Zm.139539	Clone 293739 mRNA sequence	Uniprot/SPTREMBL	#N/A	#N/A	Uniprot/SWISSPROT	#N/A	#N/A
16	GRMZM2G092968	EntrezGene	100282294	meiosis 5	GO	#N/A	#N/A	GenBank	#N/A	#N/A	MaizeGDB_GenBank	#N/A	#N/A	RefSeq_dna	NM_001155206	meiosis 5 (LOC100282294), mRNA	RefSeq_peptide	NP_001148678	meiosis 5	UniGene	Zm.27728	Meiosis 5	Uniprot/SPTREMBL	B6T5X0	Meiosis 5	Uniprot/SWISSPROT	#N/A	#N/A
17	GRMZM2G100726	EntrezGene	#N/A	#N/A	GO	#N/A	#N/A	GenBank	#N/A	#N/A	MaizeGDB_GenBank	#N/A	#N/A	RefSeq_dna	#N/A	#N/A	RefSeq_peptide	#N/A	#N/A	UniGene	Zm.139312	Clone 1286200 mRNA sequence	Uniprot/SPTREMBL	#N/A	#N/A	Uniprot/SWISSPROT	#N/A	#N/A
18	GRMZM2G122039	EntrezGene	#N/A	#N/A	GO	GO:0008121;GO:0006122	ubiquinol-cytochrome-c reductase activity;mitochondrial electron transport, ubiquinol to cytochrome c	GenBank	#N/A	#N/A	MaizeGDB_GenBank	#N/A	#N/A	RefSeq_dna	#N/A	#N/A	RefSeq_peptide	#N/A	#N/A	UniGene	#N/A	#N/A	Uniprot/SPTREMBL	#N/A	#N/A	Uniprot/SWISSPROT	#N/A	#N/A
19	GRMZM2G137696	EntrezGene	100280907	LOC100280907	GO	#N/A	#N/A	GenBank	#N/A	#N/A	MaizeGDB_GenBank	#N/A	#N/A	RefSeq_dna	NM_001153827	LOC100280907 (pco086874), mRNA	RefSeq_peptide	NP_001147299	LOC100280907	UniGene	Zm.17170	LOC100280907	Uniprot/SPTREMBL	B6SP66	Oxygen-regulated protein	Uniprot/SWISSPROT	#N/A	#N/A
20	GRMZM2G142820	EntrezGene	100278862	hypothetical protein LOC100278862	GO	#N/A	#N/A	GenBank	#N/A	#N/A	MaizeGDB_GenBank	#N/A	#N/A	RefSeq_dna	NM_001152001	hypothetical protein LOC100278862 (LOC100278862), mRNA	RefSeq_peptide	NP_001145473	hypothetical protein LOC100278862	UniGene	Zm.125194	Hypothetical protein LOC100278862	Uniprot/SPTREMBL	B6UEQ4	Putative uncharacterized protein	Uniprot/SWISSPROT	#N/A	#N/A
21	GRMZM2G165179	EntrezGene	100282902	triacylglycerol lipase	GO	GO:0004806;GO:0006629	triglyceride lipase activity;lipid metabolic process	GenBank	#N/A	#N/A	MaizeGDB_GenBank	#N/A	#N/A	RefSeq_dna	NM_001155808	triacylglycerol lipase (LOC100282902), mRNA	RefSeq_peptide	NP_001149280	triacylglycerol lipase	UniGene	Zm.26363	Triacylglycerol lipase	Uniprot/SPTREMBL	B4FMY0;B4FX66;B6TCI8	Putative uncharacterized protein ;Putative uncharacterized protein ;Triacylglycerol lipase	Uniprot/SWISSPROT	#N/A	#N/A
22	GRMZM2G305046	EntrezGene	#N/A	#N/A	GO	GO:0005634;GO:0003677;GO:0006334;GO:0000786	nucleus;DNA binding;nucleosome assembly;nucleosome	GenBank	#N/A	#N/A	MaizeGDB_GenBank	#N/A	#N/A	RefSeq_dna	#N/A	#N/A	RefSeq_peptide	#N/A	#N/A	UniGene	#N/A	#N/A	Uniprot/SPTREMBL	C0HIB6;B6SZ05	Histone H2A ;Histone H2A	Uniprot/SWISSPROT	#N/A	#N/A
23	GRMZM2G313020	EntrezGene	#N/A	#N/A	GO	GO:0006508;GO:0004197	proteolysis;cysteine-type endopeptidase activity	GenBank	#N/A	#N/A	MaizeGDB_GenBank	#N/A	#N/A	RefSeq_dna	#N/A	#N/A	RefSeq_peptide	#N/A	#N/A	UniGene	#N/A	#N/A	Uniprot/SPTREMBL	#N/A	#N/A	Uniprot/SWISSPROT	#N/A	#N/A
24	GRMZM2G323287	EntrezGene	#N/A	#N/A	GO	#N/A	#N/A	GenBank	#N/A	#N/A	MaizeGDB_GenBank	#N/A	#N/A	RefSeq_dna	#N/A	#N/A	RefSeq_peptide	#N/A	#N/A	UniGene	Zm.156811	Hypothetical protein LOC100274640	Uniprot/SPTREMBL	B6SGR4	Putative uncharacterized protein	Uniprot/SWISSPROT	#N/A	#N/A
25	GRMZM2G336871	EntrezGene	100240694	LOC100240694	GO	#N/A	#N/A	GenBank	FJ445006	product:autophagy-related 8a variant 1	MaizeGDB_GenBank	#N/A	#N/A	RefSeq_dna	NM_001144020	LOC100240694 (pco136400), mRNA	RefSeq_peptide	NP_001137492	LOC100240694	UniGene	Zm.136836;Zm.116474	Transcribed locus, strongly similar to NP_001137492.1 LOC100240694 [Zea mays];Transcribed locus	Uniprot/SPTREMBL	B6SIF1	Autophagy-related 8a variant 1Autophagy-related protein 8 ;	Uniprot/SWISSPROT	#N/A	#N/A
26	GRMZM2G356839	EntrezGene	#N/A	#N/A	GO	#N/A	#N/A	GenBank	#N/A	#N/A	MaizeGDB_GenBank	#N/A	#N/A	RefSeq_dna	#N/A	#N/A	RefSeq_peptide	#N/A	#N/A	UniGene	Zm.150743;Zm.81181	TSA: Zea mays contig10796, mRNA sequence;LOC100274681	Uniprot/SPTREMBL	B6SH77	Putative uncharacterized protein	Uniprot/SWISSPROT	#N/A	#N/A
27	GRMZM2G377539	EntrezGene	#N/A	#N/A	GO	#N/A	#N/A	GenBank	#N/A	#N/A	MaizeGDB_GenBank	#N/A	#N/A	RefSeq_dna	#N/A	#N/A	RefSeq_peptide	#N/A	#N/A	UniGene	Zm.119965	Transcribed locus, moderately similar to NP_001140540.1 hypothetical protein LOC100272605 [Zea mays]	Uniprot/SPTREMBL	#N/A	#N/A	Uniprot/SWISSPROT	#N/A	#N/A
28	GRMZM2G390207	EntrezGene	#N/A	#N/A	GO	GO:0016627;GO:0008152;GO:0055114	oxidoreductase activity, acting on the CH-CH group of donors;metabolic process;oxidation reduction	GenBank	#N/A	#N/A	MaizeGDB_GenBank	#N/A	#N/A	RefSeq_dna	#N/A	#N/A	RefSeq_peptide	#N/A	#N/A	UniGene	#N/A	#N/A	Uniprot/SPTREMBL	#N/A	#N/A	Uniprot/SWISSPROT	#N/A	#N/A
29	GRMZM2G396477	EntrezGene	#N/A	#N/A	GO	GO:0005488	binding	GenBank	#N/A	#N/A	MaizeGDB_GenBank	#N/A	#N/A	RefSeq_dna	#N/A	#N/A	RefSeq_peptide	#N/A	#N/A	UniGene	Zm.18663	Transcribed locus	Uniprot/SPTREMBL	#N/A	#N/A	Uniprot/SWISSPROT	#N/A	#N/A
30	GRMZM2G399844	EntrezGene	100383355	hypothetical protein LOC100383355	GO	#N/A	#N/A	GenBank	#N/A	#N/A	MaizeGDB_GenBank	#N/A	#N/A	RefSeq_dna	NM_001176011	hypothetical protein LOC100383355 (LOC100383355), mRNA	RefSeq_peptide	NP_001169482	hypothetical protein LOC100383355	UniGene	Zm.137743	Hypothetical protein LOC100217266	Uniprot/SPTREMBL	C0PFB3	Putative uncharacterized protein	Uniprot/SWISSPROT	#N/A	#N/A
31	GRMZM2G400092	#N/A	#N/A	#N/A	#N/A	#N/A	#N/A	#N/A	#N/A	#N/A	#N/A	#N/A	#N/A	#N/A	#N/A	#N/A	#N/A	#N/A	#N/A	#N/A	#N/A	#N/A	#N/A	#N/A	#N/A	#N/A	#N/A	#N/A
32	GRMZM2G469839	EntrezGene	#N/A	#N/A	GO	GO:0008152;GO:0008168;GO:0008610	metabolic process;methyltransferase activity;lipid biosynthetic process	GenBank	#N/A	#N/A	MaizeGDB_GenBank	#N/A	#N/A	RefSeq_dna	#N/A	#N/A	RefSeq_peptide	#N/A	#N/A	UniGene	#N/A	#N/A	Uniprot/SPTREMBL	#N/A	#N/A	Uniprot/SWISSPROT	#N/A	#N/A
33	GRMZM5G862945	EntrezGene	100194287	hypothetical protein LOC100194287	GO	#N/A	#N/A	GenBank	#N/A	#N/A	MaizeGDB_GenBank	#N/A	#N/A	RefSeq_dna	#N/A	#N/A	RefSeq_peptide	NP_001132798	hypothetical protein LOC100194287	UniGene	Zm.34688	Hypothetical protein LOC100194287	Uniprot/SPTREMBL	B4FI51	Putative uncharacterized protein	Uniprot/SWISSPROT	#N/A	#N/A
34	GRMZM5G882631	EntrezGene	100381632	hypothetical protein LOC100381632	GO	#N/A	#N/A	GenBank	#N/A	#N/A	MaizeGDB_GenBank	#N/A	#N/A	RefSeq_dna	NM_001174449	hypothetical protein LOC100381632 (LOC100381632), mRNA	RefSeq_peptide	NP_001167920	hypothetical protein LOC100381632	UniGene	Zm.156769	Hypothetical protein LOC100381632	Uniprot/SPTREMBL	C0HHM8	Putative uncharacterized protein	Uniprot/SWISSPROT	#N/A	#N/A

## Sheet: Floret 0 DOWN
	gene	EntrezGene	EG_Accession	EG_Description	GeneOntology	GO_Accession	GO_Annotation	GenBank	GB_Accession	GB_Description	MaizeGDB_GenBank	MGB_Accession	MGB_Description	RefSeq_dna	RS_Accession	RS_Description	RefSeq_peptide	RSP_Accession	RSP_Description	UniGene	UG_Accession	UG_Description	Uniprot.SPTREMBL	Trembl_Accession	Trembl_Description	Uniprot.SWISSPROT	SP_Accession	SP_Description
1	AC183319.3_FG001	#N/A	#N/A	#N/A	#N/A	#N/A	#N/A	#N/A	#N/A	#N/A	#N/A	#N/A	#N/A	#N/A	#N/A	#N/A	#N/A	#N/A	#N/A	#N/A	#N/A	#N/A	#N/A	#N/A	#N/A	#N/A	#N/A	#N/A
2	AC183888.4_FG006	#N/A	#N/A	#N/A	#N/A	#N/A	#N/A	#N/A	#N/A	#N/A	#N/A	#N/A	#N/A	#N/A	#N/A	#N/A	#N/A	#N/A	#N/A	#N/A	#N/A	#N/A	#N/A	#N/A	#N/A	#N/A	#N/A	#N/A
3	AC186581.3_FG003	#N/A	#N/A	#N/A	#N/A	#N/A	#N/A	#N/A	#N/A	#N/A	#N/A	#N/A	#N/A	#N/A	#N/A	#N/A	#N/A	#N/A	#N/A	#N/A	#N/A	#N/A	#N/A	#N/A	#N/A	#N/A	#N/A	#N/A
4	AC194022.3_FG013	#N/A	#N/A	#N/A	#N/A	#N/A	#N/A	#N/A	#N/A	#N/A	#N/A	#N/A	#N/A	#N/A	#N/A	#N/A	#N/A	#N/A	#N/A	#N/A	#N/A	#N/A	#N/A	#N/A	#N/A	#N/A	#N/A	#N/A
5	AC206165.3_FG019	#N/A	#N/A	#N/A	#N/A	#N/A	#N/A	#N/A	#N/A	#N/A	#N/A	#N/A	#N/A	#N/A	#N/A	#N/A	#N/A	#N/A	#N/A	#N/A	#N/A	#N/A	#N/A	#N/A	#N/A	#N/A	#N/A	#N/A
6	AC208221.3_FG002	#N/A	#N/A	#N/A	#N/A	#N/A	#N/A	#N/A	#N/A	#N/A	#N/A	#N/A	#N/A	#N/A	#N/A	#N/A	#N/A	#N/A	#N/A	#N/A	#N/A	#N/A	#N/A	#N/A	#N/A	#N/A	#N/A	#N/A
7	AC212351.4_FG001	#N/A	#N/A	#N/A	#N/A	#N/A	#N/A	#N/A	#N/A	#N/A	#N/A	#N/A	#N/A	#N/A	#N/A	#N/A	#N/A	#N/A	#N/A	#N/A	#N/A	#N/A	#N/A	#N/A	#N/A	#N/A	#N/A	#N/A
8	AC216264.3_FG001	#N/A	#N/A	#N/A	#N/A	#N/A	#N/A	#N/A	#N/A	#N/A	#N/A	#N/A	#N/A	#N/A	#N/A	#N/A	#N/A	#N/A	#N/A	#N/A	#N/A	#N/A	#N/A	#N/A	#N/A	#N/A	#N/A	#N/A
9	AC230023.2_FG002	#N/A	#N/A	#N/A	#N/A	#N/A	#N/A	#N/A	#N/A	#N/A	#N/A	#N/A	#N/A	#N/A	#N/A	#N/A	#N/A	#N/A	#N/A	#N/A	#N/A	#N/A	#N/A	#N/A	#N/A	#N/A	#N/A	#N/A
10	AC230023.2_FG003	#N/A	#N/A	#N/A	#N/A	#N/A	#N/A	#N/A	#N/A	#N/A	#N/A	#N/A	#N/A	#N/A	#N/A	#N/A	#N/A	#N/A	#N/A	#N/A	#N/A	#N/A	#N/A	#N/A	#N/A	#N/A	#N/A	#N/A
11	AC230023.2_FG004	#N/A	#N/A	#N/A	#N/A	#N/A	#N/A	#N/A	#N/A	#N/A	#N/A	#N/A	#N/A	#N/A	#N/A	#N/A	#N/A	#N/A	#N/A	#N/A	#N/A	#N/A	#N/A	#N/A	#N/A	#N/A	#N/A	#N/A
12	cT6PP	#N/A	#N/A	#N/A	#N/A	#N/A	#N/A	#N/A	#N/A	#N/A	#N/A	#N/A	#N/A	#N/A	#N/A	#N/A	#N/A	#N/A	#N/A	#N/A	#N/A	#N/A	#N/A	#N/A	#N/A	#N/A	#N/A	#N/A
13	GRMZM2G001457	EntrezGene	541663	blue-light receptor phototropin 1	GO	GO:0007165;GO:0005524;GO:0004674;GO:0006355;GO:0004672;GO:0006468;GO:0004871	signal transduction;ATP binding;protein serine/threonine kinase activity;regulation of transcription, DNA-dependent;protein kinase activity;protein amino acid phosphorylation;signal transducer activity	GenBank	AF033263	product:nonphototropic hypocotyl 1	MaizeGDB_GenBank	#N/A	#N/A	RefSeq_dna	NM_001111416	blue-light receptor phototropin 1 (phot1), mRNA	RefSeq_peptide	NP_001104886	blue-light receptor phototropin 1	UniGene	Zm.156497;Zm.1519	TSA: Zea mays contig55102, mRNA sequence;Blue-light receptor phototropin 1	Uniprot/SPTREMBL	O48547	Nonphototropic hypocotyl 1	Uniprot/SWISSPROT	#N/A	#N/A
14	GRMZM2G001663	EntrezGene	#N/A	#N/A	GO	#N/A	#N/A	GenBank	#N/A	#N/A	MaizeGDB_GenBank	#N/A	#N/A	RefSeq_dna	#N/A	#N/A	RefSeq_peptide	#N/A	#N/A	UniGene	Zm.124433;Zm.136736	TSA: Zea mays contig30422, mRNA sequence;TSA: Zea mays contig27080, mRNA sequence	Uniprot/SPTREMBL	#N/A	#N/A	Uniprot/SWISSPROT	#N/A	#N/A
15	GRMZM2G004352	EntrezGene	100272947	hypothetical protein LOC100272947	GO	#N/A	#N/A	GenBank	#N/A	#N/A	MaizeGDB_GenBank	#N/A	#N/A	RefSeq_dna	NM_001147399	hypothetical protein LOC100272947 (LOC100272947), mRNA	RefSeq_peptide	NP_001140871	hypothetical protein LOC100272947	UniGene	Zm.8671	Hypothetical protein LOC100272947	Uniprot/SPTREMBL	B6TA03;B4FRV8	Putative uncharacterized protein ;Putative uncharacterized protein	Uniprot/SWISSPROT	#N/A	#N/A
16	GRMZM2G006130	EntrezGene	#N/A	#N/A	GO	GO:0046556;GO:0046373	alpha-N-arabinofuranosidase activity;L-arabinose metabolic process	GenBank	#N/A	#N/A	MaizeGDB_GenBank	#N/A	#N/A	RefSeq_dna	#N/A	#N/A	RefSeq_peptide	#N/A	#N/A	UniGene	#N/A	#N/A	Uniprot/SPTREMBL	#N/A	#N/A	Uniprot/SWISSPROT	#N/A	#N/A
17	GRMZM2G006290	EntrezGene	#N/A	#N/A	GO	GO:0016021;GO:0008236	integral to membrane;serine-type peptidase activity	GenBank	#N/A	#N/A	MaizeGDB_GenBank	#N/A	#N/A	RefSeq_dna	#N/A	#N/A	RefSeq_peptide	#N/A	#N/A	UniGene	#N/A	#N/A	Uniprot/SPTREMBL	#N/A	#N/A	Uniprot/SWISSPROT	#N/A	#N/A
18	GRMZM2G010460	EntrezGene	#N/A	#N/A	GO	GO:0043687;GO:0019787;GO:0051246	post-translational protein modification;small conjugating protein ligase activity;regulation of protein metabolic process	GenBank	#N/A	#N/A	MaizeGDB_GenBank	#N/A	#N/A	RefSeq_dna	#N/A	#N/A	RefSeq_peptide	#N/A	#N/A	UniGene	#N/A	#N/A	Uniprot/SPTREMBL	B4FLC1	Putative uncharacterized protein	Uniprot/SWISSPROT	#N/A	#N/A
19	GRMZM2G010673	EntrezGene	#N/A	#N/A	GO	#N/A	#N/A	GenBank	#N/A	#N/A	MaizeGDB_GenBank	#N/A	#N/A	RefSeq_dna	#N/A	#N/A	RefSeq_peptide	#N/A	#N/A	UniGene	Zm.131475;Zm.133461	Hypothetical protein LOC100278293;Hypothetical protein LOC100279146	Uniprot/SPTREMBL	B6U6D2	Putative uncharacterized protein	Uniprot/SWISSPROT	#N/A	#N/A
20	GRMZM2G011006	EntrezGene	100193480	hypothetical protein LOC100193480	GO	#N/A	#N/A	GenBank	#N/A	#N/A	MaizeGDB_GenBank	#N/A	#N/A	RefSeq_dna	NM_001138595	hypothetical protein LOC100193480 (LOC100193480), mRNA	RefSeq_peptide	NP_001132067	hypothetical protein LOC100193480	UniGene	Zm.86750;Zm.125580;Zm.154261	Hypothetical protein LOC100193480;TSA: Zea mays contig42766, mRNA sequence;TSA: Zea mays contig34439, mRNA sequence	Uniprot/SPTREMBL	B6U2V1;B4FF60	Putative uncharacterized protein ;Putative uncharacterized protein	Uniprot/SWISSPROT	#N/A	#N/A
21	GRMZM2G012464	#N/A	#N/A	#N/A	#N/A	#N/A	#N/A	#N/A	#N/A	#N/A	#N/A	#N/A	#N/A	#N/A	#N/A	#N/A	#N/A	#N/A	#N/A	#N/A	#N/A	#N/A	#N/A	#N/A	#N/A	#N/A	#N/A	#N/A
22	GRMZM2G012891	EntrezGene	#N/A	#N/A	GO	#N/A	#N/A	GenBank	#N/A	#N/A	MaizeGDB_GenBank	#N/A	#N/A	RefSeq_dna	#N/A	#N/A	RefSeq_peptide	#N/A	#N/A	UniGene	Zm.141749	Hypothetical protein LOC100272701	Uniprot/SPTREMBL	#N/A	#N/A	Uniprot/SWISSPROT	#N/A	#N/A
23	GRMZM2G013671	EntrezGene	#N/A	#N/A	GO	GO:0019953;GO:0005576	sexual reproduction;extracellular region	GenBank	#N/A	#N/A	MaizeGDB_GenBank	#N/A	#N/A	RefSeq_dna	#N/A	#N/A	RefSeq_peptide	#N/A	#N/A	UniGene	Zm.84805	Beta-expansin 5	Uniprot/SPTREMBL	Q94KS9	Beta-expansin 5 Fragment	Uniprot/SWISSPROT	#N/A	#N/A
24	GRMZM2G015024	EntrezGene	845218	ribosomal protein L22	GO	GO:0005840;GO:0006412;GO:0005622;GO:0003735	ribosome;translation;intracellular;structural constituent of ribosome	GenBank	#N/A	#N/A	MaizeGDB_GenBank	#N/A	#N/A	RefSeq_dna	#N/A	#N/A	RefSeq_peptide	NP_043063	ribosomal protein L22	UniGene	Zm.115900	Transcribed locus	Uniprot/SPTREMBL	#N/A	#N/A	Uniprot/SWISSPROT	P06589	50S ribosomal protein L22, chloroplastic
25	GRMZM2G015542	EntrezGene	100280087	hypothetical protein LOC100280087	GO	GO:0009055;GO:0020037;GO:0005506;GO:0004497;GO:0055114	electron carrier activity;heme binding;iron ion binding;monooxygenase activity;oxidation reduction	GenBank	#N/A	#N/A	MaizeGDB_GenBank	#N/A	#N/A	RefSeq_dna	NM_001153025	hypothetical protein LOC100280087 (LOC100280087), mRNA	RefSeq_peptide	NP_001146497	hypothetical protein LOC100280087	UniGene	Zm.125146	Hypothetical protein LOC100280087	Uniprot/SPTREMBL	B8A1V0	Putative uncharacterized protein	Uniprot/SWISSPROT	#N/A	#N/A
26	GRMZM2G018027	EntrezGene	#N/A	#N/A	GO	#N/A	#N/A	GenBank	#N/A	#N/A	MaizeGDB_GenBank	#N/A	#N/A	RefSeq_dna	#N/A	#N/A	RefSeq_peptide	#N/A	#N/A	UniGene	Zm.143946;Zm.152289;Zm.28542	TSA: Zea mays contig58960, mRNA sequence;TSA: Zea mays contig03413, mRNA sequence;TSA: Zea mays contig42720, mRNA sequence	Uniprot/SPTREMBL	#N/A	#N/A	Uniprot/SWISSPROT	#N/A	#N/A
27	GRMZM2G022710	EntrezGene	#N/A	#N/A	GO	#N/A	#N/A	GenBank	#N/A	#N/A	MaizeGDB_GenBank	#N/A	#N/A	RefSeq_dna	#N/A	#N/A	RefSeq_peptide	#N/A	#N/A	UniGene	Zm.130634	Clone 297001 mRNA sequence	Uniprot/SPTREMBL	#N/A	#N/A	Uniprot/SWISSPROT	#N/A	#N/A
28	GRMZM2G022979	#N/A	#N/A	#N/A	#N/A	#N/A	#N/A	#N/A	#N/A	#N/A	#N/A	#N/A	#N/A	#N/A	#N/A	#N/A	#N/A	#N/A	#N/A	#N/A	#N/A	#N/A	#N/A	#N/A	#N/A	#N/A	#N/A	#N/A
29	GRMZM2G023982	#N/A	#N/A	#N/A	#N/A	#N/A	#N/A	#N/A	#N/A	#N/A	#N/A	#N/A	#N/A	#N/A	#N/A	#N/A	#N/A	#N/A	#N/A	#N/A	#N/A	#N/A	#N/A	#N/A	#N/A	#N/A	#N/A	#N/A
30	GRMZM2G025459	EntrezGene	100285804	SNF1-related protein kinase regulatory subunit beta-1	GO	#N/A	#N/A	GenBank	#N/A	#N/A	MaizeGDB_GenBank	#N/A	#N/A	RefSeq_dna	NM_001158694	SNF1-related protein kinase regulatory subunit beta-1 (LOC100285804), mRNA	RefSeq_peptide	NP_001152166	SNF1-related protein kinase regulatory subunit beta-1	UniGene	Zm.18116	SNF1-related protein kinase regulatory subunit beta-1	Uniprot/SPTREMBL	B6U9Y4;B6TN07;B8A088	SNF1-related protein kinase regulatory subunit beta-1 ;SNF1-related protein kinase regulatory subunit beta-1 ;Putative uncharacterized protein	Uniprot/SWISSPROT	#N/A	#N/A
31	GRMZM2G028366	EntrezGene	#N/A	#N/A	GO	GO:0005524;GO:0008270;GO:0004386;GO:0008026;GO:0003676	ATP binding;zinc ion binding;helicase activity;ATP-dependent helicase activity;nucleic acid binding	GenBank	#N/A	#N/A	MaizeGDB_GenBank	#N/A	#N/A	RefSeq_dna	#N/A	#N/A	RefSeq_peptide	#N/A	#N/A	UniGene	Zm.98018;Zm.85097;Zm.78900	Transcribed locus, moderately similar to XP_002451788.1 hypothetical protein SORBIDRAFT_04g007820 [Sorghum bicolor];Clone EL01N0554D04.c mRNA sequence;Transcribed locus, moderately similar to XP_002451786.1 hypothetical protein SORBIDRAFT_04g007810 [Sorghum bicolor]	Uniprot/SPTREMBL	#N/A	#N/A	Uniprot/SWISSPROT	#N/A	#N/A
32	GRMZM2G029223	EntrezGene	#N/A	#N/A	GO	GO:0007018;GO:0005524;GO:0003777	microtubule-based movement;ATP binding;microtubule motor activity	GenBank	#N/A	#N/A	MaizeGDB_GenBank	#N/A	#N/A	RefSeq_dna	#N/A	#N/A	RefSeq_peptide	#N/A	#N/A	UniGene	#N/A	#N/A	Uniprot/SPTREMBL	#N/A	#N/A	Uniprot/SWISSPROT	#N/A	#N/A
33	GRMZM2G031143	EntrezGene	100277922;100277271	hypothetical protein LOC100277922;hypothetical protein LOC100277271	GO	#N/A	#N/A	GenBank	#N/A	#N/A	MaizeGDB_GenBank	#N/A	#N/A	RefSeq_dna	NM_001151365	hypothetical protein LOC100277922 (LOC100277922), mRNA	RefSeq_peptide	NP_001144360;NP_001144837	hypothetical protein LOC100277271 ;hypothetical protein LOC100277922	UniGene	#N/A	#N/A	Uniprot/SPTREMBL	C0HGA1;B6U1T2;B6TS00	Putative uncharacterized protein ;Putative uncharacterized protein ;Putative uncharacterized protein	Uniprot/SWISSPROT	#N/A	#N/A
34	GRMZM2G031904	EntrezGene	#N/A	#N/A	GO	#N/A	#N/A	GenBank	#N/A	#N/A	MaizeGDB_GenBank	#N/A	#N/A	RefSeq_dna	#N/A	#N/A	RefSeq_peptide	#N/A	#N/A	UniGene	#N/A	#N/A	Uniprot/SPTREMBL	B6U092;B6T3W2	Putative uncharacterized protein ;Putative uncharacterized protein	Uniprot/SWISSPROT	#N/A	#N/A
35	GRMZM2G033179	EntrezGene	#N/A	#N/A	GO	#N/A	#N/A	GenBank	#N/A	#N/A	MaizeGDB_GenBank	#N/A	#N/A	RefSeq_dna	NM_001149523	hypothetical protein LOC100275456 (LOC100275456), mRNA	RefSeq_peptide	#N/A	#N/A	UniGene	Zm.145769;Zm.144314;Zm.149679;Zm.8725;Zm.141375	TSA: Zea mays contig44763, mRNA sequence;TSA: Zea mays contig56065, mRNA sequence;TSA: Zea mays contig15983, mRNA sequence;Hypothetical protein LOC100275456;TSA: Zea mays contig64449, mRNA sequence	Uniprot/SPTREMBL	#N/A	#N/A	Uniprot/SWISSPROT	#N/A	#N/A
36	GRMZM2G033236	EntrezGene	#N/A	#N/A	GO	#N/A	#N/A	GenBank	#N/A	#N/A	MaizeGDB_GenBank	#N/A	#N/A	RefSeq_dna	#N/A	#N/A	RefSeq_peptide	#N/A	#N/A	UniGene	Zm.138486;Zm.144790;Zm.143088	TSA: Zea mays contig28257, mRNA sequence;TSA: Zea mays contig52378, mRNA sequence;TSA: Zea mays contig65189, mRNA sequence	Uniprot/SPTREMBL	C4J8V4	Putative uncharacterized protein	Uniprot/SWISSPROT	#N/A	#N/A
37	GRMZM2G034152	EntrezGene	#N/A	#N/A	GO	GO:0006813;GO:0008324	potassium ion transport;cation transmembrane transporter activity	GenBank	#N/A	#N/A	MaizeGDB_GenBank	#N/A	#N/A	RefSeq_dna	#N/A	#N/A	RefSeq_peptide	#N/A	#N/A	UniGene	Zm.136604	Clone 1538519 mRNA sequence	Uniprot/SPTREMBL	#N/A	#N/A	Uniprot/SWISSPROT	#N/A	#N/A
38	GRMZM2G038116	EntrezGene	100217121	hypothetical protein LOC100217121	GO	#N/A	#N/A	GenBank	#N/A	#N/A	MaizeGDB_GenBank	#N/A	#N/A	RefSeq_dna	NM_001143489	hypothetical protein LOC100217121 (LOC100217121), mRNA	RefSeq_peptide	NP_001136961	hypothetical protein LOC100217121	UniGene	Zm.148355;Zm.140143	TSA: Zea mays contig22063, mRNA sequence;Hypothetical protein LOC100217121	Uniprot/SPTREMBL	B4FLI0	Putative uncharacterized protein	Uniprot/SWISSPROT	#N/A	#N/A
39	GRMZM2G043338	EntrezGene	#N/A	#N/A	GO	GO:0005634;GO:0003677;GO:0006355;GO:0004879	nucleus;DNA binding;regulation of transcription, DNA-dependent;ligand-dependent nuclear receptor activity	GenBank	#N/A	#N/A	MaizeGDB_GenBank	#N/A	#N/A	RefSeq_dna	#N/A	#N/A	RefSeq_peptide	#N/A	#N/A	UniGene	#N/A	#N/A	Uniprot/SPTREMBL	#N/A	#N/A	Uniprot/SWISSPROT	#N/A	#N/A
40	GRMZM2G044677	EntrezGene	#N/A	#N/A	GO	#N/A	#N/A	GenBank	#N/A	#N/A	MaizeGDB_GenBank	#N/A	#N/A	RefSeq_dna	#N/A	#N/A	RefSeq_peptide	#N/A	#N/A	UniGene	Zm.97553	Hypothetical protein LOC100275285	Uniprot/SPTREMBL	#N/A	#N/A	Uniprot/SWISSPROT	#N/A	#N/A
41	GRMZM2G046679	EntrezGene	#N/A	#N/A	GO	GO:0005840;GO:0000287;GO:0004634;GO:0006096;GO:0005622;GO:0000015;GO:0006412;GO:0003735	ribosome;magnesium ion binding;phosphopyruvate hydratase activity;glycolysis;intracellular;phosphopyruvate hydratase complex;translation;structural constituent of ribosome	GenBank	#N/A	#N/A	MaizeGDB_GenBank	#N/A	#N/A	RefSeq_dna	#N/A	#N/A	RefSeq_peptide	#N/A	#N/A	UniGene	#N/A	#N/A	Uniprot/SPTREMBL	#N/A	#N/A	Uniprot/SWISSPROT	#N/A	#N/A
42	GRMZM2G047763	EntrezGene	#N/A	#N/A	GO	#N/A	#N/A	GenBank	#N/A	#N/A	MaizeGDB_GenBank	#N/A	#N/A	RefSeq_dna	#N/A	#N/A	RefSeq_peptide	#N/A	#N/A	UniGene	Zm.138617	TSA: Zea mays contig43736, mRNA sequence	Uniprot/SPTREMBL	#N/A	#N/A	Uniprot/SWISSPROT	#N/A	#N/A
43	GRMZM2G048085	EntrezGene	#N/A	#N/A	GO	#N/A	#N/A	GenBank	#N/A	#N/A	MaizeGDB_GenBank	#N/A	#N/A	RefSeq_dna	NM_001153308	hypothetical protein LOC100280383 (LOC100280383), mRNA	RefSeq_peptide	#N/A	#N/A	UniGene	Zm.8116	Hypothetical protein LOC100280383	Uniprot/SPTREMBL	#N/A	#N/A	Uniprot/SWISSPROT	#N/A	#N/A
44	GRMZM2G048120	#N/A	#N/A	#N/A	#N/A	#N/A	#N/A	#N/A	#N/A	#N/A	#N/A	#N/A	#N/A	#N/A	#N/A	#N/A	#N/A	#N/A	#N/A	#N/A	#N/A	#N/A	#N/A	#N/A	#N/A	#N/A	#N/A	#N/A
45	GRMZM2G050481	EntrezGene	#N/A	#N/A	GO	GO:0008152	metabolic process	GenBank	#N/A	#N/A	MaizeGDB_GenBank	#N/A	#N/A	RefSeq_dna	#N/A	#N/A	RefSeq_peptide	#N/A	#N/A	UniGene	#N/A	#N/A	Uniprot/SPTREMBL	#N/A	#N/A	Uniprot/SWISSPROT	#N/A	#N/A
46	GRMZM2G051882	#N/A	#N/A	#N/A	#N/A	#N/A	#N/A	#N/A	#N/A	#N/A	#N/A	#N/A	#N/A	#N/A	#N/A	#N/A	#N/A	#N/A	#N/A	#N/A	#N/A	#N/A	#N/A	#N/A	#N/A	#N/A	#N/A	#N/A
47	GRMZM2G051952	EntrezGene	#N/A	#N/A	GO	GO:0005634;GO:0003677;GO:0006355;GO:0004879	nucleus;DNA binding;regulation of transcription, DNA-dependent;ligand-dependent nuclear receptor activity	GenBank	#N/A	#N/A	MaizeGDB_GenBank	#N/A	#N/A	RefSeq_dna	#N/A	#N/A	RefSeq_peptide	#N/A	#N/A	UniGene	#N/A	#N/A	Uniprot/SPTREMBL	B4FCK8	Putative uncharacterized protein	Uniprot/SWISSPROT	#N/A	#N/A
48	GRMZM2G052076	#N/A	#N/A	#N/A	#N/A	#N/A	#N/A	#N/A	#N/A	#N/A	#N/A	#N/A	#N/A	#N/A	#N/A	#N/A	#N/A	#N/A	#N/A	#N/A	#N/A	#N/A	#N/A	#N/A	#N/A	#N/A	#N/A	#N/A
49	GRMZM2G053554	EntrezGene	#N/A	#N/A	GO	GO:0004553;GO:0005975	hydrolase activity, hydrolyzing O-glycosyl compounds;carbohydrate metabolic process	GenBank	#N/A	#N/A	MaizeGDB_GenBank	#N/A	#N/A	RefSeq_dna	#N/A	#N/A	RefSeq_peptide	#N/A	#N/A	UniGene	#N/A	#N/A	Uniprot/SPTREMBL	#N/A	#N/A	Uniprot/SWISSPROT	#N/A	#N/A
50	GRMZM2G053669	EntrezGene	100192350	asparagine synthetase 3	GO	GO:0008152;GO:0006529;GO:0004066	metabolic process;asparagine biosynthetic process;asparagine synthase (glutamine-hydrolyzing) activity	GenBank	#N/A	#N/A	MaizeGDB_GenBank	FM211453;FM212635	product:asparagine synthetase;product:asparagine synthetase	RefSeq_dna	NM_001137542	asparagine synthetase 3 (AsnS3), mRNA	RefSeq_peptide	NP_001131014	asparagine synthetase 3	UniGene	Zm.103208;Zm.82450	Asparagine synthetase 3;Zea asparagine synthetase homolog1	Uniprot/SPTREMBL	B6ETR5;B5U8J8	Asparagine synthetase (EC 6.3.5.4);Asparagine synthetase (EC 6.3.5.4)	Uniprot/SWISSPROT	#N/A	#N/A
51	GRMZM2G059252	EntrezGene	100278550	hypothetical protein LOC100278550	GO	#N/A	#N/A	GenBank	#N/A	#N/A	MaizeGDB_GenBank	#N/A	#N/A	RefSeq_dna	NM_001151790	hypothetical protein LOC100278550 (LOC100278550), mRNA	RefSeq_peptide	NP_001145262	hypothetical protein LOC100278550	UniGene	Zm.3101	Hypothetical protein LOC100278550	Uniprot/SPTREMBL	B6UAJ1	Putative uncharacterized protein	Uniprot/SWISSPROT	#N/A	#N/A
52	GRMZM2G061439	EntrezGene	#N/A	#N/A	GO	#N/A	#N/A	GenBank	#N/A	#N/A	MaizeGDB_GenBank	#N/A	#N/A	RefSeq_dna	#N/A	#N/A	RefSeq_peptide	#N/A	#N/A	UniGene	Zm.2549	Transcribed locus	Uniprot/SPTREMBL	#N/A	#N/A	Uniprot/SWISSPROT	#N/A	#N/A
53	GRMZM2G064715	#N/A	#N/A	#N/A	#N/A	#N/A	#N/A	#N/A	#N/A	#N/A	#N/A	#N/A	#N/A	#N/A	#N/A	#N/A	#N/A	#N/A	#N/A	#N/A	#N/A	#N/A	#N/A	#N/A	#N/A	#N/A	#N/A	#N/A
54	GRMZM2G065596	EntrezGene	4055936	hypothetical protein	GO	#N/A	#N/A	GenBank	#N/A	#N/A	MaizeGDB_GenBank	#N/A	#N/A	RefSeq_dna	#N/A	#N/A	RefSeq_peptide	YP_588302	hypothetical protein ZeamMp040	UniGene	Zm.116124;Zm.24110;Zm.104640;Zm.138509	Transcribed locus;Transcribed locus, strongly similar to XP_002439576.1 hypothetical protein SORBIDRAFT_09g014013 [Sorghum bicolor];Transcribed locus;Transcribed locus, moderately similar to NP_671807.1 NADH-ubiquinone oxidoreductase, putative [Arabidopsis thaliana]	Uniprot/SPTREMBL	Q6R9K6	Putative uncharacterized protein orf114-a	Uniprot/SWISSPROT	#N/A	#N/A
55	GRMZM2G066791	EntrezGene	#N/A	#N/A	GO	GO:0016020;GO:0006810;GO:0005215	membrane;transport;transporter activity	GenBank	#N/A	#N/A	MaizeGDB_GenBank	#N/A	#N/A	RefSeq_dna	#N/A	#N/A	RefSeq_peptide	#N/A	#N/A	UniGene	Zm.97877	Transcribed locus, weakly similar to NP_001061650.1 Os08g0367300 [Oryza sativa (japonica cultivar-group)]	Uniprot/SPTREMBL	#N/A	#N/A	Uniprot/SWISSPROT	#N/A	#N/A
56	GRMZM2G066865	EntrezGene	#N/A	#N/A	GO	GO:0016020;GO:0006810;GO:0005215	membrane;transport;transporter activity	GenBank	#N/A	#N/A	MaizeGDB_GenBank	#N/A	#N/A	RefSeq_dna	#N/A	#N/A	RefSeq_peptide	#N/A	#N/A	UniGene	Zm.97877	Transcribed locus, weakly similar to NP_001061650.1 Os08g0367300 [Oryza sativa (japonica cultivar-group)]	Uniprot/SPTREMBL	#N/A	#N/A	Uniprot/SWISSPROT	#N/A	#N/A
57	GRMZM2G068707	EntrezGene	100273425	hypothetical protein LOC100273425	GO	#N/A	#N/A	GenBank	#N/A	#N/A	MaizeGDB_GenBank	#N/A	#N/A	RefSeq_dna	NM_001147862	hypothetical protein LOC100273425 (LOC100273425), mRNA	RefSeq_peptide	NP_001141334	hypothetical protein LOC100273425	UniGene	Zm.141769	Clone 278527 mRNA sequence	Uniprot/SPTREMBL	B4FVG3	Putative uncharacterized protein	Uniprot/SWISSPROT	#N/A	#N/A
58	GRMZM2G069722	EntrezGene	#N/A	#N/A	GO	GO:0009055;GO:0020037;GO:0005506;GO:0004497;GO:0055114	electron carrier activity;heme binding;iron ion binding;monooxygenase activity;oxidation reduction	GenBank	#N/A	#N/A	MaizeGDB_GenBank	#N/A	#N/A	RefSeq_dna	#N/A	#N/A	RefSeq_peptide	#N/A	#N/A	UniGene	Zm.127408;Zm.143250	Transcribed locus, strongly similar to XP_002466416.1 hypothetical protein SORBIDRAFT_01g007420 [Sorghum bicolor];TSA: Zea mays contig64045, mRNA sequence	Uniprot/SPTREMBL	#N/A	#N/A	Uniprot/SWISSPROT	#N/A	#N/A
59	GRMZM2G071226	EntrezGene	#N/A	#N/A	GO	GO:0016020;GO:0006810;GO:0005215	membrane;transport;transporter activity	GenBank	#N/A	#N/A	MaizeGDB_GenBank	#N/A	#N/A	RefSeq_dna	#N/A	#N/A	RefSeq_peptide	#N/A	#N/A	UniGene	Zm.97877	Transcribed locus, weakly similar to NP_001061650.1 Os08g0367300 [Oryza sativa (japonica cultivar-group)]	Uniprot/SPTREMBL	#N/A	#N/A	Uniprot/SWISSPROT	#N/A	#N/A
60	GRMZM2G073427	EntrezGene	#N/A	#N/A	GO	#N/A	#N/A	GenBank	#N/A	#N/A	MaizeGDB_GenBank	#N/A	#N/A	RefSeq_dna	#N/A	#N/A	RefSeq_peptide	#N/A	#N/A	UniGene	Zm.128402	Hypothetical protein LOC100275861	Uniprot/SPTREMBL	B6T069	Putative uncharacterized protein	Uniprot/SWISSPROT	#N/A	#N/A
61	GRMZM2G074017	EntrezGene	100282243;100284515;100280782	ATPase inhibitor;ATPase inhibitor;ATPase inhibitor	GO	#N/A	#N/A	GenBank	#N/A	#N/A	MaizeGDB_GenBank	#N/A	#N/A	RefSeq_dna	NM_001157410;NM_001153704;NM_001155155	ATPase inhibitor (LOC100284515), mRNA;ATPase inhibitor (LOC100280782), mRNA;ATPase inhibitor (LOC100282243), mRNA	RefSeq_peptide	NP_001150882;NP_001148627;NP_001147176	ATPase inhibitor ;ATPase inhibitor ;ATPase inhibitor	UniGene	Zm.97761;Zm.143888;Zm.144027;Zm.92652;Zm.141318	Transcribed locus;TSA: Zea mays contig59401, mRNA sequence;TSA: Zea mays contig58305, mRNA sequence;ATPase inhibitor;Clone 8224 mRNA sequence	Uniprot/SPTREMBL	B6T5A3;B6TWT8;B6TUI2;B6SLW2	ATPase inhibitor ;ATPase inhibitor ;ATPase inhibitor ;ATPase inhibitor	Uniprot/SWISSPROT	#N/A	#N/A
62	GRMZM2G074946	EntrezGene	100282975	LOC100282975	GO	GO:0006098;GO:0017057;GO:0005975	pentose-phosphate shunt;6-phosphogluconolactonase activity;carbohydrate metabolic process	GenBank	#N/A	#N/A	MaizeGDB_GenBank	#N/A	#N/A	RefSeq_dna	#N/A	#N/A	RefSeq_peptide	NP_001149351	LOC100282975	UniGene	#N/A	#N/A	Uniprot/SPTREMBL	B4FKI4	6-phosphogluconolactonasePutative uncharacterized protein ;	Uniprot/SWISSPROT	#N/A	#N/A
63	GRMZM2G076398	EntrezGene	#N/A	#N/A	GO	GO:0004553;GO:0005975	hydrolase activity, hydrolyzing O-glycosyl compounds;carbohydrate metabolic process	GenBank	#N/A	#N/A	MaizeGDB_GenBank	#N/A	#N/A	RefSeq_dna	#N/A	#N/A	RefSeq_peptide	#N/A	#N/A	UniGene	#N/A	#N/A	Uniprot/SPTREMBL	#N/A	#N/A	Uniprot/SWISSPROT	#N/A	#N/A
64	GRMZM2G076844	EntrezGene	#N/A	#N/A	GO	#N/A	#N/A	GenBank	#N/A	#N/A	MaizeGDB_GenBank	#N/A	#N/A	RefSeq_dna	#N/A	#N/A	RefSeq_peptide	#N/A	#N/A	UniGene	Zm.81488	Full-length cDNA clone ZM_BFc0129P19	Uniprot/SPTREMBL	#N/A	#N/A	Uniprot/SWISSPROT	#N/A	#N/A
65	GRMZM2G079440	EntrezGene	542373	dehydrin1	GO	GO:0009415;GO:0006950	response to water;response to stress	GenBank	DQ851590	product:lea2	MaizeGDB_GenBank	#N/A	#N/A	RefSeq_dna	NM_001111949	dehydrin1 (dhn1), mRNA	RefSeq_peptide	NP_001105419	dehydrin DHN1	UniGene	#N/A	#N/A	Uniprot/SPTREMBL	A3KLI0;A3KLI1;A7RDP0	RAB17 protein ;Putative uncharacterized proteinRAB17 protein ;;Lea2	Uniprot/SWISSPROT	P12950	Dehydrin DHN1 (M3)(RAB-17 protein)
66	GRMZM2G083128	#N/A	#N/A	#N/A	#N/A	#N/A	#N/A	#N/A	#N/A	#N/A	#N/A	#N/A	#N/A	#N/A	#N/A	#N/A	#N/A	#N/A	#N/A	#N/A	#N/A	#N/A	#N/A	#N/A	#N/A	#N/A	#N/A	#N/A
67	GRMZM2G083408	EntrezGene	#N/A	#N/A	GO	#N/A	#N/A	GenBank	#N/A	#N/A	MaizeGDB_GenBank	#N/A	#N/A	RefSeq_dna	#N/A	#N/A	RefSeq_peptide	#N/A	#N/A	UniGene	Zm.49995	Clone 990573 mRNA sequence	Uniprot/SPTREMBL	#N/A	#N/A	Uniprot/SWISSPROT	#N/A	#N/A
68	GRMZM2G085641	EntrezGene	100274886	hypothetical protein LOC100274886	GO	#N/A	#N/A	GenBank	#N/A	#N/A	MaizeGDB_GenBank	#N/A	#N/A	RefSeq_dna	NM_001149145	hypothetical protein LOC100274886 (LOC100274886), mRNA	RefSeq_peptide	NP_001142617	hypothetical protein LOC100274886	UniGene	Zm.79577	Hypothetical protein LOC100274886	Uniprot/SPTREMBL	C0PMQ8;B6SKX3	Putative uncharacterized protein ;Putative uncharacterized protein	Uniprot/SWISSPROT	#N/A	#N/A
69	GRMZM2G091743	#N/A	#N/A	#N/A	#N/A	#N/A	#N/A	#N/A	#N/A	#N/A	#N/A	#N/A	#N/A	#N/A	#N/A	#N/A	#N/A	#N/A	#N/A	#N/A	#N/A	#N/A	#N/A	#N/A	#N/A	#N/A	#N/A	#N/A
70	GRMZM2G092804	EntrezGene	100281170	loricrin	GO	#N/A	#N/A	GenBank	#N/A	#N/A	MaizeGDB_GenBank	#N/A	#N/A	RefSeq_dna	#N/A	#N/A	RefSeq_peptide	NP_001147561	loricrin	UniGene	Zm.143785	TSA: Zea mays contig60084, mRNA sequence	Uniprot/SPTREMBL	B6SSU3	Loricrin	Uniprot/SWISSPROT	#N/A	#N/A
71	GRMZM2G092823	EntrezGene	100286852	cytochrome P450 CYP78A53	GO	GO:0009055;GO:0020037;GO:0005506;GO:0004497;GO:0055114	electron carrier activity;heme binding;iron ion binding;monooxygenase activity;oxidation reduction	GenBank	#N/A	#N/A	MaizeGDB_GenBank	#N/A	#N/A	RefSeq_dna	NM_001159623	cytochrome P450 CYP78A53 (CYP78A53), mRNA	RefSeq_peptide	NP_001153095	cytochrome P450 CYP78A53	UniGene	Zm.155811;Zm.103426	TSA: Zea mays contig59577, mRNA sequence;Cytochrome P450 CYP78A53	Uniprot/SPTREMBL	B6SY44;B6ST44	Cytochrome P450 CYP78A53 ;Cytochrome P450 CYP78A52	Uniprot/SWISSPROT	#N/A	#N/A
72	GRMZM2G096868	#N/A	#N/A	#N/A	#N/A	#N/A	#N/A	#N/A	#N/A	#N/A	#N/A	#N/A	#N/A	#N/A	#N/A	#N/A	#N/A	#N/A	#N/A	#N/A	#N/A	#N/A	#N/A	#N/A	#N/A	#N/A	#N/A	#N/A
73	GRMZM2G096876	EntrezGene	#N/A	#N/A	GO	#N/A	#N/A	GenBank	#N/A	#N/A	MaizeGDB_GenBank	#N/A	#N/A	RefSeq_dna	#N/A	#N/A	RefSeq_peptide	#N/A	#N/A	UniGene	Zm.89653	Transcribed locus	Uniprot/SPTREMBL	#N/A	#N/A	Uniprot/SWISSPROT	#N/A	#N/A
74	GRMZM2G098739	#N/A	#N/A	#N/A	#N/A	#N/A	#N/A	#N/A	#N/A	#N/A	#N/A	#N/A	#N/A	#N/A	#N/A	#N/A	#N/A	#N/A	#N/A	#N/A	#N/A	#N/A	#N/A	#N/A	#N/A	#N/A	#N/A	#N/A
75	GRMZM2G103137	EntrezGene	#N/A	#N/A	GO	#N/A	#N/A	GenBank	#N/A	#N/A	MaizeGDB_GenBank	#N/A	#N/A	RefSeq_dna	#N/A	#N/A	RefSeq_peptide	#N/A	#N/A	UniGene	Zm.17520;Zm.100238	Hypothetical protein LOC100381992;Transcribed locus, strongly similar to NP_001168232.1 hypothetical protein LOC100381992 [Zea mays]	Uniprot/SPTREMBL	#N/A	#N/A	Uniprot/SWISSPROT	#N/A	#N/A
76	GRMZM2G104204	EntrezGene	#N/A	#N/A	GO	GO:0005634;GO:0006355;GO:0043565;GO:0003700	nucleus;regulation of transcription, DNA-dependent;sequence-specific DNA binding;transcription factor activity	GenBank	#N/A	#N/A	MaizeGDB_GenBank	#N/A	#N/A	RefSeq_dna	#N/A	#N/A	RefSeq_peptide	#N/A	#N/A	UniGene	#N/A	#N/A	Uniprot/SPTREMBL	#N/A	#N/A	Uniprot/SWISSPROT	#N/A	#N/A
77	GRMZM2G106819	EntrezGene	#N/A	#N/A	GO	GO:0007186;GO:0016021	G-protein coupled receptor protein signaling pathway;integral to membrane	GenBank	#N/A	#N/A	MaizeGDB_GenBank	#N/A	#N/A	RefSeq_dna	#N/A	#N/A	RefSeq_peptide	#N/A	#N/A	UniGene	Zm.9521	TSA: Zea mays contig07005, mRNA sequence	Uniprot/SPTREMBL	#N/A	#N/A	Uniprot/SWISSPROT	#N/A	#N/A
78	GRMZM2G108251	EntrezGene	4055946;1466390;1466366	hypothetical protein;hypothetical protein;hypothetical protein	GO	#N/A	#N/A	GenBank	#N/A	#N/A	MaizeGDB_GenBank	#N/A	#N/A	RefSeq_dna	#N/A	#N/A	RefSeq_peptide	NP_043111;NP_043067;YP_588383	hypothetical protein ZemaCp110 ;hypothetical protein ZemaCp066 ;hypothetical protein ZeamMp131	UniGene	Zm.99483;Zm.93610;Zm.110946;Zm.92941	TSA: Zea mays contig47430, mRNA sequence;Transcribed locus;Transcribed locus;TSA: Zea mays contig64006, mRNA sequence	Uniprot/SPTREMBL	Q6R9C5	Putative uncharacterized protein orf137-a-ct	Uniprot/SWISSPROT	Q37082	Uncharacterized protein ycf72 (ORF137)
79	GRMZM2G110294	EntrezGene	100275314	hypothetical protein LOC100275314	GO	#N/A	#N/A	GenBank	#N/A	#N/A	MaizeGDB_GenBank	#N/A	#N/A	RefSeq_dna	NM_001149421	hypothetical protein LOC100275314 (LOC100275314), mRNA	RefSeq_peptide	NP_001142893	hypothetical protein LOC100275314	UniGene	#N/A	#N/A	Uniprot/SPTREMBL	B6SR88	Putative uncharacterized protein	Uniprot/SWISSPROT	#N/A	#N/A
80	GRMZM2G110553	#N/A	#N/A	#N/A	#N/A	#N/A	#N/A	#N/A	#N/A	#N/A	#N/A	#N/A	#N/A	#N/A	#N/A	#N/A	#N/A	#N/A	#N/A	#N/A	#N/A	#N/A	#N/A	#N/A	#N/A	#N/A	#N/A	#N/A
81	GRMZM2G114486	#N/A	#N/A	#N/A	#N/A	#N/A	#N/A	#N/A	#N/A	#N/A	#N/A	#N/A	#N/A	#N/A	#N/A	#N/A	#N/A	#N/A	#N/A	#N/A	#N/A	#N/A	#N/A	#N/A	#N/A	#N/A	#N/A	#N/A
82	GRMZM2G115395	EntrezGene	100193729	hypothetical protein LOC100193729	GO	#N/A	#N/A	GenBank	#N/A	#N/A	MaizeGDB_GenBank	#N/A	#N/A	RefSeq_dna	#N/A	#N/A	RefSeq_peptide	NP_001132289	hypothetical protein LOC100193729	UniGene	#N/A	#N/A	Uniprot/SPTREMBL	B6U6A3;B4FG32	F-box domain containing protein ;Putative uncharacterized protein	Uniprot/SWISSPROT	#N/A	#N/A
83	GRMZM2G117430	EntrezGene	#N/A	#N/A	GO	#N/A	#N/A	GenBank	#N/A	#N/A	MaizeGDB_GenBank	#N/A	#N/A	RefSeq_dna	#N/A	#N/A	RefSeq_peptide	#N/A	#N/A	UniGene	Zm.132157	Hypothetical protein LOC100274812	Uniprot/SPTREMBL	B6SJJ0	Putative uncharacterized protein	Uniprot/SWISSPROT	#N/A	#N/A
84	GRMZM2G117436	EntrezGene	#N/A	#N/A	GO	#N/A	#N/A	GenBank	#N/A	#N/A	MaizeGDB_GenBank	#N/A	#N/A	RefSeq_dna	#N/A	#N/A	RefSeq_peptide	#N/A	#N/A	UniGene	#N/A	#N/A	Uniprot/SPTREMBL	B6SJJ0	Putative uncharacterized protein	Uniprot/SWISSPROT	#N/A	#N/A
85	GRMZM2G118534	EntrezGene	#N/A	#N/A	GO	#N/A	#N/A	GenBank	#N/A	#N/A	MaizeGDB_GenBank	#N/A	#N/A	RefSeq_dna	#N/A	#N/A	RefSeq_peptide	#N/A	#N/A	UniGene	Zm.85563	Clone 224568 mRNA sequence	Uniprot/SPTREMBL	#N/A	#N/A	Uniprot/SWISSPROT	#N/A	#N/A
86	GRMZM2G119465	#N/A	#N/A	#N/A	#N/A	#N/A	#N/A	#N/A	#N/A	#N/A	#N/A	#N/A	#N/A	#N/A	#N/A	#N/A	#N/A	#N/A	#N/A	#N/A	#N/A	#N/A	#N/A	#N/A	#N/A	#N/A	#N/A	#N/A
87	GRMZM2G119511	#N/A	#N/A	#N/A	#N/A	#N/A	#N/A	#N/A	#N/A	#N/A	#N/A	#N/A	#N/A	#N/A	#N/A	#N/A	#N/A	#N/A	#N/A	#N/A	#N/A	#N/A	#N/A	#N/A	#N/A	#N/A	#N/A	#N/A
88	GRMZM2G122498	EntrezGene	#N/A	#N/A	GO	GO:0009055;GO:0020037;GO:0005506;GO:0004497;GO:0055114	electron carrier activity;heme binding;iron ion binding;monooxygenase activity;oxidation reduction	GenBank	#N/A	#N/A	MaizeGDB_GenBank	#N/A	#N/A	RefSeq_dna	#N/A	#N/A	RefSeq_peptide	#N/A	#N/A	UniGene	#N/A	#N/A	Uniprot/SPTREMBL	#N/A	#N/A	Uniprot/SWISSPROT	#N/A	#N/A
89	GRMZM2G122563	EntrezGene	#N/A	#N/A	GO	GO:0000287;GO:0015977;GO:0016984	magnesium ion binding;carbon fixation;ribulose-bisphosphate carboxylase activity	GenBank	#N/A	#N/A	MaizeGDB_GenBank	#N/A	#N/A	RefSeq_dna	#N/A	#N/A	RefSeq_peptide	#N/A	#N/A	UniGene	#N/A	#N/A	Uniprot/SPTREMBL	#N/A	#N/A	Uniprot/SWISSPROT	#N/A	#N/A
90	GRMZM2G123896	EntrezGene	#N/A	#N/A	GO	#N/A	#N/A	GenBank	#N/A	#N/A	MaizeGDB_GenBank	#N/A	#N/A	RefSeq_dna	#N/A	#N/A	RefSeq_peptide	#N/A	#N/A	UniGene	#N/A	#N/A	Uniprot/SPTREMBL	B6SKM1	Auxin-repressed 12.5 kDa protein	Uniprot/SWISSPROT	#N/A	#N/A
91	GRMZM2G125747	#N/A	#N/A	#N/A	#N/A	#N/A	#N/A	#N/A	#N/A	#N/A	#N/A	#N/A	#N/A	#N/A	#N/A	#N/A	#N/A	#N/A	#N/A	#N/A	#N/A	#N/A	#N/A	#N/A	#N/A	#N/A	#N/A	#N/A
92	GRMZM2G127379	EntrezGene	#N/A	#N/A	GO	#N/A	#N/A	GenBank	#N/A	#N/A	MaizeGDB_GenBank	#N/A	#N/A	RefSeq_dna	#N/A	#N/A	RefSeq_peptide	#N/A	#N/A	UniGene	Zm.153693	TSA: Zea mays contig37112, mRNA sequence	Uniprot/SPTREMBL	#N/A	#N/A	Uniprot/SWISSPROT	#N/A	#N/A
93	GRMZM2G129493	#N/A	#N/A	#N/A	#N/A	#N/A	#N/A	#N/A	#N/A	#N/A	#N/A	#N/A	#N/A	#N/A	#N/A	#N/A	#N/A	#N/A	#N/A	#N/A	#N/A	#N/A	#N/A	#N/A	#N/A	#N/A	#N/A	#N/A
94	GRMZM2G133675	EntrezGene	#N/A	#N/A	GO	GO:0005634;GO:0030528;GO:0045449	nucleus;transcription regulator activity;regulation of transcription	GenBank	#N/A	#N/A	MaizeGDB_GenBank	#N/A	#N/A	RefSeq_dna	#N/A	#N/A	RefSeq_peptide	#N/A	#N/A	UniGene	#N/A	#N/A	Uniprot/SPTREMBL	#N/A	#N/A	Uniprot/SWISSPROT	#N/A	#N/A
95	GRMZM2G135536	EntrezGene	100285285	transposon protein	GO	GO:0009055;GO:0020037;GO:0005506;GO:0004497;GO:0055114	electron carrier activity;heme binding;iron ion binding;monooxygenase activity;oxidation reduction	GenBank	#N/A	#N/A	MaizeGDB_GenBank	#N/A	#N/A	RefSeq_dna	NM_001158178	transposon protein (LOC100285285), mRNA	RefSeq_peptide	NP_001151650	transposon protein	UniGene	Zm.11922	Transposon protein	Uniprot/SPTREMBL	B6U2S6;C0PH19;B4FZY3	Transposon protein ;Putative uncharacterized protein ;Putative uncharacterized protein	Uniprot/SWISSPROT	#N/A	#N/A
96	GRMZM2G136389	EntrezGene	100273775	LOC100273775	GO	#N/A	#N/A	GenBank	#N/A	#N/A	MaizeGDB_GenBank	#N/A	#N/A	RefSeq_dna	#N/A	#N/A	RefSeq_peptide	NP_001141650	hypothetical protein LOC100273775	UniGene	#N/A	#N/A	Uniprot/SPTREMBL	B4FXE9	Putative uncharacterized protein	Uniprot/SWISSPROT	#N/A	#N/A
97	GRMZM2G137868	EntrezGene	100281949	LOC100281949	GO	GO:0008152	metabolic process	GenBank	#N/A	#N/A	MaizeGDB_GenBank	#N/A	#N/A	RefSeq_dna	#N/A	#N/A	RefSeq_peptide	NP_001148339	LOC100281949	UniGene	#N/A	#N/A	Uniprot/SPTREMBL	B6T171	Putative uncharacterized proteinSerine--glyoxylate aminotransferase ;	Uniprot/SWISSPROT	#N/A	#N/A
98	GRMZM2G142802	EntrezGene	100281995	stem-specific protein TSJT1	GO	#N/A	#N/A	GenBank	#N/A	#N/A	MaizeGDB_GenBank	#N/A	#N/A	RefSeq_dna	NM_001154910	stem-specific protein TSJT1 (LOC100281995), mRNA	RefSeq_peptide	NP_001148382	stem-specific protein TSJT1	UniGene	Zm.7109	Stem-specific protein TSJT1	Uniprot/SPTREMBL	B6T2A6;C0HEQ9	Stem-specific protein TSJT1 ;Putative uncharacterized protein	Uniprot/SWISSPROT	#N/A	#N/A
99	GRMZM2G144742	EntrezGene	100193062	hypothetical protein LOC100193062	GO	#N/A	#N/A	GenBank	#N/A	#N/A	MaizeGDB_GenBank	#N/A	#N/A	RefSeq_dna	NM_001138228	hypothetical protein LOC100193062 (LOC100193062), mRNA	RefSeq_peptide	NP_001131700	hypothetical protein LOC100193062	UniGene	#N/A	#N/A	Uniprot/SPTREMBL	B4FDN0;B6U2G0	Putative uncharacterized protein ;Putative uncharacterized protein	Uniprot/SWISSPROT	#N/A	#N/A
100	GRMZM2G145632	EntrezGene	#N/A	#N/A	GO	#N/A	#N/A	GenBank	#N/A	#N/A	MaizeGDB_GenBank	#N/A	#N/A	RefSeq_dna	#N/A	#N/A	RefSeq_peptide	#N/A	#N/A	UniGene	Zm.9800	Full-length cDNA clone ZM_BFb0014N11	Uniprot/SPTREMBL	C4J8U8	Putative uncharacterized protein	Uniprot/SWISSPROT	#N/A	#N/A
101	GRMZM2G146472	EntrezGene	100280198	hypothetical protein LOC100280198	GO	GO:0003676	nucleic acid binding	GenBank	#N/A	#N/A	MaizeGDB_GenBank	#N/A	#N/A	RefSeq_dna	NM_001153130	hypothetical protein LOC100280198 (LOC100280198), mRNA	RefSeq_peptide	NP_001146602	hypothetical protein LOC100280198	UniGene	Zm.84695	Hypothetical protein LOC100280198	Uniprot/SPTREMBL	B8A2G7	Putative uncharacterized protein	Uniprot/SWISSPROT	#N/A	#N/A
102	GRMZM2G146694	#N/A	#N/A	#N/A	#N/A	#N/A	#N/A	#N/A	#N/A	#N/A	#N/A	#N/A	#N/A	#N/A	#N/A	#N/A	#N/A	#N/A	#N/A	#N/A	#N/A	#N/A	#N/A	#N/A	#N/A	#N/A	#N/A	#N/A
103	GRMZM2G147268	EntrezGene	#N/A	#N/A	GO	GO:0016829;GO:0016769;GO:0009058;GO:0006520;GO:0030170	lyase activity;transferase activity, transferring nitrogenous groups;biosynthetic process;cellular amino acid metabolic process;pyridoxal phosphate binding	GenBank	#N/A	#N/A	MaizeGDB_GenBank	#N/A	#N/A	RefSeq_dna	#N/A	#N/A	RefSeq_peptide	#N/A	#N/A	UniGene	#N/A	#N/A	Uniprot/SPTREMBL	#N/A	#N/A	Uniprot/SWISSPROT	#N/A	#N/A
104	GRMZM2G148316	#N/A	#N/A	#N/A	#N/A	#N/A	#N/A	#N/A	#N/A	#N/A	#N/A	#N/A	#N/A	#N/A	#N/A	#N/A	#N/A	#N/A	#N/A	#N/A	#N/A	#N/A	#N/A	#N/A	#N/A	#N/A	#N/A	#N/A
105	GRMZM2G150351	EntrezGene	100272588	hypothetical protein LOC100272588	GO	#N/A	#N/A	GenBank	#N/A	#N/A	MaizeGDB_GenBank	#N/A	#N/A	RefSeq_dna	NM_001147051	hypothetical protein LOC100272588 (LOC100272588), mRNA	RefSeq_peptide	NP_001140523	hypothetical protein LOC100272588	UniGene	Zm.31543	Hypothetical protein LOC100272588	Uniprot/SPTREMBL	B6TU57;B4FPG1	Putative uncharacterized protein ;Putative uncharacterized protein	Uniprot/SWISSPROT	#N/A	#N/A
106	GRMZM2G151807	EntrezGene	#N/A	#N/A	GO	#N/A	#N/A	GenBank	#N/A	#N/A	MaizeGDB_GenBank	#N/A	#N/A	RefSeq_dna	#N/A	#N/A	RefSeq_peptide	#N/A	#N/A	UniGene	Zm.141919	Hypothetical protein LOC100278662	Uniprot/SPTREMBL	#N/A	#N/A	Uniprot/SWISSPROT	#N/A	#N/A
107	GRMZM2G160364	EntrezGene	#N/A	#N/A	GO	GO:0008270;GO:0005622;GO:0003676	zinc ion binding;intracellular;nucleic acid binding	GenBank	#N/A	#N/A	MaizeGDB_GenBank	#N/A	#N/A	RefSeq_dna	#N/A	#N/A	RefSeq_peptide	#N/A	#N/A	UniGene	Zm.26917	Full-length cDNA clone ZM_BFc0051J14	Uniprot/SPTREMBL	C4JBJ4	Putative uncharacterized protein	Uniprot/SWISSPROT	#N/A	#N/A
108	GRMZM2G161530	#N/A	#N/A	#N/A	#N/A	#N/A	#N/A	#N/A	#N/A	#N/A	#N/A	#N/A	#N/A	#N/A	#N/A	#N/A	#N/A	#N/A	#N/A	#N/A	#N/A	#N/A	#N/A	#N/A	#N/A	#N/A	#N/A	#N/A
109	GRMZM2G164036	EntrezGene	#N/A	#N/A	GO	GO:0009055;GO:0020037;GO:0005506;GO:0004497;GO:0055114	electron carrier activity;heme binding;iron ion binding;monooxygenase activity;oxidation reduction	GenBank	#N/A	#N/A	MaizeGDB_GenBank	#N/A	#N/A	RefSeq_dna	#N/A	#N/A	RefSeq_peptide	#N/A	#N/A	UniGene	Zm.151813;Zm.133723	TSA: Zea mays contig05775, mRNA sequence;TSA: Zea mays contig07419, mRNA sequence	Uniprot/SPTREMBL	B6UA52	Cytochrome P450 CYP71C36	Uniprot/SWISSPROT	#N/A	#N/A
110	GRMZM2G164440	EntrezGene	100283827;100280533;100286201	PVR3-like protein;PVR3-like protein;PVR3-like protein	GO	GO:0050825;GO:0050826;GO:0042309	ice binding;response to freezing;homoiothermy	GenBank	#N/A	#N/A	MaizeGDB_GenBank	#N/A	#N/A	RefSeq_dna	NM_001159089;NM_001153452;NM_001156725	PVR3-like protein (LOC100286201), mRNA;PVR3-like protein (LOC100280533), mRNA;PVR3-like protein (LOC100283827), mRNA	RefSeq_peptide	NP_001150197;NP_001152561;NP_001146924	PVR3-like protein ;PVR3-like protein ;PVR3-like protein	UniGene	Zm.84632;Zm.121810	PVR3-like protein;PVR3-like protein	Uniprot/SPTREMBL	B6TM80;B6TYX6;B6T499;B6TWK8;B6T477;B6SHR9	PVR3-like protein ;PVR3-like protein ;PVR3-like protein ;PVR3-like protein ;PVR3-like protein ;PVR3-like protein	Uniprot/SWISSPROT	#N/A	#N/A
111	GRMZM2G165901	EntrezGene	#N/A	#N/A	GO	GO:0016020;GO:0003723;GO:0051260;GO:0003676	membrane;RNA binding;protein homooligomerization;nucleic acid binding	GenBank	#N/A	#N/A	MaizeGDB_GenBank	#N/A	#N/A	RefSeq_dna	#N/A	#N/A	RefSeq_peptide	#N/A	#N/A	UniGene	#N/A	#N/A	Uniprot/SPTREMBL	B6TY06;B4FQ70	Glycine-rich RNA-binding protein 2 ;Putative uncharacterized protein	Uniprot/SWISSPROT	#N/A	#N/A
112	GRMZM2G166987	EntrezGene	#N/A	#N/A	GO	GO:0016788;GO:0006629	hydrolase activity, acting on ester bonds;lipid metabolic process	GenBank	#N/A	#N/A	MaizeGDB_GenBank	#N/A	#N/A	RefSeq_dna	#N/A	#N/A	RefSeq_peptide	#N/A	#N/A	UniGene	Zm.155525	TSA: Zea mays contig47557, mRNA sequence	Uniprot/SPTREMBL	#N/A	#N/A	Uniprot/SWISSPROT	#N/A	#N/A
113	GRMZM2G173674	#N/A	#N/A	#N/A	#N/A	#N/A	#N/A	#N/A	#N/A	#N/A	#N/A	#N/A	#N/A	#N/A	#N/A	#N/A	#N/A	#N/A	#N/A	#N/A	#N/A	#N/A	#N/A	#N/A	#N/A	#N/A	#N/A	#N/A
114	GRMZM2G179523	EntrezGene	100285439	phosphatidylinositol 3- and 4-kinase family protein	GO	GO:0016773	phosphotransferase activity, alcohol group as acceptor	GenBank	#N/A	#N/A	MaizeGDB_GenBank	#N/A	#N/A	RefSeq_dna	NM_001158332	phosphatidylinositol 3- and 4-kinase family protein (LOC100285439), mRNA	RefSeq_peptide	NP_001151804	phosphatidylinositol 3- and 4-kinase family protein	UniGene	Zm.2795	Phosphatidylinositol 3- and 4-kinase family protein	Uniprot/SPTREMBL	B7ZZW3;B6U4S4	Putative uncharacterized protein ;Phosphatidylinositol 3-and 4-kinase family protein	Uniprot/SWISSPROT	#N/A	#N/A
115	GRMZM2G301860	EntrezGene	100281128	dehydration responsive element binding protein	GO	GO:0050825;GO:0003677;GO:0006355;GO:0050826;GO:0042309;GO:0003700	ice binding;DNA binding;regulation of transcription, DNA-dependent;response to freezing;homoiothermy;transcription factor activity	GenBank	#N/A	#N/A	MaizeGDB_GenBank	#N/A	#N/A	RefSeq_dna	NM_001154047	dehydration responsive element binding protein (LOC100281128), mRNA	RefSeq_peptide	NP_001147519	dehydration responsive element binding protein	UniGene	Zm.144659;Zm.129889;Zm.145276	TSA: Zea mays contig53381, mRNA sequence;Dehydration responsive element binding protein;TSA: Zea mays contig48613, mRNA sequence	Uniprot/SPTREMBL	B6SSG7	Dehydration responsive element binding protein	Uniprot/SWISSPROT	#N/A	#N/A
116	GRMZM2G303419	EntrezGene	#N/A	#N/A	GO	GO:0008168	methyltransferase activity	GenBank	#N/A	#N/A	MaizeGDB_GenBank	#N/A	#N/A	RefSeq_dna	#N/A	#N/A	RefSeq_peptide	#N/A	#N/A	UniGene	#N/A	#N/A	Uniprot/SPTREMBL	#N/A	#N/A	Uniprot/SWISSPROT	#N/A	#N/A
117	GRMZM2G312521	EntrezGene	#N/A	#N/A	GO	GO:0008152;GO:0005992;GO:0005524;GO:0003824;GO:0005737;GO:0000166;GO:0006418;GO:0006412;GO:0004812	metabolic process;trehalose biosynthetic process;ATP binding;catalytic activity;cytoplasm;nucleotide binding;tRNA aminoacylation for protein translation;translation;aminoacyl-tRNA ligase activity	GenBank	#N/A	#N/A	MaizeGDB_GenBank	#N/A	#N/A	RefSeq_dna	#N/A	#N/A	RefSeq_peptide	#N/A	#N/A	UniGene	Zm.87707;Zm.99777;Zm.142912	Cultivar 18-599 trehalose-6-phosphate synthase-like (TPS8) mRNA, complete sequence;Hypothetical protein LOC100384759;LOC100279678	Uniprot/SPTREMBL	#N/A	#N/A	Uniprot/SWISSPROT	#N/A	#N/A
118	GRMZM2G314667	EntrezGene	100304045;100276936;100275435	hypothetical protein LOC100304045;hypothetical protein LOC100276936;hypothetical protein LOC100275435	GO	#N/A	#N/A	GenBank	#N/A	#N/A	MaizeGDB_GenBank	#N/A	#N/A	RefSeq_dna	NM_001165558;NM_001150628;NM_001149508	hypothetical protein LOC100304045 (LOC100304045), mRNA;hypothetical protein LOC100276936 (LOC100276936), mRNA;hypothetical protein LOC100275435 (LOC100275435), mRNA	RefSeq_peptide	NP_001159030;NP_001144100;NP_001142980	hypothetical protein LOC100304045 ;hypothetical protein LOC100276936 ;hypothetical protein LOC100275435	UniGene	Zm.141575;Zm.156606;Zm.141885;Zm.25004;Zm.92627	TSA: Zea mays contig54141, mRNA sequence;TSA: Zea mays contig11988, mRNA sequence;Hypothetical protein LOC100276936;Hypothetical protein LOC100304045;Hypothetical protein LOC100275435	Uniprot/SPTREMBL	B6TLD7;B6ST89;B6TSG6	Putative uncharacterized protein ;Putative uncharacterized protein ;Putative uncharacterized protein	Uniprot/SWISSPROT	#N/A	#N/A
119	GRMZM2G343713	EntrezGene	#N/A	#N/A	GO	GO:0005840;GO:0003723;GO:0015934;GO:0006412;GO:0005622;GO:0016740;GO:0003735	ribosome;RNA binding;large ribosomal subunit;translation;intracellular;transferase activity;structural constituent of ribosome	GenBank	#N/A	#N/A	MaizeGDB_GenBank	#N/A	#N/A	RefSeq_dna	#N/A	#N/A	RefSeq_peptide	#N/A	#N/A	UniGene	#N/A	#N/A	Uniprot/SPTREMBL	#N/A	#N/A	Uniprot/SWISSPROT	#N/A	#N/A
120	GRMZM2G353834	EntrezGene	#N/A	#N/A	GO	#N/A	#N/A	GenBank	#N/A	#N/A	MaizeGDB_GenBank	#N/A	#N/A	RefSeq_dna	#N/A	#N/A	RefSeq_peptide	#N/A	#N/A	UniGene	Zm.148633	TSA: Zea mays contig20701, mRNA sequence	Uniprot/SPTREMBL	#N/A	#N/A	Uniprot/SWISSPROT	#N/A	#N/A
121	GRMZM2G354775	EntrezGene	#N/A	#N/A	GO	GO:0005840;GO:0006412;GO:0005622;GO:0003735	ribosome;translation;intracellular;structural constituent of ribosome	GenBank	#N/A	#N/A	MaizeGDB_GenBank	#N/A	#N/A	RefSeq_dna	#N/A	#N/A	RefSeq_peptide	#N/A	#N/A	UniGene	#N/A	#N/A	Uniprot/SPTREMBL	#N/A	#N/A	Uniprot/SWISSPROT	#N/A	#N/A
122	GRMZM2G359559	EntrezGene	#N/A	#N/A	GO	#N/A	#N/A	GenBank	#N/A	#N/A	MaizeGDB_GenBank	#N/A	#N/A	RefSeq_dna	#N/A	#N/A	RefSeq_peptide	#N/A	#N/A	UniGene	Zm.139158;Zm.99021	Transcribed locus;TSA: Zea mays contig54219, mRNA sequence	Uniprot/SPTREMBL	#N/A	#N/A	Uniprot/SWISSPROT	#N/A	#N/A
123	GRMZM2G362949	EntrezGene	#N/A	#N/A	GO	#N/A	#N/A	GenBank	#N/A	#N/A	MaizeGDB_GenBank	#N/A	#N/A	RefSeq_dna	#N/A	#N/A	RefSeq_peptide	#N/A	#N/A	UniGene	Zm.157490	TSA: Zea mays contig12264, mRNA sequence	Uniprot/SPTREMBL	C0PP40	Putative uncharacterized protein	Uniprot/SWISSPROT	#N/A	#N/A
124	GRMZM2G366150	EntrezGene	#N/A	#N/A	GO	GO:0005515	protein binding	GenBank	#N/A	#N/A	MaizeGDB_GenBank	#N/A	#N/A	RefSeq_dna	#N/A	#N/A	RefSeq_peptide	#N/A	#N/A	UniGene	#N/A	#N/A	Uniprot/SPTREMBL	#N/A	#N/A	Uniprot/SWISSPROT	#N/A	#N/A
125	GRMZM2G366659	EntrezGene	#N/A	#N/A	GO	GO:0008152;GO:0005992;GO:0003824	metabolic process;trehalose biosynthetic process;catalytic activity	GenBank	#N/A	#N/A	MaizeGDB_GenBank	#N/A	#N/A	RefSeq_dna	#N/A	#N/A	RefSeq_peptide	#N/A	#N/A	UniGene	Zm.103881;Zm.35968	TSA: Zea mays contig62291, mRNA sequence;Cultivar 18-599 trehalose-6-phosphate synthase-like (TPS6) mRNA, complete sequence	Uniprot/SPTREMBL	#N/A	#N/A	Uniprot/SWISSPROT	#N/A	#N/A
126	GRMZM2G379773	EntrezGene	#N/A	#N/A	GO	GO:0016788;GO:0006629	hydrolase activity, acting on ester bonds;lipid metabolic process	GenBank	#N/A	#N/A	MaizeGDB_GenBank	#N/A	#N/A	RefSeq_dna	#N/A	#N/A	RefSeq_peptide	#N/A	#N/A	UniGene	#N/A	#N/A	Uniprot/SPTREMBL	#N/A	#N/A	Uniprot/SWISSPROT	#N/A	#N/A
127	GRMZM2G383594	EntrezGene	#N/A	#N/A	GO	GO:0043565;GO:0045449;GO:0003700	sequence-specific DNA binding;regulation of transcription;transcription factor activity	GenBank	#N/A	#N/A	MaizeGDB_GenBank	#N/A	#N/A	RefSeq_dna	#N/A	#N/A	RefSeq_peptide	#N/A	#N/A	UniGene	#N/A	#N/A	Uniprot/SPTREMBL	#N/A	#N/A	Uniprot/SWISSPROT	#N/A	#N/A
128	GRMZM2G383631	EntrezGene	#N/A	#N/A	GO	#N/A	#N/A	GenBank	#N/A	#N/A	MaizeGDB_GenBank	#N/A	#N/A	RefSeq_dna	#N/A	#N/A	RefSeq_peptide	#N/A	#N/A	UniGene	Zm.134161;Zm.144456;Zm.146031	Clone 378980 mRNA sequence;TSA: Zea mays contig55106, mRNA sequence;TSA: Zea mays contig42087, mRNA sequence	Uniprot/SPTREMBL	#N/A	#N/A	Uniprot/SWISSPROT	#N/A	#N/A
129	GRMZM2G396632	EntrezGene	#N/A	#N/A	GO	GO:0006355;GO:0043565;GO:0003700;GO:0046983	regulation of transcription, DNA-dependent;sequence-specific DNA binding;transcription factor activity;protein dimerization activity	GenBank	#N/A	#N/A	MaizeGDB_GenBank	#N/A	#N/A	RefSeq_dna	#N/A	#N/A	RefSeq_peptide	#N/A	#N/A	UniGene	#N/A	#N/A	Uniprot/SPTREMBL	#N/A	#N/A	Uniprot/SWISSPROT	#N/A	#N/A
130	GRMZM2G399136	EntrezGene	100281362;100281085	chaperone protein dnaJ 11;chaperone protein dnaJ 11	GO	GO:0006457;GO:0051082;GO:0031072	protein folding;unfolded protein binding;heat shock protein binding	GenBank	#N/A	#N/A	MaizeGDB_GenBank	#N/A	#N/A	RefSeq_dna	NM_001154004;NM_001154280	chaperone protein dnaJ 11 (LOC100281085), mRNA;chaperone protein dnaJ 11 (LOC100281362), mRNA	RefSeq_peptide	NP_001147752;NP_001147476	chaperone protein dnaJ 11 ;chaperone protein dnaJ 11	UniGene	Zm.125669	Chaperone protein dnaJ 11	Uniprot/SPTREMBL	B6SUM8;B6SS19	Chaperone protein dnaJ 11 ;Chaperone protein dnaJ 11	Uniprot/SWISSPROT	#N/A	#N/A
131	GRMZM2G404011	EntrezGene	#N/A	#N/A	GO	GO:0005783;GO:0045454	endoplasmic reticulum;cell redox homeostasis	GenBank	#N/A	#N/A	MaizeGDB_GenBank	#N/A	#N/A	RefSeq_dna	#N/A	#N/A	RefSeq_peptide	#N/A	#N/A	UniGene	#N/A	#N/A	Uniprot/SPTREMBL	#N/A	#N/A	Uniprot/SWISSPROT	#N/A	#N/A
132	GRMZM2G405178	EntrezGene	100281381	S-adenosylmethionine-dependent methyltransferase/ methyltransferase/ thiopurine S-methyltransferase	GO	GO:0008152;GO:0008168;GO:0008119;GO:0005737	metabolic process;methyltransferase activity;thiopurine S-methyltransferase activity;cytoplasm	GenBank	#N/A	#N/A	MaizeGDB_GenBank	#N/A	#N/A	RefSeq_dna	NM_001154299;NM_001174586	S-adenosylmethionine-dependent methyltransferase/ methyltransferase/ thiopurine S-methyltransferase (LOC100281381), mRNA;hypothetical protein LOC100381787 (LOC100381787), mRNA	RefSeq_peptide	NP_001147771	S-adenosylmethionine-dependent methyltransferase/ methyltransferase/ thiopurine S-methyltransferase	UniGene	Zm.138883;Zm.10258;Zm.156980;Zm.157360;Zm.156906;Zm.157429	Hypothetical protein LOC100381787;S-adenosylmethionine-dependent methyltransferase/ methyltransferase/ thiopurine S-methyltransferase;TSA: Zea mays contig52106, mRNA sequence;TSA: Zea mays contig65112, mRNA sequence;TSA: Zea mays contig07401, mRNA sequence;TSA: Zea mays contig45846, mRNA sequence	Uniprot/SPTREMBL	B6SUY9;B6SN60	S-adenosylmethionine-dependent methyltransferase/ methyltransferase/ thiopurine S-methyltransferase ;Putative uncharacterized protein	Uniprot/SWISSPROT	#N/A	#N/A
133	GRMZM2G405476	EntrezGene	845216;845215	50S ribosomal protein L2;50S ribosomal protein L2	GO	GO:0005840;GO:0003723;GO:0015934;GO:0006412;GO:0005622;GO:0016740;GO:0003735	ribosome;RNA binding;large ribosomal subunit;translation;intracellular;transferase activity;structural constituent of ribosome	GenBank	#N/A	#N/A	MaizeGDB_GenBank	#N/A	#N/A	RefSeq_dna	#N/A	#N/A	RefSeq_peptide	NP_043110;NP_043066	ribosomal protein L2 ;ribosomal protein L2	UniGene	Zm.93610	Transcribed locus	Uniprot/SPTREMBL	#N/A	#N/A	Uniprot/SWISSPROT	P17788	50S ribosomal protein L2, chloroplastic
134	GRMZM2G408967	EntrezGene	100304171;100274988	hypothetical protein LOC100304171;LOC100274988	GO	#N/A	#N/A	GenBank	#N/A	#N/A	MaizeGDB_GenBank	#N/A	#N/A	RefSeq_dna	NM_001165628;NM_001149215	hypothetical protein LOC100304171 (LOC100304171), mRNA;LOC100274988 (TIDP3760), mRNA	RefSeq_peptide	NP_001159100;NP_001142687	hypothetical protein LOC100304171 ;hypothetical protein LOC100274988	UniGene	Zm.156250;Zm.156480	LOC100274988;TSA: Zea mays contig58007, mRNA sequence	Uniprot/SPTREMBL	B6UII0;B6SM55	Putative uncharacterized protein ;Putative uncharacterized protein	Uniprot/SWISSPROT	#N/A	#N/A
135	GRMZM2G409724	#N/A	#N/A	#N/A	#N/A	#N/A	#N/A	#N/A	#N/A	#N/A	#N/A	#N/A	#N/A	#N/A	#N/A	#N/A	#N/A	#N/A	#N/A	#N/A	#N/A	#N/A	#N/A	#N/A	#N/A	#N/A	#N/A	#N/A
136	GRMZM2G416535	#N/A	#N/A	#N/A	#N/A	#N/A	#N/A	#N/A	#N/A	#N/A	#N/A	#N/A	#N/A	#N/A	#N/A	#N/A	#N/A	#N/A	#N/A	#N/A	#N/A	#N/A	#N/A	#N/A	#N/A	#N/A	#N/A	#N/A
137	GRMZM2G426271	EntrezGene	#N/A	#N/A	GO	GO:0005488	binding	GenBank	#N/A	#N/A	MaizeGDB_GenBank	#N/A	#N/A	RefSeq_dna	NM_001138832	hypothetical protein LOC100193745 (LOC100193745), mRNA	RefSeq_peptide	#N/A	#N/A	UniGene	Zm.133867;Zm.50812;Zm.31458	Clone 391387 mRNA sequence;Transcribed locus;Hypothetical protein LOC100193745	Uniprot/SPTREMBL	#N/A	#N/A	Uniprot/SWISSPROT	#N/A	#N/A
138	GRMZM2G427404	EntrezGene	#N/A	#N/A	GO	GO:0005840;GO:0003723;GO:0015934;GO:0006412;GO:0005622;GO:0016740;GO:0003735	ribosome;RNA binding;large ribosomal subunit;translation;intracellular;transferase activity;structural constituent of ribosome	GenBank	#N/A	#N/A	MaizeGDB_GenBank	#N/A	#N/A	RefSeq_dna	#N/A	#N/A	RefSeq_peptide	#N/A	#N/A	UniGene	Zm.99483;Zm.110946	TSA: Zea mays contig47430, mRNA sequence;Transcribed locus	Uniprot/SPTREMBL	#N/A	#N/A	Uniprot/SWISSPROT	#N/A	#N/A
139	GRMZM2G428216	EntrezGene	100274750;100276732;100278400	hypothetical protein LOC100274750;LOC100276732;hypothetical protein LOC100278400	GO	#N/A	#N/A	GenBank	#N/A	#N/A	MaizeGDB_GenBank	#N/A	#N/A	RefSeq_dna	NM_001149042;NM_001151693;NM_001150449	hypothetical protein LOC100274750 (LOC100274750), mRNA;hypothetical protein LOC100278400 (LOC100278400), mRNA;LOC100276732 (umc2233), mRNA	RefSeq_peptide	NP_001143921;NP_001142514;NP_001145165	hypothetical protein LOC100276732 ;hypothetical protein LOC100274750 ;hypothetical protein LOC100278400	UniGene	Zm.1443	LOC100276732	Uniprot/SPTREMBL	B6TH41;B6SI85;B6U843	Putative uncharacterized protein ;Putative uncharacterized protein ;Putative uncharacterized protein	Uniprot/SWISSPROT	#N/A	#N/A
140	GRMZM2G430482	EntrezGene	4055946;1466390;1466366	hypothetical protein;hypothetical protein;hypothetical protein	GO	#N/A	#N/A	GenBank	#N/A	#N/A	MaizeGDB_GenBank	#N/A	#N/A	RefSeq_dna	#N/A	#N/A	RefSeq_peptide	NP_043111;NP_043067;YP_588383	hypothetical protein ZemaCp110 ;hypothetical protein ZemaCp066 ;hypothetical protein ZeamMp131	UniGene	Zm.93610	Transcribed locus	Uniprot/SPTREMBL	Q6R9C5	Putative uncharacterized protein orf137-a-ct	Uniprot/SWISSPROT	Q37082	Uncharacterized protein ycf72 (ORF137)
141	GRMZM2G430501	EntrezGene	#N/A	#N/A	GO	GO:0005840;GO:0003723;GO:0015934;GO:0006412;GO:0005622;GO:0016740;GO:0003735	ribosome;RNA binding;large ribosomal subunit;translation;intracellular;transferase activity;structural constituent of ribosome	GenBank	#N/A	#N/A	MaizeGDB_GenBank	#N/A	#N/A	RefSeq_dna	#N/A	#N/A	RefSeq_peptide	#N/A	#N/A	UniGene	#N/A	#N/A	Uniprot/SPTREMBL	#N/A	#N/A	Uniprot/SWISSPROT	#N/A	#N/A
142	GRMZM2G436304	EntrezGene	#N/A	#N/A	GO	#N/A	#N/A	GenBank	#N/A	#N/A	MaizeGDB_GenBank	#N/A	#N/A	RefSeq_dna	#N/A	#N/A	RefSeq_peptide	#N/A	#N/A	UniGene	Zm.147993;Zm.153276	TSA: Zea mays contig23632, mRNA sequence;TSA: Zea mays contig39025, mRNA sequence	Uniprot/SPTREMBL	#N/A	#N/A	Uniprot/SWISSPROT	#N/A	#N/A
143	GRMZM2G447785	EntrezGene	100284348	Bowman-Birk type bran trypsin inhibitor	GO	GO:0004867;GO:0005576	serine-type endopeptidase inhibitor activity;extracellular region	GenBank	#N/A	#N/A	MaizeGDB_GenBank	#N/A	#N/A	RefSeq_dna	NM_001157243	Bowman-Birk type bran trypsin inhibitor (LOC100284348), mRNA	RefSeq_peptide	NP_001150715	Bowman-Birk type bran trypsin inhibitor	UniGene	Zm.72748	Bowman-Birk type bran trypsin inhibitor	Uniprot/SPTREMBL	C0PNX6;B6TSM7	Putative uncharacterized protein ;Bowman-Birk type bran trypsin inhibitor	Uniprot/SWISSPROT	#N/A	#N/A
144	GRMZM2G447876	EntrezGene	#N/A	#N/A	GO	#N/A	#N/A	GenBank	#N/A	#N/A	MaizeGDB_GenBank	#N/A	#N/A	RefSeq_dna	#N/A	#N/A	RefSeq_peptide	#N/A	#N/A	UniGene	Zm.96526	Clone 498449 mRNA sequence	Uniprot/SPTREMBL	#N/A	#N/A	Uniprot/SWISSPROT	#N/A	#N/A
145	GRMZM2G449941	#N/A	#N/A	#N/A	#N/A	#N/A	#N/A	#N/A	#N/A	#N/A	#N/A	#N/A	#N/A	#N/A	#N/A	#N/A	#N/A	#N/A	#N/A	#N/A	#N/A	#N/A	#N/A	#N/A	#N/A	#N/A	#N/A	#N/A
146	GRMZM2G450763	EntrezGene	4055946;1466390;1466366	hypothetical protein;hypothetical protein;hypothetical protein	GO	#N/A	#N/A	GenBank	#N/A	#N/A	MaizeGDB_GenBank	#N/A	#N/A	RefSeq_dna	#N/A	#N/A	RefSeq_peptide	NP_043111;NP_043067;YP_588383	hypothetical protein ZemaCp110 ;hypothetical protein ZemaCp066 ;hypothetical protein ZeamMp131	UniGene	#N/A	#N/A	Uniprot/SPTREMBL	Q6R9C5	Putative uncharacterized protein orf137-a-ct	Uniprot/SWISSPROT	Q37082	Uncharacterized protein ycf72 (ORF137)
147	GRMZM2G454550	EntrezGene	#N/A	#N/A	GO	GO:0004553;GO:0005975	hydrolase activity, hydrolyzing O-glycosyl compounds;carbohydrate metabolic process	GenBank	#N/A	#N/A	MaizeGDB_GenBank	#N/A	#N/A	RefSeq_dna	#N/A	#N/A	RefSeq_peptide	#N/A	#N/A	UniGene	Zm.64081	Transcribed locus, moderately similar to XP_002462970.1 hypothetical protein SORBIDRAFT_02g035520 [Sorghum bicolor]	Uniprot/SPTREMBL	#N/A	#N/A	Uniprot/SWISSPROT	#N/A	#N/A
148	GRMZM2G466265	EntrezGene	#N/A	#N/A	GO	GO:0043687;GO:0019787;GO:0051246	post-translational protein modification;small conjugating protein ligase activity;regulation of protein metabolic process	GenBank	#N/A	#N/A	MaizeGDB_GenBank	#N/A	#N/A	RefSeq_dna	#N/A	#N/A	RefSeq_peptide	#N/A	#N/A	UniGene	#N/A	#N/A	Uniprot/SPTREMBL	#N/A	#N/A	Uniprot/SWISSPROT	#N/A	#N/A
149	GRMZM2G468585	EntrezGene	#N/A	#N/A	GO	#N/A	#N/A	GenBank	#N/A	#N/A	MaizeGDB_GenBank	#N/A	#N/A	RefSeq_dna	#N/A	#N/A	RefSeq_peptide	#N/A	#N/A	UniGene	Zm.138837	TSA: Zea mays contig58239, mRNA sequence	Uniprot/SPTREMBL	#N/A	#N/A	Uniprot/SWISSPROT	#N/A	#N/A
150	GRMZM2G472852	EntrezGene	100281930	ultraviolet-B-repressible protein	GO	GO:0016020;GO:0009523;GO:0015979	membrane;photosystem II;photosynthesis	GenBank	#N/A	#N/A	MaizeGDB_GenBank	#N/A	#N/A	RefSeq_dna	NM_001157061;NM_001154849	ultraviolet-B-repressible protein (LOC100284164), mRNA;ultraviolet-B-repressible protein (LOC100281930), mRNA	RefSeq_peptide	NP_001150533;NP_001148321	ultraviolet-B-repressible protein ;ultraviolet-B-repressible protein	UniGene	Zm.145497;Zm.142568	TSA: Zea mays contig46813, mRNA sequence;Ultraviolet-B-repressible protein	Uniprot/SPTREMBL	B6T0S3;B6T0I2	Ultraviolet-B-repressible protein ;Ultraviolet-B-repressible protein	Uniprot/SWISSPROT	#N/A	#N/A
151	GRMZM2G474459	EntrezGene	#N/A	#N/A	GO	#N/A	#N/A	GenBank	#N/A	#N/A	MaizeGDB_GenBank	AF133477		RefSeq_dna	#N/A	#N/A	RefSeq_peptide	#N/A	#N/A	UniGene	Zm.96805;Zm.115900;Zm.141012;Zm.110946;Zm.93230;Zm.92906;Zm.140799;Zm.52251;Zm.106761;Zm.93610;Zm.107483;Zm.53774;Zm.93734;Zm.102380;Zm.123041;Zm.105382;Zm.93676	Transcribed locus, strongly similar to NP_039421.1 ribosomal protein S8 [Oryza sativa Japonica Group];Transcribed locus;Transcribed locus;Transcribed locus;TSA: Zea mays contig58211, mRNA sequence;TSA: Zea mays contig15797, mRNA sequence;Transcribed locus;Transcribed locus;Transcribed locus;Transcribed locus;Transcribed locus;Transcribed locus;Transcribed locus, strongly similar to NP_039422.1 ri…	Uniprot/SPTREMBL	#N/A	#N/A	Uniprot/SWISSPROT	#N/A	#N/A
152	GRMZM2G479906	EntrezGene	#N/A	#N/A	GO	GO:0016020;GO:0005524;GO:0000166;GO:0017111;GO:0016887	membrane;ATP binding;nucleotide binding;nucleoside-triphosphatase activity;ATPase activity	GenBank	#N/A	#N/A	MaizeGDB_GenBank	#N/A	#N/A	RefSeq_dna	#N/A	#N/A	RefSeq_peptide	#N/A	#N/A	UniGene	#N/A	#N/A	Uniprot/SPTREMBL	#N/A	#N/A	Uniprot/SWISSPROT	#N/A	#N/A
153	GRMZM2G482946	EntrezGene	#N/A	#N/A	GO	#N/A	#N/A	GenBank	#N/A	#N/A	MaizeGDB_GenBank	#N/A	#N/A	RefSeq_dna	#N/A	#N/A	RefSeq_peptide	#N/A	#N/A	UniGene	Zm.34151	Hypothetical protein LOC100381438	Uniprot/SPTREMBL	#N/A	#N/A	Uniprot/SWISSPROT	#N/A	#N/A
154	GRMZM2G488101	EntrezGene	#N/A	#N/A	GO	GO:0004252;GO:0006508;GO:0003824	serine-type endopeptidase activity;proteolysis;catalytic activity	GenBank	#N/A	#N/A	MaizeGDB_GenBank	#N/A	#N/A	RefSeq_dna	#N/A	#N/A	RefSeq_peptide	#N/A	#N/A	UniGene	#N/A	#N/A	Uniprot/SPTREMBL	#N/A	#N/A	Uniprot/SWISSPROT	#N/A	#N/A
155	GRMZM2G551565	EntrezGene	#N/A	#N/A	GO	#N/A	#N/A	GenBank	#N/A	#N/A	MaizeGDB_GenBank	#N/A	#N/A	RefSeq_dna	#N/A	#N/A	RefSeq_peptide	#N/A	#N/A	UniGene	Zm.141706;Zm.123078	TSA: Zea mays contig33750, mRNA sequence;TSA: Zea mays contig42764, mRNA sequence	Uniprot/SPTREMBL	#N/A	#N/A	Uniprot/SWISSPROT	#N/A	#N/A
156	GRMZM2G575361	#N/A	#N/A	#N/A	#N/A	#N/A	#N/A	#N/A	#N/A	#N/A	#N/A	#N/A	#N/A	#N/A	#N/A	#N/A	#N/A	#N/A	#N/A	#N/A	#N/A	#N/A	#N/A	#N/A	#N/A	#N/A	#N/A	#N/A
157	GRMZM2G577201	#N/A	#N/A	#N/A	#N/A	#N/A	#N/A	#N/A	#N/A	#N/A	#N/A	#N/A	#N/A	#N/A	#N/A	#N/A	#N/A	#N/A	#N/A	#N/A	#N/A	#N/A	#N/A	#N/A	#N/A	#N/A	#N/A	#N/A
158	GRMZM2G700192	EntrezGene	100216923	hypothetical protein LOC100216923	GO	#N/A	#N/A	GenBank	#N/A	#N/A	MaizeGDB_GenBank	#N/A	#N/A	RefSeq_dna	NM_001143308	hypothetical protein LOC100216923 (LOC100216923), mRNA	RefSeq_peptide	NP_001136780	hypothetical protein LOC100216923	UniGene	#N/A	#N/A	Uniprot/SPTREMBL	B4FKG7	Putative uncharacterized protein	Uniprot/SWISSPROT	#N/A	#N/A
159	GRMZM2G702522	#N/A	#N/A	#N/A	#N/A	#N/A	#N/A	#N/A	#N/A	#N/A	#N/A	#N/A	#N/A	#N/A	#N/A	#N/A	#N/A	#N/A	#N/A	#N/A	#N/A	#N/A	#N/A	#N/A	#N/A	#N/A	#N/A	#N/A
160	GRMZM2G703641	#N/A	#N/A	#N/A	#N/A	#N/A	#N/A	#N/A	#N/A	#N/A	#N/A	#N/A	#N/A	#N/A	#N/A	#N/A	#N/A	#N/A	#N/A	#N/A	#N/A	#N/A	#N/A	#N/A	#N/A	#N/A	#N/A	#N/A
161	GRMZM5G801743	EntrezGene	#N/A	#N/A	GO	#N/A	#N/A	GenBank	#N/A	#N/A	MaizeGDB_GenBank	#N/A	#N/A	RefSeq_dna	#N/A	#N/A	RefSeq_peptide	#N/A	#N/A	UniGene	Zm.49210	Transcribed locus	Uniprot/SPTREMBL	#N/A	#N/A	Uniprot/SWISSPROT	#N/A	#N/A
162	GRMZM5G804652	#N/A	#N/A	#N/A	#N/A	#N/A	#N/A	#N/A	#N/A	#N/A	#N/A	#N/A	#N/A	#N/A	#N/A	#N/A	#N/A	#N/A	#N/A	#N/A	#N/A	#N/A	#N/A	#N/A	#N/A	#N/A	#N/A	#N/A
163	GRMZM5G813019	EntrezGene	845216;845215	50S ribosomal protein L2;50S ribosomal protein L2	GO	GO:0005840;GO:0003723;GO:0015934;GO:0006412;GO:0005622;GO:0016740;GO:0003735	ribosome;RNA binding;large ribosomal subunit;translation;intracellular;transferase activity;structural constituent of ribosome	GenBank	#N/A	#N/A	MaizeGDB_GenBank	#N/A	#N/A	RefSeq_dna	#N/A	#N/A	RefSeq_peptide	NP_043110;NP_043066	ribosomal protein L2 ;ribosomal protein L2	UniGene	#N/A	#N/A	Uniprot/SPTREMBL	#N/A	#N/A	Uniprot/SWISSPROT	P17788	50S ribosomal protein L2, chloroplastic
164	GRMZM5G814441	EntrezGene	#N/A	#N/A	GO	#N/A	#N/A	GenBank	#N/A	#N/A	MaizeGDB_GenBank	#N/A	#N/A	RefSeq_dna	#N/A	#N/A	RefSeq_peptide	#N/A	#N/A	UniGene	Zm.52342	Clone 457257 mRNA sequence	Uniprot/SPTREMBL	#N/A	#N/A	Uniprot/SWISSPROT	#N/A	#N/A
165	GRMZM5G818111	EntrezGene	845216;845215	50S ribosomal protein L2;50S ribosomal protein L2	GO	GO:0005840;GO:0003723;GO:0015934;GO:0006412;GO:0005622;GO:0016740;GO:0003735	ribosome;RNA binding;large ribosomal subunit;translation;intracellular;transferase activity;structural constituent of ribosome	GenBank	#N/A	#N/A	MaizeGDB_GenBank	#N/A	#N/A	RefSeq_dna	#N/A	#N/A	RefSeq_peptide	NP_043110;NP_043066	ribosomal protein L2 ;ribosomal protein L2	UniGene	#N/A	#N/A	Uniprot/SPTREMBL	#N/A	#N/A	Uniprot/SWISSPROT	P17788	50S ribosomal protein L2, chloroplastic
166	GRMZM5G822438	EntrezGene	#N/A	#N/A	GO	#N/A	#N/A	GenBank	#N/A	#N/A	MaizeGDB_GenBank	#N/A	#N/A	RefSeq_dna	#N/A	#N/A	RefSeq_peptide	#N/A	#N/A	UniGene	Zm.110946	Transcribed locus	Uniprot/SPTREMBL	#N/A	#N/A	Uniprot/SWISSPROT	#N/A	#N/A
167	GRMZM5G827951	EntrezGene	1466365;4055878;1466391	hypothetical protein;hypothetical protein;hypothetical protein	GO	GO:0005840;GO:0003723;GO:0015934;GO:0006412;GO:0005622;GO:0016740;GO:0003735	ribosome;RNA binding;large ribosomal subunit;translation;intracellular;transferase activity;structural constituent of ribosome	GenBank	#N/A	#N/A	MaizeGDB_GenBank	#N/A	#N/A	RefSeq_dna	#N/A	#N/A	RefSeq_peptide	NP_043065;NP_043112;YP_588382	hypothetical protein ZemaCp064 ;hypothetical protein ZemaCp111 ;hypothetical protein ZeamMp129	UniGene	Zm.93610;Zm.97447	Transcribed locus;Transcribed locus	Uniprot/SPTREMBL	Q6R9C6	Putative uncharacterized protein orf247-ct	Uniprot/SWISSPROT	#N/A	#N/A
168	GRMZM5G830632	EntrezGene	#N/A	#N/A	GO	#N/A	#N/A	GenBank	#N/A	#N/A	MaizeGDB_GenBank	#N/A	#N/A	RefSeq_dna	#N/A	#N/A	RefSeq_peptide	#N/A	#N/A	UniGene	Zm.156842	Hypothetical protein LOC100382804	Uniprot/SPTREMBL	C0PAU3	Putative uncharacterized protein	Uniprot/SWISSPROT	#N/A	#N/A
169	GRMZM5G832229	EntrezGene	100281630;100281861	ultraviolet-B-repressible protein;ultraviolet-B-repressible protein	GO	GO:0050825;GO:0016020;GO:0009523;GO:0050826;GO:0042309;GO:0015979	ice binding;membrane;photosystem II;response to freezing;homoiothermy;photosynthesis	GenBank	#N/A	#N/A	MaizeGDB_GenBank	#N/A	#N/A	RefSeq_dna	NM_001154549;NM_001154781	ultraviolet-B-repressible protein (LOC100281630), mRNA;ultraviolet-B-repressible protein (LOC100281861), mRNA	RefSeq_peptide	NP_001148253;NP_001148021	ultraviolet-B-repressible protein ;ultraviolet-B-repressible protein	UniGene	Zm.145851;Zm.122678;Zm.128271	TSA: Zea mays contig44065, mRNA sequence;Ultraviolet-B-repressible protein;Ultraviolet-B-repressible protein	Uniprot/SPTREMBL	B6SX50;B6SXA1	Ultraviolet-B-repressible protein ;Ultraviolet-B-repressible protein	Uniprot/SWISSPROT	#N/A	#N/A
170	GRMZM5G842877	EntrezGene	#N/A	#N/A	GO	#N/A	#N/A	GenBank	#N/A	#N/A	MaizeGDB_GenBank	#N/A	#N/A	RefSeq_dna	#N/A	#N/A	RefSeq_peptide	#N/A	#N/A	UniGene	Zm.61519	TSA: Zea mays contig51615, mRNA sequence	Uniprot/SPTREMBL	#N/A	#N/A	Uniprot/SWISSPROT	#N/A	#N/A
171	GRMZM5G843434	EntrezGene	#N/A	#N/A	GO	#N/A	#N/A	GenBank	#N/A	#N/A	MaizeGDB_GenBank	#N/A	#N/A	RefSeq_dna	#N/A	#N/A	RefSeq_peptide	#N/A	#N/A	UniGene	Zm.2383	TSA: Zea mays contig64115, mRNA sequence	Uniprot/SPTREMBL	B6SXE6	Putative uncharacterized protein	Uniprot/SWISSPROT	#N/A	#N/A
172	GRMZM5G854146	EntrezGene	1466365;4055878;1466391	hypothetical protein;hypothetical protein;hypothetical protein	GO	GO:0005840;GO:0003723;GO:0015934;GO:0006412;GO:0005622;GO:0016740;GO:0003735	ribosome;RNA binding;large ribosomal subunit;translation;intracellular;transferase activity;structural constituent of ribosome	GenBank	#N/A	#N/A	MaizeGDB_GenBank	#N/A	#N/A	RefSeq_dna	#N/A	#N/A	RefSeq_peptide	NP_043065;NP_043112;YP_588382	hypothetical protein ZemaCp064 ;hypothetical protein ZemaCp111 ;hypothetical protein ZeamMp129	UniGene	Zm.93610;Zm.97447	Transcribed locus;Transcribed locus	Uniprot/SPTREMBL	Q6R9C6	Putative uncharacterized protein orf247-ct	Uniprot/SWISSPROT	#N/A	#N/A
173	GRMZM5G861353	EntrezGene	4055946;1466390;1466366	hypothetical protein;hypothetical protein;hypothetical protein	GO	#N/A	#N/A	GenBank	#N/A	#N/A	MaizeGDB_GenBank	#N/A	#N/A	RefSeq_dna	#N/A	#N/A	RefSeq_peptide	NP_043111;NP_043067;YP_588383	hypothetical protein ZemaCp110 ;hypothetical protein ZemaCp066 ;hypothetical protein ZeamMp131	UniGene	#N/A	#N/A	Uniprot/SPTREMBL	Q6R9C5	Putative uncharacterized protein orf137-a-ct	Uniprot/SWISSPROT	Q37082	Uncharacterized protein ycf72 (ORF137)
174	GRMZM5G871471	EntrezGene	#N/A	#N/A	GO	GO:0016829;GO:0006520	lyase activity;cellular amino acid metabolic process	GenBank	#N/A	#N/A	MaizeGDB_GenBank	#N/A	#N/A	RefSeq_dna	#N/A	#N/A	RefSeq_peptide	#N/A	#N/A	UniGene	Zm.13116	Clone EL01N0520D02.d mRNA sequence	Uniprot/SPTREMBL	#N/A	#N/A	Uniprot/SWISSPROT	#N/A	#N/A
175	GRMZM5G873581	#N/A	#N/A	#N/A	#N/A	#N/A	#N/A	#N/A	#N/A	#N/A	#N/A	#N/A	#N/A	#N/A	#N/A	#N/A	#N/A	#N/A	#N/A	#N/A	#N/A	#N/A	#N/A	#N/A	#N/A	#N/A	#N/A	#N/A
176	GRMZM5G873765	EntrezGene	#N/A	#N/A	GO	#N/A	#N/A	GenBank	#N/A	#N/A	MaizeGDB_GenBank	#N/A	#N/A	RefSeq_dna	#N/A	#N/A	RefSeq_peptide	#N/A	#N/A	UniGene	Zm.118802	TSA: Zea mays contig49131, mRNA sequence	Uniprot/SPTREMBL	#N/A	#N/A	Uniprot/SWISSPROT	#N/A	#N/A
177	GRMZM5G876022	#N/A	#N/A	#N/A	#N/A	#N/A	#N/A	#N/A	#N/A	#N/A	#N/A	#N/A	#N/A	#N/A	#N/A	#N/A	#N/A	#N/A	#N/A	#N/A	#N/A	#N/A	#N/A	#N/A	#N/A	#N/A	#N/A	#N/A
178	GRMZM5G886941	EntrezGene	4055946;1466390;1466366	hypothetical protein;hypothetical protein;hypothetical protein	GO	#N/A	#N/A	GenBank	#N/A	#N/A	MaizeGDB_GenBank	#N/A	#N/A	RefSeq_dna	#N/A	#N/A	RefSeq_peptide	NP_043111;NP_043067;YP_588383	hypothetical protein ZemaCp110 ;hypothetical protein ZemaCp066 ;hypothetical protein ZeamMp131	UniGene	#N/A	#N/A	Uniprot/SPTREMBL	Q6R9C5	Putative uncharacterized protein orf137-a-ct	Uniprot/SWISSPROT	Q37082	Uncharacterized protein ycf72 (ORF137)
179	GRMZM5G888999	#N/A	#N/A	#N/A	#N/A	#N/A	#N/A	#N/A	#N/A	#N/A	#N/A	#N/A	#N/A	#N/A	#N/A	#N/A	#N/A	#N/A	#N/A	#N/A	#N/A	#N/A	#N/A	#N/A	#N/A	#N/A	#N/A	#N/A
180	GRMZM5G892690	EntrezGene	#N/A	#N/A	GO	#N/A	#N/A	GenBank	#N/A	#N/A	MaizeGDB_GenBank	#N/A	#N/A	RefSeq_dna	#N/A	#N/A	RefSeq_peptide	#N/A	#N/A	UniGene	Zm.49210	Transcribed locus	Uniprot/SPTREMBL	#N/A	#N/A	Uniprot/SWISSPROT	#N/A	#N/A
181	GRMZM5G899836	EntrezGene	4055946;1466390;1466366	hypothetical protein;hypothetical protein;hypothetical protein	GO	#N/A	#N/A	GenBank	#N/A	#N/A	MaizeGDB_GenBank	#N/A	#N/A	RefSeq_dna	#N/A	#N/A	RefSeq_peptide	NP_043111;NP_043067;YP_588383	hypothetical protein ZemaCp110 ;hypothetical protein ZemaCp066 ;hypothetical protein ZeamMp131	UniGene	Zm.110946	Transcribed locus	Uniprot/SPTREMBL	Q6R9C5	Putative uncharacterized protein orf137-a-ct	Uniprot/SWISSPROT	Q37082	Uncharacterized protein ycf72 (ORF137)
182	PMI	#N/A	#N/A	#N/A	#N/A	#N/A	#N/A	#N/A	#N/A	#N/A	#N/A	#N/A	#N/A	#N/A	#N/A	#N/A	#N/A	#N/A	#N/A	#N/A	#N/A	#N/A	#N/A	#N/A	#N/A	#N/A	#N/A	#N/A

## Sheet: Floret 5 DOWN
	gene	EntrezGene	EG_Accession	EG_Description	GeneOntology	GO_Accession	GO_Annotation	GenBank	GB_Accession	GB_Description	MaizeGDB_GenBank	MGB_Accession	MGB_Description	RefSeq_dna	RS_Accession	RS_Description	RefSeq_peptide	RSP_Accession	RSP_Description	UniGene	UG_Accession	UG_Description	Uniprot.SPTREMBL	Trembl_Accession	Trembl_Description	Uniprot.SWISSPROT	SP_Accession	SP_Description
1	AC177946.2_FG004	#N/A	#N/A	#N/A	#N/A	#N/A	#N/A	#N/A	#N/A	#N/A	#N/A	#N/A	#N/A	#N/A	#N/A	#N/A	#N/A	#N/A	#N/A	#N/A	#N/A	#N/A	#N/A	#N/A	#N/A	#N/A	#N/A	#N/A
2	AC194980.3_FG002	#N/A	#N/A	#N/A	#N/A	#N/A	#N/A	#N/A	#N/A	#N/A	#N/A	#N/A	#N/A	#N/A	#N/A	#N/A	#N/A	#N/A	#N/A	#N/A	#N/A	#N/A	#N/A	#N/A	#N/A	#N/A	#N/A	#N/A
3	AC195174.2_FG007	#N/A	#N/A	#N/A	#N/A	#N/A	#N/A	#N/A	#N/A	#N/A	#N/A	#N/A	#N/A	#N/A	#N/A	#N/A	#N/A	#N/A	#N/A	#N/A	#N/A	#N/A	#N/A	#N/A	#N/A	#N/A	#N/A	#N/A
4	AC196957.3_FG005	#N/A	#N/A	#N/A	#N/A	#N/A	#N/A	#N/A	#N/A	#N/A	#N/A	#N/A	#N/A	#N/A	#N/A	#N/A	#N/A	#N/A	#N/A	#N/A	#N/A	#N/A	#N/A	#N/A	#N/A	#N/A	#N/A	#N/A
5	AC204891.4_FG001	#N/A	#N/A	#N/A	#N/A	#N/A	#N/A	#N/A	#N/A	#N/A	#N/A	#N/A	#N/A	#N/A	#N/A	#N/A	#N/A	#N/A	#N/A	#N/A	#N/A	#N/A	#N/A	#N/A	#N/A	#N/A	#N/A	#N/A
6	AC205471.4_FG007	#N/A	#N/A	#N/A	#N/A	#N/A	#N/A	#N/A	#N/A	#N/A	#N/A	#N/A	#N/A	#N/A	#N/A	#N/A	#N/A	#N/A	#N/A	#N/A	#N/A	#N/A	#N/A	#N/A	#N/A	#N/A	#N/A	#N/A
7	AC209080.3_FG004	#N/A	#N/A	#N/A	#N/A	#N/A	#N/A	#N/A	#N/A	#N/A	#N/A	#N/A	#N/A	#N/A	#N/A	#N/A	#N/A	#N/A	#N/A	#N/A	#N/A	#N/A	#N/A	#N/A	#N/A	#N/A	#N/A	#N/A
8	AC213612.3_FG001	#N/A	#N/A	#N/A	#N/A	#N/A	#N/A	#N/A	#N/A	#N/A	#N/A	#N/A	#N/A	#N/A	#N/A	#N/A	#N/A	#N/A	#N/A	#N/A	#N/A	#N/A	#N/A	#N/A	#N/A	#N/A	#N/A	#N/A
9	AC217897.3_FG010	#N/A	#N/A	#N/A	#N/A	#N/A	#N/A	#N/A	#N/A	#N/A	#N/A	#N/A	#N/A	#N/A	#N/A	#N/A	#N/A	#N/A	#N/A	#N/A	#N/A	#N/A	#N/A	#N/A	#N/A	#N/A	#N/A	#N/A
10	AC230023.2_FG002	#N/A	#N/A	#N/A	#N/A	#N/A	#N/A	#N/A	#N/A	#N/A	#N/A	#N/A	#N/A	#N/A	#N/A	#N/A	#N/A	#N/A	#N/A	#N/A	#N/A	#N/A	#N/A	#N/A	#N/A	#N/A	#N/A	#N/A
11	AC230023.2_FG003	#N/A	#N/A	#N/A	#N/A	#N/A	#N/A	#N/A	#N/A	#N/A	#N/A	#N/A	#N/A	#N/A	#N/A	#N/A	#N/A	#N/A	#N/A	#N/A	#N/A	#N/A	#N/A	#N/A	#N/A	#N/A	#N/A	#N/A
12	AC230023.2_FG004	#N/A	#N/A	#N/A	#N/A	#N/A	#N/A	#N/A	#N/A	#N/A	#N/A	#N/A	#N/A	#N/A	#N/A	#N/A	#N/A	#N/A	#N/A	#N/A	#N/A	#N/A	#N/A	#N/A	#N/A	#N/A	#N/A	#N/A
13	AC233882.1_FG003	#N/A	#N/A	#N/A	#N/A	#N/A	#N/A	#N/A	#N/A	#N/A	#N/A	#N/A	#N/A	#N/A	#N/A	#N/A	#N/A	#N/A	#N/A	#N/A	#N/A	#N/A	#N/A	#N/A	#N/A	#N/A	#N/A	#N/A
14	EF517601.1_FG025	#N/A	#N/A	#N/A	#N/A	#N/A	#N/A	#N/A	#N/A	#N/A	#N/A	#N/A	#N/A	#N/A	#N/A	#N/A	#N/A	#N/A	#N/A	#N/A	#N/A	#N/A	#N/A	#N/A	#N/A	#N/A	#N/A	#N/A
15	GRMZM2G002286	EntrezGene	100284035	esterase/lipase/thioesterase	GO	#N/A	#N/A	GenBank	#N/A	#N/A	MaizeGDB_GenBank	#N/A	#N/A	RefSeq_dna	NM_001156933	esterase/lipase/thioesterase (LOC100284035), mRNA	RefSeq_peptide	NP_001150405	esterase/lipase/thioesterase	UniGene	Zm.21405	Esterase/lipase/thioesterase	Uniprot/SPTREMBL	B6TPD4	Esterase/lipase/thioesterase	Uniprot/SWISSPROT	#N/A	#N/A
16	GRMZM2G002555	EntrezGene	100281418	protein kinase/ transmembrane receptor protein serine/threonine kinase	GO	GO:0005524;GO:0004674;GO:0004672;GO:0006468	ATP binding;protein serine/threonine kinase activity;protein kinase activity;protein amino acid phosphorylation	GenBank	#N/A	#N/A	MaizeGDB_GenBank	#N/A	#N/A	RefSeq_dna	NM_001154336	protein kinase/ transmembrane receptor protein serine/threonine kinase (LOC100281418), mRNA	RefSeq_peptide	NP_001147808	protein kinase/ transmembrane receptor protein serine/threonine kinase	UniGene	Zm.120206	Protein kinase/ transmembrane receptor protein serine/threonine kinase	Uniprot/SPTREMBL	B6SV77	Protein kinase/ transmembrane receptor protein serine/threonine kinase	Uniprot/SWISSPROT	#N/A	#N/A
17	GRMZM2G004590	EntrezGene	100191326	hypothetical protein LOC100191326	GO	GO:0004765;GO:0005524;GO:0000166;GO:0017111	shikimate kinase activity;ATP binding;nucleotide binding;nucleoside-triphosphatase activity	GenBank	#N/A	#N/A	MaizeGDB_GenBank	#N/A	#N/A	RefSeq_dna	NM_001136760	hypothetical protein LOC100191326 (LOC100191326), mRNA	RefSeq_peptide	NP_001130232	hypothetical protein LOC100191326	UniGene	Zm.141270	TSA: Zea mays contig06307, mRNA sequence	Uniprot/SPTREMBL	B4F8E9	Putative uncharacterized protein	Uniprot/SWISSPROT	#N/A	#N/A
18	GRMZM2G006676	EntrezGene	100274829	hypothetical protein LOC100274829	GO	GO:0016068;GO:0016020;GO:0005199;GO:0005634;GO:0003677;GO:0006355;GO:0050826;GO:0042309;GO:0004879;GO:0050825;GO:0005576;GO:0006955;GO:0008009	type I hypersensitivity;membrane;structural constituent of cell wall;nucleus;DNA binding;regulation of transcription, DNA-dependent;response to freezing;homoiothermy;ligand-dependent nuclear receptor activity;ice binding;extracellular region;immune response;chemokine activity	GenBank	#N/A	#N/A	MaizeGDB_GenBank	#N/A	#N/A	RefSeq_dna	NM_001149097	hypothetical protein LOC100274829 (LOC100274829), mRNA	RefSeq_peptide	NP_001142569	hypothetical protein LOC100274829	UniGene	Zm.141418;Zm.123148	Full-length cDNA clone ZM_BFc0095J11;Hypothetical protein LOC100274829	Uniprot/SPTREMBL	B6SJU4	Putative uncharacterized protein	Uniprot/SWISSPROT	#N/A	#N/A
19	GRMZM2G006762	EntrezGene	#N/A	#N/A	GO	#N/A	#N/A	GenBank	#N/A	#N/A	MaizeGDB_GenBank	#N/A	#N/A	RefSeq_dna	#N/A	#N/A	RefSeq_peptide	#N/A	#N/A	UniGene	Zm.62715	Transcribed locus	Uniprot/SPTREMBL	#N/A	#N/A	Uniprot/SWISSPROT	#N/A	#N/A
20	GRMZM2G006973	EntrezGene	#N/A	#N/A	GO	GO:0005515;GO:0008270	protein binding;zinc ion binding	GenBank	#N/A	#N/A	MaizeGDB_GenBank	#N/A	#N/A	RefSeq_dna	#N/A	#N/A	RefSeq_peptide	#N/A	#N/A	UniGene	Zm.127214;Zm.33208	Transcribed locus, moderately similar to NP_001146546.1 hypothetical protein LOC100280142 [Zea mays];TSA: Zea mays contig56399, mRNA sequence	Uniprot/SPTREMBL	#N/A	#N/A	Uniprot/SWISSPROT	#N/A	#N/A
21	GRMZM2G007151	EntrezGene	100273295	hypothetical protein LOC100273295	GO	#N/A	#N/A	GenBank	#N/A	#N/A	MaizeGDB_GenBank	#N/A	#N/A	RefSeq_dna	NM_001147736	hypothetical protein LOC100273295 (LOC100273295), mRNA	RefSeq_peptide	NP_001141208	hypothetical protein LOC100273295	UniGene	Zm.101458	Hypothetical protein LOC100273295	Uniprot/SPTREMBL	B4FUC4	Putative uncharacterized protein	Uniprot/SWISSPROT	#N/A	#N/A
22	GRMZM2G008247	EntrezGene	732807	beta-D-glucosidase precursor	GO	GO:0004553;GO:0005975	hydrolase activity, hydrolyzing O-glycosyl compounds;carbohydrate metabolic process	GenBank	ZMU44087	product:Allele: glu2-B73	MaizeGDB_GenBank	ZMU44087	product:Allele: glu2-B73	RefSeq_dna	NM_001112422	beta-D-glucosidase precursor (glu2), mRNA	RefSeq_peptide	NP_001105892	beta-D-glucosidase precursor	UniGene	Zm.99231;Zm.418;Zm.136983	Transcribed locus, strongly similar to NP_001105892.1 beta-D-glucosidase precursor [Zea mays];Beta-D-glucosidase precursor;Transcribed locus, weakly similar to XP_002443073.1 hypothetical protein SORBIDRAFT_08g007610 [Sorghum bicolor]	Uniprot/SPTREMBL	Q41761	Beta-D-glucosidase Precursor	Uniprot/SWISSPROT	#N/A	#N/A
23	GRMZM2G009438	EntrezGene	#N/A	#N/A	GO	#N/A	#N/A	GenBank	#N/A	#N/A	MaizeGDB_GenBank	#N/A	#N/A	RefSeq_dna	#N/A	#N/A	RefSeq_peptide	#N/A	#N/A	UniGene	Zm.101058	Transcribed locus, moderately similar to XP_002447777.1 hypothetical protein SORBIDRAFT_06g015405 [Sorghum bicolor]	Uniprot/SPTREMBL	#N/A	#N/A	Uniprot/SWISSPROT	#N/A	#N/A
24	GRMZM2G010636	EntrezGene	#N/A	#N/A	GO	#N/A	#N/A	GenBank	#N/A	#N/A	MaizeGDB_GenBank	#N/A	#N/A	RefSeq_dna	#N/A	#N/A	RefSeq_peptide	#N/A	#N/A	UniGene	Zm.115317	Transcribed locus	Uniprot/SPTREMBL	#N/A	#N/A	Uniprot/SWISSPROT	#N/A	#N/A
25	GRMZM2G010936	EntrezGene	100285654	nuclear protein	GO	#N/A	#N/A	GenBank	#N/A	#N/A	MaizeGDB_GenBank	#N/A	#N/A	RefSeq_dna	NM_001158545	nuclear protein (LOC100285654), mRNA	RefSeq_peptide	NP_001152017	nuclear protein	UniGene	#N/A	#N/A	Uniprot/SPTREMBL	B6U7S5	Nuclear protein	Uniprot/SWISSPROT	#N/A	#N/A
26	GRMZM2G011160	#N/A	#N/A	#N/A	#N/A	#N/A	#N/A	#N/A	#N/A	#N/A	#N/A	#N/A	#N/A	#N/A	#N/A	#N/A	#N/A	#N/A	#N/A	#N/A	#N/A	#N/A	#N/A	#N/A	#N/A	#N/A	#N/A	#N/A
27	GRMZM2G012806	EntrezGene	100286333	subtilisin-chymotrypsin inhibitor CI-1B	GO	GO:0009611;GO:0004867	response to wounding;serine-type endopeptidase inhibitor activity	GenBank	#N/A	#N/A	MaizeGDB_GenBank	#N/A	#N/A	RefSeq_dna	NM_001159220	subtilisin-chymotrypsin inhibitor CI-1B (LOC100286333), mRNA	RefSeq_peptide	NP_001152692	subtilisin-chymotrypsin inhibitor CI-1B	UniGene	Zm.142415	Subtilisin-chymotrypsin inhibitor CI-1B	Uniprot/SPTREMBL	B6UI15	Subtilisin-chymotrypsin inhibitor CI-1B	Uniprot/SWISSPROT	#N/A	#N/A
28	GRMZM2G013430	EntrezGene	541959	serine acetyltransferase2	GO	GO:0050825;GO:0009001;GO:0006535;GO:0050826;GO:0042309;GO:0016740;GO:0005737	ice binding;serine O-acetyltransferase activity;cysteine biosynthetic process from serine;response to freezing;homoiothermy;transferase activity;cytoplasm	GenBank	AF453838	product:satase isoform II	MaizeGDB_GenBank	AF453838	product:satase isoform II	RefSeq_dna	NM_001111613	serine acetyltransferase2 (sat2), mRNA	RefSeq_peptide	NP_001105083	serine acetyltransferase2	UniGene	Zm.13244	Serine acetyltransferase2	Uniprot/SPTREMBL	Q8GZP7;B4FLW0	Satase isoform II ;Putative uncharacterized protein	Uniprot/SWISSPROT	#N/A	#N/A
29	GRMZM2G014729	EntrezGene	732774	ramosa3	GO	GO:0008152;GO:0005992;GO:0003824	metabolic process;trehalose biosynthetic process;catalytic activity	GenBank	DQ436920	product:ramosa 3	MaizeGDB_GenBank	DQ436920	product:ramosa 3	RefSeq_dna	NM_001112394	ramosa3 (ra3), mRNA	RefSeq_peptide	NP_001105864	ramosa3	UniGene	Zm.138852	Ramosa3	Uniprot/SPTREMBL	Q1W5S8	Putative uncharacterized proteinRamosa 3 ;	Uniprot/SWISSPROT	#N/A	#N/A
30	GRMZM2G015333	EntrezGene	#N/A	#N/A	GO	#N/A	#N/A	GenBank	#N/A	#N/A	MaizeGDB_GenBank	#N/A	#N/A	RefSeq_dna	#N/A	#N/A	RefSeq_peptide	#N/A	#N/A	UniGene	Zm.131205	Clone 293465 mRNA sequence	Uniprot/SPTREMBL	#N/A	#N/A	Uniprot/SWISSPROT	#N/A	#N/A
31	GRMZM2G020054	EntrezGene	#N/A	#N/A	GO	GO:0003677;GO:0006355;GO:0003700	DNA binding;regulation of transcription, DNA-dependent;transcription factor activity	GenBank	#N/A	#N/A	MaizeGDB_GenBank	#N/A	#N/A	RefSeq_dna	NM_001151735	hypothetical protein LOC100278463 (LOC100278463), mRNA	RefSeq_peptide	NP_001145207	hypothetical protein LOC100278463	UniGene	Zm.22241	Hypothetical protein LOC100278463	Uniprot/SPTREMBL	#N/A	#N/A	Uniprot/SWISSPROT	#N/A	#N/A
32	GRMZM2G020631	EntrezGene	100273138	hypothetical protein LOC100273138	GO	GO:0055114;GO:0016491	oxidation reduction;oxidoreductase activity	GenBank	#N/A	#N/A	MaizeGDB_GenBank	#N/A	#N/A	RefSeq_dna	NM_001147585	hypothetical protein LOC100273138 (LOC100273138), mRNA	RefSeq_peptide	NP_001141057	hypothetical protein LOC100273138	UniGene	Zm.98993	Hypothetical protein LOC100273138	Uniprot/SPTREMBL	B4FT62	Putative uncharacterized protein	Uniprot/SWISSPROT	#N/A	#N/A
33	GRMZM2G024196	EntrezGene	#N/A	#N/A	GO	GO:0055085	transmembrane transport	GenBank	#N/A	#N/A	MaizeGDB_GenBank	#N/A	#N/A	RefSeq_dna	#N/A	#N/A	RefSeq_peptide	#N/A	#N/A	UniGene	Zm.151537;Zm.31684;Zm.140881	TSA: Zea mays contig07100, mRNA sequence;TSA: Zea mays contig19269, mRNA sequence;TSA: Zea mays contig12053, mRNA sequence	Uniprot/SPTREMBL	#N/A	#N/A	Uniprot/SWISSPROT	#N/A	#N/A
34	GRMZM2G024993	EntrezGene	541854	waxy1	GO	GO:0009058;GO:0009011;GO:0009250	biosynthetic process;starch synthase activity;glucan biosynthetic process	GenBank	#N/A	#N/A	MaizeGDB_GenBank	#N/A	#N/A	RefSeq_dna	NM_001111531	waxy1 (wx1), mRNA	RefSeq_peptide	NP_001105001	granule-bound starch synthase 1, chloroplastic/amyloplastic precursor	UniGene	#N/A	#N/A	Uniprot/SPTREMBL	C0LG81;A9Y0P4;Q93W62;Q93V80;A7KRI8;C0LGA4;A7KRJ0;Q94FZ6;C0LGA3;C0LGC6;A7KRI2;A7KRF4;Q9SBD2;Q93VG4;C0LGC5;A7KRJ6;A7KRG7;A9Y0P2;A7KRF2;A7KRJ1;Q9LKP5;D2IR28;A9Y0M7;O81561;D2IR26;A9Y0P0;A7KRE3;Q5NKP6;A7KRI9;Q94FZ3;C0LG88;D2IR31;Q94FZ7;Q94FZ4;A9Y0M3;A7KRG9;C0LG80;Q93W63;Q94FZ5;Q93WP1;D2IR27;A7KRE6;C0HEF3;D2IR24;A9Y0P6;Q93VF9;A7KRF6;Q93W65;Q93WK2;A7KRE8;C0LG85;C0LG79;D2IQY0;C0LGA8;A7KRH9;A7KRC9;A9Y0P1	Granule-bound starch synthase Fragment ;Granule-bound starch synthase Fragment ;Granule-bound starch synthase Fragment ;Granule-bound starch synthase Fragment ;Granule-bound starch synthase Fragment ;Granule-bound starch synthase Fragment ;Granule-bound starch synthase Fragment ;Granule-bound starch synthase Fragment ;Granule-bound starch synthase Fragment ;Granule-bound starch synthase Fragment …	Uniprot/SWISSPROT	P04713	Granule-bound starch synthase 1, chloroplastic/amyloplastic Precursor (EC 2.4.1.242)(Granule-bound starch synthase I)(GBSS-I)
35	GRMZM2G026203	EntrezGene	#N/A	#N/A	GO	GO:0005524;GO:0004674;GO:0004672;GO:0006468	ATP binding;protein serine/threonine kinase activity;protein kinase activity;protein amino acid phosphorylation	GenBank	#N/A	#N/A	MaizeGDB_GenBank	#N/A	#N/A	RefSeq_dna	#N/A	#N/A	RefSeq_peptide	#N/A	#N/A	UniGene	Zm.8742	Transcribed locus, moderately similar to XP_002443464.1 hypothetical protein SORBIDRAFT_08g019840 [Sorghum bicolor]	Uniprot/SPTREMBL	#N/A	#N/A	Uniprot/SWISSPROT	#N/A	#N/A
36	GRMZM2G028234	EntrezGene	100281635	RING-H2 finger protein ATL2K	GO	GO:0050825;GO:0005515;GO:0008270;GO:0050826;GO:0042309	ice binding;protein binding;zinc ion binding;response to freezing;homoiothermy	GenBank	#N/A	#N/A	MaizeGDB_GenBank	#N/A	#N/A	RefSeq_dna	NM_001154554	RING-H2 finger protein ATL2K (LOC100281635), mRNA	RefSeq_peptide	NP_001148026	RING-H2 finger protein ATL2K	UniGene	Zm.34144;Zm.150305;Zm.148056	RING-H2 finger protein ATL2K;TSA: Zea mays contig12897, mRNA sequence;TSA: Zea mays contig23370, mRNA sequence	Uniprot/SPTREMBL	B6SXA5	RING-H2 finger protein ATL2K	Uniprot/SWISSPROT	#N/A	#N/A
37	GRMZM2G028393	EntrezGene	542408	subtilisin-chymotrypsin inhibitor homolog1	GO	GO:0009611;GO:0004867	response to wounding;serine-type endopeptidase inhibitor activity	GenBank	#N/A	#N/A	MaizeGDB_GenBank	AY104061;X82187	;product:substilin /chymotrypsin-like inhibitor	RefSeq_dna	#N/A	#N/A	RefSeq_peptide	NP_001105449	subtilisin-chymotrypsin inhibitor homolog1	UniGene	Zm.142673	Subtilisin-chymotrypsin inhibitor CI-1B	Uniprot/SPTREMBL	B8QVU0;B6T013;Q2XWZ0;B8QVS8;B8QVT0;Q2XWZ2;Q2XX01;Q2XX03;B8QVM7;B8QVS2;Q2XX00;Q2XWZ6;Q2XWZ4;B8QVU5;B8QVR9;Q42420	Proteinase inhibitor ;Subtilisin-chymotrypsin inhibitor CI-1B ;Protease inhibitorProteinase inhibitor ;;Proteinase inhibitor ;Proteinase inhibitor ;Protease inhibitorProteinase inhibitor ;;Protease inhibitor ;Protease inhibitorProteinase inhibitor ;;Proteinase inhibitor ;Proteinase inhibitor ;Protease inhibitor ;Protease inhibitorProteinase inhibitor ;;Protease inhibitorProteinase inhibitor ;;Pro…	Uniprot/SWISSPROT	#N/A	#N/A
38	GRMZM2G028821	EntrezGene	#N/A	#N/A	GO	GO:0004364;GO:0008152;GO:0005737	glutathione transferase activity;metabolic process;cytoplasm	GenBank	#N/A	#N/A	MaizeGDB_GenBank	#N/A	#N/A	RefSeq_dna	#N/A	#N/A	RefSeq_peptide	#N/A	#N/A	UniGene	#N/A	#N/A	Uniprot/SPTREMBL	#N/A	#N/A	Uniprot/SWISSPROT	#N/A	#N/A
39	GRMZM2G030436	EntrezGene	#N/A	#N/A	GO	GO:0016747	transferase activity, transferring acyl groups other than amino-acyl groups	GenBank	#N/A	#N/A	MaizeGDB_GenBank	#N/A	#N/A	RefSeq_dna	#N/A	#N/A	RefSeq_peptide	#N/A	#N/A	UniGene	Zm.39655;Zm.155874;Zm.146949	TSA: Zea mays contig03947, mRNA sequence;TSA: Zea mays contig46348, mRNA sequence;TSA: Zea mays contig28225, mRNA sequence	Uniprot/SPTREMBL	#N/A	#N/A	Uniprot/SWISSPROT	#N/A	#N/A
40	GRMZM2G031364	EntrezGene	#N/A	#N/A	GO	GO:0009055;GO:0020037;GO:0005506;GO:0004497;GO:0055114	electron carrier activity;heme binding;iron ion binding;monooxygenase activity;oxidation reduction	GenBank	#N/A	#N/A	MaizeGDB_GenBank	#N/A	#N/A	RefSeq_dna	#N/A	#N/A	RefSeq_peptide	#N/A	#N/A	UniGene	Zm.151434	TSA: Zea mays contig07534, mRNA sequence	Uniprot/SPTREMBL	#N/A	#N/A	Uniprot/SWISSPROT	#N/A	#N/A
41	GRMZM2G032028	EntrezGene	100278028;100191857	hypothetical protein LOC100278028;hypothetical protein LOC100191857	GO	#N/A	#N/A	GenBank	#N/A	#N/A	MaizeGDB_GenBank	#N/A	#N/A	RefSeq_dna	NM_001137281;NM_001151440	hypothetical protein LOC100191857 (LOC100191857), mRNA;hypothetical protein LOC100278028 (LOC100278028), mRNA	RefSeq_peptide	NP_001130753;NP_001144912	hypothetical protein LOC100191857 ;hypothetical protein LOC100278028	UniGene	Zm.154716;Zm.1528;Zm.142835;Zm.145488	TSA: Zea mays contig32403, mRNA sequence;Hypothetical protein LOC100191857;TSA: Zea mays contig56191, mRNA sequence;TSA: Zea mays contig46899, mRNA sequence	Uniprot/SPTREMBL	B6U357;B4FAF2	Putative uncharacterized protein ;Putative uncharacterized protein	Uniprot/SWISSPROT	#N/A	#N/A
42	GRMZM2G034611	EntrezGene	#N/A	#N/A	GO	GO:0005524;GO:0004674;GO:0004672;GO:0006468	ATP binding;protein serine/threonine kinase activity;protein kinase activity;protein amino acid phosphorylation	GenBank	#N/A	#N/A	MaizeGDB_GenBank	#N/A	#N/A	RefSeq_dna	#N/A	#N/A	RefSeq_peptide	#N/A	#N/A	UniGene	Zm.149153;Zm.135649;Zm.143736;Zm.143435;Zm.152047	TSA: Zea mays contig18262, mRNA sequence;Clone 224836 mRNA sequence;TSA: Zea mays contig60412, mRNA sequence;TSA: Zea mays contig62753, mRNA sequence;TSA: Zea mays contig04619, mRNA sequence	Uniprot/SPTREMBL	#N/A	#N/A	Uniprot/SWISSPROT	#N/A	#N/A
43	GRMZM2G035285	EntrezGene	100277551	hypothetical protein LOC100277551	GO	#N/A	#N/A	GenBank	#N/A	#N/A	MaizeGDB_GenBank	#N/A	#N/A	RefSeq_dna	NM_001151078	hypothetical protein LOC100277551 (LOC100277551), mRNA	RefSeq_peptide	NP_001144550	hypothetical protein LOC100277551	UniGene	Zm.32546	Hypothetical protein LOC100277551	Uniprot/SPTREMBL	B6TW40	Putative uncharacterized protein	Uniprot/SWISSPROT	#N/A	#N/A
44	GRMZM2G036048	EntrezGene	#N/A	#N/A	GO	GO:0008171;GO:0008168;GO:0046983	O-methyltransferase activity;methyltransferase activity;protein dimerization activity	GenBank	#N/A	#N/A	MaizeGDB_GenBank	#N/A	#N/A	RefSeq_dna	#N/A	#N/A	RefSeq_peptide	#N/A	#N/A	UniGene	#N/A	#N/A	Uniprot/SPTREMBL	#N/A	#N/A	Uniprot/SWISSPROT	#N/A	#N/A
45	GRMZM2G037255	EntrezGene	100285357	cortical cell-delineating protein	GO	#N/A	#N/A	GenBank	#N/A	#N/A	MaizeGDB_GenBank	#N/A	#N/A	RefSeq_dna	NM_001158249	cortical cell-delineating protein (LOC100285357), mRNA	RefSeq_peptide	NP_001151721	cortical cell-delineating protein	UniGene	Zm.2541	Cortical cell-delineating protein	Uniprot/SPTREMBL	C0HGE1;B6U436	Putative uncharacterized protein ;Cortical cell-delineating protein	Uniprot/SWISSPROT	#N/A	#N/A
46	GRMZM2G038485	EntrezGene	100282062	LOC100282062	GO	GO:0016538;GO:0007049	cyclin-dependent protein kinase regulator activity;cell cycle	GenBank	#N/A	#N/A	MaizeGDB_GenBank	#N/A	#N/A	RefSeq_dna	#N/A	#N/A	RefSeq_peptide	NP_001148447	LOC100282062	UniGene	#N/A	#N/A	Uniprot/SPTREMBL	B6UE21;B6SLG7;B6SN08;B6T309	Cyclin-dependent kinases regulatory subunit ;Cyclin-dependent kinases regulatory subunit ;Cyclin-dependent kinases regulatory subunitDrought responsive protein CKS2Putative uncharacterized protein ;;;Cyclin-dependent kinases regulatory subunit	Uniprot/SWISSPROT	#N/A	#N/A
47	GRMZM2G041961	EntrezGene	100283978	lichenase-2	GO	GO:0016774;GO:0016310;GO:0004553;GO:0008152;GO:0016301;GO:0005975;GO:0005622	phosphotransferase activity, carboxyl group as acceptor;phosphorylation;hydrolase activity, hydrolyzing O-glycosyl compounds;metabolic process;kinase activity;carbohydrate metabolic process;intracellular	GenBank	#N/A	#N/A	MaizeGDB_GenBank	#N/A	#N/A	RefSeq_dna	NM_001156876	lichenase-2 (LOC100283978), mRNA	RefSeq_peptide	NP_001150348	lichenase-2	UniGene	Zm.124896	Lichenase-2	Uniprot/SPTREMBL	B6TNS8	Lichenase-2	Uniprot/SWISSPROT	#N/A	#N/A
48	GRMZM2G042756	EntrezGene	100281239	dehydration-responsive element-binding protein 1D	GO	GO:0003677;GO:0006355;GO:0003700	DNA binding;regulation of transcription, DNA-dependent;transcription factor activity	GenBank	#N/A	#N/A	MaizeGDB_GenBank	#N/A	#N/A	RefSeq_dna	NM_001154158	dehydration-responsive element-binding protein 1D (LOC100281239), mRNA	RefSeq_peptide	NP_001147630	dehydration-responsive element-binding protein 1D	UniGene	Zm.1524	Dehydration-responsive element-binding protein 1D	Uniprot/SPTREMBL	B6STH9	Dehydration-responsive element-binding protein 1D	Uniprot/SWISSPROT	#N/A	#N/A
49	GRMZM2G043813	EntrezGene	100383946	hypothetical protein LOC100383946	GO	GO:0003677;GO:0045449	DNA binding;regulation of transcription	GenBank	#N/A	#N/A	MaizeGDB_GenBank	#N/A	#N/A	RefSeq_dna	NM_001176563	hypothetical protein LOC100383946 (LOC100383946), mRNA	RefSeq_peptide	NP_001170034	hypothetical protein LOC100383946	UniGene	Zm.29969	Hypothetical protein LOC100383946	Uniprot/SPTREMBL	C0PK76	Putative uncharacterized protein	Uniprot/SWISSPROT	#N/A	#N/A
50	GRMZM2G044481	EntrezGene	#N/A	#N/A	GO	GO:0000287;GO:0016829;GO:0008152	magnesium ion binding;lyase activity;metabolic process	GenBank	#N/A	#N/A	MaizeGDB_GenBank	#N/A	#N/A	RefSeq_dna	#N/A	#N/A	RefSeq_peptide	#N/A	#N/A	UniGene	#N/A	#N/A	Uniprot/SPTREMBL	B8A243	Putative uncharacterized protein	Uniprot/SWISSPROT	#N/A	#N/A
51	GRMZM2G044537	EntrezGene	100280826	RING zinc finger protein-like	GO	GO:0005515;GO:0008270	protein binding;zinc ion binding	GenBank	#N/A	#N/A	MaizeGDB_GenBank	#N/A	#N/A	RefSeq_dna	NM_001153746	RING zinc finger protein-like (LOC100280826), mRNA	RefSeq_peptide	NP_001147218	RING zinc finger protein-like	UniGene	Zm.155972	RING zinc finger protein-like	Uniprot/SPTREMBL	B6SMS1	RING zinc finger protein-like	Uniprot/SWISSPROT	#N/A	#N/A
52	GRMZM2G045067	EntrezGene	#N/A	#N/A	GO	GO:0005488	binding	GenBank	#N/A	#N/A	MaizeGDB_GenBank	#N/A	#N/A	RefSeq_dna	#N/A	#N/A	RefSeq_peptide	#N/A	#N/A	UniGene	Zm.133903	Clone 395274 mRNA sequence	Uniprot/SPTREMBL	#N/A	#N/A	Uniprot/SWISSPROT	#N/A	#N/A
53	GRMZM2G045809	EntrezGene	100273345	hypothetical protein LOC100273345	GO	GO:0048046;GO:0045735;GO:0030145	apoplast;nutrient reservoir activity;manganese ion binding	GenBank	#N/A	#N/A	MaizeGDB_GenBank	#N/A	#N/A	RefSeq_dna	NM_001147786	hypothetical protein LOC100273345 (LOC100273345), mRNA	RefSeq_peptide	NP_001141258	hypothetical protein LOC100273345	UniGene	Zm.93854	Hypothetical protein LOC100273345	Uniprot/SPTREMBL	B4FUT3;B4FZ05;B6TVW2	Germin-like protein subfamily 1 member 17Putative uncharacterized protein ;;Putative uncharacterized protein ;Germin-like protein subfamily 1 member 17	Uniprot/SWISSPROT	#N/A	#N/A
54	GRMZM2G048353	EntrezGene	606439	defensin	GO	GO:0006952	defense response	GenBank	#N/A	#N/A	MaizeGDB_GenBank	#N/A	#N/A	RefSeq_dna	NM_001112307	defensin (esr-6), mRNA	RefSeq_peptide	NP_001105777	defensin	UniGene	Zm.157637;Zm.156671;Zm.24964	TSA: Zea mays cultivar W22 CL254Contig1.betc, mRNA sequence;Clone LF1 defensin;Defensin	Uniprot/SPTREMBL	Q5CC32;D1MAH4	Defensin Precursor ;Defensin	Uniprot/SWISSPROT	#N/A	#N/A
55	GRMZM2G049372	EntrezGene	#N/A	#N/A	GO	GO:0016020;GO:0006810;GO:0055085;GO:0045227;GO:0016021;GO:0022891;GO:0005215	membrane;transport;transmembrane transport;capsule polysaccharide biosynthetic process;integral to membrane;substrate-specific transmembrane transporter activity;transporter activity	GenBank	#N/A	#N/A	MaizeGDB_GenBank	#N/A	#N/A	RefSeq_dna	#N/A	#N/A	RefSeq_peptide	#N/A	#N/A	UniGene	#N/A	#N/A	Uniprot/SPTREMBL	#N/A	#N/A	Uniprot/SWISSPROT	#N/A	#N/A
56	GRMZM2G051338	EntrezGene	100127524	LOC100127524	GO	#N/A	#N/A	GenBank	EU241930	product:ZCN15	MaizeGDB_GenBank	#N/A	#N/A	RefSeq_dna	NM_001112781	LOC100127524 (cl846_1), mRNA	RefSeq_peptide	NP_001106252	LOC100127524	UniGene	#N/A	#N/A	Uniprot/SPTREMBL	A8WES6	ZCN15	Uniprot/SWISSPROT	#N/A	#N/A
57	GRMZM2G052461	EntrezGene	#N/A	#N/A	GO	GO:0016020;GO:0006865	membrane;amino acid transport	GenBank	#N/A	#N/A	MaizeGDB_GenBank	#N/A	#N/A	RefSeq_dna	#N/A	#N/A	RefSeq_peptide	#N/A	#N/A	UniGene	#N/A	#N/A	Uniprot/SPTREMBL	#N/A	#N/A	Uniprot/SWISSPROT	#N/A	#N/A
58	GRMZM2G052796	EntrezGene	#N/A	#N/A	GO	GO:0015035;GO:0009055;GO:0045454	protein disulfide oxidoreductase activity;electron carrier activity;cell redox homeostasis	GenBank	#N/A	#N/A	MaizeGDB_GenBank	#N/A	#N/A	RefSeq_dna	#N/A	#N/A	RefSeq_peptide	#N/A	#N/A	UniGene	Zm.22062	TSA: Zea mays contig53018, mRNA sequence	Uniprot/SPTREMBL	#N/A	#N/A	Uniprot/SWISSPROT	#N/A	#N/A
59	GRMZM2G053869	EntrezGene	100278681	hypothetical protein LOC100278681	GO	#N/A	#N/A	GenBank	#N/A	#N/A	MaizeGDB_GenBank	#N/A	#N/A	RefSeq_dna	NM_001151879	hypothetical protein LOC100278681 (LOC100278681), mRNA	RefSeq_peptide	NP_001145351	hypothetical protein LOC100278681	UniGene	Zm.43267	Hypothetical protein LOC100278681	Uniprot/SPTREMBL	B6UC68	Putative uncharacterized protein	Uniprot/SWISSPROT	#N/A	#N/A
60	GRMZM2G054387	EntrezGene	#N/A	#N/A	GO	#N/A	#N/A	GenBank	#N/A	#N/A	MaizeGDB_GenBank	#N/A	#N/A	RefSeq_dna	#N/A	#N/A	RefSeq_peptide	#N/A	#N/A	UniGene	Zm.66927	Thiol-disulphide oxidoreductase DCC	Uniprot/SPTREMBL	#N/A	#N/A	Uniprot/SWISSPROT	#N/A	#N/A
61	GRMZM2G054900	#N/A	#N/A	#N/A	#N/A	#N/A	#N/A	#N/A	#N/A	#N/A	#N/A	#N/A	#N/A	#N/A	#N/A	#N/A	#N/A	#N/A	#N/A	#N/A	#N/A	#N/A	#N/A	#N/A	#N/A	#N/A	#N/A	#N/A
62	GRMZM2G054936	EntrezGene	#N/A	#N/A	GO	GO:0004437	inositol or phosphatidylinositol phosphatase activity	GenBank	#N/A	#N/A	MaizeGDB_GenBank	#N/A	#N/A	RefSeq_dna	#N/A	#N/A	RefSeq_peptide	#N/A	#N/A	UniGene	Zm.146206	TSA: Zea mays contig41309, mRNA sequence	Uniprot/SPTREMBL	#N/A	#N/A	Uniprot/SWISSPROT	#N/A	#N/A
63	GRMZM2G056329	EntrezGene	100382201	hypothetical protein LOC100382201	GO	GO:0005524	ATP binding	GenBank	#N/A	#N/A	MaizeGDB_GenBank	#N/A	#N/A	RefSeq_dna	NM_001174960	hypothetical protein LOC100382201 (LOC100382201), mRNA	RefSeq_peptide	NP_001168431	hypothetical protein LOC100382201	UniGene	Zm.140466	Hypothetical protein LOC100382201	Uniprot/SPTREMBL	C0P5E5	Putative uncharacterized protein	Uniprot/SWISSPROT	#N/A	#N/A
64	GRMZM2G056335	EntrezGene	100191964	hypothetical protein LOC100191964	GO	GO:0008152;GO:0016758	metabolic process;transferase activity, transferring hexosyl groups	GenBank	#N/A	#N/A	MaizeGDB_GenBank	#N/A	#N/A	RefSeq_dna	NM_001137388	hypothetical protein LOC100191964 (LOC100191964), mRNA	RefSeq_peptide	NP_001130860	hypothetical protein LOC100191964	UniGene	Zm.86007	Hypothetical protein LOC100191964	Uniprot/SPTREMBL	B4FTA9;B4FAT6	Putative uncharacterized protein ;Cytokinin-O-glucosyltransferase 1Putative uncharacterized protein ;	Uniprot/SWISSPROT	#N/A	#N/A
65	GRMZM2G057672	#N/A	#N/A	#N/A	#N/A	#N/A	#N/A	#N/A	#N/A	#N/A	#N/A	#N/A	#N/A	#N/A	#N/A	#N/A	#N/A	#N/A	#N/A	#N/A	#N/A	#N/A	#N/A	#N/A	#N/A	#N/A	#N/A	#N/A
66	GRMZM2G057955	EntrezGene	#N/A	#N/A	GO	GO:0003677	DNA binding	GenBank	#N/A	#N/A	MaizeGDB_GenBank	#N/A	#N/A	RefSeq_dna	#N/A	#N/A	RefSeq_peptide	#N/A	#N/A	UniGene	Zm.150025;Zm.152139;Zm.124647	TSA: Zea mays contig14304, mRNA sequence;TSA: Zea mays contig04181, mRNA sequence;Hypothetical protein LOC100278335	Uniprot/SPTREMBL	B6U783	Putative uncharacterized protein	Uniprot/SWISSPROT	#N/A	#N/A
67	GRMZM2G058173	EntrezGene	100285459	undecaprenyl pyrophosphate synthetase	GO	GO:0016765	transferase activity, transferring alkyl or aryl (other than methyl) groups	GenBank	#N/A	#N/A	MaizeGDB_GenBank	#N/A	#N/A	RefSeq_dna	NM_001158352	undecaprenyl pyrophosphate synthetase (LOC100285459), mRNA	RefSeq_peptide	NP_001151824	undecaprenyl pyrophosphate synthetase	UniGene	Zm.131465	Undecaprenyl pyrophosphate synthetase	Uniprot/SPTREMBL	B6U538	Undecaprenyl pyrophosphate synthetase	Uniprot/SWISSPROT	#N/A	#N/A
68	GRMZM2G058518	EntrezGene	100282443	ANAC010	GO	GO:0003677;GO:0045449	DNA binding;regulation of transcription	GenBank	#N/A	#N/A	MaizeGDB_GenBank	#N/A	#N/A	RefSeq_dna	NM_001155354	ANAC010 (LOC100282443), mRNA	RefSeq_peptide	NP_001148826	ANAC010	UniGene	Zm.36293;Zm.150819	ANAC010;TSA: Zea mays contig10466, mRNA sequence	Uniprot/SPTREMBL	B6T7F9	ANAC010Putative uncharacterized protein ;	Uniprot/SWISSPROT	#N/A	#N/A
69	GRMZM2G059358	EntrezGene	100127521;100280874	ZCN10 protein;MFT2 - Corn MFT-like protein	GO	#N/A	#N/A	GenBank	EU241926	product:ZCN10	MaizeGDB_GenBank	#N/A	#N/A	RefSeq_dna	NM_001112778;NM_001153794	ZCN10 protein (ZCN10), mRNA;MFT2 - Corn MFT-like protein (LOC100280874), mRNA	RefSeq_peptide	NP_001147266;NP_001106249	MFT2 - Corn MFT-like protein ;ZCN10 protein	UniGene	Zm.103232;Zm.136615	ZCN10 protein;MFT2 - Corn MFT-like protein	Uniprot/SPTREMBL	A8WES2;B6SNN5	MFT2-Corn MFT-like proteinZCN10 ;;MFT2-Corn MFT-like protein	Uniprot/SWISSPROT	#N/A	#N/A
70	GRMZM2G060290	EntrezGene	100279873	hypothetical protein LOC100279873	GO	GO:0005634;GO:0006355;GO:0043565;GO:0003700;GO:0046983	nucleus;regulation of transcription, DNA-dependent;sequence-specific DNA binding;transcription factor activity;protein dimerization activity	GenBank	#N/A	#N/A	MaizeGDB_GenBank	#N/A	#N/A	RefSeq_dna	NM_001152826	hypothetical protein LOC100279873 (LOC100279873), mRNA	RefSeq_peptide	NP_001146298	hypothetical protein LOC100279873	UniGene	Zm.22837;Zm.143644	Hypothetical protein LOC100279873;TSA: Zea mays contig61116, mRNA sequence	Uniprot/SPTREMBL	B8A0F0	Putative uncharacterized protein	Uniprot/SWISSPROT	#N/A	#N/A
71	GRMZM2G061354	#N/A	#N/A	#N/A	#N/A	#N/A	#N/A	#N/A	#N/A	#N/A	#N/A	#N/A	#N/A	#N/A	#N/A	#N/A	#N/A	#N/A	#N/A	#N/A	#N/A	#N/A	#N/A	#N/A	#N/A	#N/A	#N/A	#N/A
72	GRMZM2G065896	EntrezGene	100281895	GATA transcription factor 25	GO	GO:0050825;GO:0006355;GO:0043565;GO:0008270;GO:0050826;GO:0042309;GO:0003700	ice binding;regulation of transcription, DNA-dependent;sequence-specific DNA binding;zinc ion binding;response to freezing;homoiothermy;transcription factor activity	GenBank	#N/A	#N/A	MaizeGDB_GenBank	#N/A	#N/A	RefSeq_dna	NM_001154815	GATA transcription factor 25 (LOC100281895), mRNA	RefSeq_peptide	NP_001148287	GATA transcription factor 25	UniGene	Zm.123178	GATA transcription factor 25	Uniprot/SPTREMBL	B6SZX1	GATA transcription factor 25	Uniprot/SWISSPROT	#N/A	#N/A
73	GRMZM2G066291	#N/A	#N/A	#N/A	#N/A	#N/A	#N/A	#N/A	#N/A	#N/A	#N/A	#N/A	#N/A	#N/A	#N/A	#N/A	#N/A	#N/A	#N/A	#N/A	#N/A	#N/A	#N/A	#N/A	#N/A	#N/A	#N/A	#N/A
74	GRMZM2G066546	EntrezGene	#N/A	#N/A	GO	#N/A	#N/A	GenBank	#N/A	#N/A	MaizeGDB_GenBank	#N/A	#N/A	RefSeq_dna	#N/A	#N/A	RefSeq_peptide	#N/A	#N/A	UniGene	Zm.142976	Hypothetical protein LOC100384283	Uniprot/SPTREMBL	C0PN18	Putative uncharacterized protein	Uniprot/SWISSPROT	#N/A	#N/A
75	GRMZM2G069082	EntrezGene	100272507	hypothetical protein LOC100272507	GO	GO:0003677;GO:0006355;GO:0003700	DNA binding;regulation of transcription, DNA-dependent;transcription factor activity	GenBank	#N/A	#N/A	MaizeGDB_GenBank	#N/A	#N/A	RefSeq_dna	NM_001146976	hypothetical protein LOC100272507 (LOC100272507), mRNA	RefSeq_peptide	NP_001140448	hypothetical protein LOC100272507	UniGene	Zm.100584	Hypothetical protein LOC100272507	Uniprot/SPTREMBL	B4FP17	Putative uncharacterized protein	Uniprot/SWISSPROT	#N/A	#N/A
76	GRMZM2G069146	EntrezGene	#N/A	#N/A	GO	GO:0003677;GO:0006355;GO:0003700	DNA binding;regulation of transcription, DNA-dependent;transcription factor activity	GenBank	#N/A	#N/A	MaizeGDB_GenBank	#N/A	#N/A	RefSeq_dna	#N/A	#N/A	RefSeq_peptide	#N/A	#N/A	UniGene	#N/A	#N/A	Uniprot/SPTREMBL	#N/A	#N/A	Uniprot/SWISSPROT	#N/A	#N/A
77	GRMZM2G070011	EntrezGene	100274134	LOC100274134	GO	GO:0008234;GO:0006508;GO:0004197	cysteine-type peptidase activity;proteolysis;cysteine-type endopeptidase activity	GenBank	#N/A	#N/A	MaizeGDB_GenBank	#N/A	#N/A	RefSeq_dna	NM_001148512	LOC100274134 (AY110253), mRNA	RefSeq_peptide	NP_001141984	hypothetical protein LOC100274134	UniGene	#N/A	#N/A	Uniprot/SPTREMBL	B6TG95;B4FZ79	Vignain ;Putative uncharacterized protein	Uniprot/SWISSPROT	#N/A	#N/A
78	GRMZM2G070287	EntrezGene	#N/A	#N/A	GO	#N/A	#N/A	GenBank	#N/A	#N/A	MaizeGDB_GenBank	#N/A	#N/A	RefSeq_dna	#N/A	#N/A	RefSeq_peptide	#N/A	#N/A	UniGene	Zm.3230	Clone 400829 mRNA sequence	Uniprot/SPTREMBL	#N/A	#N/A	Uniprot/SWISSPROT	#N/A	#N/A
79	GRMZM2G070312	EntrezGene	100279144	hypothetical protein LOC100279144	GO	#N/A	#N/A	GenBank	#N/A	#N/A	MaizeGDB_GenBank	#N/A	#N/A	RefSeq_dna	NM_001152180	hypothetical protein LOC100279144 (LOC100279144), mRNA	RefSeq_peptide	NP_001145652	hypothetical protein LOC100279144	UniGene	Zm.124197	Hypothetical protein LOC100279144	Uniprot/SPTREMBL	B6UI92	Putative uncharacterized protein	Uniprot/SWISSPROT	#N/A	#N/A
80	GRMZM2G072890	EntrezGene	100286303;100280899	late embryogenesis abundant protein;late embryogenesis abundant protein	GO	GO:0050825;GO:0006950;GO:0050826;GO:0042309	ice binding;response to stress;response to freezing;homoiothermy	GenBank	#N/A	#N/A	MaizeGDB_GenBank	AY111136		RefSeq_dna	NM_001159190;NM_001153819	late embryogenesis abundant protein (LOC100286303), mRNA;late embryogenesis abundant protein (LOC100280899), mRNA	RefSeq_peptide	NP_001152662;NP_001147291	late embryogenesis abundant protein ;late embryogenesis abundant protein	UniGene	Zm.125045;Zm.1882;Zm.144034	Late embryogenesis abundant protein;Late embryogenesis abundant protein;TSA: Zea mays contig58259, mRNA sequence	Uniprot/SPTREMBL	B6UHH5;B6SP33	Late embryogenesis abundant protein ;Late embryogenesis abundant protein	Uniprot/SWISSPROT	#N/A	#N/A
81	GRMZM2G073303	EntrezGene	100286244	TMV response-related protein	GO	#N/A	#N/A	GenBank	#N/A	#N/A	MaizeGDB_GenBank	#N/A	#N/A	RefSeq_dna	NM_001159132	TMV response-related protein (LOC100286244), mRNA	RefSeq_peptide	NP_001152604	TMV response-related protein	UniGene	Zm.32374	TMV response-related protein	Uniprot/SPTREMBL	B6UGH4;B6SLK0	TMV response-related protein ;TMV response-related protein	Uniprot/SWISSPROT	#N/A	#N/A
82	GRMZM2G074427	EntrezGene	100272504	hypothetical protein LOC100272504	GO	GO:0005634;GO:0045449	nucleus;regulation of transcription	GenBank	#N/A	#N/A	MaizeGDB_GenBank	#N/A	#N/A	RefSeq_dna	NM_001146973	hypothetical protein LOC100272504 (LOC100272504), mRNA	RefSeq_peptide	NP_001140445	hypothetical protein LOC100272504	UniGene	Zm.136707;Zm.37411	Clone 292996 mRNA sequence;Hypothetical protein LOC100272504	Uniprot/SPTREMBL	B4FP13	Putative uncharacterized protein	Uniprot/SWISSPROT	#N/A	#N/A
83	GRMZM2G074742	EntrezGene	#N/A	#N/A	GO	GO:0005634;GO:0045449	nucleus;regulation of transcription	GenBank	#N/A	#N/A	MaizeGDB_GenBank	#N/A	#N/A	RefSeq_dna	#N/A	#N/A	RefSeq_peptide	#N/A	#N/A	UniGene	#N/A	#N/A	Uniprot/SPTREMBL	#N/A	#N/A	Uniprot/SWISSPROT	#N/A	#N/A
84	GRMZM2G077914	EntrezGene	100193171	hypothetical protein LOC100193171	GO	GO:0005524;GO:0004674;GO:0004672;GO:0006468	ATP binding;protein serine/threonine kinase activity;protein kinase activity;protein amino acid phosphorylation	GenBank	#N/A	#N/A	MaizeGDB_GenBank	#N/A	#N/A	RefSeq_dna	NM_001138326	hypothetical protein LOC100193171 (LOC100193171), mRNA	RefSeq_peptide	NP_001131798	hypothetical protein LOC100193171	UniGene	Zm.149153;Zm.145805;Zm.119064	TSA: Zea mays contig18262, mRNA sequence;TSA: Zea mays contig44487, mRNA sequence;TSA: Zea mays contig42382, mRNA sequence	Uniprot/SPTREMBL	B4FE27	Putative uncharacterized protein	Uniprot/SWISSPROT	#N/A	#N/A
85	GRMZM2G078595	EntrezGene	#N/A	#N/A	GO	#N/A	#N/A	GenBank	#N/A	#N/A	MaizeGDB_GenBank	#N/A	#N/A	RefSeq_dna	NM_001176917	hypothetical protein LOC100384374 (LOC100384374), mRNA	RefSeq_peptide	#N/A	#N/A	UniGene	Zm.127017	Hypothetical protein LOC100384374	Uniprot/SPTREMBL	#N/A	#N/A	Uniprot/SWISSPROT	#N/A	#N/A
86	GRMZM2G078799	EntrezGene	#N/A	#N/A	GO	#N/A	#N/A	GenBank	#N/A	#N/A	MaizeGDB_GenBank	#N/A	#N/A	RefSeq_dna	#N/A	#N/A	RefSeq_peptide	#N/A	#N/A	UniGene	Zm.140216	Clone 1063745 mRNA sequence	Uniprot/SPTREMBL	#N/A	#N/A	Uniprot/SWISSPROT	#N/A	#N/A
87	GRMZM2G078959	EntrezGene	100277148	LOC100277148	GO	#N/A	#N/A	GenBank	#N/A	#N/A	MaizeGDB_GenBank	#N/A	#N/A	RefSeq_dna	NM_001150799	LOC100277148 (IDP2141), mRNA	RefSeq_peptide	NP_001144271	hypothetical protein LOC100277148	UniGene	Zm.154939	TSA: Zea mays contig31556, mRNA sequence	Uniprot/SPTREMBL	B6TPY4	Putative uncharacterized protein	Uniprot/SWISSPROT	#N/A	#N/A
88	GRMZM2G080567	EntrezGene	100276535	LOC100276535	GO	#N/A	#N/A	GenBank	#N/A	#N/A	MaizeGDB_GenBank	#N/A	#N/A	RefSeq_dna	NM_001150299	LOC100276535 (umc1295a), mRNA	RefSeq_peptide	NP_001143771	hypothetical protein LOC100276535	UniGene	Zm.138575;Zm.3364	Clone 1561367 mRNA sequence;LOC100276535	Uniprot/SPTREMBL	B6TDN3	Putative uncharacterized protein	Uniprot/SWISSPROT	#N/A	#N/A
89	GRMZM2G080851	EntrezGene	100192366	hypothetical protein LOC100192366	GO	GO:0005524;GO:0005515;GO:0004674;GO:0004672;GO:0006468	ATP binding;protein binding;protein serine/threonine kinase activity;protein kinase activity;protein amino acid phosphorylation	GenBank	#N/A	#N/A	MaizeGDB_GenBank	#N/A	#N/A	RefSeq_dna	NM_001137546	hypothetical protein LOC100192366 (LOC100192366), mRNA	RefSeq_peptide	NP_001131018	hypothetical protein LOC100192366	UniGene	Zm.144873;Zm.32742	TSA: Zea mays contig51732, mRNA sequence;Hypothetical protein LOC100192366	Uniprot/SPTREMBL	B6SP14	Receptor protein kinase-like	Uniprot/SWISSPROT	#N/A	#N/A
90	GRMZM2G081843	EntrezGene	542014	plasma membrane intrinsic protein1	GO	GO:0016020;GO:0006810;GO:0055085;GO:0016021;GO:0005215	membrane;transport;transmembrane transport;integral to membrane;transporter activity	GenBank	AF326489	product:plasma membrane integral protein ZmPIP1-5	MaizeGDB_GenBank	AY107675;AF326489	;product:plasma membrane integral protein ZmPIP1-5	RefSeq_dna	NM_001111661	plasma membrane intrinsic protein1 (pip1e), mRNA	RefSeq_peptide	NP_001105131	aquaporin PIP1-5	UniGene	Zm.94737	Plasma membrane intrinsic protein1	Uniprot/SPTREMBL	B4F7S3	Putative uncharacterized protein	Uniprot/SWISSPROT	Q9AR14	Aquaporin PIP1-5 (Plasma membrane intrinsic protein 1-5)(ZmPIP1-5)(ZmPIP1;5)(ZmPIP1-5b)
91	GRMZM2G082385	EntrezGene	#N/A	#N/A	GO	GO:0006810;GO:0055085;GO:0005524;GO:0000166;GO:0042626;GO:0017111;GO:0016021;GO:0016887	transport;transmembrane transport;ATP binding;nucleotide binding;ATPase activity, coupled to transmembrane movement of substances;nucleoside-triphosphatase activity;integral to membrane;ATPase activity	GenBank	#N/A	#N/A	MaizeGDB_GenBank	#N/A	#N/A	RefSeq_dna	#N/A	#N/A	RefSeq_peptide	#N/A	#N/A	UniGene	#N/A	#N/A	Uniprot/SPTREMBL	#N/A	#N/A	Uniprot/SWISSPROT	#N/A	#N/A
92	GRMZM2G082799	EntrezGene	542477	basal endosperm transfer layer1c	GO	#N/A	#N/A	GenBank	#N/A	#N/A	MaizeGDB_GenBank	#N/A	#N/A	RefSeq_dna	#N/A	#N/A	RefSeq_peptide	NP_001105501	basal endosperm transfer layer1c	UniGene	Zm.81	Basal endosperm transfer layer1c	Uniprot/SPTREMBL	Q41779;B6UIQ7	BET1 protein Precursor ;Putative uncharacterized protein	Uniprot/SWISSPROT	#N/A	#N/A
93	GRMZM2G084116	EntrezGene	#N/A	#N/A	GO	#N/A	#N/A	GenBank	#N/A	#N/A	MaizeGDB_GenBank	#N/A	#N/A	RefSeq_dna	#N/A	#N/A	RefSeq_peptide	#N/A	#N/A	UniGene	Zm.116078	Clone 1288890 mRNA sequence	Uniprot/SPTREMBL	#N/A	#N/A	Uniprot/SWISSPROT	#N/A	#N/A
94	GRMZM2G085260	EntrezGene	100282997	desiccation-related protein PCC13-62	GO	#N/A	#N/A	GenBank	#N/A	#N/A	MaizeGDB_GenBank	#N/A	#N/A	RefSeq_dna	NM_001155901	desiccation-related protein PCC13-62 (LOC100282997), mRNA	RefSeq_peptide	NP_001149373	desiccation-related protein PCC13-62	UniGene	Zm.101543;Zm.12987	Transcribed locus, moderately similar to NP_001149373.1 desiccation-related protein PCC13-62 [Zea mays];Desiccation-related protein PCC13-62	Uniprot/SPTREMBL	C0PGE9;B4G1G1	Putative uncharacterized protein ;Desiccation-related protein PCC13-62Putative uncharacterized protein ;	Uniprot/SWISSPROT	#N/A	#N/A
95	GRMZM2G085411	EntrezGene	100281425	ligA	GO	GO:0016020;GO:0006857;GO:0005215	membrane;oligopeptide transport;transporter activity	GenBank	#N/A	#N/A	MaizeGDB_GenBank	#N/A	#N/A	RefSeq_dna	#N/A	#N/A	RefSeq_peptide	NP_001147815	ligA	UniGene	#N/A	#N/A	Uniprot/SPTREMBL	B6SVA1	LigA	Uniprot/SWISSPROT	#N/A	#N/A
96	GRMZM2G085924	EntrezGene	100127014	herbicide safener binding protein1	GO	GO:0008171;GO:0008168;GO:0046983	O-methyltransferase activity;methyltransferase activity;protein dimerization activity	GenBank	AF033496	product:herbicide safener binding protein	MaizeGDB_GenBank	#N/A	#N/A	RefSeq_dna	NM_001112606	herbicide safener binding protein1 (hsbp1), mRNA	RefSeq_peptide	NP_001106076	herbicide safener binding protein1	UniGene	Zm.84661	Herbicide safener binding protein1	Uniprot/SPTREMBL	O49010;B6UD26	Herbicide safener binding proteinPutative uncharacterized protein ;;O-methyltransferase ZRP4	Uniprot/SWISSPROT	#N/A	#N/A
97	GRMZM2G088819	EntrezGene	100284831	LOC100284831	GO	GO:0005509	calcium ion binding	GenBank	#N/A	#N/A	MaizeGDB_GenBank	#N/A	#N/A	RefSeq_dna	NM_001157726	LOC100284831 (pco105720b), mRNA	RefSeq_peptide	NP_001151198	LOC100284831	UniGene	Zm.139268;Zm.144671	LOC100284831;TSA: Zea mays contig53272, mRNA sequence	Uniprot/SPTREMBL	B6TXW9	Calmodulin-like protein	Uniprot/SWISSPROT	#N/A	#N/A
98	GRMZM2G088896	EntrezGene	#N/A	#N/A	GO	#N/A	#N/A	GenBank	#N/A	#N/A	MaizeGDB_GenBank	#N/A	#N/A	RefSeq_dna	#N/A	#N/A	RefSeq_peptide	#N/A	#N/A	UniGene	Zm.135258	Hypothetical protein LOC100275114	Uniprot/SPTREMBL	#N/A	#N/A	Uniprot/SWISSPROT	#N/A	#N/A
99	GRMZM2G090432	EntrezGene	#N/A	#N/A	GO	GO:0009055;GO:0020037;GO:0005506;GO:0004497;GO:0055114	electron carrier activity;heme binding;iron ion binding;monooxygenase activity;oxidation reduction	GenBank	#N/A	#N/A	MaizeGDB_GenBank	#N/A	#N/A	RefSeq_dna	#N/A	#N/A	RefSeq_peptide	#N/A	#N/A	UniGene	Zm.133128;Zm.21324;Zm.104138	Clone 1541955 cytochrome P450 CYP81A16;Clone 1551662 cytochrome P450 CYP81A9;Transcribed locus, moderately similar to XP_002466414.1 hypothetical protein SORBIDRAFT_01g007400 [Sorghum bicolor]	Uniprot/SPTREMBL	B6SSF2;B6ST45	Cytochrome P450 CYP81A16 ;Cytochrome P450 CYP81A9	Uniprot/SWISSPROT	#N/A	#N/A
100	GRMZM2G091445	EntrezGene	#N/A	#N/A	GO	GO:0006952	defense response	GenBank	#N/A	#N/A	MaizeGDB_GenBank	AY108107		RefSeq_dna	#N/A	#N/A	RefSeq_peptide	#N/A	#N/A	UniGene	Zm.97081	Transcribed locus, weakly similar to XP_002459041.1 hypothetical protein SORBIDRAFT_03g044940 [Sorghum bicolor]	Uniprot/SPTREMBL	C5JA66	Putative defensin	Uniprot/SWISSPROT	#N/A	#N/A
101	GRMZM2G093072	EntrezGene	#N/A	#N/A	GO	GO:0005524;GO:0004674;GO:0004672;GO:0006468	ATP binding;protein serine/threonine kinase activity;protein kinase activity;protein amino acid phosphorylation	GenBank	#N/A	#N/A	MaizeGDB_GenBank	#N/A	#N/A	RefSeq_dna	#N/A	#N/A	RefSeq_peptide	#N/A	#N/A	UniGene	Zm.139686	TSA: Zea mays contig60407, mRNA sequence	Uniprot/SPTREMBL	#N/A	#N/A	Uniprot/SWISSPROT	#N/A	#N/A
102	GRMZM2G093173	EntrezGene	#N/A	#N/A	GO	GO:0016020	membrane	GenBank	#N/A	#N/A	MaizeGDB_GenBank	#N/A	#N/A	RefSeq_dna	#N/A	#N/A	RefSeq_peptide	#N/A	#N/A	UniGene	#N/A	#N/A	Uniprot/SPTREMBL	#N/A	#N/A	Uniprot/SWISSPROT	#N/A	#N/A
103	GRMZM2G094054	EntrezGene	542161	meg6 protein	GO	#N/A	#N/A	GenBank	AY536122	product:MEG2	MaizeGDB_GenBank	#N/A	#N/A	RefSeq_dna	NM_001112566;NM_001111783	meg2 protein (meg2), mRNA;meg6 protein (meg6), mRNA	RefSeq_peptide	NP_001105253	meg6 protein	UniGene	Zm.157662	TSA: Zea mays cultivar W22 CL48Contig1.betc, mRNA sequence	Uniprot/SPTREMBL	Q6JB10	MEG6	Uniprot/SWISSPROT	#N/A	#N/A
104	GRMZM2G095244	#N/A	#N/A	#N/A	#N/A	#N/A	#N/A	#N/A	#N/A	#N/A	#N/A	#N/A	#N/A	#N/A	#N/A	#N/A	#N/A	#N/A	#N/A	#N/A	#N/A	#N/A	#N/A	#N/A	#N/A	#N/A	#N/A	#N/A
105	GRMZM2G095807	EntrezGene	100383589	hypothetical protein LOC100383589	GO	GO:0008152;GO:0016758	metabolic process;transferase activity, transferring hexosyl groups	GenBank	#N/A	#N/A	MaizeGDB_GenBank	#N/A	#N/A	RefSeq_dna	NM_001176237	hypothetical protein LOC100383589 (LOC100383589), mRNA	RefSeq_peptide	NP_001169708	hypothetical protein LOC100383589	UniGene	Zm.154199	TSA: Zea mays contig34697, mRNA sequence	Uniprot/SPTREMBL	C0PHE7	Putative uncharacterized protein	Uniprot/SWISSPROT	#N/A	#N/A
106	GRMZM2G097404	EntrezGene	100273950	hypothetical protein LOC100273950	GO	#N/A	#N/A	GenBank	#N/A	#N/A	MaizeGDB_GenBank	#N/A	#N/A	RefSeq_dna	NM_001148339	hypothetical protein LOC100273950 (LOC100273950), mRNA	RefSeq_peptide	NP_001141811	hypothetical protein LOC100273950	UniGene	Zm.102874	Hypothetical protein LOC100273950	Uniprot/SPTREMBL	B4FYA0	Putative uncharacterized protein	Uniprot/SWISSPROT	#N/A	#N/A
107	GRMZM2G100492	#N/A	#N/A	#N/A	#N/A	#N/A	#N/A	#N/A	#N/A	#N/A	#N/A	#N/A	#N/A	#N/A	#N/A	#N/A	#N/A	#N/A	#N/A	#N/A	#N/A	#N/A	#N/A	#N/A	#N/A	#N/A	#N/A	#N/A
108	GRMZM2G100726	EntrezGene	#N/A	#N/A	GO	#N/A	#N/A	GenBank	#N/A	#N/A	MaizeGDB_GenBank	#N/A	#N/A	RefSeq_dna	#N/A	#N/A	RefSeq_peptide	#N/A	#N/A	UniGene	Zm.139312	Clone 1286200 mRNA sequence	Uniprot/SPTREMBL	#N/A	#N/A	Uniprot/SWISSPROT	#N/A	#N/A
109	GRMZM2G101142	EntrezGene	#N/A	#N/A	GO	GO:0050825;GO:0050826;GO:0042309	ice binding;response to freezing;homoiothermy	GenBank	#N/A	#N/A	MaizeGDB_GenBank	#N/A	#N/A	RefSeq_dna	#N/A	#N/A	RefSeq_peptide	#N/A	#N/A	UniGene	#N/A	#N/A	Uniprot/SPTREMBL	#N/A	#N/A	Uniprot/SWISSPROT	#N/A	#N/A
110	GRMZM2G101393	EntrezGene	100278380	hypothetical protein LOC100278380	GO	#N/A	#N/A	GenBank	#N/A	#N/A	MaizeGDB_GenBank	#N/A	#N/A	RefSeq_dna	NM_001151677	hypothetical protein LOC100278380 (LOC100278380), mRNA	RefSeq_peptide	NP_001145149	hypothetical protein LOC100278380	UniGene	Zm.28215	Hypothetical protein LOC100278380	Uniprot/SPTREMBL	B6U7T9	Putative uncharacterized protein	Uniprot/SWISSPROT	#N/A	#N/A
111	GRMZM2G102737	EntrezGene	100192030	LOC100192030	GO	GO:0016020	membrane	GenBank	#N/A	#N/A	MaizeGDB_GenBank	#N/A	#N/A	RefSeq_dna	NM_001137453	LOC100192030 (csu1187), mRNA	RefSeq_peptide	NP_001130925	hypothetical protein LOC100192030	UniGene	Zm.30218	LOC100192030	Uniprot/SPTREMBL	B4FB20	Putative uncharacterized protein	Uniprot/SWISSPROT	#N/A	#N/A
112	GRMZM2G103647	EntrezGene	100284034	light-inducible protein CPRF-2	GO	GO:0005634;GO:0003677;GO:0006355;GO:0043565;GO:0003700;GO:0046983	nucleus;DNA binding;regulation of transcription, DNA-dependent;sequence-specific DNA binding;transcription factor activity;protein dimerization activity	GenBank	#N/A	#N/A	MaizeGDB_GenBank	#N/A	#N/A	RefSeq_dna	NM_001156932	light-inducible protein CPRF-2 (LOC100284034), mRNA	RefSeq_peptide	NP_001150404	light-inducible protein CPRF-2	UniGene	Zm.10293	Light-inducible protein CPRF-2	Uniprot/SPTREMBL	B6TPC6	Light-inducible protein CPRF-2Putative uncharacterized protein ;	Uniprot/SWISSPROT	#N/A	#N/A
113	GRMZM2G104226	EntrezGene	#N/A	#N/A	GO	GO:0016788;GO:0006629	hydrolase activity, acting on ester bonds;lipid metabolic process	GenBank	#N/A	#N/A	MaizeGDB_GenBank	#N/A	#N/A	RefSeq_dna	#N/A	#N/A	RefSeq_peptide	#N/A	#N/A	UniGene	Zm.36272;Zm.137198	Transcribed locus, strongly similar to XP_002456053.1 hypothetical protein SORBIDRAFT_03g029590 [Sorghum bicolor];Clone 503941 mRNA sequence	Uniprot/SPTREMBL	#N/A	#N/A	Uniprot/SWISSPROT	#N/A	#N/A
114	GRMZM2G105189	EntrezGene	100281066	anther-specific proline-rich protein APG	GO	GO:0016788;GO:0006629	hydrolase activity, acting on ester bonds;lipid metabolic process	GenBank	#N/A	#N/A	MaizeGDB_GenBank	#N/A	#N/A	RefSeq_dna	NM_001153985	anther-specific proline-rich protein APG (LOC100281066), mRNA	RefSeq_peptide	NP_001147457	anther-specific proline-rich protein APG	UniGene	Zm.79817	Anther-specific proline-rich protein APG	Uniprot/SPTREMBL	B6SRX6	Anther-specific proline-rich protein APGPutative uncharacterized protein ;	Uniprot/SWISSPROT	#N/A	#N/A
115	GRMZM2G107839	EntrezGene	100274469;100284605	hypothetical protein LOC100274469;nonspecific lipid-transfer protein 3	GO	GO:0008289;GO:0006869	lipid binding;lipid transport	GenBank	#N/A	#N/A	MaizeGDB_GenBank	#N/A	#N/A	RefSeq_dna	NM_001157500;NM_001148828	nonspecific lipid-transfer protein 3 (LOC100284605), mRNA;hypothetical protein LOC100274469 (LOC100274469), mRNA	RefSeq_peptide	NP_001150972;NP_001142300	nonspecific lipid-transfer protein 3 ;hypothetical protein LOC100274469	UniGene	#N/A	#N/A	Uniprot/SPTREMBL	B6TVI1;B4FB54	Non-specific lipid-transfer protein ;Non-specific lipid-transfer protein	Uniprot/SWISSPROT	#N/A	#N/A
116	GRMZM2G108135	EntrezGene	100283760	acyl-CoA thioesterase/ catalytic/ hydrolase, acting on ester bonds	GO	#N/A	#N/A	GenBank	#N/A	#N/A	MaizeGDB_GenBank	#N/A	#N/A	RefSeq_dna	NM_001156659	acyl-CoA thioesterase/ catalytic/ hydrolase, acting on ester bonds (LOC100283760), mRNA	RefSeq_peptide	NP_001150131	acyl-CoA thioesterase/ catalytic/ hydrolase, acting on ester bonds	UniGene	Zm.8870	Acyl-CoA thioesterase/ catalytic/ hydrolase, acting on ester bonds	Uniprot/SPTREMBL	B6TLJ7;C0P6T7	Acyl-CoA thioesterase/ catalytic/ hydrolase, acting on ester bonds ;Putative uncharacterized protein	Uniprot/SWISSPROT	#N/A	#N/A
117	GRMZM2G110286	EntrezGene	#N/A	#N/A	GO	GO:0015035;GO:0009055;GO:0045454	protein disulfide oxidoreductase activity;electron carrier activity;cell redox homeostasis	GenBank	#N/A	#N/A	MaizeGDB_GenBank	#N/A	#N/A	RefSeq_dna	#N/A	#N/A	RefSeq_peptide	#N/A	#N/A	UniGene	#N/A	#N/A	Uniprot/SPTREMBL	#N/A	#N/A	Uniprot/SWISSPROT	#N/A	#N/A
118	GRMZM2G113421	EntrezGene	100281494	TAK14	GO	GO:0005524;GO:0004674;GO:0004672;GO:0006468	ATP binding;protein serine/threonine kinase activity;protein kinase activity;protein amino acid phosphorylation	GenBank	#N/A	#N/A	MaizeGDB_GenBank	#N/A	#N/A	RefSeq_dna	NM_001154412	TAK14 (LOC100281494), mRNA	RefSeq_peptide	NP_001147884	TAK14	UniGene	Zm.149153;Zm.18542	TSA: Zea mays contig18262, mRNA sequence;TAK14	Uniprot/SPTREMBL	B6SVX9	TAK14	Uniprot/SWISSPROT	#N/A	#N/A
119	GRMZM2G114801	EntrezGene	100194230	hypothetical protein LOC100194230	GO	#N/A	#N/A	GenBank	#N/A	#N/A	MaizeGDB_GenBank	#N/A	#N/A	RefSeq_dna	NM_001139271	hypothetical protein LOC100194230 (LOC100194230), mRNA	RefSeq_peptide	NP_001132743	hypothetical protein LOC100194230	UniGene	Zm.22749;Zm.120662	Hypothetical protein LOC100194230;Transcribed locus	Uniprot/SPTREMBL	B4FHY3	Putative uncharacterized protein	Uniprot/SWISSPROT	#N/A	#N/A
120	GRMZM2G114841	EntrezGene	#N/A	#N/A	GO	#N/A	#N/A	GenBank	#N/A	#N/A	MaizeGDB_GenBank	#N/A	#N/A	RefSeq_dna	#N/A	#N/A	RefSeq_peptide	#N/A	#N/A	UniGene	Zm.12538	Full-length cDNA clone ZM_BFb0370H23	Uniprot/SPTREMBL	#N/A	#N/A	Uniprot/SWISSPROT	#N/A	#N/A
121	GRMZM2G114904	#N/A	#N/A	#N/A	#N/A	#N/A	#N/A	#N/A	#N/A	#N/A	#N/A	#N/A	#N/A	#N/A	#N/A	#N/A	#N/A	#N/A	#N/A	#N/A	#N/A	#N/A	#N/A	#N/A	#N/A	#N/A	#N/A	#N/A
122	GRMZM2G115480	EntrezGene	100275425;100274851	hypothetical protein LOC100275425;hypothetical protein LOC100274851	GO	#N/A	#N/A	GenBank	#N/A	#N/A	MaizeGDB_GenBank	#N/A	#N/A	RefSeq_dna	NM_001149115;NM_001149500	hypothetical protein LOC100274851 (LOC100274851), mRNA;hypothetical protein LOC100275425 (LOC100275425), mRNA	RefSeq_peptide	NP_001142587;NP_001142972	hypothetical protein LOC100274851 ;hypothetical protein LOC100275425	UniGene	Zm.80395	Hypothetical protein LOC100274851	Uniprot/SPTREMBL	B6ST07;B6SKB1	Putative uncharacterized protein ;Putative uncharacterized protein	Uniprot/SWISSPROT	#N/A	#N/A
123	GRMZM2G117240	EntrezGene	541874	homocysteine S-methyltransferase-2	GO	GO:0008898	homocysteine S-methyltransferase activity	GenBank	AF297045	product:homocysteine S-methyltransferase-2	MaizeGDB_GenBank	#N/A	#N/A	RefSeq_dna	NM_001111542	homocysteine S-methyltransferase-2 (HMT-2), mRNA	RefSeq_peptide	NP_001105012	homocysteine S-methyltransferase 2	UniGene	Zm.150763;Zm.529	TSA: Zea mays contig10688, mRNA sequence;Homocysteine S-methyltransferase-2	Uniprot/SPTREMBL	B6TYG7	Homocysteine S-methyltransferase 3Putative uncharacterized protein ;	Uniprot/SWISSPROT	Q9FUM9	Homocysteine S-methyltransferase 2 (EC 2.1.1.10)(S-methylmethionine:homocysteine methyltransferase 2)(SMM:Hcy S-methyltransferase 2)(ZmHMT-2)
124	GRMZM2G117706	EntrezGene	100191769	LOC100191769	GO	GO:0006979;GO:0020037;GO:0004601;GO:0005576;GO:0055114	response to oxidative stress;heme binding;peroxidase activity;extracellular region;oxidation reduction	GenBank	#N/A	#N/A	MaizeGDB_GenBank	#N/A	#N/A	RefSeq_dna	NM_001137194	LOC100191769 (gpm853), mRNA	RefSeq_peptide	NP_001130666	hypothetical protein LOC100191769	UniGene	Zm.39078	LOC100191769	Uniprot/SPTREMBL	B4FA32	Putative uncharacterized protein	Uniprot/SWISSPROT	#N/A	#N/A
125	GRMZM2G117878	EntrezGene	100280143	cytokinin-N-glucosyltransferase 1	GO	GO:0008152;GO:0016758	metabolic process;transferase activity, transferring hexosyl groups	GenBank	#N/A	#N/A	MaizeGDB_GenBank	#N/A	#N/A	RefSeq_dna	NM_001153075	cytokinin-N-glucosyltransferase 1 (LOC100280143), mRNA	RefSeq_peptide	NP_001146547	cytokinin-N-glucosyltransferase 1	UniGene	Zm.40059	Cytokinin-N-glucosyltransferase 1	Uniprot/SPTREMBL	C0PPB8;B6STN8	Putative uncharacterized protein ;Cytokinin-N-glucosyltransferase 1	Uniprot/SWISSPROT	#N/A	#N/A
126	GRMZM2G118610	EntrezGene	100281336	LOC100281336	GO	GO:0008270;GO:0055114;GO:0016491	zinc ion binding;oxidation reduction;oxidoreductase activity	GenBank	#N/A	#N/A	MaizeGDB_GenBank	#N/A	#N/A	RefSeq_dna	NM_001154254	LOC100281336 (cl4921_1), mRNA	RefSeq_peptide	NP_001147726	LOC100281336	UniGene	#N/A	#N/A	Uniprot/SPTREMBL	B6SUG7	Mannitol dehydrogenase	Uniprot/SWISSPROT	#N/A	#N/A
127	GRMZM2G120079	EntrezGene	100304393;100284981	hypothetical protein LOC100304393;LOL3	GO	GO:0006508;GO:0004197	proteolysis;cysteine-type endopeptidase activity	GenBank	#N/A	#N/A	MaizeGDB_GenBank	#N/A	#N/A	RefSeq_dna	NM_001157876;NM_001165829	LOL3 (LOC100284981), mRNA;hypothetical protein LOC100304393 (LOC100304393), mRNA	RefSeq_peptide	NP_001151348;NP_001159301	LOL3 ;hypothetical protein LOC100304393	UniGene	#N/A	#N/A	Uniprot/SPTREMBL	B6TZD5;C0HFB8	LOL3 ;Putative uncharacterized protein	Uniprot/SWISSPROT	#N/A	#N/A
128	GRMZM2G122039	EntrezGene	#N/A	#N/A	GO	GO:0008121;GO:0006122	ubiquinol-cytochrome-c reductase activity;mitochondrial electron transport, ubiquinol to cytochrome c	GenBank	#N/A	#N/A	MaizeGDB_GenBank	#N/A	#N/A	RefSeq_dna	#N/A	#N/A	RefSeq_peptide	#N/A	#N/A	UniGene	#N/A	#N/A	Uniprot/SPTREMBL	#N/A	#N/A	Uniprot/SWISSPROT	#N/A	#N/A
129	GRMZM2G125704	EntrezGene	100281611	calcium-dependent protein kinase substrate protein	GO	#N/A	#N/A	GenBank	#N/A	#N/A	MaizeGDB_GenBank	#N/A	#N/A	RefSeq_dna	NM_001154530	calcium-dependent protein kinase substrate protein (LOC100281611), mRNA	RefSeq_peptide	NP_001148002	calcium-dependent protein kinase substrate protein	UniGene	Zm.126325	Calcium-dependent protein kinase substrate protein	Uniprot/SPTREMBL	B6SWX9	Calcium-dependent protein kinase substrate protein	Uniprot/SWISSPROT	#N/A	#N/A
130	GRMZM2G126900	EntrezGene	#N/A	#N/A	GO	GO:0019310;GO:0005506;GO:0055114;GO:0005737;GO:0050113	inositol catabolic process;iron ion binding;oxidation reduction;cytoplasm;inositol oxygenase activity	GenBank	#N/A	#N/A	MaizeGDB_GenBank	#N/A	#N/A	RefSeq_dna	#N/A	#N/A	RefSeq_peptide	#N/A	#N/A	UniGene	#N/A	#N/A	Uniprot/SPTREMBL	#N/A	#N/A	Uniprot/SWISSPROT	#N/A	#N/A
131	GRMZM2G127294	EntrezGene	#N/A	#N/A	GO	GO:0016020;GO:0006865	membrane;amino acid transport	GenBank	#N/A	#N/A	MaizeGDB_GenBank	#N/A	#N/A	RefSeq_dna	#N/A	#N/A	RefSeq_peptide	#N/A	#N/A	UniGene	#N/A	#N/A	Uniprot/SPTREMBL	#N/A	#N/A	Uniprot/SWISSPROT	#N/A	#N/A
132	GRMZM2G129860	EntrezGene	100272761	hypothetical protein LOC100272761	GO	GO:0009055;GO:0020037;GO:0005506;GO:0004497;GO:0055114	electron carrier activity;heme binding;iron ion binding;monooxygenase activity;oxidation reduction	GenBank	#N/A	#N/A	MaizeGDB_GenBank	AY072296	product:cytochrome P450 monooxygenase CYP72A5	RefSeq_dna	NM_001147214	hypothetical protein LOC100272761 (LOC100272761), mRNA	RefSeq_peptide	NP_001140686	hypothetical protein LOC100272761	UniGene	Zm.47577;Zm.84906	Transcribed locus;Hypothetical protein LOC100272761	Uniprot/SPTREMBL	Q8LGM8;Q8VYB0	Cytochrome P450 monooxygenase CYP72A5Putative uncharacterized protein ;;Cytochrome P450 monooxygenase CYP72A5 Fragment	Uniprot/SWISSPROT	#N/A	#N/A
133	GRMZM2G130505	EntrezGene	100283819	BTB/POZ domain containing protein	GO	GO:0005515;GO:0005923;GO:0005198	protein binding;tight junction;structural molecule activity	GenBank	#N/A	#N/A	MaizeGDB_GenBank	#N/A	#N/A	RefSeq_dna	NM_001156717	BTB/POZ domain containing protein (LOC100283819), mRNA	RefSeq_peptide	NP_001150189	BTB/POZ domain containing protein	UniGene	Zm.143715;Zm.138458;Zm.24564	TSA: Zea mays contig60579, mRNA sequence;BTB/POZ domain containing protein;Hypothetical protein LOC100279936	Uniprot/SPTREMBL	B6TM43	BTB/POZ domain containing proteinPutative uncharacterized protein ;	Uniprot/SWISSPROT	#N/A	#N/A
134	GRMZM2G131281	EntrezGene	#N/A	#N/A	GO	GO:0003677;GO:0006355;GO:0003700	DNA binding;regulation of transcription, DNA-dependent;transcription factor activity	GenBank	#N/A	#N/A	MaizeGDB_GenBank	#N/A	#N/A	RefSeq_dna	#N/A	#N/A	RefSeq_peptide	#N/A	#N/A	UniGene	Zm.22483;Zm.145677	TSA: Zea mays contig13789, mRNA sequence;TSA: Zea mays contig45478, mRNA sequence	Uniprot/SPTREMBL	#N/A	#N/A	Uniprot/SWISSPROT	#N/A	#N/A
135	GRMZM2G132162	EntrezGene	100275050;100303861	LOC100275050;hypothetical protein LOC100303861	GO	#N/A	#N/A	GenBank	#N/A	#N/A	MaizeGDB_GenBank	#N/A	#N/A	RefSeq_dna	NM_001149247;NM_001165475	LOC100275050 (gpm549), mRNA;hypothetical protein LOC100303861 (LOC100303861), mRNA	RefSeq_peptide	NP_001142719;NP_001158947	hypothetical protein LOC100275050 ;hypothetical protein LOC100303861	UniGene	Zm.156383	TSA: Zea mays cultivar W22 CL7Contig1.betc, mRNA sequence	Uniprot/SPTREMBL	B6SNV1;B6SMR7;B6SGU6	Putative uncharacterized protein ;Putative uncharacterized protein ;Putative uncharacterized protein	Uniprot/SWISSPROT	#N/A	#N/A
136	GRMZM2G132875	EntrezGene	#N/A	#N/A	GO	GO:0055114;GO:0016491	oxidation reduction;oxidoreductase activity	GenBank	#N/A	#N/A	MaizeGDB_GenBank	#N/A	#N/A	RefSeq_dna	#N/A	#N/A	RefSeq_peptide	#N/A	#N/A	UniGene	Zm.145254;Zm.146705	TSA: Zea mays contig48702, mRNA sequence;TSA: Zea mays contig29328, mRNA sequence	Uniprot/SPTREMBL	B6TH11	NAD(P)H-dependent oxidoreductase	Uniprot/SWISSPROT	#N/A	#N/A
137	GRMZM2G133370	EntrezGene	542025	basal layer antifungal peptide	GO	#N/A	#N/A	GenBank	#N/A	#N/A	MaizeGDB_GenBank	#N/A	#N/A	RefSeq_dna	NM_001111671	basal layer antifungal peptide (bap-3b), mRNA	RefSeq_peptide	NP_001105141	basal layer antifungal peptide	UniGene	Zm.322;Zm.157653	Basal layer antifungal peptide;TSA: Zea mays cultivar W22 CL122Contig1.betc, mRNA sequence	Uniprot/SPTREMBL	Q9FER0	Basal layer antifungal peptide Precursor	Uniprot/SWISSPROT	#N/A	#N/A
138	GRMZM2G133430	EntrezGene	100275437	hypothetical protein LOC100275437	GO	#N/A	#N/A	GenBank	#N/A	#N/A	MaizeGDB_GenBank	#N/A	#N/A	RefSeq_dna	NM_001149509	hypothetical protein LOC100275437 (LOC100275437), mRNA	RefSeq_peptide	NP_001142981	hypothetical protein LOC100275437	UniGene	Zm.79179;Zm.147471;Zm.101297;Zm.141297	Hypothetical protein LOC100275437;TSA: Zea mays contig26046, mRNA sequence;TSA: Zea mays contig42404, mRNA sequence;Clone 15555 mRNA sequence	Uniprot/SPTREMBL	B6STA1	Putative uncharacterized protein	Uniprot/SWISSPROT	#N/A	#N/A
139	GRMZM2G133613	EntrezGene	100274035	hypothetical protein LOC100274035	GO	GO:0016020;GO:0006486;GO:0008378	membrane;protein amino acid glycosylation;galactosyltransferase activity	GenBank	#N/A	#N/A	MaizeGDB_GenBank	#N/A	#N/A	RefSeq_dna	NM_001148418	hypothetical protein LOC100274035 (LOC100274035), mRNA	RefSeq_peptide	NP_001141890	hypothetical protein LOC100274035	UniGene	Zm.120102	Hypothetical protein LOC100274035	Uniprot/SPTREMBL	B4FYQ0	Putative uncharacterized protein	Uniprot/SWISSPROT	#N/A	#N/A
140	GRMZM2G134857	EntrezGene	100277899	hypothetical protein LOC100277899	GO	#N/A	#N/A	GenBank	#N/A	#N/A	MaizeGDB_GenBank	#N/A	#N/A	RefSeq_dna	NM_001151347	hypothetical protein LOC100277899 (LOC100277899), mRNA	RefSeq_peptide	NP_001144819	hypothetical protein LOC100277899	UniGene	#N/A	#N/A	Uniprot/SPTREMBL	B6U1H2	Putative uncharacterized protein	Uniprot/SWISSPROT	#N/A	#N/A
141	GRMZM2G137786	EntrezGene	#N/A	#N/A	GO	GO:0016866;GO:0003824	intramolecular transferase activity;catalytic activity	GenBank	#N/A	#N/A	MaizeGDB_GenBank	#N/A	#N/A	RefSeq_dna	#N/A	#N/A	RefSeq_peptide	#N/A	#N/A	UniGene	#N/A	#N/A	Uniprot/SPTREMBL	#N/A	#N/A	Uniprot/SWISSPROT	#N/A	#N/A
142	GRMZM2G137959	EntrezGene	#N/A	#N/A	GO	#N/A	#N/A	GenBank	#N/A	#N/A	MaizeGDB_GenBank	#N/A	#N/A	RefSeq_dna	#N/A	#N/A	RefSeq_peptide	#N/A	#N/A	UniGene	Zm.157588	TSA: Zea mays cultivar W22 CL598Contig1.betc, mRNA sequence	Uniprot/SPTREMBL	#N/A	#N/A	Uniprot/SWISSPROT	#N/A	#N/A
143	GRMZM2G138392	EntrezGene	#N/A	#N/A	GO	GO:0006952	defense response	GenBank	#N/A	#N/A	MaizeGDB_GenBank	#N/A	#N/A	RefSeq_dna	#N/A	#N/A	RefSeq_peptide	#N/A	#N/A	UniGene	Zm.96918	Transcribed locus, weakly similar to NP_001145577.1 hypothetical protein LOC100279046 [Zea mays]	Uniprot/SPTREMBL	#N/A	#N/A	Uniprot/SWISSPROT	#N/A	#N/A
144	GRMZM2G138396	EntrezGene	#N/A	#N/A	GO	GO:0003677;GO:0006355;GO:0003700	DNA binding;regulation of transcription, DNA-dependent;transcription factor activity	GenBank	#N/A	#N/A	MaizeGDB_GenBank	#N/A	#N/A	RefSeq_dna	#N/A	#N/A	RefSeq_peptide	#N/A	#N/A	UniGene	#N/A	#N/A	Uniprot/SPTREMBL	#N/A	#N/A	Uniprot/SWISSPROT	#N/A	#N/A
145	GRMZM2G138997	EntrezGene	100282675	protein binding protein	GO	GO:0005515;GO:0008270	protein binding;zinc ion binding	GenBank	#N/A	#N/A	MaizeGDB_GenBank	#N/A	#N/A	RefSeq_dna	NM_001155583	protein binding protein (LOC100282675), mRNA	RefSeq_peptide	NP_001149055	protein binding protein	UniGene	Zm.26877	Protein binding protein	Uniprot/SPTREMBL	C0PF69;B6TA78	Putative uncharacterized protein ;Protein binding protein	Uniprot/SWISSPROT	#N/A	#N/A
146	GRMZM2G139396	#N/A	#N/A	#N/A	#N/A	#N/A	#N/A	#N/A	#N/A	#N/A	#N/A	#N/A	#N/A	#N/A	#N/A	#N/A	#N/A	#N/A	#N/A	#N/A	#N/A	#N/A	#N/A	#N/A	#N/A	#N/A	#N/A	#N/A
147	GRMZM2G142820	EntrezGene	100278862	hypothetical protein LOC100278862	GO	#N/A	#N/A	GenBank	#N/A	#N/A	MaizeGDB_GenBank	#N/A	#N/A	RefSeq_dna	NM_001152001	hypothetical protein LOC100278862 (LOC100278862), mRNA	RefSeq_peptide	NP_001145473	hypothetical protein LOC100278862	UniGene	Zm.125194	Hypothetical protein LOC100278862	Uniprot/SPTREMBL	B6UEQ4	Putative uncharacterized protein	Uniprot/SWISSPROT	#N/A	#N/A
148	GRMZM2G143718	EntrezGene	100273363	hypothetical protein LOC100273363	GO	GO:0008270;GO:0005622	zinc ion binding;intracellular	GenBank	#N/A	#N/A	MaizeGDB_GenBank	#N/A	#N/A	RefSeq_dna	NM_001147802	hypothetical protein LOC100273363 (LOC100273363), mRNA	RefSeq_peptide	NP_001141274	hypothetical protein LOC100273363	UniGene	Zm.119235	Hypothetical protein LOC100273363	Uniprot/SPTREMBL	B4FUZ0	Putative uncharacterized proteinSalt tolerance-like protein ;	Uniprot/SWISSPROT	#N/A	#N/A
149	GRMZM2G147752	EntrezGene	#N/A	#N/A	GO	GO:0009055;GO:0020037;GO:0005506;GO:0004497;GO:0055114	electron carrier activity;heme binding;iron ion binding;monooxygenase activity;oxidation reduction	GenBank	#N/A	#N/A	MaizeGDB_GenBank	#N/A	#N/A	RefSeq_dna	#N/A	#N/A	RefSeq_peptide	#N/A	#N/A	UniGene	Zm.143447	TSA: Zea mays contig62679, mRNA sequence	Uniprot/SPTREMBL	C0P7A4;B6SU71;C4J5N0	Putative uncharacterized protein ;Cytochrome P450 CYP72A124 ;Putative uncharacterized protein	Uniprot/SWISSPROT	#N/A	#N/A
150	GRMZM2G147787	EntrezGene	#N/A	#N/A	GO	GO:0050825;GO:0007186;GO:0004952;GO:0016021;GO:0050826;GO:0042309	ice binding;G-protein coupled receptor protein signaling pathway;dopamine receptor activity;integral to membrane;response to freezing;homoiothermy	GenBank	#N/A	#N/A	MaizeGDB_GenBank	#N/A	#N/A	RefSeq_dna	#N/A	#N/A	RefSeq_peptide	#N/A	#N/A	UniGene	Zm.79305	Full-length cDNA clone ZM_BFc0039L13	Uniprot/SPTREMBL	#N/A	#N/A	Uniprot/SWISSPROT	#N/A	#N/A
151	GRMZM2G149024	EntrezGene	100283040	transferase, transferring glycosyl groups	GO	GO:0016757	transferase activity, transferring glycosyl groups	GenBank	#N/A	#N/A	MaizeGDB_GenBank	#N/A	#N/A	RefSeq_dna	NM_001155942	transferase, transferring glycosyl groups (LOC100283040), mRNA	RefSeq_peptide	NP_001149414	transferase, transferring glycosyl groups	UniGene	Zm.19334;Zm.141536	Transferase, transferring glycosyl groups;Transcribed locus	Uniprot/SPTREMBL	B4FKY3;B6TE34	Putative uncharacterized protein ;Transferase, transferring glycosyl groups	Uniprot/SWISSPROT	#N/A	#N/A
152	GRMZM2G151227	EntrezGene	100282642	chalcone synthase	GO	GO:0008415;GO:0009058;GO:0008152;GO:0016747;GO:0003824;GO:0008610	acyltransferase activity;biosynthetic process;metabolic process;transferase activity, transferring acyl groups other than amino-acyl groups;catalytic activity;lipid biosynthetic process	GenBank	#N/A	#N/A	MaizeGDB_GenBank	#N/A	#N/A	RefSeq_dna	NM_001155550	chalcone synthase (LOC100282642), mRNA	RefSeq_peptide	NP_001149022	chalcone synthase	UniGene	Zm.117938	Chalcone synthase	Uniprot/SPTREMBL	Q5MML5;Q5MMQ6;Q5MML1;Q5MMK5;Q5MMQ0;Q5MMR0;Q5MMP2;B6T9S4;Q5MML7;Q5MMM0;Q5MMM4;Q5MMP4;Q5MMK7;Q5MMN7	White pollen 1 chalcone synthase Fragment ;White pollen 1 chalcone synthase Fragment ;White pollen 1 chalcone synthase Fragment ;White pollen 1 chalcone synthase Fragment ;White pollen 1 chalcone synthase Fragment ;White pollen 1 chalcone synthase Fragment ;White pollen 1 chalcone synthase Fragment ;Chalcone synthase ;White pollen 1 chalcone synthase Fragment ;White pollen 1 chalcone synthase Fra…	Uniprot/SWISSPROT	P24824	Chalcone synthase WHP1 (EC 2.3.1.74)(Naringenin-chalcone synthase WHP1)(White pollen)
153	GRMZM2G152079	EntrezGene	#N/A	#N/A	GO	#N/A	#N/A	GenBank	#N/A	#N/A	MaizeGDB_GenBank	#N/A	#N/A	RefSeq_dna	#N/A	#N/A	RefSeq_peptide	#N/A	#N/A	UniGene	Zm.145575	TSA: Zea mays contig46189, mRNA sequence	Uniprot/SPTREMBL	#N/A	#N/A	Uniprot/SWISSPROT	#N/A	#N/A
154	GRMZM2G152089	EntrezGene	100278001	LOC100278001	GO	#N/A	#N/A	GenBank	#N/A	#N/A	MaizeGDB_GenBank	#N/A	#N/A	RefSeq_dna	NM_001151424	LOC100278001 (IDP183), mRNA	RefSeq_peptide	NP_001144896	hypothetical protein LOC100278001	UniGene	Zm.7657;Zm.123237	LOC100278001;Transcribed locus, strongly similar to NP_001144896.1 hypothetical protein LOC100278001 [Zea mays]	Uniprot/SPTREMBL	B6U304	Putative uncharacterized protein	Uniprot/SWISSPROT	#N/A	#N/A
155	GRMZM2G152451	EntrezGene	100275330	hypothetical protein LOC100275330	GO	#N/A	#N/A	GenBank	#N/A	#N/A	MaizeGDB_GenBank	#N/A	#N/A	RefSeq_dna	NM_001149430	hypothetical protein LOC100275330 (LOC100275330), mRNA	RefSeq_peptide	NP_001142902	hypothetical protein LOC100275330	UniGene	Zm.134763	Hypothetical protein LOC100275330	Uniprot/SPTREMBL	B6SRD6	Putative uncharacterized protein	Uniprot/SWISSPROT	#N/A	#N/A
156	GRMZM2G152689	EntrezGene	100127521;100280874	ZCN10 protein;MFT2 - Corn MFT-like protein	GO	#N/A	#N/A	GenBank	EU241926	product:ZCN10	MaizeGDB_GenBank	#N/A	#N/A	RefSeq_dna	NM_001112778;NM_001153794	ZCN10 protein (ZCN10), mRNA;MFT2 - Corn MFT-like protein (LOC100280874), mRNA	RefSeq_peptide	NP_001147266;NP_001106249	MFT2 - Corn MFT-like protein ;ZCN10 protein	UniGene	Zm.103232;Zm.136615	ZCN10 protein;MFT2 - Corn MFT-like protein	Uniprot/SPTREMBL	A8WES2;B6SNN5	MFT2-Corn MFT-like proteinZCN10 ;;MFT2-Corn MFT-like protein	Uniprot/SWISSPROT	#N/A	#N/A
157	GRMZM2G153208	EntrezGene	100283021	secretory protein	GO	GO:0045735;GO:0008962;GO:0006629	nutrient reservoir activity;phosphatidylglycerophosphatase activity;lipid metabolic process	GenBank	#N/A	#N/A	MaizeGDB_GenBank	#N/A	#N/A	RefSeq_dna	NM_001155923	secretory protein (LOC100283021), mRNA	RefSeq_peptide	NP_001149395	secretory protein	UniGene	Zm.95008	Secretory protein	Uniprot/SPTREMBL	B6TDW7	Secretory protein	Uniprot/SWISSPROT	#N/A	#N/A
158	GRMZM2G155680	#N/A	#N/A	#N/A	#N/A	#N/A	#N/A	#N/A	#N/A	#N/A	#N/A	#N/A	#N/A	#N/A	#N/A	#N/A	#N/A	#N/A	#N/A	#N/A	#N/A	#N/A	#N/A	#N/A	#N/A	#N/A	#N/A	#N/A
159	GRMZM2G162284	EntrezGene	#N/A	#N/A	GO	GO:0005634;GO:0003677	nucleus;DNA binding	GenBank	#N/A	#N/A	MaizeGDB_GenBank	#N/A	#N/A	RefSeq_dna	#N/A	#N/A	RefSeq_peptide	#N/A	#N/A	UniGene	#N/A	#N/A	Uniprot/SPTREMBL	#N/A	#N/A	Uniprot/SWISSPROT	#N/A	#N/A
160	GRMZM2G162396	EntrezGene	#N/A	#N/A	GO	#N/A	#N/A	GenBank	#N/A	#N/A	MaizeGDB_GenBank	#N/A	#N/A	RefSeq_dna	#N/A	#N/A	RefSeq_peptide	#N/A	#N/A	UniGene	Zm.143992;Zm.138584	TSA: Zea mays contig58525, mRNA sequence;TSA: Zea mays contig37277, mRNA sequence	Uniprot/SPTREMBL	#N/A	#N/A	Uniprot/SWISSPROT	#N/A	#N/A
161	GRMZM2G163054	EntrezGene	#N/A	#N/A	GO	GO:0043565;GO:0045449;GO:0003700	sequence-specific DNA binding;regulation of transcription;transcription factor activity	GenBank	#N/A	#N/A	MaizeGDB_GenBank	#N/A	#N/A	RefSeq_dna	#N/A	#N/A	RefSeq_peptide	#N/A	#N/A	UniGene	Zm.120034	Full-length cDNA clone ZM_BFb0348H08	Uniprot/SPTREMBL	#N/A	#N/A	Uniprot/SWISSPROT	#N/A	#N/A
162	GRMZM2G163374	EntrezGene	100277976	hypothetical protein LOC100277976	GO	#N/A	#N/A	GenBank	#N/A	#N/A	MaizeGDB_GenBank	#N/A	#N/A	RefSeq_dna	NM_001151405	hypothetical protein LOC100277976 (LOC100277976), mRNA	RefSeq_peptide	NP_001144877	hypothetical protein LOC100277976	UniGene	Zm.128771	Hypothetical protein LOC100277976	Uniprot/SPTREMBL	B6U2P9	Putative uncharacterized protein	Uniprot/SWISSPROT	#N/A	#N/A
163	GRMZM2G164229	EntrezGene	542432	metallothionein1	GO	GO:0046872	metal ion binding	GenBank	#N/A	#N/A	MaizeGDB_GenBank	#N/A	#N/A	RefSeq_dna	NM_001111995	metallothionein1 (mtl1), mRNA	RefSeq_peptide	NP_001105465	metallothionein-like protein 1	UniGene	Zm.144708	TSA: Zea mays contig53059, mRNA sequence	Uniprot/SPTREMBL	B6TRU9;B6SR61;B6T095	Metallothionein-like protein 1 ;Metallothionein-like protein 1 ;Metallothionein-like protein 1	Uniprot/SWISSPROT	P30571	Metallothionein-like protein 1 (MT-1)
164	GRMZM2G164584	EntrezGene	#N/A	#N/A	GO	GO:0050825;GO:0050826;GO:0042309	ice binding;response to freezing;homoiothermy	GenBank	#N/A	#N/A	MaizeGDB_GenBank	#N/A	#N/A	RefSeq_dna	#N/A	#N/A	RefSeq_peptide	#N/A	#N/A	UniGene	Zm.128369	TSA: Zea mays contig34152, mRNA sequence	Uniprot/SPTREMBL	#N/A	#N/A	Uniprot/SWISSPROT	#N/A	#N/A
165	GRMZM2G164715	EntrezGene	100276538	hypothetical protein LOC100276538	GO	#N/A	#N/A	GenBank	#N/A	#N/A	MaizeGDB_GenBank	#N/A	#N/A	RefSeq_dna	NM_001150302	hypothetical protein LOC100276538 (LOC100276538), mRNA	RefSeq_peptide	NP_001143774	hypothetical protein LOC100276538	UniGene	Zm.3345	Hypothetical protein LOC100276538	Uniprot/SPTREMBL	B6TDP5;B4G268	Putative uncharacterized protein ;Putative uncharacterized protein	Uniprot/SWISSPROT	#N/A	#N/A
166	GRMZM2G166141	EntrezGene	#N/A	#N/A	GO	GO:0048046;GO:0045735;GO:0030145	apoplast;nutrient reservoir activity;manganese ion binding	GenBank	#N/A	#N/A	MaizeGDB_GenBank	#N/A	#N/A	RefSeq_dna	#N/A	#N/A	RefSeq_peptide	#N/A	#N/A	UniGene	#N/A	#N/A	Uniprot/SPTREMBL	#N/A	#N/A	Uniprot/SWISSPROT	#N/A	#N/A
167	GRMZM2G167758	EntrezGene	100275228	hypothetical protein LOC100275228	GO	#N/A	#N/A	GenBank	#N/A	#N/A	MaizeGDB_GenBank	#N/A	#N/A	RefSeq_dna	NM_001149366	hypothetical protein LOC100275228 (LOC100275228), mRNA	RefSeq_peptide	NP_001142838	hypothetical protein LOC100275228	UniGene	Zm.7961	Hypothetical protein LOC100275228	Uniprot/SPTREMBL	B6SQ99	Putative uncharacterized protein	Uniprot/SWISSPROT	#N/A	#N/A
168	GRMZM2G168404	EntrezGene	#N/A	#N/A	GO	GO:0009055;GO:0020037;GO:0005506;GO:0004497	electron carrier activity;heme binding;iron ion binding;monooxygenase activity	GenBank	#N/A	#N/A	MaizeGDB_GenBank	#N/A	#N/A	RefSeq_dna	#N/A	#N/A	RefSeq_peptide	#N/A	#N/A	UniGene	Zm.34014	Transcribed locus, strongly similar to XP_002451776.1 hypothetical protein SORBIDRAFT_04g007640 [Sorghum bicolor]	Uniprot/SPTREMBL	#N/A	#N/A	Uniprot/SWISSPROT	#N/A	#N/A
169	GRMZM2G170016	EntrezGene	#N/A	#N/A	GO	GO:0020037	heme binding	GenBank	#N/A	#N/A	MaizeGDB_GenBank	#N/A	#N/A	RefSeq_dna	#N/A	#N/A	RefSeq_peptide	#N/A	#N/A	UniGene	#N/A	#N/A	Uniprot/SPTREMBL	#N/A	#N/A	Uniprot/SWISSPROT	#N/A	#N/A
170	GRMZM2G170201	EntrezGene	#N/A	#N/A	GO	GO:0005634;GO:0006355	nucleus;regulation of transcription, DNA-dependent	GenBank	#N/A	#N/A	MaizeGDB_GenBank	#N/A	#N/A	RefSeq_dna	#N/A	#N/A	RefSeq_peptide	#N/A	#N/A	UniGene	Zm.25713	Clone 1290999 paired amphipathic helix repeat family protein	Uniprot/SPTREMBL	B6UI28	Paired amphipathic helix repeat family protein	Uniprot/SWISSPROT	#N/A	#N/A
171	GRMZM2G171707	EntrezGene	#N/A	#N/A	GO	GO:0008152;GO:0051539	metabolic process;4 iron, 4 sulfur cluster binding	GenBank	#N/A	#N/A	MaizeGDB_GenBank	#N/A	#N/A	RefSeq_dna	#N/A	#N/A	RefSeq_peptide	#N/A	#N/A	UniGene	Zm.147345;Zm.145370;Zm.17988	TSA: Zea mays contig26613, mRNA sequence;TSA: Zea mays contig47745, mRNA sequence;TSA: Zea mays contig11548, mRNA sequence	Uniprot/SPTREMBL	#N/A	#N/A	Uniprot/SWISSPROT	#N/A	#N/A
172	GRMZM2G172086	EntrezGene	#N/A	#N/A	GO	#N/A	#N/A	GenBank	#N/A	#N/A	MaizeGDB_GenBank	#N/A	#N/A	RefSeq_dna	#N/A	#N/A	RefSeq_peptide	#N/A	#N/A	UniGene	Zm.20453	Transcribed locus	Uniprot/SPTREMBL	#N/A	#N/A	Uniprot/SWISSPROT	#N/A	#N/A
173	GRMZM2G175976	EntrezGene	542003	basal endosperm transfer layer3	GO	#N/A	#N/A	GenBank	#N/A	#N/A	MaizeGDB_GenBank	#N/A	#N/A	RefSeq_dna	NM_001111651	basal endosperm transfer layer3 (betl3), mRNA	RefSeq_peptide	NP_001105121	basal endosperm transfer layer3	UniGene	Zm.157667;Zm.252	TSA: Zea mays cultivar W22 CL34Contig1.betc, mRNA sequence;Basal endosperm transfer layer3	Uniprot/SPTREMBL	Q9XGD9	BETL3 proteinPutative uncharacterized protein Precursor ;	Uniprot/SWISSPROT	#N/A	#N/A
174	GRMZM2G175995	EntrezGene	100274662;100275663	hypothetical protein LOC100274662;hypothetical protein LOC100275663	GO	GO:0050825;GO:0050826;GO:0042309	ice binding;response to freezing;homoiothermy	GenBank	#N/A	#N/A	MaizeGDB_GenBank	#N/A	#N/A	RefSeq_dna	NM_001149697;NM_001148985	hypothetical protein LOC100275663 (LOC100275663), mRNA;hypothetical protein LOC100274662 (LOC100274662), mRNA	RefSeq_peptide	NP_001142457;NP_001143169	hypothetical protein LOC100274662 ;hypothetical protein LOC100275663	UniGene	Zm.129964	Hypothetical protein LOC100275663	Uniprot/SPTREMBL	B6SH22;B6SXA4	Putative uncharacterized protein ;Putative uncharacterized protein	Uniprot/SWISSPROT	#N/A	#N/A
175	GRMZM2G176056	EntrezGene	100276236	LOC100276236	GO	#N/A	#N/A	GenBank	#N/A	#N/A	MaizeGDB_GenBank	#N/A	#N/A	RefSeq_dna	NM_001150074	LOC100276236 (umc2366), mRNA	RefSeq_peptide	NP_001143546	hypothetical protein LOC100276236	UniGene	Zm.75667	LOC100276236	Uniprot/SPTREMBL	B6T777	Putative uncharacterized protein	Uniprot/SWISSPROT	#N/A	#N/A
176	GRMZM2G176433	EntrezGene	100275307	hypothetical protein LOC100275307	GO	#N/A	#N/A	GenBank	#N/A	#N/A	MaizeGDB_GenBank	#N/A	#N/A	RefSeq_dna	NM_001149418	hypothetical protein LOC100275307 (LOC100275307), mRNA	RefSeq_peptide	NP_001142890	hypothetical protein LOC100275307	UniGene	#N/A	#N/A	Uniprot/SPTREMBL	B6SR55	Putative uncharacterized protein	Uniprot/SWISSPROT	#N/A	#N/A
177	GRMZM2G177510	EntrezGene	100381888	hypothetical protein LOC100381888	GO	GO:0004553;GO:0006508;GO:0004197;GO:0005975	hydrolase activity, hydrolyzing O-glycosyl compounds;proteolysis;cysteine-type endopeptidase activity;carbohydrate metabolic process	GenBank	#N/A	#N/A	MaizeGDB_GenBank	#N/A	#N/A	RefSeq_dna	NM_001174670	hypothetical protein LOC100381888 (LOC100381888), mRNA	RefSeq_peptide	NP_001168141	hypothetical protein LOC100381888	UniGene	Zm.125108	Hypothetical protein LOC100381888	Uniprot/SPTREMBL	C0P2J9	Putative uncharacterized protein	Uniprot/SWISSPROT	#N/A	#N/A
178	GRMZM2G178247	EntrezGene	#N/A	#N/A	GO	#N/A	#N/A	GenBank	#N/A	#N/A	MaizeGDB_GenBank	#N/A	#N/A	RefSeq_dna	#N/A	#N/A	RefSeq_peptide	#N/A	#N/A	UniGene	Zm.93083	Full-length cDNA clone ZM_BFb0143F08	Uniprot/SPTREMBL	#N/A	#N/A	Uniprot/SWISSPROT	#N/A	#N/A
179	GRMZM2G180160	EntrezGene	#N/A	#N/A	GO	GO:0005524;GO:0004674;GO:0005509;GO:0004672;GO:0006468	ATP binding;protein serine/threonine kinase activity;calcium ion binding;protein kinase activity;protein amino acid phosphorylation	GenBank	#N/A	#N/A	MaizeGDB_GenBank	#N/A	#N/A	RefSeq_dna	#N/A	#N/A	RefSeq_peptide	#N/A	#N/A	UniGene	Zm.104247	Transcribed locus, moderately similar to XP_002447037.1 hypothetical protein SORBIDRAFT_06g027350 [Sorghum bicolor]	Uniprot/SPTREMBL	#N/A	#N/A	Uniprot/SWISSPROT	#N/A	#N/A
180	GRMZM2G181051	EntrezGene	#N/A	#N/A	GO	#N/A	#N/A	GenBank	#N/A	#N/A	MaizeGDB_GenBank	#N/A	#N/A	RefSeq_dna	#N/A	#N/A	RefSeq_peptide	#N/A	#N/A	UniGene	Zm.157661	TSA: Zea mays cultivar W22 CL48Contig3.betc, mRNA sequence	Uniprot/SPTREMBL	#N/A	#N/A	Uniprot/SWISSPROT	#N/A	#N/A
181	GRMZM2G323287	EntrezGene	#N/A	#N/A	GO	#N/A	#N/A	GenBank	#N/A	#N/A	MaizeGDB_GenBank	#N/A	#N/A	RefSeq_dna	#N/A	#N/A	RefSeq_peptide	#N/A	#N/A	UniGene	Zm.156811	Hypothetical protein LOC100274640	Uniprot/SPTREMBL	B6SGR4	Putative uncharacterized protein	Uniprot/SWISSPROT	#N/A	#N/A
182	GRMZM2G323387	EntrezGene	100278798;100277407	hypothetical protein LOC100278798;hypothetical protein LOC100277407	GO	#N/A	#N/A	GenBank	#N/A	#N/A	MaizeGDB_GenBank	#N/A	#N/A	RefSeq_dna	NM_001151957;NM_001150973	hypothetical protein LOC100278798 (LOC100278798), mRNA;hypothetical protein LOC100277407 (LOC100277407), mRNA	RefSeq_peptide	NP_001145429;NP_001144445	hypothetical protein LOC100278798 ;hypothetical protein LOC100277407	UniGene	Zm.81496;Zm.134730	Hypothetical protein LOC100278798;Hypothetical protein LOC100277407	Uniprot/SPTREMBL	B6UDS8;B6TU13	Putative uncharacterized protein ;Putative uncharacterized protein	Uniprot/SWISSPROT	#N/A	#N/A
183	GRMZM2G325038	EntrezGene	100283763	transcription factor GT-3b	GO	#N/A	#N/A	GenBank	#N/A	#N/A	MaizeGDB_GenBank	#N/A	#N/A	RefSeq_dna	NM_001156662	transcription factor GT-3b (LOC100283763), mRNA	RefSeq_peptide	NP_001150134	transcription factor GT-3b	UniGene	Zm.21607	Transcription factor GT-3b	Uniprot/SPTREMBL	B6TLK2	Transcription factor GT-3b	Uniprot/SWISSPROT	#N/A	#N/A
184	GRMZM2G325477	EntrezGene	100284761	cell number regulator 10	GO	#N/A	#N/A	GenBank	#N/A	#N/A	MaizeGDB_GenBank	#N/A	#N/A	RefSeq_dna	NM_001157656	PGPS/D12 (LOC100284761), mRNA	RefSeq_peptide	NP_001151128	PGPS/D12	UniGene	#N/A	#N/A	Uniprot/SPTREMBL	B6TX86	PGPS/D12	Uniprot/SWISSPROT	#N/A	#N/A
185	GRMZM2G329002	EntrezGene	#N/A	#N/A	GO	#N/A	#N/A	GenBank	#N/A	#N/A	MaizeGDB_GenBank	#N/A	#N/A	RefSeq_dna	NM_001175020	hypothetical protein LOC100382269 (LOC100382269), mRNA	RefSeq_peptide	NP_001168491	hypothetical protein LOC100382269	UniGene	Zm.35514	Hypothetical protein LOC100382269	Uniprot/SPTREMBL	#N/A	#N/A	Uniprot/SWISSPROT	#N/A	#N/A
186	GRMZM2G333045	EntrezGene	#N/A	#N/A	GO	GO:0005524;GO:0004674;GO:0004672;GO:0006468	ATP binding;protein serine/threonine kinase activity;protein kinase activity;protein amino acid phosphorylation	GenBank	#N/A	#N/A	MaizeGDB_GenBank	#N/A	#N/A	RefSeq_dna	#N/A	#N/A	RefSeq_peptide	#N/A	#N/A	UniGene	Zm.149153	TSA: Zea mays contig18262, mRNA sequence	Uniprot/SPTREMBL	#N/A	#N/A	Uniprot/SWISSPROT	#N/A	#N/A
187	GRMZM2G333087	EntrezGene	#N/A	#N/A	GO	GO:0009055;GO:0020037;GO:0005506;GO:0004497	electron carrier activity;heme binding;iron ion binding;monooxygenase activity	GenBank	#N/A	#N/A	MaizeGDB_GenBank	#N/A	#N/A	RefSeq_dna	#N/A	#N/A	RefSeq_peptide	#N/A	#N/A	UniGene	#N/A	#N/A	Uniprot/SPTREMBL	#N/A	#N/A	Uniprot/SWISSPROT	#N/A	#N/A
188	GRMZM2G336871	EntrezGene	100240694	LOC100240694	GO	#N/A	#N/A	GenBank	FJ445006	product:autophagy-related 8a variant 1	MaizeGDB_GenBank	#N/A	#N/A	RefSeq_dna	NM_001144020	LOC100240694 (pco136400), mRNA	RefSeq_peptide	NP_001137492	LOC100240694	UniGene	Zm.136836;Zm.116474	Transcribed locus, strongly similar to NP_001137492.1 LOC100240694 [Zea mays];Transcribed locus	Uniprot/SPTREMBL	B6SIF1	Autophagy-related 8a variant 1Autophagy-related protein 8 ;	Uniprot/SWISSPROT	#N/A	#N/A
189	GRMZM2G339728	EntrezGene	#N/A	#N/A	GO	GO:0016020;GO:0051260	membrane;protein homooligomerization	GenBank	#N/A	#N/A	MaizeGDB_GenBank	#N/A	#N/A	RefSeq_dna	NM_001151348	hypothetical protein LOC100277901 (LOC100277901), mRNA	RefSeq_peptide	NP_001144820	hypothetical protein LOC100277901	UniGene	Zm.155590	Hypothetical protein LOC100277901	Uniprot/SPTREMBL	#N/A	#N/A	Uniprot/SWISSPROT	#N/A	#N/A
190	GRMZM2G343317	EntrezGene	100274748	hypothetical protein LOC100274748	GO	#N/A	#N/A	GenBank	#N/A	#N/A	MaizeGDB_GenBank	#N/A	#N/A	RefSeq_dna	#N/A	#N/A	RefSeq_peptide	NP_001142512	hypothetical protein LOC100274748	UniGene	#N/A	#N/A	Uniprot/SPTREMBL	B6SI68	Putative uncharacterized protein	Uniprot/SWISSPROT	#N/A	#N/A
191	GRMZM2G343828	EntrezGene	#N/A	#N/A	GO	GO:0004553;GO:0005975	hydrolase activity, hydrolyzing O-glycosyl compounds;carbohydrate metabolic process	GenBank	#N/A	#N/A	MaizeGDB_GenBank	#N/A	#N/A	RefSeq_dna	#N/A	#N/A	RefSeq_peptide	#N/A	#N/A	UniGene	Zm.36917	Transcribed locus, strongly similar to XP_002489311.1 hypothetical protein SORBIDRAFT_0010s012040 [Sorghum bicolor]	Uniprot/SPTREMBL	#N/A	#N/A	Uniprot/SWISSPROT	#N/A	#N/A
192	GRMZM2G344323	EntrezGene	100101508	maternally expressed gene3	GO	#N/A	#N/A	GenBank	#N/A	#N/A	MaizeGDB_GenBank	#N/A	#N/A	RefSeq_dna	NM_001112536	maternally expressed gene3 (meg3), mRNA	RefSeq_peptide	NP_001106006	maternally expressed gene3	UniGene	#N/A	#N/A	Uniprot/SPTREMBL	Q6JB13	MEG3	Uniprot/SWISSPROT	#N/A	#N/A
193	GRMZM2G344376	EntrezGene	#N/A	#N/A	GO	#N/A	#N/A	GenBank	#N/A	#N/A	MaizeGDB_GenBank	#N/A	#N/A	RefSeq_dna	#N/A	#N/A	RefSeq_peptide	#N/A	#N/A	UniGene	Zm.150222	TSA: Zea mays contig13303, mRNA sequence	Uniprot/SPTREMBL	#N/A	#N/A	Uniprot/SWISSPROT	#N/A	#N/A
194	GRMZM2G345700	EntrezGene	100272630	LOC100272630	GO	#N/A	#N/A	GenBank	#N/A	#N/A	MaizeGDB_GenBank	#N/A	#N/A	RefSeq_dna	NM_001147093	LOC100272630 (si707071g02a), mRNA	RefSeq_peptide	NP_001140565	hypothetical protein LOC100272630	UniGene	Zm.102869	Transcribed locus, moderately similar to NP_001140565.1 hypothetical protein LOC100272630 [Zea mays]	Uniprot/SPTREMBL	B4G127;B4FPP3	36.4 kDa proline-rich proteinPutative uncharacterized protein ;;Putative uncharacterized protein	Uniprot/SWISSPROT	#N/A	#N/A
195	GRMZM2G347488	EntrezGene	100275505	hypothetical protein LOC100275505	GO	GO:0008270	zinc ion binding	GenBank	#N/A	#N/A	MaizeGDB_GenBank	#N/A	#N/A	RefSeq_dna	NM_001149565	hypothetical protein LOC100275505 (LOC100275505), mRNA	RefSeq_peptide	NP_001143037	hypothetical protein LOC100275505	UniGene	Zm.99764	Hypothetical protein LOC100275505	Uniprot/SPTREMBL	B6SUF6	Putative uncharacterized protein	Uniprot/SWISSPROT	#N/A	#N/A
196	GRMZM2G352678	EntrezGene	100283238	chemocyanin	GO	GO:0009055;GO:0005507	electron carrier activity;copper ion binding	GenBank	#N/A	#N/A	MaizeGDB_GenBank	#N/A	#N/A	RefSeq_dna	NM_001156140	chemocyanin (LOC100283238), mRNA	RefSeq_peptide	NP_001149612	chemocyanin	UniGene	Zm.13505	Chemocyanin	Uniprot/SPTREMBL	B6TG48;B6T5Q5	Chemocyanin ;Chemocyanin	Uniprot/SWISSPROT	#N/A	#N/A
197	GRMZM2G353444	EntrezGene	#N/A	#N/A	GO	GO:0004806;GO:0006629	triglyceride lipase activity;lipid metabolic process	GenBank	#N/A	#N/A	MaizeGDB_GenBank	#N/A	#N/A	RefSeq_dna	#N/A	#N/A	RefSeq_peptide	#N/A	#N/A	UniGene	#N/A	#N/A	Uniprot/SPTREMBL	#N/A	#N/A	Uniprot/SWISSPROT	#N/A	#N/A
198	GRMZM2G354335	EntrezGene	#N/A	#N/A	GO	#N/A	#N/A	GenBank	#N/A	#N/A	MaizeGDB_GenBank	#N/A	#N/A	RefSeq_dna	#N/A	#N/A	RefSeq_peptide	#N/A	#N/A	UniGene	#N/A	#N/A	Uniprot/SPTREMBL	B6SYN5	Putative uncharacterized protein	Uniprot/SWISSPROT	#N/A	#N/A
199	GRMZM2G355572	EntrezGene	100280483	LOC100280483	GO	GO:0016042;GO:0006644;GO:0004623	lipid catabolic process;phospholipid metabolic process;phospholipase A2 activity	GenBank	#N/A	#N/A	MaizeGDB_GenBank	#N/A	#N/A	RefSeq_dna	NM_001153403	LOC100280483 (pco143873), mRNA	RefSeq_peptide	NP_001146875	LOC100280483	UniGene	Zm.2671	LOC100280483	Uniprot/SPTREMBL	B6SGX9	Transposon protein CACTA, En/Spm sub-class	Uniprot/SWISSPROT	#N/A	#N/A
200	GRMZM2G358924	#N/A	#N/A	#N/A	#N/A	#N/A	#N/A	#N/A	#N/A	#N/A	#N/A	#N/A	#N/A	#N/A	#N/A	#N/A	#N/A	#N/A	#N/A	#N/A	#N/A	#N/A	#N/A	#N/A	#N/A	#N/A	#N/A	#N/A
201	GRMZM2G359298	EntrezGene	#N/A	#N/A	GO	GO:0008131;GO:0005507;GO:0048038;GO:0055114;GO:0009308	amine oxidase activity;copper ion binding;quinone binding;oxidation reduction;amine metabolic process	GenBank	#N/A	#N/A	MaizeGDB_GenBank	#N/A	#N/A	RefSeq_dna	NM_001175055	hypothetical protein LOC100382306 (LOC100382306), mRNA	RefSeq_peptide	NP_001168526	hypothetical protein LOC100382306	UniGene	Zm.139958;Zm.24636	Hypothetical protein LOC100382306;Transcribed locus, strongly similar to XP_002446210.1 hypothetical protein SORBIDRAFT_06g004290 [Sorghum bicolor]	Uniprot/SPTREMBL	#N/A	#N/A	Uniprot/SWISSPROT	#N/A	#N/A
202	GRMZM2G360219	EntrezGene	#N/A	#N/A	GO	GO:0005524;GO:0005515;GO:0004674;GO:0004672;GO:0006468	ATP binding;protein binding;protein serine/threonine kinase activity;protein kinase activity;protein amino acid phosphorylation	GenBank	#N/A	#N/A	MaizeGDB_GenBank	#N/A	#N/A	RefSeq_dna	#N/A	#N/A	RefSeq_peptide	#N/A	#N/A	UniGene	#N/A	#N/A	Uniprot/SPTREMBL	#N/A	#N/A	Uniprot/SWISSPROT	#N/A	#N/A
203	GRMZM2G370026	EntrezGene	#N/A	#N/A	GO	GO:0005634;GO:0006355;GO:0043565;GO:0003700;GO:0046983	nucleus;regulation of transcription, DNA-dependent;sequence-specific DNA binding;transcription factor activity;protein dimerization activity	GenBank	#N/A	#N/A	MaizeGDB_GenBank	#N/A	#N/A	RefSeq_dna	#N/A	#N/A	RefSeq_peptide	#N/A	#N/A	UniGene	#N/A	#N/A	Uniprot/SPTREMBL	#N/A	#N/A	Uniprot/SWISSPROT	#N/A	#N/A
204	GRMZM2G373554	EntrezGene	100275817	hypothetical protein LOC100275817	GO	#N/A	#N/A	GenBank	#N/A	#N/A	MaizeGDB_GenBank	#N/A	#N/A	RefSeq_dna	NM_001149811	hypothetical protein LOC100275817 (LOC100275817), mRNA	RefSeq_peptide	NP_001143283	hypothetical protein LOC100275817	UniGene	Zm.145240;Zm.86320	TSA: Zea mays contig48832, mRNA sequence;Hypothetical protein LOC100275817	Uniprot/SPTREMBL	B6SZQ9	Putative uncharacterized protein	Uniprot/SWISSPROT	#N/A	#N/A
205	GRMZM2G377641	#N/A	#N/A	#N/A	#N/A	#N/A	#N/A	#N/A	#N/A	#N/A	#N/A	#N/A	#N/A	#N/A	#N/A	#N/A	#N/A	#N/A	#N/A	#N/A	#N/A	#N/A	#N/A	#N/A	#N/A	#N/A	#N/A	#N/A
206	GRMZM2G388045	EntrezGene	100382002	hypothetical protein LOC100382002	GO	#N/A	#N/A	GenBank	#N/A	#N/A	MaizeGDB_GenBank	#N/A	#N/A	RefSeq_dna	NM_001174769	hypothetical protein LOC100382002 (LOC100382002), mRNA	RefSeq_peptide	NP_001168240	hypothetical protein LOC100382002	UniGene	Zm.12754	Hypothetical protein LOC100382002	Uniprot/SPTREMBL	C0P3I0	Putative uncharacterized protein	Uniprot/SWISSPROT	#N/A	#N/A
207	GRMZM2G390207	EntrezGene	#N/A	#N/A	GO	GO:0016627;GO:0008152;GO:0055114	oxidoreductase activity, acting on the CH-CH group of donors;metabolic process;oxidation reduction	GenBank	#N/A	#N/A	MaizeGDB_GenBank	#N/A	#N/A	RefSeq_dna	#N/A	#N/A	RefSeq_peptide	#N/A	#N/A	UniGene	#N/A	#N/A	Uniprot/SPTREMBL	#N/A	#N/A	Uniprot/SWISSPROT	#N/A	#N/A
208	GRMZM2G392176	EntrezGene	#N/A	#N/A	GO	GO:0008152;GO:0005524;GO:0004674;GO:0004672;GO:0006468;GO:0003824	metabolic process;ATP binding;protein serine/threonine kinase activity;protein kinase activity;protein amino acid phosphorylation;catalytic activity	GenBank	#N/A	#N/A	MaizeGDB_GenBank	#N/A	#N/A	RefSeq_dna	#N/A	#N/A	RefSeq_peptide	#N/A	#N/A	UniGene	#N/A	#N/A	Uniprot/SPTREMBL	#N/A	#N/A	Uniprot/SWISSPROT	#N/A	#N/A
209	GRMZM2G393673	EntrezGene	100279206	hypothetical protein LOC100279206	GO	GO:0006508;GO:0004185	proteolysis;serine-type carboxypeptidase activity	GenBank	#N/A	#N/A	MaizeGDB_GenBank	#N/A	#N/A	RefSeq_dna	#N/A	#N/A	RefSeq_peptide	NP_001145702	hypothetical protein LOC100279206	UniGene	#N/A	#N/A	Uniprot/SPTREMBL	B7ZWX0	Putative uncharacterized protein	Uniprot/SWISSPROT	#N/A	#N/A
210	GRMZM2G395778	EntrezGene	#N/A	#N/A	GO	GO:0005524;GO:0004674;GO:0004672;GO:0006468	ATP binding;protein serine/threonine kinase activity;protein kinase activity;protein amino acid phosphorylation	GenBank	#N/A	#N/A	MaizeGDB_GenBank	#N/A	#N/A	RefSeq_dna	#N/A	#N/A	RefSeq_peptide	#N/A	#N/A	UniGene	#N/A	#N/A	Uniprot/SPTREMBL	#N/A	#N/A	Uniprot/SWISSPROT	#N/A	#N/A
211	GRMZM2G396477	EntrezGene	#N/A	#N/A	GO	GO:0005488	binding	GenBank	#N/A	#N/A	MaizeGDB_GenBank	#N/A	#N/A	RefSeq_dna	#N/A	#N/A	RefSeq_peptide	#N/A	#N/A	UniGene	Zm.18663	Transcribed locus	Uniprot/SPTREMBL	#N/A	#N/A	Uniprot/SWISSPROT	#N/A	#N/A
212	GRMZM2G400390	EntrezGene	#N/A	#N/A	GO	GO:0005507;GO:0055114;GO:0016491	copper ion binding;oxidation reduction;oxidoreductase activity	GenBank	#N/A	#N/A	MaizeGDB_GenBank	#N/A	#N/A	RefSeq_dna	#N/A	#N/A	RefSeq_peptide	#N/A	#N/A	UniGene	Zm.149407	TSA: Zea mays contig17198, mRNA sequence	Uniprot/SPTREMBL	#N/A	#N/A	Uniprot/SWISSPROT	#N/A	#N/A
213	GRMZM2G403121	#N/A	#N/A	#N/A	#N/A	#N/A	#N/A	#N/A	#N/A	#N/A	#N/A	#N/A	#N/A	#N/A	#N/A	#N/A	#N/A	#N/A	#N/A	#N/A	#N/A	#N/A	#N/A	#N/A	#N/A	#N/A	#N/A	#N/A
214	GRMZM2G405017	EntrezGene	100278922	hypothetical protein LOC100278922	GO	#N/A	#N/A	GenBank	#N/A	#N/A	MaizeGDB_GenBank	#N/A	#N/A	RefSeq_dna	NM_001152042	hypothetical protein LOC100278922 (LOC100278922), mRNA	RefSeq_peptide	NP_001145514	hypothetical protein LOC100278922	UniGene	Zm.141641;Zm.142054;Zm.103548	TSA: Zea mays contig28012, mRNA sequence;TSA: Zea mays contig05360, mRNA sequence;Hypothetical protein LOC100278922	Uniprot/SPTREMBL	B6UFJ6	Putative uncharacterized protein	Uniprot/SWISSPROT	#N/A	#N/A
215	GRMZM2G406026	EntrezGene	#N/A	#N/A	GO	#N/A	#N/A	GenBank	#N/A	#N/A	MaizeGDB_GenBank	#N/A	#N/A	RefSeq_dna	#N/A	#N/A	RefSeq_peptide	#N/A	#N/A	UniGene	Zm.95169	Full-length cDNA clone ZM_BFb0141J05	Uniprot/SPTREMBL	C4J9Y4	Putative uncharacterized protein	Uniprot/SWISSPROT	#N/A	#N/A
216	GRMZM2G412986	EntrezGene	100273057	LOC100273057	GO	GO:0016757	transferase activity, transferring glycosyl groups	GenBank	#N/A	#N/A	MaizeGDB_GenBank	#N/A	#N/A	RefSeq_dna	NM_001147506	LOC100273057 (TIDP3022), mRNA	RefSeq_peptide	NP_001140978	hypothetical protein LOC100273057	UniGene	Zm.1327	LOC100273057	Uniprot/SPTREMBL	B4FSJ8	Putative uncharacterized protein	Uniprot/SWISSPROT	#N/A	#N/A
217	GRMZM2G414278	EntrezGene	#N/A	#N/A	GO	GO:0004806;GO:0006629	triglyceride lipase activity;lipid metabolic process	GenBank	#N/A	#N/A	MaizeGDB_GenBank	#N/A	#N/A	RefSeq_dna	#N/A	#N/A	RefSeq_peptide	#N/A	#N/A	UniGene	#N/A	#N/A	Uniprot/SPTREMBL	#N/A	#N/A	Uniprot/SWISSPROT	#N/A	#N/A
218	GRMZM2G420883	EntrezGene	#N/A	#N/A	GO	#N/A	#N/A	GenBank	#N/A	#N/A	MaizeGDB_GenBank	#N/A	#N/A	RefSeq_dna	#N/A	#N/A	RefSeq_peptide	#N/A	#N/A	UniGene	Zm.142741;Zm.156395;Zm.157223	LOC100274794;Hypothetical protein LOC100303857;Hypothetical protein LOC100381301	Uniprot/SPTREMBL	B6SPR4;B6SJC9	Putative uncharacterized protein ;Putative uncharacterized protein	Uniprot/SWISSPROT	#N/A	#N/A
219	GRMZM2G428179	EntrezGene	100281917	RING-H2 finger protein ATL2K	GO	GO:0005515;GO:0008270	protein binding;zinc ion binding	GenBank	#N/A	#N/A	MaizeGDB_GenBank	#N/A	#N/A	RefSeq_dna	NM_001154836	RING-H2 finger protein ATL2K (LOC100281917), mRNA	RefSeq_peptide	NP_001148308	RING-H2 finger protein ATL2K	UniGene	Zm.24098	RING-H2 finger protein ATL2K	Uniprot/SPTREMBL	C0PE92;B6T085	Putative uncharacterized protein ;RING-H2 finger protein ATL2K	Uniprot/SWISSPROT	#N/A	#N/A
220	GRMZM2G429322	EntrezGene	#N/A	#N/A	GO	GO:0016020;GO:0006865;GO:0016491	membrane;amino acid transport;oxidoreductase activity	GenBank	#N/A	#N/A	MaizeGDB_GenBank	#N/A	#N/A	RefSeq_dna	#N/A	#N/A	RefSeq_peptide	#N/A	#N/A	UniGene	Zm.31998	Transcribed locus, moderately similar to NP_001060901.1 Os08g0127100 [Oryza sativa Japonica Group]	Uniprot/SPTREMBL	#N/A	#N/A	Uniprot/SWISSPROT	#N/A	#N/A
221	GRMZM2G436084	EntrezGene	100303914	thioredoxin H-type 5	GO	GO:0045454	cell redox homeostasis	GenBank	#N/A	#N/A	MaizeGDB_GenBank	#N/A	#N/A	RefSeq_dna	NM_001152209;NM_001165494	hypothetical protein LOC100279185 (LOC100279185), mRNA;thioredoxin H-type 5 (LOC100303914), mRNA	RefSeq_peptide	NP_001145681;NP_001158966	hypothetical protein LOC100279185 ;thioredoxin H-type 5	UniGene	Zm.27779;Zm.152982;Zm.156454;Zm.140175	Thioredoxin H-type 5;TSA: Zea mays contig00035, mRNA sequence;TSA: Zea mays contig62768, mRNA sequence;Hypothetical protein LOC100279185	Uniprot/SPTREMBL	B6SX20	Thioredoxin H-type 5	Uniprot/SWISSPROT	#N/A	#N/A
222	GRMZM2G437040	EntrezGene	100279164	hypothetical protein LOC100279164	GO	GO:0006952	defense response	GenBank	#N/A	#N/A	MaizeGDB_GenBank	#N/A	#N/A	RefSeq_dna	NM_001152194	hypothetical protein LOC100279164 (LOC100279164), mRNA	RefSeq_peptide	NP_001145666	hypothetical protein LOC100279164	UniGene	Zm.131256	Hypothetical protein LOC100279164	Uniprot/SPTREMBL	B3WFQ7;B6UIH8	Defensin ;Putative uncharacterized protein	Uniprot/SWISSPROT	#N/A	#N/A
223	GRMZM2G451147	EntrezGene	#N/A	#N/A	GO	GO:0005524;GO:0004674;GO:0004672;GO:0006468	ATP binding;protein serine/threonine kinase activity;protein kinase activity;protein amino acid phosphorylation	GenBank	#N/A	#N/A	MaizeGDB_GenBank	#N/A	#N/A	RefSeq_dna	#N/A	#N/A	RefSeq_peptide	#N/A	#N/A	UniGene	#N/A	#N/A	Uniprot/SPTREMBL	#N/A	#N/A	Uniprot/SWISSPROT	#N/A	#N/A
224	GRMZM2G452896	EntrezGene	#N/A	#N/A	GO	GO:0006508;GO:0008236	proteolysis;serine-type peptidase activity	GenBank	#N/A	#N/A	MaizeGDB_GenBank	#N/A	#N/A	RefSeq_dna	#N/A	#N/A	RefSeq_peptide	#N/A	#N/A	UniGene	#N/A	#N/A	Uniprot/SPTREMBL	#N/A	#N/A	Uniprot/SWISSPROT	#N/A	#N/A
225	GRMZM2G469839	EntrezGene	#N/A	#N/A	GO	GO:0008152;GO:0008168;GO:0008610	metabolic process;methyltransferase activity;lipid biosynthetic process	GenBank	#N/A	#N/A	MaizeGDB_GenBank	#N/A	#N/A	RefSeq_dna	#N/A	#N/A	RefSeq_peptide	#N/A	#N/A	UniGene	#N/A	#N/A	Uniprot/SPTREMBL	#N/A	#N/A	Uniprot/SWISSPROT	#N/A	#N/A
226	GRMZM2G502560	EntrezGene	#N/A	#N/A	GO	#N/A	#N/A	GenBank	#N/A	#N/A	MaizeGDB_GenBank	#N/A	#N/A	RefSeq_dna	#N/A	#N/A	RefSeq_peptide	#N/A	#N/A	UniGene	Zm.145952;Zm.154739;Zm.35645	TSA: Zea mays contig42858, mRNA sequence;TSA: Zea mays contig32298, mRNA sequence;Hypothetical protein LOC100381792	Uniprot/SPTREMBL	C0HIX0	Putative uncharacterized protein	Uniprot/SWISSPROT	#N/A	#N/A
227	GRMZM2G576752	EntrezGene	#N/A	#N/A	GO	GO:0005524;GO:0004674;GO:0005509;GO:0004672;GO:0006468	ATP binding;protein serine/threonine kinase activity;calcium ion binding;protein kinase activity;protein amino acid phosphorylation	GenBank	#N/A	#N/A	MaizeGDB_GenBank	#N/A	#N/A	RefSeq_dna	#N/A	#N/A	RefSeq_peptide	#N/A	#N/A	UniGene	#N/A	#N/A	Uniprot/SPTREMBL	#N/A	#N/A	Uniprot/SWISSPROT	#N/A	#N/A
228	GRMZM2G700896	#N/A	#N/A	#N/A	#N/A	#N/A	#N/A	#N/A	#N/A	#N/A	#N/A	#N/A	#N/A	#N/A	#N/A	#N/A	#N/A	#N/A	#N/A	#N/A	#N/A	#N/A	#N/A	#N/A	#N/A	#N/A	#N/A	#N/A
229	GRMZM5G805732	EntrezGene	100194142	LOC100194142	GO	GO:0016020;GO:0006810;GO:0055085	membrane;transport;transmembrane transport	GenBank	#N/A	#N/A	MaizeGDB_GenBank	#N/A	#N/A	RefSeq_dna	NM_001139193	LOC100194142 (IDP630), mRNA	RefSeq_peptide	NP_001132665	hypothetical protein LOC100194142	UniGene	Zm.30474	LOC100194142	Uniprot/SPTREMBL	B4FHL1	Putative uncharacterized protein	Uniprot/SWISSPROT	#N/A	#N/A
230	GRMZM5G810393	EntrezGene	100272850	hypothetical protein LOC100272850	GO	GO:0009055;GO:0020037;GO:0005506;GO:0004497;GO:0055114	electron carrier activity;heme binding;iron ion binding;monooxygenase activity;oxidation reduction	GenBank	#N/A	#N/A	MaizeGDB_GenBank	#N/A	#N/A	RefSeq_dna	NM_001147303	hypothetical protein LOC100272850 (LOC100272850), mRNA	RefSeq_peptide	NP_001140775	hypothetical protein LOC100272850	UniGene	Zm.38118	Hypothetical protein LOC100272850	Uniprot/SPTREMBL	B6UET7;B4FR56	Cytochrome P450 CYP94D27 ;Putative uncharacterized protein	Uniprot/SWISSPROT	#N/A	#N/A
231	GRMZM5G816155	EntrezGene	#N/A	#N/A	GO	GO:0016020	membrane	GenBank	#N/A	#N/A	MaizeGDB_GenBank	#N/A	#N/A	RefSeq_dna	#N/A	#N/A	RefSeq_peptide	#N/A	#N/A	UniGene	#N/A	#N/A	Uniprot/SPTREMBL	#N/A	#N/A	Uniprot/SWISSPROT	#N/A	#N/A
232	GRMZM5G831313	EntrezGene	100272440	hypothetical protein LOC100272440	GO	GO:0009331;GO:0006072;GO:0055114;GO:0004368	glycerol-3-phosphate dehydrogenase complex;glycerol-3-phosphate metabolic process;oxidation reduction;glycerol-3-phosphate dehydrogenase activity	GenBank	#N/A	#N/A	MaizeGDB_GenBank	#N/A	#N/A	RefSeq_dna	NM_001146914	hypothetical protein LOC100272440 (LOC100272440), mRNA	RefSeq_peptide	NP_001140386	hypothetical protein LOC100272440	UniGene	Zm.15097	Hypothetical protein LOC100272440	Uniprot/SPTREMBL	C0PA65	Putative uncharacterized protein	Uniprot/SWISSPROT	#N/A	#N/A
233	GRMZM5G836250	EntrezGene	#N/A	#N/A	GO	GO:0004437;GO:0005975;GO:0042578	inositol or phosphatidylinositol phosphatase activity;carbohydrate metabolic process;phosphoric ester hydrolase activity	GenBank	#N/A	#N/A	MaizeGDB_GenBank	#N/A	#N/A	RefSeq_dna	#N/A	#N/A	RefSeq_peptide	#N/A	#N/A	UniGene	#N/A	#N/A	Uniprot/SPTREMBL	B4FZ38	Putative uncharacterized protein	Uniprot/SWISSPROT	#N/A	#N/A
234	GRMZM5G836977	EntrezGene	#N/A	#N/A	GO	GO:0008152;GO:0006629	metabolic process;lipid metabolic process	GenBank	#N/A	#N/A	MaizeGDB_GenBank	#N/A	#N/A	RefSeq_dna	#N/A	#N/A	RefSeq_peptide	#N/A	#N/A	UniGene	#N/A	#N/A	Uniprot/SPTREMBL	#N/A	#N/A	Uniprot/SWISSPROT	#N/A	#N/A
235	GRMZM5G838435	EntrezGene	100193450	LOC100193450	GO	GO:0003824	catalytic activity	GenBank	#N/A	#N/A	MaizeGDB_GenBank	#N/A	#N/A	RefSeq_dna	NM_001138568	LOC100193450 (gpm884), mRNA	RefSeq_peptide	NP_001132040	hypothetical protein LOC100193450	UniGene	Zm.18959;Zm.100185;Zm.126203	Transcribed locus, strongly similar to NP_001132040.1 hypothetical protein LOC100193450 [Zea mays];LOC100193450;Hypothetical protein LOC100382769	Uniprot/SPTREMBL	B4FF27	Putative uncharacterized protein	Uniprot/SWISSPROT	#N/A	#N/A
236	GRMZM5G849091	#N/A	#N/A	#N/A	#N/A	#N/A	#N/A	#N/A	#N/A	#N/A	#N/A	#N/A	#N/A	#N/A	#N/A	#N/A	#N/A	#N/A	#N/A	#N/A	#N/A	#N/A	#N/A	#N/A	#N/A	#N/A	#N/A	#N/A
237	GRMZM5G863076	EntrezGene	100285307	plant integral membrane protein TIGR01569 containing protein	GO	#N/A	#N/A	GenBank	#N/A	#N/A	MaizeGDB_GenBank	#N/A	#N/A	RefSeq_dna	NM_001158200	plant integral membrane protein TIGR01569 containing protein (LOC100285307), mRNA	RefSeq_peptide	NP_001151672	plant integral membrane protein TIGR01569 containing protein	UniGene	Zm.9689	Plant integral membrane protein TIGR01569 containing protein	Uniprot/SPTREMBL	#N/A	#N/A	Uniprot/SWISSPROT	B6U361	UPF0497 membrane protein 4
238	GRMZM5G878732	EntrezGene	#N/A	#N/A	GO	GO:0007186;GO:0004969;GO:0016021	G-protein coupled receptor protein signaling pathway;histamine receptor activity;integral to membrane	GenBank	#N/A	#N/A	MaizeGDB_GenBank	#N/A	#N/A	RefSeq_dna	#N/A	#N/A	RefSeq_peptide	#N/A	#N/A	UniGene	Zm.24236	Hypothetical protein LOC100274550	Uniprot/SPTREMBL	B4G1W3	Putative uncharacterized protein	Uniprot/SWISSPROT	#N/A	#N/A

## Sheet: Floret 10 DOWN
	gene	EntrezGene	EG_Accession	EG_Description	GeneOntology	GO_Accession	GO_Annotation	GenBank	GB_Accession	GB_Description	MaizeGDB_GenBank	MGB_Accession	MGB_Description	RefSeq_dna	RS_Accession	RS_Description	RefSeq_peptide	RSP_Accession	RSP_Description	UniGene	UG_Accession	UG_Description	Uniprot.SPTREMBL	Trembl_Accession	Trembl_Description	Uniprot.SWISSPROT	SP_Accession	SP_Description
1	AC147602.5_FG004	#N/A	#N/A	#N/A	#N/A	#N/A	#N/A	#N/A	#N/A	#N/A	#N/A	#N/A	#N/A	#N/A	#N/A	#N/A	#N/A	#N/A	#N/A	#N/A	#N/A	#N/A	#N/A	#N/A	#N/A	#N/A	#N/A	#N/A
2	AC195174.2_FG007	#N/A	#N/A	#N/A	#N/A	#N/A	#N/A	#N/A	#N/A	#N/A	#N/A	#N/A	#N/A	#N/A	#N/A	#N/A	#N/A	#N/A	#N/A	#N/A	#N/A	#N/A	#N/A	#N/A	#N/A	#N/A	#N/A	#N/A
3	AC196957.3_FG005	#N/A	#N/A	#N/A	#N/A	#N/A	#N/A	#N/A	#N/A	#N/A	#N/A	#N/A	#N/A	#N/A	#N/A	#N/A	#N/A	#N/A	#N/A	#N/A	#N/A	#N/A	#N/A	#N/A	#N/A	#N/A	#N/A	#N/A
4	AC209784.3_FG007	#N/A	#N/A	#N/A	#N/A	#N/A	#N/A	#N/A	#N/A	#N/A	#N/A	#N/A	#N/A	#N/A	#N/A	#N/A	#N/A	#N/A	#N/A	#N/A	#N/A	#N/A	#N/A	#N/A	#N/A	#N/A	#N/A	#N/A
5	AC233788.2_FG002	#N/A	#N/A	#N/A	#N/A	#N/A	#N/A	#N/A	#N/A	#N/A	#N/A	#N/A	#N/A	#N/A	#N/A	#N/A	#N/A	#N/A	#N/A	#N/A	#N/A	#N/A	#N/A	#N/A	#N/A	#N/A	#N/A	#N/A
6	AC233883.1_FG006	#N/A	#N/A	#N/A	#N/A	#N/A	#N/A	#N/A	#N/A	#N/A	#N/A	#N/A	#N/A	#N/A	#N/A	#N/A	#N/A	#N/A	#N/A	#N/A	#N/A	#N/A	#N/A	#N/A	#N/A	#N/A	#N/A	#N/A
7	AF546187.1_FG009	#N/A	#N/A	#N/A	#N/A	#N/A	#N/A	#N/A	#N/A	#N/A	#N/A	#N/A	#N/A	#N/A	#N/A	#N/A	#N/A	#N/A	#N/A	#N/A	#N/A	#N/A	#N/A	#N/A	#N/A	#N/A	#N/A	#N/A
8	GRMZM2G002555	EntrezGene	100281418	protein kinase/ transmembrane receptor protein serine/threonine kinase	GO	GO:0005524;GO:0004674;GO:0004672;GO:0006468	ATP binding;protein serine/threonine kinase activity;protein kinase activity;protein amino acid phosphorylation	GenBank	#N/A	#N/A	MaizeGDB_GenBank	#N/A	#N/A	RefSeq_dna	NM_001154336	protein kinase/ transmembrane receptor protein serine/threonine kinase (LOC100281418), mRNA	RefSeq_peptide	NP_001147808	protein kinase/ transmembrane receptor protein serine/threonine kinase	UniGene	Zm.120206	Protein kinase/ transmembrane receptor protein serine/threonine kinase	Uniprot/SPTREMBL	B6SV77	Protein kinase/ transmembrane receptor protein serine/threonine kinase	Uniprot/SWISSPROT	#N/A	#N/A
9	GRMZM2G006762	EntrezGene	#N/A	#N/A	GO	#N/A	#N/A	GenBank	#N/A	#N/A	MaizeGDB_GenBank	#N/A	#N/A	RefSeq_dna	#N/A	#N/A	RefSeq_peptide	#N/A	#N/A	UniGene	Zm.62715	Transcribed locus	Uniprot/SPTREMBL	#N/A	#N/A	Uniprot/SWISSPROT	#N/A	#N/A
10	GRMZM2G009438	EntrezGene	#N/A	#N/A	GO	#N/A	#N/A	GenBank	#N/A	#N/A	MaizeGDB_GenBank	#N/A	#N/A	RefSeq_dna	#N/A	#N/A	RefSeq_peptide	#N/A	#N/A	UniGene	Zm.101058	Transcribed locus, moderately similar to XP_002447777.1 hypothetical protein SORBIDRAFT_06g015405 [Sorghum bicolor]	Uniprot/SPTREMBL	#N/A	#N/A	Uniprot/SWISSPROT	#N/A	#N/A
11	GRMZM2G011160	#N/A	#N/A	#N/A	#N/A	#N/A	#N/A	#N/A	#N/A	#N/A	#N/A	#N/A	#N/A	#N/A	#N/A	#N/A	#N/A	#N/A	#N/A	#N/A	#N/A	#N/A	#N/A	#N/A	#N/A	#N/A	#N/A	#N/A
12	GRMZM2G012611	EntrezGene	100272425	hypothetical protein LOC100272425	GO	#N/A	#N/A	GenBank	#N/A	#N/A	MaizeGDB_GenBank	#N/A	#N/A	RefSeq_dna	NM_001146900	hypothetical protein LOC100272425 (LOC100272425), mRNA	RefSeq_peptide	NP_001140372	hypothetical protein LOC100272425	UniGene	Zm.98198	Hypothetical protein LOC100272425	Uniprot/SPTREMBL	C4IYG8;B4FNJ9	Putative uncharacterized protein ;Putative uncharacterized protein	Uniprot/SWISSPROT	#N/A	#N/A
13	GRMZM2G015355	EntrezGene	#N/A	#N/A	GO	GO:0009539;GO:0015979	photosystem II reaction center;photosynthesis	GenBank	#N/A	#N/A	MaizeGDB_GenBank	#N/A	#N/A	RefSeq_dna	#N/A	#N/A	RefSeq_peptide	#N/A	#N/A	UniGene	#N/A	#N/A	Uniprot/SPTREMBL	#N/A	#N/A	Uniprot/SWISSPROT	#N/A	#N/A
14	GRMZM2G020631	EntrezGene	100273138	hypothetical protein LOC100273138	GO	GO:0055114;GO:0016491	oxidation reduction;oxidoreductase activity	GenBank	#N/A	#N/A	MaizeGDB_GenBank	#N/A	#N/A	RefSeq_dna	NM_001147585	hypothetical protein LOC100273138 (LOC100273138), mRNA	RefSeq_peptide	NP_001141057	hypothetical protein LOC100273138	UniGene	Zm.98993	Hypothetical protein LOC100273138	Uniprot/SPTREMBL	B4FT62	Putative uncharacterized protein	Uniprot/SWISSPROT	#N/A	#N/A
15	GRMZM2G024196	EntrezGene	#N/A	#N/A	GO	GO:0055085	transmembrane transport	GenBank	#N/A	#N/A	MaizeGDB_GenBank	#N/A	#N/A	RefSeq_dna	#N/A	#N/A	RefSeq_peptide	#N/A	#N/A	UniGene	Zm.151537;Zm.31684;Zm.140881	TSA: Zea mays contig07100, mRNA sequence;TSA: Zea mays contig19269, mRNA sequence;TSA: Zea mays contig12053, mRNA sequence	Uniprot/SPTREMBL	#N/A	#N/A	Uniprot/SWISSPROT	#N/A	#N/A
16	GRMZM2G029211	EntrezGene	#N/A	#N/A	GO	#N/A	#N/A	GenBank	#N/A	#N/A	MaizeGDB_GenBank	#N/A	#N/A	RefSeq_dna	#N/A	#N/A	RefSeq_peptide	#N/A	#N/A	UniGene	Zm.143959;Zm.146776	TSA: Zea mays contig58862, mRNA sequence;TSA: Zea mays contig28989, mRNA sequence	Uniprot/SPTREMBL	#N/A	#N/A	Uniprot/SWISSPROT	#N/A	#N/A
17	GRMZM2G029546	EntrezGene	#N/A	#N/A	GO	GO:0031072	heat shock protein binding	GenBank	#N/A	#N/A	MaizeGDB_GenBank	#N/A	#N/A	RefSeq_dna	#N/A	#N/A	RefSeq_peptide	#N/A	#N/A	UniGene	Zm.143393	TSA: Zea mays contig63072, mRNA sequence	Uniprot/SPTREMBL	#N/A	#N/A	Uniprot/SWISSPROT	#N/A	#N/A
18	GRMZM2G030436	EntrezGene	#N/A	#N/A	GO	GO:0016747	transferase activity, transferring acyl groups other than amino-acyl groups	GenBank	#N/A	#N/A	MaizeGDB_GenBank	#N/A	#N/A	RefSeq_dna	#N/A	#N/A	RefSeq_peptide	#N/A	#N/A	UniGene	Zm.39655;Zm.155874;Zm.146949	TSA: Zea mays contig03947, mRNA sequence;TSA: Zea mays contig46348, mRNA sequence;TSA: Zea mays contig28225, mRNA sequence	Uniprot/SPTREMBL	#N/A	#N/A	Uniprot/SWISSPROT	#N/A	#N/A
19	GRMZM2G030790	EntrezGene	100283794	jasmonate-induced protein	GO	#N/A	#N/A	GenBank	#N/A	#N/A	MaizeGDB_GenBank	#N/A	#N/A	RefSeq_dna	NM_001156693	jasmonate-induced protein (LOC100283794), mRNA	RefSeq_peptide	NP_001150165	jasmonate-induced protein	UniGene	Zm.129245	Jasmonate-induced protein	Uniprot/SPTREMBL	B6TLX4	Jasmonate-induced protein	Uniprot/SWISSPROT	#N/A	#N/A
20	GRMZM2G038436	EntrezGene	#N/A	#N/A	GO	GO:0005509	calcium ion binding	GenBank	#N/A	#N/A	MaizeGDB_GenBank	#N/A	#N/A	RefSeq_dna	#N/A	#N/A	RefSeq_peptide	#N/A	#N/A	UniGene	#N/A	#N/A	Uniprot/SPTREMBL	#N/A	#N/A	Uniprot/SWISSPROT	#N/A	#N/A
21	GRMZM2G044481	EntrezGene	#N/A	#N/A	GO	GO:0000287;GO:0016829;GO:0008152	magnesium ion binding;lyase activity;metabolic process	GenBank	#N/A	#N/A	MaizeGDB_GenBank	#N/A	#N/A	RefSeq_dna	#N/A	#N/A	RefSeq_peptide	#N/A	#N/A	UniGene	#N/A	#N/A	Uniprot/SPTREMBL	B8A243	Putative uncharacterized protein	Uniprot/SWISSPROT	#N/A	#N/A
22	GRMZM2G049372	EntrezGene	#N/A	#N/A	GO	GO:0016020;GO:0006810;GO:0055085;GO:0045227;GO:0016021;GO:0022891;GO:0005215	membrane;transport;transmembrane transport;capsule polysaccharide biosynthetic process;integral to membrane;substrate-specific transmembrane transporter activity;transporter activity	GenBank	#N/A	#N/A	MaizeGDB_GenBank	#N/A	#N/A	RefSeq_dna	#N/A	#N/A	RefSeq_peptide	#N/A	#N/A	UniGene	#N/A	#N/A	Uniprot/SPTREMBL	#N/A	#N/A	Uniprot/SWISSPROT	#N/A	#N/A
23	GRMZM2G056335	EntrezGene	100191964	hypothetical protein LOC100191964	GO	GO:0008152;GO:0016758	metabolic process;transferase activity, transferring hexosyl groups	GenBank	#N/A	#N/A	MaizeGDB_GenBank	#N/A	#N/A	RefSeq_dna	NM_001137388	hypothetical protein LOC100191964 (LOC100191964), mRNA	RefSeq_peptide	NP_001130860	hypothetical protein LOC100191964	UniGene	Zm.86007	Hypothetical protein LOC100191964	Uniprot/SPTREMBL	B4FTA9;B4FAT6	Putative uncharacterized protein ;Cytokinin-O-glucosyltransferase 1Putative uncharacterized protein ;	Uniprot/SWISSPROT	#N/A	#N/A
24	GRMZM2G059033	EntrezGene	100279776	hypothetical protein LOC100279776	GO	GO:0003676	nucleic acid binding	GenBank	#N/A	#N/A	MaizeGDB_GenBank	#N/A	#N/A	RefSeq_dna	NM_001152734	hypothetical protein LOC100279776 (LOC100279776), mRNA	RefSeq_peptide	NP_001146206	hypothetical protein LOC100279776	UniGene	Zm.137327	Hypothetical protein LOC100279776	Uniprot/SPTREMBL	B7ZZW2	Putative uncharacterized protein	Uniprot/SWISSPROT	#N/A	#N/A
25	GRMZM2G060481	EntrezGene	#N/A	#N/A	GO	GO:0016020;GO:0008415;GO:0008152;GO:0016747;GO:0006633;GO:0003824;GO:0008610	membrane;acyltransferase activity;metabolic process;transferase activity, transferring acyl groups other than amino-acyl groups;fatty acid biosynthetic process;catalytic activity;lipid biosynthetic process	GenBank	#N/A	#N/A	MaizeGDB_GenBank	#N/A	#N/A	RefSeq_dna	#N/A	#N/A	RefSeq_peptide	#N/A	#N/A	UniGene	Zm.139771	Full-length cDNA clone ZM_BFc0007D08	Uniprot/SPTREMBL	#N/A	#N/A	Uniprot/SWISSPROT	#N/A	#N/A
26	GRMZM2G064750	EntrezGene	542671	Ser/Thr receptor-like kinase1	GO	GO:0005524;GO:0004674;GO:0004672;GO:0006468	ATP binding;protein serine/threonine kinase activity;protein kinase activity;protein amino acid phosphorylation	GenBank	#N/A	#N/A	MaizeGDB_GenBank	AJ841792	product:Ser/Thr receptor-like kinase	RefSeq_dna	NM_001112189	Ser/Thr receptor-like kinase1 (lrk1), mRNA	RefSeq_peptide	NP_001105659	Ser/Thr receptor-like kinase1	UniGene	Zm.82149	Ser/Thr receptor-like kinase1	Uniprot/SPTREMBL	Q5W239;C0PFN9	Ser/Thr receptor-like kinase Precursor ;Putative uncharacterized protein	Uniprot/SWISSPROT	#N/A	#N/A
27	GRMZM2G070312	EntrezGene	100279144	hypothetical protein LOC100279144	GO	#N/A	#N/A	GenBank	#N/A	#N/A	MaizeGDB_GenBank	#N/A	#N/A	RefSeq_dna	NM_001152180	hypothetical protein LOC100279144 (LOC100279144), mRNA	RefSeq_peptide	NP_001145652	hypothetical protein LOC100279144	UniGene	Zm.124197	Hypothetical protein LOC100279144	Uniprot/SPTREMBL	B6UI92	Putative uncharacterized protein	Uniprot/SWISSPROT	#N/A	#N/A
28	GRMZM2G077375	#N/A	#N/A	#N/A	#N/A	#N/A	#N/A	#N/A	#N/A	#N/A	#N/A	#N/A	#N/A	#N/A	#N/A	#N/A	#N/A	#N/A	#N/A	#N/A	#N/A	#N/A	#N/A	#N/A	#N/A	#N/A	#N/A	#N/A
29	GRMZM2G080135	#N/A	#N/A	#N/A	#N/A	#N/A	#N/A	#N/A	#N/A	#N/A	#N/A	#N/A	#N/A	#N/A	#N/A	#N/A	#N/A	#N/A	#N/A	#N/A	#N/A	#N/A	#N/A	#N/A	#N/A	#N/A	#N/A	#N/A
30	GRMZM2G085019	EntrezGene	542233	NADP malic enzyme3	GO	GO:0046872;GO:0016616;GO:0004470;GO:0051287;GO:0055114;GO:0016491;GO:0006108	metal ion binding;oxidoreductase activity, acting on the CH-OH group of donors, NAD or NADP as acceptor;malic enzyme activity;NAD or NADH binding;oxidation reduction;oxidoreductase activity;malate metabolic process	GenBank	MZENDMEX;AY271262	product:Me1 mRNA;product:NADP-malic enzyme	MaizeGDB_GenBank	#N/A	#N/A	RefSeq_dna	NM_001111843	NADP malic enzyme3 (me3), mRNA	RefSeq_peptide	NP_001105313	NADP-dependent malic enzyme, chloroplastic precursor	UniGene	Zm.15	NADP malic enzyme3	Uniprot/SPTREMBL	Q5H744;B4F8P6;Q84LP6	NADP-malic enzyme Fragment ;Malic enzyme ;Malic enzyme	Uniprot/SWISSPROT	P16243	NADP-dependent malic enzyme, chloroplastic Precursor (NADP-ME)(EC 1.1.1.40)
31	GRMZM2G085411	EntrezGene	100281425	ligA	GO	GO:0016020;GO:0006857;GO:0005215	membrane;oligopeptide transport;transporter activity	GenBank	#N/A	#N/A	MaizeGDB_GenBank	#N/A	#N/A	RefSeq_dna	#N/A	#N/A	RefSeq_peptide	NP_001147815	ligA	UniGene	#N/A	#N/A	Uniprot/SPTREMBL	B6SVA1	LigA	Uniprot/SWISSPROT	#N/A	#N/A
32	GRMZM2G088443	EntrezGene	#N/A	#N/A	GO	GO:0005634;GO:0030528;GO:0045449	nucleus;transcription regulator activity;regulation of transcription	GenBank	#N/A	#N/A	MaizeGDB_GenBank	#N/A	#N/A	RefSeq_dna	#N/A	#N/A	RefSeq_peptide	#N/A	#N/A	UniGene	Zm.20666	Transcribed locus, strongly similar to NP_001168590.1 hypothetical protein LOC100382374 [Zea mays]	Uniprot/SPTREMBL	#N/A	#N/A	Uniprot/SWISSPROT	#N/A	#N/A
33	GRMZM2G090432	EntrezGene	#N/A	#N/A	GO	GO:0009055;GO:0020037;GO:0005506;GO:0004497;GO:0055114	electron carrier activity;heme binding;iron ion binding;monooxygenase activity;oxidation reduction	GenBank	#N/A	#N/A	MaizeGDB_GenBank	#N/A	#N/A	RefSeq_dna	#N/A	#N/A	RefSeq_peptide	#N/A	#N/A	UniGene	Zm.133128;Zm.21324;Zm.104138	Clone 1541955 cytochrome P450 CYP81A16;Clone 1551662 cytochrome P450 CYP81A9;Transcribed locus, moderately similar to XP_002466414.1 hypothetical protein SORBIDRAFT_01g007400 [Sorghum bicolor]	Uniprot/SPTREMBL	B6SSF2;B6ST45	Cytochrome P450 CYP81A16 ;Cytochrome P450 CYP81A9	Uniprot/SWISSPROT	#N/A	#N/A
34	GRMZM2G092804	EntrezGene	100281170	loricrin	GO	#N/A	#N/A	GenBank	#N/A	#N/A	MaizeGDB_GenBank	#N/A	#N/A	RefSeq_dna	#N/A	#N/A	RefSeq_peptide	NP_001147561	loricrin	UniGene	Zm.143785	TSA: Zea mays contig60084, mRNA sequence	Uniprot/SPTREMBL	B6SSU3	Loricrin	Uniprot/SWISSPROT	#N/A	#N/A
35	GRMZM2G093072	EntrezGene	#N/A	#N/A	GO	GO:0005524;GO:0004674;GO:0004672;GO:0006468	ATP binding;protein serine/threonine kinase activity;protein kinase activity;protein amino acid phosphorylation	GenBank	#N/A	#N/A	MaizeGDB_GenBank	#N/A	#N/A	RefSeq_dna	#N/A	#N/A	RefSeq_peptide	#N/A	#N/A	UniGene	Zm.139686	TSA: Zea mays contig60407, mRNA sequence	Uniprot/SPTREMBL	#N/A	#N/A	Uniprot/SWISSPROT	#N/A	#N/A
36	GRMZM2G093175	EntrezGene	#N/A	#N/A	GO	GO:0008152;GO:0006529;GO:0004066	metabolic process;asparagine biosynthetic process;asparagine synthase (glutamine-hydrolyzing) activity	GenBank	#N/A	#N/A	MaizeGDB_GenBank	#N/A	#N/A	RefSeq_dna	#N/A	#N/A	RefSeq_peptide	#N/A	#N/A	UniGene	#N/A	#N/A	Uniprot/SPTREMBL	B4FDN7	Putative uncharacterized protein	Uniprot/SWISSPROT	#N/A	#N/A
37	GRMZM2G095244	#N/A	#N/A	#N/A	#N/A	#N/A	#N/A	#N/A	#N/A	#N/A	#N/A	#N/A	#N/A	#N/A	#N/A	#N/A	#N/A	#N/A	#N/A	#N/A	#N/A	#N/A	#N/A	#N/A	#N/A	#N/A	#N/A	#N/A
38	GRMZM2G095807	EntrezGene	100383589	hypothetical protein LOC100383589	GO	GO:0008152;GO:0016758	metabolic process;transferase activity, transferring hexosyl groups	GenBank	#N/A	#N/A	MaizeGDB_GenBank	#N/A	#N/A	RefSeq_dna	NM_001176237	hypothetical protein LOC100383589 (LOC100383589), mRNA	RefSeq_peptide	NP_001169708	hypothetical protein LOC100383589	UniGene	Zm.154199	TSA: Zea mays contig34697, mRNA sequence	Uniprot/SPTREMBL	C0PHE7	Putative uncharacterized protein	Uniprot/SWISSPROT	#N/A	#N/A
39	GRMZM2G100492	#N/A	#N/A	#N/A	#N/A	#N/A	#N/A	#N/A	#N/A	#N/A	#N/A	#N/A	#N/A	#N/A	#N/A	#N/A	#N/A	#N/A	#N/A	#N/A	#N/A	#N/A	#N/A	#N/A	#N/A	#N/A	#N/A	#N/A
40	GRMZM2G100568	EntrezGene	#N/A	#N/A	GO	#N/A	#N/A	GenBank	#N/A	#N/A	MaizeGDB_GenBank	#N/A	#N/A	RefSeq_dna	#N/A	#N/A	RefSeq_peptide	#N/A	#N/A	UniGene	Zm.128814	Transcribed locus	Uniprot/SPTREMBL	#N/A	#N/A	Uniprot/SWISSPROT	#N/A	#N/A
41	GRMZM2G100726	EntrezGene	#N/A	#N/A	GO	#N/A	#N/A	GenBank	#N/A	#N/A	MaizeGDB_GenBank	#N/A	#N/A	RefSeq_dna	#N/A	#N/A	RefSeq_peptide	#N/A	#N/A	UniGene	Zm.139312	Clone 1286200 mRNA sequence	Uniprot/SPTREMBL	#N/A	#N/A	Uniprot/SWISSPROT	#N/A	#N/A
42	GRMZM2G105189	EntrezGene	100281066	anther-specific proline-rich protein APG	GO	GO:0016788;GO:0006629	hydrolase activity, acting on ester bonds;lipid metabolic process	GenBank	#N/A	#N/A	MaizeGDB_GenBank	#N/A	#N/A	RefSeq_dna	NM_001153985	anther-specific proline-rich protein APG (LOC100281066), mRNA	RefSeq_peptide	NP_001147457	anther-specific proline-rich protein APG	UniGene	Zm.79817	Anther-specific proline-rich protein APG	Uniprot/SPTREMBL	B6SRX6	Anther-specific proline-rich protein APGPutative uncharacterized protein ;	Uniprot/SWISSPROT	#N/A	#N/A
43	GRMZM2G105954	EntrezGene	#N/A	#N/A	GO	GO:0009055;GO:0020037;GO:0005506;GO:0004497;GO:0055114	electron carrier activity;heme binding;iron ion binding;monooxygenase activity;oxidation reduction	GenBank	#N/A	#N/A	MaizeGDB_GenBank	#N/A	#N/A	RefSeq_dna	#N/A	#N/A	RefSeq_peptide	#N/A	#N/A	UniGene	Zm.19460	Clone 280124 mRNA sequence	Uniprot/SPTREMBL	#N/A	#N/A	Uniprot/SWISSPROT	#N/A	#N/A
44	GRMZM2G108609	EntrezGene	#N/A	#N/A	GO	#N/A	#N/A	GenBank	#N/A	#N/A	MaizeGDB_GenBank	#N/A	#N/A	RefSeq_dna	#N/A	#N/A	RefSeq_peptide	#N/A	#N/A	UniGene	Zm.32802	Transcribed locus	Uniprot/SPTREMBL	#N/A	#N/A	Uniprot/SWISSPROT	#N/A	#N/A
45	GRMZM2G114801	EntrezGene	100194230	hypothetical protein LOC100194230	GO	#N/A	#N/A	GenBank	#N/A	#N/A	MaizeGDB_GenBank	#N/A	#N/A	RefSeq_dna	NM_001139271	hypothetical protein LOC100194230 (LOC100194230), mRNA	RefSeq_peptide	NP_001132743	hypothetical protein LOC100194230	UniGene	Zm.22749;Zm.120662	Hypothetical protein LOC100194230;Transcribed locus	Uniprot/SPTREMBL	B4FHY3	Putative uncharacterized protein	Uniprot/SWISSPROT	#N/A	#N/A
46	GRMZM2G117706	EntrezGene	100191769	LOC100191769	GO	GO:0006979;GO:0020037;GO:0004601;GO:0005576;GO:0055114	response to oxidative stress;heme binding;peroxidase activity;extracellular region;oxidation reduction	GenBank	#N/A	#N/A	MaizeGDB_GenBank	#N/A	#N/A	RefSeq_dna	NM_001137194	LOC100191769 (gpm853), mRNA	RefSeq_peptide	NP_001130666	hypothetical protein LOC100191769	UniGene	Zm.39078	LOC100191769	Uniprot/SPTREMBL	B4FA32	Putative uncharacterized protein	Uniprot/SWISSPROT	#N/A	#N/A
47	GRMZM2G117878	EntrezGene	100280143	cytokinin-N-glucosyltransferase 1	GO	GO:0008152;GO:0016758	metabolic process;transferase activity, transferring hexosyl groups	GenBank	#N/A	#N/A	MaizeGDB_GenBank	#N/A	#N/A	RefSeq_dna	NM_001153075	cytokinin-N-glucosyltransferase 1 (LOC100280143), mRNA	RefSeq_peptide	NP_001146547	cytokinin-N-glucosyltransferase 1	UniGene	Zm.40059	Cytokinin-N-glucosyltransferase 1	Uniprot/SPTREMBL	C0PPB8;B6STN8	Putative uncharacterized protein ;Cytokinin-N-glucosyltransferase 1	Uniprot/SWISSPROT	#N/A	#N/A
48	GRMZM2G118809	EntrezGene	#N/A	#N/A	GO	GO:0009055;GO:0020037;GO:0005506;GO:0004497;GO:0055114	electron carrier activity;heme binding;iron ion binding;monooxygenase activity;oxidation reduction	GenBank	#N/A	#N/A	MaizeGDB_GenBank	#N/A	#N/A	RefSeq_dna	#N/A	#N/A	RefSeq_peptide	#N/A	#N/A	UniGene	#N/A	#N/A	Uniprot/SPTREMBL	#N/A	#N/A	Uniprot/SWISSPROT	#N/A	#N/A
49	GRMZM2G122039	EntrezGene	#N/A	#N/A	GO	GO:0008121;GO:0006122	ubiquinol-cytochrome-c reductase activity;mitochondrial electron transport, ubiquinol to cytochrome c	GenBank	#N/A	#N/A	MaizeGDB_GenBank	#N/A	#N/A	RefSeq_dna	#N/A	#N/A	RefSeq_peptide	#N/A	#N/A	UniGene	#N/A	#N/A	Uniprot/SPTREMBL	#N/A	#N/A	Uniprot/SWISSPROT	#N/A	#N/A
50	GRMZM2G126096	EntrezGene	#N/A	#N/A	GO	#N/A	#N/A	GenBank	#N/A	#N/A	MaizeGDB_GenBank	#N/A	#N/A	RefSeq_dna	NM_001150234	hypothetical protein LOC100276444 (LOC100276444), mRNA	RefSeq_peptide	NP_001143706	hypothetical protein LOC100276444	UniGene	Zm.64570	Hypothetical protein LOC100276444	Uniprot/SPTREMBL	#N/A	#N/A	Uniprot/SWISSPROT	#N/A	#N/A
51	GRMZM2G127294	EntrezGene	#N/A	#N/A	GO	GO:0016020;GO:0006865	membrane;amino acid transport	GenBank	#N/A	#N/A	MaizeGDB_GenBank	#N/A	#N/A	RefSeq_dna	#N/A	#N/A	RefSeq_peptide	#N/A	#N/A	UniGene	#N/A	#N/A	Uniprot/SPTREMBL	#N/A	#N/A	Uniprot/SWISSPROT	#N/A	#N/A
52	GRMZM2G137341	EntrezGene	100284491	dehydration-responsive element-binding protein 1A	GO	GO:0003677;GO:0006355;GO:0003700	DNA binding;regulation of transcription, DNA-dependent;transcription factor activity	GenBank	#N/A	#N/A	MaizeGDB_GenBank	#N/A	#N/A	RefSeq_dna	NM_001157386	dehydration-responsive element-binding protein 1A (LOC100284491), mRNA	RefSeq_peptide	NP_001150858	dehydration-responsive element-binding protein 1A	UniGene	Zm.132134	Dehydration-responsive element-binding protein 1A	Uniprot/SPTREMBL	B6TU97	Dehydration-responsive element-binding protein 1A	Uniprot/SWISSPROT	#N/A	#N/A
53	GRMZM2G142820	EntrezGene	100278862	hypothetical protein LOC100278862	GO	#N/A	#N/A	GenBank	#N/A	#N/A	MaizeGDB_GenBank	#N/A	#N/A	RefSeq_dna	NM_001152001	hypothetical protein LOC100278862 (LOC100278862), mRNA	RefSeq_peptide	NP_001145473	hypothetical protein LOC100278862	UniGene	Zm.125194	Hypothetical protein LOC100278862	Uniprot/SPTREMBL	B6UEQ4	Putative uncharacterized protein	Uniprot/SWISSPROT	#N/A	#N/A
54	GRMZM2G144196	EntrezGene	542484	sigma-like factor6	GO	GO:0003677;GO:0006355;GO:0016987;GO:0003700;GO:0006352	DNA binding;regulation of transcription, DNA-dependent;sigma factor activity;transcription factor activity;transcription initiation	GenBank	AF099112	product:sigma factor SIG6	MaizeGDB_GenBank	#N/A	#N/A	RefSeq_dna	NM_001112037	sigma-like factor6 (sig6), mRNA	RefSeq_peptide	NP_001105507	sigma-like factor6	UniGene	Zm.50059;Zm.431	Transcribed locus;Sigma-like factor6	Uniprot/SPTREMBL	B4FJ30;Q9ZPL0	Putative uncharacterized protein ;Sigma factor SIG6	Uniprot/SWISSPROT	#N/A	#N/A
55	GRMZM2G145069	EntrezGene	542634	glutathione S-transferase GST 34	GO	#N/A	#N/A	GenBank	AF244699	product:glutathione S-transferase GST 34	MaizeGDB_GenBank	AF244699	product:glutathione S-transferase GST 34	RefSeq_dna	NM_001112159	glutathione S-transferase GST 34 (LOC542634), mRNA	RefSeq_peptide	NP_001105629	glutathione S-transferase GST 34	UniGene	Zm.559;Zm.144287	Glutathione S-transferase GST 34;TSA: Zea mays contig56338, mRNA sequence	Uniprot/SPTREMBL	Q9FQA5	Glutathione S-transferase GST 34 (EC 2.5.1.18)	Uniprot/SWISSPROT	#N/A	#N/A
56	GRMZM2G145446	#N/A	#N/A	#N/A	#N/A	#N/A	#N/A	#N/A	#N/A	#N/A	#N/A	#N/A	#N/A	#N/A	#N/A	#N/A	#N/A	#N/A	#N/A	#N/A	#N/A	#N/A	#N/A	#N/A	#N/A	#N/A	#N/A	#N/A
57	GRMZM2G147787	EntrezGene	#N/A	#N/A	GO	GO:0050825;GO:0007186;GO:0004952;GO:0016021;GO:0050826;GO:0042309	ice binding;G-protein coupled receptor protein signaling pathway;dopamine receptor activity;integral to membrane;response to freezing;homoiothermy	GenBank	#N/A	#N/A	MaizeGDB_GenBank	#N/A	#N/A	RefSeq_dna	#N/A	#N/A	RefSeq_peptide	#N/A	#N/A	UniGene	Zm.79305	Full-length cDNA clone ZM_BFc0039L13	Uniprot/SPTREMBL	#N/A	#N/A	Uniprot/SWISSPROT	#N/A	#N/A
58	GRMZM2G149182	EntrezGene	542634	glutathione S-transferase GST 34	GO	#N/A	#N/A	GenBank	AF244699	product:glutathione S-transferase GST 34	MaizeGDB_GenBank	AF244699	product:glutathione S-transferase GST 34	RefSeq_dna	NM_001112159	glutathione S-transferase GST 34 (LOC542634), mRNA	RefSeq_peptide	NP_001105629	glutathione S-transferase GST 34	UniGene	Zm.559;Zm.144287	Glutathione S-transferase GST 34;TSA: Zea mays contig56338, mRNA sequence	Uniprot/SPTREMBL	Q9FQA5	Glutathione S-transferase GST 34 (EC 2.5.1.18)	Uniprot/SWISSPROT	#N/A	#N/A
59	GRMZM2G151567	EntrezGene	#N/A	#N/A	GO	GO:0005515	protein binding	GenBank	#N/A	#N/A	MaizeGDB_GenBank	#N/A	#N/A	RefSeq_dna	#N/A	#N/A	RefSeq_peptide	#N/A	#N/A	UniGene	Zm.68596;Zm.132295	Transcribed locus, moderately similar to XP_002444009.1 hypothetical protein SORBIDRAFT_07g005820 [Sorghum bicolor];Clone 394025 mRNA sequence	Uniprot/SPTREMBL	#N/A	#N/A	Uniprot/SWISSPROT	#N/A	#N/A
60	GRMZM2G158394	EntrezGene	#N/A	#N/A	GO	GO:0003723;GO:0033897	RNA binding;ribonuclease T2 activity	GenBank	#N/A	#N/A	MaizeGDB_GenBank	#N/A	#N/A	RefSeq_dna	#N/A	#N/A	RefSeq_peptide	#N/A	#N/A	UniGene	#N/A	#N/A	Uniprot/SPTREMBL	B6TRD4	Putative uncharacterized protein	Uniprot/SWISSPROT	#N/A	#N/A
61	GRMZM2G161097	EntrezGene	100284680	rhicadhesin receptor	GO	GO:0050825;GO:0048046;GO:0045735;GO:0050826;GO:0042309;GO:0030145	ice binding;apoplast;nutrient reservoir activity;response to freezing;homoiothermy;manganese ion binding	GenBank	#N/A	#N/A	MaizeGDB_GenBank	#N/A	#N/A	RefSeq_dna	NM_001157575	rhicadhesin receptor (LOC100284680), mRNA	RefSeq_peptide	NP_001151047	rhicadhesin receptor	UniGene	Zm.24297	Rhicadhesin receptor	Uniprot/SPTREMBL	B6TWC3	Rhicadhesin receptor	Uniprot/SWISSPROT	#N/A	#N/A
62	GRMZM2G162284	EntrezGene	#N/A	#N/A	GO	GO:0005634;GO:0003677	nucleus;DNA binding	GenBank	#N/A	#N/A	MaizeGDB_GenBank	#N/A	#N/A	RefSeq_dna	#N/A	#N/A	RefSeq_peptide	#N/A	#N/A	UniGene	#N/A	#N/A	Uniprot/SPTREMBL	#N/A	#N/A	Uniprot/SWISSPROT	#N/A	#N/A
63	GRMZM2G167758	EntrezGene	100275228	hypothetical protein LOC100275228	GO	#N/A	#N/A	GenBank	#N/A	#N/A	MaizeGDB_GenBank	#N/A	#N/A	RefSeq_dna	NM_001149366	hypothetical protein LOC100275228 (LOC100275228), mRNA	RefSeq_peptide	NP_001142838	hypothetical protein LOC100275228	UniGene	Zm.7961	Hypothetical protein LOC100275228	Uniprot/SPTREMBL	B6SQ99	Putative uncharacterized protein	Uniprot/SWISSPROT	#N/A	#N/A
64	GRMZM2G172086	EntrezGene	#N/A	#N/A	GO	#N/A	#N/A	GenBank	#N/A	#N/A	MaizeGDB_GenBank	#N/A	#N/A	RefSeq_dna	#N/A	#N/A	RefSeq_peptide	#N/A	#N/A	UniGene	Zm.20453	Transcribed locus	Uniprot/SPTREMBL	#N/A	#N/A	Uniprot/SWISSPROT	#N/A	#N/A
65	GRMZM2G175531	EntrezGene	#N/A	#N/A	GO	GO:0005840;GO:0006412;GO:0005622;GO:0003735;GO:0015935	ribosome;translation;intracellular;structural constituent of ribosome;small ribosomal subunit	GenBank	#N/A	#N/A	MaizeGDB_GenBank	#N/A	#N/A	RefSeq_dna	#N/A	#N/A	RefSeq_peptide	#N/A	#N/A	UniGene	#N/A	#N/A	Uniprot/SPTREMBL	#N/A	#N/A	Uniprot/SWISSPROT	#N/A	#N/A
66	GRMZM2G177510	EntrezGene	100381888	hypothetical protein LOC100381888	GO	GO:0004553;GO:0006508;GO:0004197;GO:0005975	hydrolase activity, hydrolyzing O-glycosyl compounds;proteolysis;cysteine-type endopeptidase activity;carbohydrate metabolic process	GenBank	#N/A	#N/A	MaizeGDB_GenBank	#N/A	#N/A	RefSeq_dna	NM_001174670	hypothetical protein LOC100381888 (LOC100381888), mRNA	RefSeq_peptide	NP_001168141	hypothetical protein LOC100381888	UniGene	Zm.125108	Hypothetical protein LOC100381888	Uniprot/SPTREMBL	C0P2J9	Putative uncharacterized protein	Uniprot/SWISSPROT	#N/A	#N/A
67	GRMZM2G180160	EntrezGene	#N/A	#N/A	GO	GO:0005524;GO:0004674;GO:0005509;GO:0004672;GO:0006468	ATP binding;protein serine/threonine kinase activity;calcium ion binding;protein kinase activity;protein amino acid phosphorylation	GenBank	#N/A	#N/A	MaizeGDB_GenBank	#N/A	#N/A	RefSeq_dna	#N/A	#N/A	RefSeq_peptide	#N/A	#N/A	UniGene	Zm.104247	Transcribed locus, moderately similar to XP_002447037.1 hypothetical protein SORBIDRAFT_06g027350 [Sorghum bicolor]	Uniprot/SPTREMBL	#N/A	#N/A	Uniprot/SWISSPROT	#N/A	#N/A
68	GRMZM2G306732	EntrezGene	100216767;100284339	hypothetical protein LOC100216767;fructose-1,6-bisphosphatase	GO	GO:0004437;GO:0005975;GO:0042578	inositol or phosphatidylinositol phosphatase activity;carbohydrate metabolic process;phosphoric ester hydrolase activity	GenBank	#N/A	#N/A	MaizeGDB_GenBank	#N/A	#N/A	RefSeq_dna	NM_001157234;NM_001143166	fructose-1,6-bisphosphatase (LOC100284339), mRNA;hypothetical protein LOC100216767 (LOC100216767), mRNA	RefSeq_peptide	NP_001136638;NP_001150706	hypothetical protein LOC100216767 ;fructose-1,6-bisphosphatase	UniGene	Zm.18297	Fructose-1,6-bisphosphatase	Uniprot/SPTREMBL	B6TSK5;B4FJM9	Fructose-1,6-bisphosphatase ;Putative uncharacterized protein	Uniprot/SWISSPROT	#N/A	#N/A
69	GRMZM2G313020	EntrezGene	#N/A	#N/A	GO	GO:0006508;GO:0004197	proteolysis;cysteine-type endopeptidase activity	GenBank	#N/A	#N/A	MaizeGDB_GenBank	#N/A	#N/A	RefSeq_dna	#N/A	#N/A	RefSeq_peptide	#N/A	#N/A	UniGene	#N/A	#N/A	Uniprot/SPTREMBL	#N/A	#N/A	Uniprot/SWISSPROT	#N/A	#N/A
70	GRMZM2G313316	EntrezGene	100381867	hypothetical protein LOC100381867	GO	GO:0005199;GO:0007155;GO:0015629;GO:0005198	structural constituent of cell wall;cell adhesion;actin cytoskeleton;structural molecule activity	GenBank	#N/A	#N/A	MaizeGDB_GenBank	#N/A	#N/A	RefSeq_dna	#N/A	#N/A	RefSeq_peptide	NP_001168123	hypothetical protein LOC100381867	UniGene	Zm.154957	TSA: Zea mays contig31482, mRNA sequence	Uniprot/SPTREMBL	C0P2F3	Putative uncharacterized protein	Uniprot/SWISSPROT	#N/A	#N/A
71	GRMZM2G323287	EntrezGene	#N/A	#N/A	GO	#N/A	#N/A	GenBank	#N/A	#N/A	MaizeGDB_GenBank	#N/A	#N/A	RefSeq_dna	#N/A	#N/A	RefSeq_peptide	#N/A	#N/A	UniGene	Zm.156811	Hypothetical protein LOC100274640	Uniprot/SPTREMBL	B6SGR4	Putative uncharacterized protein	Uniprot/SWISSPROT	#N/A	#N/A
72	GRMZM2G329002	EntrezGene	#N/A	#N/A	GO	#N/A	#N/A	GenBank	#N/A	#N/A	MaizeGDB_GenBank	#N/A	#N/A	RefSeq_dna	NM_001175020	hypothetical protein LOC100382269 (LOC100382269), mRNA	RefSeq_peptide	NP_001168491	hypothetical protein LOC100382269	UniGene	Zm.35514	Hypothetical protein LOC100382269	Uniprot/SPTREMBL	#N/A	#N/A	Uniprot/SWISSPROT	#N/A	#N/A
73	GRMZM2G333087	EntrezGene	#N/A	#N/A	GO	GO:0009055;GO:0020037;GO:0005506;GO:0004497	electron carrier activity;heme binding;iron ion binding;monooxygenase activity	GenBank	#N/A	#N/A	MaizeGDB_GenBank	#N/A	#N/A	RefSeq_dna	#N/A	#N/A	RefSeq_peptide	#N/A	#N/A	UniGene	#N/A	#N/A	Uniprot/SPTREMBL	#N/A	#N/A	Uniprot/SWISSPROT	#N/A	#N/A
74	GRMZM2G336871	EntrezGene	100240694	LOC100240694	GO	#N/A	#N/A	GenBank	FJ445006	product:autophagy-related 8a variant 1	MaizeGDB_GenBank	#N/A	#N/A	RefSeq_dna	NM_001144020	LOC100240694 (pco136400), mRNA	RefSeq_peptide	NP_001137492	LOC100240694	UniGene	Zm.136836;Zm.116474	Transcribed locus, strongly similar to NP_001137492.1 LOC100240694 [Zea mays];Transcribed locus	Uniprot/SPTREMBL	B6SIF1	Autophagy-related 8a variant 1Autophagy-related protein 8 ;	Uniprot/SWISSPROT	#N/A	#N/A
75	GRMZM2G342907	EntrezGene	#N/A	#N/A	GO	GO:0016020;GO:0006810;GO:0055085;GO:0008272;GO:0016021;GO:0008271;GO:0005215	membrane;transport;transmembrane transport;sulfate transport;integral to membrane;secondary active sulfate transmembrane transporter activity;transporter activity	GenBank	#N/A	#N/A	MaizeGDB_GenBank	#N/A	#N/A	RefSeq_dna	#N/A	#N/A	RefSeq_peptide	#N/A	#N/A	UniGene	#N/A	#N/A	Uniprot/SPTREMBL	#N/A	#N/A	Uniprot/SWISSPROT	#N/A	#N/A
76	GRMZM2G345700	EntrezGene	100272630	LOC100272630	GO	#N/A	#N/A	GenBank	#N/A	#N/A	MaizeGDB_GenBank	#N/A	#N/A	RefSeq_dna	NM_001147093	LOC100272630 (si707071g02a), mRNA	RefSeq_peptide	NP_001140565	hypothetical protein LOC100272630	UniGene	Zm.102869	Transcribed locus, moderately similar to NP_001140565.1 hypothetical protein LOC100272630 [Zea mays]	Uniprot/SPTREMBL	B4G127;B4FPP3	36.4 kDa proline-rich proteinPutative uncharacterized protein ;;Putative uncharacterized protein	Uniprot/SWISSPROT	#N/A	#N/A
77	GRMZM2G352678	EntrezGene	100283238	chemocyanin	GO	GO:0009055;GO:0005507	electron carrier activity;copper ion binding	GenBank	#N/A	#N/A	MaizeGDB_GenBank	#N/A	#N/A	RefSeq_dna	NM_001156140	chemocyanin (LOC100283238), mRNA	RefSeq_peptide	NP_001149612	chemocyanin	UniGene	Zm.13505	Chemocyanin	Uniprot/SPTREMBL	B6TG48;B6T5Q5	Chemocyanin ;Chemocyanin	Uniprot/SWISSPROT	#N/A	#N/A
78	GRMZM2G358009	EntrezGene	#N/A	#N/A	GO	GO:0015035;GO:0009055;GO:0006662;GO:0045454	protein disulfide oxidoreductase activity;electron carrier activity;glycerol ether metabolic process;cell redox homeostasis	GenBank	MZETHIOM	product:thioredoxin M	MaizeGDB_GenBank	#N/A	#N/A	RefSeq_dna	NM_001111860	thioredoxin M1 (trm1), mRNA	RefSeq_peptide	#N/A	#N/A	UniGene	#N/A	#N/A	Uniprot/SPTREMBL	#N/A	#N/A	Uniprot/SWISSPROT	#N/A	#N/A
79	GRMZM2G359298	EntrezGene	#N/A	#N/A	GO	GO:0008131;GO:0005507;GO:0048038;GO:0055114;GO:0009308	amine oxidase activity;copper ion binding;quinone binding;oxidation reduction;amine metabolic process	GenBank	#N/A	#N/A	MaizeGDB_GenBank	#N/A	#N/A	RefSeq_dna	NM_001175055	hypothetical protein LOC100382306 (LOC100382306), mRNA	RefSeq_peptide	NP_001168526	hypothetical protein LOC100382306	UniGene	Zm.139958;Zm.24636	Hypothetical protein LOC100382306;Transcribed locus, strongly similar to XP_002446210.1 hypothetical protein SORBIDRAFT_06g004290 [Sorghum bicolor]	Uniprot/SPTREMBL	#N/A	#N/A	Uniprot/SWISSPROT	#N/A	#N/A
80	GRMZM2G390207	EntrezGene	#N/A	#N/A	GO	GO:0016627;GO:0008152;GO:0055114	oxidoreductase activity, acting on the CH-CH group of donors;metabolic process;oxidation reduction	GenBank	#N/A	#N/A	MaizeGDB_GenBank	#N/A	#N/A	RefSeq_dna	#N/A	#N/A	RefSeq_peptide	#N/A	#N/A	UniGene	#N/A	#N/A	Uniprot/SPTREMBL	#N/A	#N/A	Uniprot/SWISSPROT	#N/A	#N/A
81	GRMZM2G396477	EntrezGene	#N/A	#N/A	GO	GO:0005488	binding	GenBank	#N/A	#N/A	MaizeGDB_GenBank	#N/A	#N/A	RefSeq_dna	#N/A	#N/A	RefSeq_peptide	#N/A	#N/A	UniGene	Zm.18663	Transcribed locus	Uniprot/SPTREMBL	#N/A	#N/A	Uniprot/SWISSPROT	#N/A	#N/A
82	GRMZM2G427054	EntrezGene	#N/A	#N/A	GO	#N/A	#N/A	GenBank	#N/A	#N/A	MaizeGDB_GenBank	#N/A	#N/A	RefSeq_dna	#N/A	#N/A	RefSeq_peptide	#N/A	#N/A	UniGene	Zm.7848	Clone 235719 mRNA sequence	Uniprot/SPTREMBL	#N/A	#N/A	Uniprot/SWISSPROT	#N/A	#N/A
83	GRMZM2G428905	#N/A	#N/A	#N/A	#N/A	#N/A	#N/A	#N/A	#N/A	#N/A	#N/A	#N/A	#N/A	#N/A	#N/A	#N/A	#N/A	#N/A	#N/A	#N/A	#N/A	#N/A	#N/A	#N/A	#N/A	#N/A	#N/A	#N/A
84	GRMZM2G442472	EntrezGene	#N/A	#N/A	GO	#N/A	#N/A	GenBank	#N/A	#N/A	MaizeGDB_GenBank	#N/A	#N/A	RefSeq_dna	#N/A	#N/A	RefSeq_peptide	#N/A	#N/A	UniGene	Zm.139419;Zm.93242;Zm.149741	Transcribed locus;TSA: Zea mays contig32974, mRNA sequence;TSA: Zea mays contig15719, mRNA sequence	Uniprot/SPTREMBL	#N/A	#N/A	Uniprot/SWISSPROT	#N/A	#N/A
85	GRMZM2G446253	EntrezGene	#N/A	#N/A	GO	GO:0000287;GO:0004634;GO:0006096;GO:0000015	magnesium ion binding;phosphopyruvate hydratase activity;glycolysis;phosphopyruvate hydratase complex	GenBank	#N/A	#N/A	MaizeGDB_GenBank	#N/A	#N/A	RefSeq_dna	#N/A	#N/A	RefSeq_peptide	#N/A	#N/A	UniGene	#N/A	#N/A	Uniprot/SPTREMBL	#N/A	#N/A	Uniprot/SWISSPROT	#N/A	#N/A
86	GRMZM2G448957	#N/A	#N/A	#N/A	#N/A	#N/A	#N/A	#N/A	#N/A	#N/A	#N/A	#N/A	#N/A	#N/A	#N/A	#N/A	#N/A	#N/A	#N/A	#N/A	#N/A	#N/A	#N/A	#N/A	#N/A	#N/A	#N/A	#N/A
87	GRMZM2G457898	EntrezGene	#N/A	#N/A	GO	GO:0015035;GO:0009055;GO:0045454	protein disulfide oxidoreductase activity;electron carrier activity;cell redox homeostasis	GenBank	#N/A	#N/A	MaizeGDB_GenBank	#N/A	#N/A	RefSeq_dna	#N/A	#N/A	RefSeq_peptide	#N/A	#N/A	UniGene	#N/A	#N/A	Uniprot/SPTREMBL	#N/A	#N/A	Uniprot/SWISSPROT	#N/A	#N/A
88	GRMZM2G465812	EntrezGene	542689	LOC542689	GO	GO:0000287;GO:0016829;GO:0008152	magnesium ion binding;lyase activity;metabolic process	GenBank	#N/A	#N/A	MaizeGDB_GenBank	#N/A	#N/A	RefSeq_dna	NM_001112205	LOC542689 (IDP70), mRNA	RefSeq_peptide	NP_001105675	LOC542689	UniGene	Zm.2757	LOC542689	Uniprot/SPTREMBL	Q5GJ58	Terpene synthase 9	Uniprot/SWISSPROT	#N/A	#N/A
89	GRMZM2G469839	EntrezGene	#N/A	#N/A	GO	GO:0008152;GO:0008168;GO:0008610	metabolic process;methyltransferase activity;lipid biosynthetic process	GenBank	#N/A	#N/A	MaizeGDB_GenBank	#N/A	#N/A	RefSeq_dna	#N/A	#N/A	RefSeq_peptide	#N/A	#N/A	UniGene	#N/A	#N/A	Uniprot/SPTREMBL	#N/A	#N/A	Uniprot/SWISSPROT	#N/A	#N/A
90	GRMZM2G469994	EntrezGene	#N/A	#N/A	GO	GO:0015035;GO:0009055;GO:0045454	protein disulfide oxidoreductase activity;electron carrier activity;cell redox homeostasis	GenBank	#N/A	#N/A	MaizeGDB_GenBank	#N/A	#N/A	RefSeq_dna	#N/A	#N/A	RefSeq_peptide	#N/A	#N/A	UniGene	#N/A	#N/A	Uniprot/SPTREMBL	#N/A	#N/A	Uniprot/SWISSPROT	#N/A	#N/A
91	GRMZM2G502350	EntrezGene	#N/A	#N/A	GO	GO:0005524;GO:0004674;GO:0004672;GO:0006468	ATP binding;protein serine/threonine kinase activity;protein kinase activity;protein amino acid phosphorylation	GenBank	#N/A	#N/A	MaizeGDB_GenBank	#N/A	#N/A	RefSeq_dna	#N/A	#N/A	RefSeq_peptide	#N/A	#N/A	UniGene	#N/A	#N/A	Uniprot/SPTREMBL	#N/A	#N/A	Uniprot/SWISSPROT	#N/A	#N/A
92	GRMZM2G576752	EntrezGene	#N/A	#N/A	GO	GO:0005524;GO:0004674;GO:0005509;GO:0004672;GO:0006468	ATP binding;protein serine/threonine kinase activity;calcium ion binding;protein kinase activity;protein amino acid phosphorylation	GenBank	#N/A	#N/A	MaizeGDB_GenBank	#N/A	#N/A	RefSeq_dna	#N/A	#N/A	RefSeq_peptide	#N/A	#N/A	UniGene	#N/A	#N/A	Uniprot/SPTREMBL	#N/A	#N/A	Uniprot/SWISSPROT	#N/A	#N/A
93	GRMZM5G830747	#N/A	#N/A	#N/A	#N/A	#N/A	#N/A	#N/A	#N/A	#N/A	#N/A	#N/A	#N/A	#N/A	#N/A	#N/A	#N/A	#N/A	#N/A	#N/A	#N/A	#N/A	#N/A	#N/A	#N/A	#N/A	#N/A	#N/A
94	GRMZM5G863076	EntrezGene	100285307	plant integral membrane protein TIGR01569 containing protein	GO	#N/A	#N/A	GenBank	#N/A	#N/A	MaizeGDB_GenBank	#N/A	#N/A	RefSeq_dna	NM_001158200	plant integral membrane protein TIGR01569 containing protein (LOC100285307), mRNA	RefSeq_peptide	NP_001151672	plant integral membrane protein TIGR01569 containing protein	UniGene	Zm.9689	Plant integral membrane protein TIGR01569 containing protein	Uniprot/SPTREMBL	#N/A	#N/A	Uniprot/SWISSPROT	B6U361	UPF0497 membrane protein 4

## Sheet: Node -5 DOWN
	gene	EntrezGene	EG_Accession	EG_Description	GeneOntology	GO_Accession	GO_Annotation	GenBank	GB_Accession	GB_Description	MaizeGDB_GenBank	MGB_Accession	MGB_Description	RefSeq_dna	RS_Accession	RS_Description	RefSeq_peptide	RSP_Accession	RSP_Description	UniGene	UG_Accession	UG_Description	Uniprot.SPTREMBL	Trembl_Accession	Trembl_Description	Uniprot.SWISSPROT	SP_Accession	SP_Description
1	AC165178.2_FG004	#N/A	#N/A	#N/A	#N/A	#N/A	#N/A	#N/A	#N/A	#N/A	#N/A	#N/A	#N/A	#N/A	#N/A	#N/A	#N/A	#N/A	#N/A	#N/A	#N/A	#N/A	#N/A	#N/A	#N/A	#N/A	#N/A	#N/A
2	AC177922.2_FG002	#N/A	#N/A	#N/A	#N/A	#N/A	#N/A	#N/A	#N/A	#N/A	#N/A	#N/A	#N/A	#N/A	#N/A	#N/A	#N/A	#N/A	#N/A	#N/A	#N/A	#N/A	#N/A	#N/A	#N/A	#N/A	#N/A	#N/A
3	AC194022.3_FG013	#N/A	#N/A	#N/A	#N/A	#N/A	#N/A	#N/A	#N/A	#N/A	#N/A	#N/A	#N/A	#N/A	#N/A	#N/A	#N/A	#N/A	#N/A	#N/A	#N/A	#N/A	#N/A	#N/A	#N/A	#N/A	#N/A	#N/A
4	GRMZM2G002555	EntrezGene	100281418	protein kinase/ transmembrane receptor protein serine/threonine kinase	GO	GO:0005524;GO:0004674;GO:0004672;GO:0006468	ATP binding;protein serine/threonine kinase activity;protein kinase activity;protein amino acid phosphorylation	GenBank	#N/A	#N/A	MaizeGDB_GenBank	#N/A	#N/A	RefSeq_dna	NM_001154336	protein kinase/ transmembrane receptor protein serine/threonine kinase (LOC100281418), mRNA	RefSeq_peptide	NP_001147808	protein kinase/ transmembrane receptor protein serine/threonine kinase	UniGene	Zm.120206	Protein kinase/ transmembrane receptor protein serine/threonine kinase	Uniprot/SPTREMBL	B6SV77	Protein kinase/ transmembrane receptor protein serine/threonine kinase	Uniprot/SWISSPROT	#N/A	#N/A
5	GRMZM2G006762	EntrezGene	#N/A	#N/A	GO	#N/A	#N/A	GenBank	#N/A	#N/A	MaizeGDB_GenBank	#N/A	#N/A	RefSeq_dna	#N/A	#N/A	RefSeq_peptide	#N/A	#N/A	UniGene	Zm.62715	Transcribed locus	Uniprot/SPTREMBL	#N/A	#N/A	Uniprot/SWISSPROT	#N/A	#N/A
6	GRMZM2G009438	EntrezGene	#N/A	#N/A	GO	#N/A	#N/A	GenBank	#N/A	#N/A	MaizeGDB_GenBank	#N/A	#N/A	RefSeq_dna	#N/A	#N/A	RefSeq_peptide	#N/A	#N/A	UniGene	Zm.101058	Transcribed locus, moderately similar to XP_002447777.1 hypothetical protein SORBIDRAFT_06g015405 [Sorghum bicolor]	Uniprot/SPTREMBL	#N/A	#N/A	Uniprot/SWISSPROT	#N/A	#N/A
7	GRMZM2G012160	EntrezGene	100101525	cystatin2	GO	GO:0004869	cysteine-type endopeptidase inhibitor activity	GenBank	MZELZC15	product:cystatin II	MaizeGDB_GenBank	MZELZC15;AM055631	product:cystatin II;product:putative cystatin	RefSeq_dna	NM_001112543	cystatin2 (psei2), mRNA	RefSeq_peptide	NP_001106013	cystatin2	UniGene	#N/A	#N/A	Uniprot/SPTREMBL	A5HMM8;Q41897;Q41825;Q30KV7;Q30KW7;P93627;Q30KV8;Q30KW0;B8A1B5;Q30KW6	Cysteine protease inhibitor ;Cysteine proteinase inhibitor Precursor ;Cystatin II ;Cysteine proteinase inhibitor ;Cysteine proteinase inhibitor ;Cysteine proteinase inhibitorPutative cystatin ;;Cysteine proteinase inhibitor ;Cysteine proteinase inhibitor ;Putative uncharacterized protein ;Cysteine proteinase inhibitor	Uniprot/SWISSPROT	#N/A	#N/A
8	GRMZM2G013196	EntrezGene	100383530	hypothetical protein LOC100383530	GO	#N/A	#N/A	GenBank	#N/A	#N/A	MaizeGDB_GenBank	#N/A	#N/A	RefSeq_dna	#N/A	#N/A	RefSeq_peptide	NP_001169649	hypothetical protein LOC100383530	UniGene	Zm.83780	Transcribed locus	Uniprot/SPTREMBL	C0PGS5	Putative uncharacterized protein	Uniprot/SWISSPROT	#N/A	#N/A
9	GRMZM2G015933	EntrezGene	100280966	BRASSINOSTEROID INSENSITIVE 1-associated receptor kinase 1	GO	GO:0005515	protein binding	GenBank	#N/A	#N/A	MaizeGDB_GenBank	#N/A	#N/A	RefSeq_dna	NM_001153886	BRASSINOSTEROID INSENSITIVE 1-associated receptor kinase 1 (LOC100280966), mRNA	RefSeq_peptide	NP_001147358	BRASSINOSTEROID INSENSITIVE 1-associated receptor kinase 1	UniGene	Zm.10830	BRASSINOSTEROID INSENSITIVE 1-associated receptor kinase 1	Uniprot/SPTREMBL	B6SQE5	BRASSINOSTEROID INSENSITIVE 1-associated receptor kinase 1	Uniprot/SWISSPROT	#N/A	#N/A
10	GRMZM2G016180	EntrezGene	#N/A	#N/A	GO	GO:0009055;GO:0020037;GO:0005506;GO:0016021;GO:0009060	electron carrier activity;heme binding;iron ion binding;integral to membrane;aerobic respiration	GenBank	#N/A	#N/A	MaizeGDB_GenBank	#N/A	#N/A	RefSeq_dna	#N/A	#N/A	RefSeq_peptide	#N/A	#N/A	UniGene	Zm.114713	Transcribed locus	Uniprot/SPTREMBL	#N/A	#N/A	Uniprot/SWISSPROT	#N/A	#N/A
11	GRMZM2G020631	EntrezGene	100273138	hypothetical protein LOC100273138	GO	GO:0055114;GO:0016491	oxidation reduction;oxidoreductase activity	GenBank	#N/A	#N/A	MaizeGDB_GenBank	#N/A	#N/A	RefSeq_dna	NM_001147585	hypothetical protein LOC100273138 (LOC100273138), mRNA	RefSeq_peptide	NP_001141057	hypothetical protein LOC100273138	UniGene	Zm.98993	Hypothetical protein LOC100273138	Uniprot/SPTREMBL	B4FT62	Putative uncharacterized protein	Uniprot/SWISSPROT	#N/A	#N/A
12	GRMZM2G028306	EntrezGene	#N/A	#N/A	GO	GO:0000287;GO:0016829;GO:0008152	magnesium ion binding;lyase activity;metabolic process	GenBank	#N/A	#N/A	MaizeGDB_GenBank	#N/A	#N/A	RefSeq_dna	#N/A	#N/A	RefSeq_peptide	#N/A	#N/A	UniGene	Zm.153583	TSA: Zea mays contig37684, mRNA sequence	Uniprot/SPTREMBL	#N/A	#N/A	Uniprot/SWISSPROT	#N/A	#N/A
13	GRMZM2G028393	EntrezGene	542408	subtilisin-chymotrypsin inhibitor homolog1	GO	GO:0009611;GO:0004867	response to wounding;serine-type endopeptidase inhibitor activity	GenBank	#N/A	#N/A	MaizeGDB_GenBank	AY104061;X82187	;product:substilin /chymotrypsin-like inhibitor	RefSeq_dna	#N/A	#N/A	RefSeq_peptide	NP_001105449	subtilisin-chymotrypsin inhibitor homolog1	UniGene	Zm.142673	Subtilisin-chymotrypsin inhibitor CI-1B	Uniprot/SPTREMBL	B8QVU0;B6T013;Q2XWZ0;B8QVS8;B8QVT0;Q2XWZ2;Q2XX01;Q2XX03;B8QVM7;B8QVS2;Q2XX00;Q2XWZ6;Q2XWZ4;B8QVU5;B8QVR9;Q42420	Proteinase inhibitor ;Subtilisin-chymotrypsin inhibitor CI-1B ;Protease inhibitorProteinase inhibitor ;;Proteinase inhibitor ;Proteinase inhibitor ;Protease inhibitorProteinase inhibitor ;;Protease inhibitor ;Protease inhibitorProteinase inhibitor ;;Proteinase inhibitor ;Proteinase inhibitor ;Protease inhibitor ;Protease inhibitorProteinase inhibitor ;;Protease inhibitorProteinase inhibitor ;;Pro…	Uniprot/SWISSPROT	#N/A	#N/A
14	GRMZM2G029536	EntrezGene	100283863	nucleotide binding protein	GO	#N/A	#N/A	GenBank	#N/A	#N/A	MaizeGDB_GenBank	#N/A	#N/A	RefSeq_dna	NM_001156761	nucleotide binding protein (LOC100283863), mRNA	RefSeq_peptide	NP_001150233	nucleotide binding protein	UniGene	Zm.26155	Nucleotide binding protein	Uniprot/SPTREMBL	B6TNZ7;B6TMI4;B4FNA4	Nucleotide binding protein ;Nucleotide binding protein ;Putative uncharacterized protein	Uniprot/SWISSPROT	#N/A	#N/A
15	GRMZM2G032430	EntrezGene	100281264	extensin	GO	GO:0046872;GO:0030001	metal ion binding;metal ion transport	GenBank	#N/A	#N/A	MaizeGDB_GenBank	#N/A	#N/A	RefSeq_dna	NM_001154183	extensin (LOC100281264), mRNA	RefSeq_peptide	NP_001147655	extensin	UniGene	Zm.12149;Zm.144328	Extensin;TSA: Zea mays contig55966, mRNA sequence	Uniprot/SPTREMBL	B6STT7	ExtensinPutative uncharacterized protein ;	Uniprot/SWISSPROT	#N/A	#N/A
16	GRMZM2G041068	EntrezGene	100275684	LOC100275684	GO	#N/A	#N/A	GenBank	#N/A	#N/A	MaizeGDB_GenBank	#N/A	#N/A	RefSeq_dna	NM_001149712	LOC100275684 (TIDP2910), mRNA	RefSeq_peptide	NP_001143184	hypothetical protein LOC100275684	UniGene	Zm.8748	LOC100275684	Uniprot/SPTREMBL	B6SXK1	Putative uncharacterized protein	Uniprot/SWISSPROT	#N/A	#N/A
17	GRMZM2G042756	EntrezGene	100281239	dehydration-responsive element-binding protein 1D	GO	GO:0003677;GO:0006355;GO:0003700	DNA binding;regulation of transcription, DNA-dependent;transcription factor activity	GenBank	#N/A	#N/A	MaizeGDB_GenBank	#N/A	#N/A	RefSeq_dna	NM_001154158	dehydration-responsive element-binding protein 1D (LOC100281239), mRNA	RefSeq_peptide	NP_001147630	dehydration-responsive element-binding protein 1D	UniGene	Zm.1524	Dehydration-responsive element-binding protein 1D	Uniprot/SPTREMBL	B6STH9	Dehydration-responsive element-binding protein 1D	Uniprot/SWISSPROT	#N/A	#N/A
18	GRMZM2G050371	EntrezGene	100284885	ornithine carbamoyltransferase	GO	GO:0009348;GO:0016743;GO:0016597;GO:0006520;GO:0004585;GO:0006207;GO:0004070	ornithine carbamoyltransferase complex;carboxyl- or carbamoyltransferase activity;amino acid binding;cellular amino acid metabolic process;ornithine carbamoyltransferase activity;'de novo' pyrimidine base biosynthetic process;aspartate carbamoyltransferase activity	GenBank	#N/A	#N/A	MaizeGDB_GenBank	#N/A	#N/A	RefSeq_dna	NM_001157780	ornithine carbamoyltransferase (LOC100284885), mRNA	RefSeq_peptide	NP_001151252	ornithine carbamoyltransferase	UniGene	Zm.100781;Zm.95652	Transcribed locus, moderately similar to NP_001151252.1 ornithine carbamoyltransferase [Zea mays];Ornithine carbamoyltransferase	Uniprot/SPTREMBL	C0PCS8;C4IZ94;B6TYF3	Putative uncharacterized protein ;Putative uncharacterized protein ;Ornithine carbamoyltransferase	Uniprot/SWISSPROT	#N/A	#N/A
19	GRMZM2G054687	EntrezGene	#N/A	#N/A	GO	GO:0016020;GO:0009055;GO:0022904;GO:0016491	membrane;electron carrier activity;respiratory electron transport chain;oxidoreductase activity	GenBank	#N/A	#N/A	MaizeGDB_GenBank	#N/A	#N/A	RefSeq_dna	#N/A	#N/A	RefSeq_peptide	#N/A	#N/A	UniGene	Zm.104993	Transcribed locus	Uniprot/SPTREMBL	#N/A	#N/A	Uniprot/SWISSPROT	#N/A	#N/A
20	GRMZM2G058930	#N/A	#N/A	#N/A	#N/A	#N/A	#N/A	#N/A	#N/A	#N/A	#N/A	#N/A	#N/A	#N/A	#N/A	#N/A	#N/A	#N/A	#N/A	#N/A	#N/A	#N/A	#N/A	#N/A	#N/A	#N/A	#N/A	#N/A
21	GRMZM2G061723	EntrezGene	100279877	hypothetical protein LOC100279877	GO	#N/A	#N/A	GenBank	#N/A	#N/A	MaizeGDB_GenBank	#N/A	#N/A	RefSeq_dna	NM_001152830	hypothetical protein LOC100279877 (LOC100279877), mRNA	RefSeq_peptide	NP_001146302	hypothetical protein LOC100279877	UniGene	Zm.85084	Hypothetical protein LOC100279877	Uniprot/SPTREMBL	B6SPC3	Calmodulin binding proteinPutative uncharacterized protein ;	Uniprot/SWISSPROT	#N/A	#N/A
22	GRMZM2G070312	EntrezGene	100279144	hypothetical protein LOC100279144	GO	#N/A	#N/A	GenBank	#N/A	#N/A	MaizeGDB_GenBank	#N/A	#N/A	RefSeq_dna	NM_001152180	hypothetical protein LOC100279144 (LOC100279144), mRNA	RefSeq_peptide	NP_001145652	hypothetical protein LOC100279144	UniGene	Zm.124197	Hypothetical protein LOC100279144	Uniprot/SPTREMBL	B6UI92	Putative uncharacterized protein	Uniprot/SWISSPROT	#N/A	#N/A
23	GRMZM2G074611	EntrezGene	100285450	dirigent	GO	#N/A	#N/A	GenBank	#N/A	#N/A	MaizeGDB_GenBank	#N/A	#N/A	RefSeq_dna	NM_001158343	dirigent (LOC100285450), mRNA	RefSeq_peptide	NP_001151815	dirigent	UniGene	Zm.112132;Zm.143375;Zm.122792	Transcribed locus;TSA: Zea mays contig63166, mRNA sequence;Dirigent	Uniprot/SPTREMBL	B6U4X5	Dirigent	Uniprot/SWISSPROT	#N/A	#N/A
24	GRMZM2G074743	EntrezGene	#N/A	#N/A	GO	GO:0005740;GO:0007585;GO:0055114	mitochondrial envelope;respiratory gaseous exchange;oxidation reduction	GenBank	#N/A	#N/A	MaizeGDB_GenBank	#N/A	#N/A	RefSeq_dna	#N/A	#N/A	RefSeq_peptide	#N/A	#N/A	UniGene	Zm.97935	Alternative oxidase AOX3 precursor	Uniprot/SPTREMBL	#N/A	#N/A	Uniprot/SWISSPROT	#N/A	#N/A
25	GRMZM2G082385	EntrezGene	#N/A	#N/A	GO	GO:0006810;GO:0055085;GO:0005524;GO:0000166;GO:0042626;GO:0017111;GO:0016021;GO:0016887	transport;transmembrane transport;ATP binding;nucleotide binding;ATPase activity, coupled to transmembrane movement of substances;nucleoside-triphosphatase activity;integral to membrane;ATPase activity	GenBank	#N/A	#N/A	MaizeGDB_GenBank	#N/A	#N/A	RefSeq_dna	#N/A	#N/A	RefSeq_peptide	#N/A	#N/A	UniGene	#N/A	#N/A	Uniprot/SPTREMBL	#N/A	#N/A	Uniprot/SWISSPROT	#N/A	#N/A
26	GRMZM2G088375	EntrezGene	#N/A	#N/A	GO	#N/A	#N/A	GenBank	#N/A	#N/A	MaizeGDB_GenBank	#N/A	#N/A	RefSeq_dna	#N/A	#N/A	RefSeq_peptide	#N/A	#N/A	UniGene	Zm.139539	Clone 293739 mRNA sequence	Uniprot/SPTREMBL	#N/A	#N/A	Uniprot/SWISSPROT	#N/A	#N/A
27	GRMZM2G090487	EntrezGene	#N/A	#N/A	GO	GO:0008152;GO:0005524;GO:0050660;GO:0055114;GO:0005737;GO:0000166;GO:0005509;GO:0006418;GO:0006412;GO:0004812;GO:0016491	metabolic process;ATP binding;FAD binding;oxidation reduction;cytoplasm;nucleotide binding;calcium ion binding;tRNA aminoacylation for protein translation;translation;aminoacyl-tRNA ligase activity;oxidoreductase activity	GenBank	#N/A	#N/A	MaizeGDB_GenBank	#N/A	#N/A	RefSeq_dna	#N/A	#N/A	RefSeq_peptide	#N/A	#N/A	UniGene	#N/A	#N/A	Uniprot/SPTREMBL	#N/A	#N/A	Uniprot/SWISSPROT	#N/A	#N/A
28	GRMZM2G092474	EntrezGene	100276695	hypothetical protein LOC100276695	GO	#N/A	#N/A	GenBank	#N/A	#N/A	MaizeGDB_GenBank	#N/A	#N/A	RefSeq_dna	NM_001150422	hypothetical protein LOC100276695 (LOC100276695), mRNA	RefSeq_peptide	NP_001143894	hypothetical protein LOC100276695	UniGene	Zm.27514	Hypothetical protein LOC100276695	Uniprot/SPTREMBL	B6TGN8	Putative uncharacterized protein	Uniprot/SWISSPROT	#N/A	#N/A
29	GRMZM2G093623	EntrezGene	#N/A	#N/A	GO	GO:0005524;GO:0006298;GO:0030983	ATP binding;mismatch repair;mismatched DNA binding	GenBank	#N/A	#N/A	MaizeGDB_GenBank	#N/A	#N/A	RefSeq_dna	#N/A	#N/A	RefSeq_peptide	#N/A	#N/A	UniGene	#N/A	#N/A	Uniprot/SPTREMBL	#N/A	#N/A	Uniprot/SWISSPROT	#N/A	#N/A
30	GRMZM2G098102	EntrezGene	100284968;100191602	cysteine protease 1;hypothetical protein LOC100191602	GO	GO:0008234;GO:0006508;GO:0004197	cysteine-type peptidase activity;proteolysis;cysteine-type endopeptidase activity	GenBank	#N/A	#N/A	MaizeGDB_GenBank	#N/A	#N/A	RefSeq_dna	NM_001137031;NM_001157863	hypothetical protein LOC100191602 (LOC100191602), mRNA;cysteine protease 1 (LOC100284968), mRNA	RefSeq_peptide	NP_001151335;NP_001130503	cysteine protease 1 ;hypothetical protein LOC100191602	UniGene	Zm.103010;Zm.101526	Hypothetical protein LOC100191602;Transcribed locus, strongly similar to NP_001140922.1 hypothetical protein LOC100273000 [Zea mays]	Uniprot/SPTREMBL	B4F9F5;B4FS80;B6TZ83	Putative uncharacterized protein ;Putative uncharacterized protein ;Cysteine protease 1	Uniprot/SWISSPROT	#N/A	#N/A
31	GRMZM2G100726	EntrezGene	#N/A	#N/A	GO	#N/A	#N/A	GenBank	#N/A	#N/A	MaizeGDB_GenBank	#N/A	#N/A	RefSeq_dna	#N/A	#N/A	RefSeq_peptide	#N/A	#N/A	UniGene	Zm.139312	Clone 1286200 mRNA sequence	Uniprot/SPTREMBL	#N/A	#N/A	Uniprot/SWISSPROT	#N/A	#N/A
32	GRMZM2G105221	EntrezGene	100281474;100274449	glycosyltransferase;hypothetical protein LOC100274449	GO	GO:0016757	transferase activity, transferring glycosyl groups	GenBank	#N/A	#N/A	MaizeGDB_GenBank	#N/A	#N/A	RefSeq_dna	NM_001148808;NM_001154392	hypothetical protein LOC100274449 (LOC100274449), mRNA;glycosyltransferase (LOC100281474), mRNA	RefSeq_peptide	NP_001147864;NP_001142280	glycosyltransferase ;hypothetical protein LOC100274449	UniGene	Zm.34167;Zm.87319	Glycosyltransferase;Hypothetical protein LOC100274449	Uniprot/SPTREMBL	B6SVP9;B4G134	Glycosyltransferase ;Putative uncharacterized protein	Uniprot/SWISSPROT	#N/A	#N/A
33	GRMZM2G117942	EntrezGene	#N/A	#N/A	GO	GO:0050832;GO:0042742	defense response to fungus;defense response to bacterium	GenBank	#N/A	#N/A	MaizeGDB_GenBank	#N/A	#N/A	RefSeq_dna	#N/A	#N/A	RefSeq_peptide	#N/A	#N/A	UniGene	Zm.2227	LOC100191593	Uniprot/SPTREMBL	B4FS23	Putative uncharacterized proteinWin2 ;	Uniprot/SWISSPROT	#N/A	#N/A
34	GRMZM2G117971	EntrezGene	100191593	LOC100191593	GO	GO:0050832;GO:0042742	defense response to fungus;defense response to bacterium	GenBank	#N/A	#N/A	MaizeGDB_GenBank	#N/A	#N/A	RefSeq_dna	NM_001137023	LOC100191593 (pco080661a), mRNA	RefSeq_peptide	NP_001130495	hypothetical protein LOC100191593	UniGene	#N/A	#N/A	Uniprot/SPTREMBL	B4F9D6	Putative uncharacterized protein	Uniprot/SWISSPROT	#N/A	#N/A
35	GRMZM2G123394	EntrezGene	#N/A	#N/A	GO	#N/A	#N/A	GenBank	#N/A	#N/A	MaizeGDB_GenBank	#N/A	#N/A	RefSeq_dna	#N/A	#N/A	RefSeq_peptide	#N/A	#N/A	UniGene	Zm.143910;Zm.139887;Zm.96220;Zm.144083	TSA: Zea mays contig59285, mRNA sequence;Transcribed locus, moderately similar to XP_002458788.1 hypothetical protein SORBIDRAFT_03g040300 [Sorghum bicolor];Hypothetical protein LOC100382754;TSA: Zea mays contig57953, mRNA sequence	Uniprot/SPTREMBL	#N/A	#N/A	Uniprot/SWISSPROT	#N/A	#N/A
36	GRMZM2G127087	EntrezGene	542688	terpene synthase 6	GO	GO:0000287;GO:0016829;GO:0008152	magnesium ion binding;lyase activity;metabolic process	GenBank	AY647253;AY518315	product:putative sesquiterpene cyclase;product:terpene synthase 6	MaizeGDB_GenBank	#N/A	#N/A	RefSeq_dna	NM_001112204	terpene synthase 6 (TPS6), mRNA	RefSeq_peptide	NP_001105674	terpene synthase 6	UniGene	Zm.1533	Terpene synthase 6	Uniprot/SPTREMBL	Q4L0R7;Q5GJ60	Putative sesquiterpene cyclase ;Terpene synthase 6	Uniprot/SWISSPROT	#N/A	#N/A
37	GRMZM2G133781	EntrezGene	100272870	hypothetical protein LOC100272870	GO	GO:0004553;GO:0005975	hydrolase activity, hydrolyzing O-glycosyl compounds;carbohydrate metabolic process	GenBank	#N/A	#N/A	MaizeGDB_GenBank	#N/A	#N/A	RefSeq_dna	NM_001147323	hypothetical protein LOC100272870 (LOC100272870), mRNA	RefSeq_peptide	NP_001140795	hypothetical protein LOC100272870	UniGene	Zm.9615;Zm.115298	Hypothetical protein LOC100272870;Transcribed locus	Uniprot/SPTREMBL	B4FR99	Putative uncharacterized protein	Uniprot/SWISSPROT	#N/A	#N/A
38	GRMZM2G134735	EntrezGene	#N/A	#N/A	GO	GO:0005634;GO:0030528;GO:0045449	nucleus;transcription regulator activity;regulation of transcription	GenBank	#N/A	#N/A	MaizeGDB_GenBank	#N/A	#N/A	RefSeq_dna	#N/A	#N/A	RefSeq_peptide	#N/A	#N/A	UniGene	#N/A	#N/A	Uniprot/SPTREMBL	#N/A	#N/A	Uniprot/SWISSPROT	#N/A	#N/A
39	GRMZM2G137341	EntrezGene	100284491	dehydration-responsive element-binding protein 1A	GO	GO:0003677;GO:0006355;GO:0003700	DNA binding;regulation of transcription, DNA-dependent;transcription factor activity	GenBank	#N/A	#N/A	MaizeGDB_GenBank	#N/A	#N/A	RefSeq_dna	NM_001157386	dehydration-responsive element-binding protein 1A (LOC100284491), mRNA	RefSeq_peptide	NP_001150858	dehydration-responsive element-binding protein 1A	UniGene	Zm.132134	Dehydration-responsive element-binding protein 1A	Uniprot/SPTREMBL	B6TU97	Dehydration-responsive element-binding protein 1A	Uniprot/SWISSPROT	#N/A	#N/A
40	GRMZM2G137696	EntrezGene	100280907	LOC100280907	GO	#N/A	#N/A	GenBank	#N/A	#N/A	MaizeGDB_GenBank	#N/A	#N/A	RefSeq_dna	NM_001153827	LOC100280907 (pco086874), mRNA	RefSeq_peptide	NP_001147299	LOC100280907	UniGene	Zm.17170	LOC100280907	Uniprot/SPTREMBL	B6SP66	Oxygen-regulated protein	Uniprot/SWISSPROT	#N/A	#N/A
41	GRMZM2G141526	EntrezGene	#N/A	#N/A	GO	GO:0005576	extracellular region	GenBank	#N/A	#N/A	MaizeGDB_GenBank	#N/A	#N/A	RefSeq_dna	#N/A	#N/A	RefSeq_peptide	#N/A	#N/A	UniGene	Zm.122127	Clone 379900 mRNA sequence	Uniprot/SPTREMBL	#N/A	#N/A	Uniprot/SWISSPROT	#N/A	#N/A
42	GRMZM2G142820	EntrezGene	100278862	hypothetical protein LOC100278862	GO	#N/A	#N/A	GenBank	#N/A	#N/A	MaizeGDB_GenBank	#N/A	#N/A	RefSeq_dna	NM_001152001	hypothetical protein LOC100278862 (LOC100278862), mRNA	RefSeq_peptide	NP_001145473	hypothetical protein LOC100278862	UniGene	Zm.125194	Hypothetical protein LOC100278862	Uniprot/SPTREMBL	B6UEQ4	Putative uncharacterized protein	Uniprot/SWISSPROT	#N/A	#N/A
43	GRMZM2G145440	EntrezGene	100281233	BRASSINOSTEROID INSENSITIVE 1-associated receptor kinase 1	GO	GO:0005515	protein binding	GenBank	#N/A	#N/A	MaizeGDB_GenBank	#N/A	#N/A	RefSeq_dna	NM_001154152	BRASSINOSTEROID INSENSITIVE 1-associated receptor kinase 1 (LOC100281233), mRNA	RefSeq_peptide	NP_001147624	BRASSINOSTEROID INSENSITIVE 1-associated receptor kinase 1	UniGene	Zm.27832	BRASSINOSTEROID INSENSITIVE 1-associated receptor kinase 1	Uniprot/SPTREMBL	B6STG1	BRASSINOSTEROID INSENSITIVE 1-associated receptor kinase 1	Uniprot/SWISSPROT	#N/A	#N/A
44	GRMZM2G148022	EntrezGene	#N/A	#N/A	GO	GO:0016020;GO:0051260	membrane;protein homooligomerization	GenBank	#N/A	#N/A	MaizeGDB_GenBank	#N/A	#N/A	RefSeq_dna	#N/A	#N/A	RefSeq_peptide	#N/A	#N/A	UniGene	Zm.37303	Full-length cDNA clone ZM_BFb0334P17	Uniprot/SPTREMBL	C4J315	Putative uncharacterized protein	Uniprot/SWISSPROT	#N/A	#N/A
45	GRMZM2G162284	EntrezGene	#N/A	#N/A	GO	GO:0005634;GO:0003677	nucleus;DNA binding	GenBank	#N/A	#N/A	MaizeGDB_GenBank	#N/A	#N/A	RefSeq_dna	#N/A	#N/A	RefSeq_peptide	#N/A	#N/A	UniGene	#N/A	#N/A	Uniprot/SPTREMBL	#N/A	#N/A	Uniprot/SWISSPROT	#N/A	#N/A
46	GRMZM2G165179	EntrezGene	100282902	triacylglycerol lipase	GO	GO:0004806;GO:0006629	triglyceride lipase activity;lipid metabolic process	GenBank	#N/A	#N/A	MaizeGDB_GenBank	#N/A	#N/A	RefSeq_dna	NM_001155808	triacylglycerol lipase (LOC100282902), mRNA	RefSeq_peptide	NP_001149280	triacylglycerol lipase	UniGene	Zm.26363	Triacylglycerol lipase	Uniprot/SPTREMBL	B4FMY0;B4FX66;B6TCI8	Putative uncharacterized protein ;Putative uncharacterized protein ;Triacylglycerol lipase	Uniprot/SWISSPROT	#N/A	#N/A
47	GRMZM2G166870	EntrezGene	100273000	hypothetical protein LOC100273000	GO	GO:0008234;GO:0006508;GO:0004197	cysteine-type peptidase activity;proteolysis;cysteine-type endopeptidase activity	GenBank	#N/A	#N/A	MaizeGDB_GenBank	#N/A	#N/A	RefSeq_dna	NM_001147450	hypothetical protein LOC100273000 (LOC100273000), mRNA	RefSeq_peptide	NP_001140922	hypothetical protein LOC100273000	UniGene	Zm.38955	Hypothetical protein LOC100273000	Uniprot/SPTREMBL	C0P5Y6;B4FS80	Putative uncharacterized protein ;Putative uncharacterized protein	Uniprot/SWISSPROT	#N/A	#N/A
48	GRMZM2G170017	EntrezGene	100281076	LOC100281076	GO	GO:0009239;GO:0008152;GO:0008667;GO:0055114;GO:0016491	enterobactin biosynthetic process;metabolic process;2,3-dihydro-2,3-dihydroxybenzoate dehydrogenase activity;oxidation reduction;oxidoreductase activity	GenBank	#N/A	#N/A	MaizeGDB_GenBank	#N/A	#N/A	RefSeq_dna	NM_001153995	LOC100281076 (umc2600), mRNA	RefSeq_peptide	NP_001147467	LOC100281076	UniGene	#N/A	#N/A	Uniprot/SPTREMBL	B4FSX7	Carbonyl reductase 1Putative uncharacterized protein ;	Uniprot/SWISSPROT	#N/A	#N/A
49	GRMZM2G173413	EntrezGene	100274212	hypothetical protein LOC100274212	GO	GO:0004038;GO:0016787;GO:0008270;GO:0000256	allantoinase activity;hydrolase activity;zinc ion binding;allantoin catabolic process	GenBank	#N/A	#N/A	MaizeGDB_GenBank	#N/A	#N/A	RefSeq_dna	NM_001148584	hypothetical protein LOC100274212 (LOC100274212), mRNA	RefSeq_peptide	NP_001142056	hypothetical protein LOC100274212	UniGene	Zm.23193	Hypothetical protein LOC100274212	Uniprot/SPTREMBL	B4FZL1;B6U7C6	Putative uncharacterized protein ;Putative uncharacterized protein	Uniprot/SWISSPROT	#N/A	#N/A
50	GRMZM2G175874	EntrezGene	100279706	hypothetical protein LOC100279706	GO	GO:0005524;GO:0004674;GO:0004672;GO:0006468	ATP binding;protein serine/threonine kinase activity;protein kinase activity;protein amino acid phosphorylation	GenBank	#N/A	#N/A	MaizeGDB_GenBank	#N/A	#N/A	RefSeq_dna	NM_001152666	hypothetical protein LOC100279706 (LOC100279706), mRNA	RefSeq_peptide	NP_001146138	hypothetical protein LOC100279706	UniGene	Zm.87608;Zm.37591;Zm.149453	TSA: Zea mays contig40530, mRNA sequence;Hypothetical protein LOC100279706;TSA: Zea mays contig17018, mRNA sequence	Uniprot/SPTREMBL	B7ZZI9;B6U8P2	Putative uncharacterized protein ;Receptor-like protein kinase RK20-1	Uniprot/SWISSPROT	#N/A	#N/A
51	GRMZM2G181236	EntrezGene	100279598	hypothetical protein LOC100279598	GO	GO:0009055;GO:0020037;GO:0005506;GO:0004497;GO:0055114	electron carrier activity;heme binding;iron ion binding;monooxygenase activity;oxidation reduction	GenBank	#N/A	#N/A	MaizeGDB_GenBank	#N/A	#N/A	RefSeq_dna	NM_001152595	hypothetical protein LOC100279598 (LOC100279598), mRNA	RefSeq_peptide	NP_001146067	hypothetical protein LOC100279598	UniGene	#N/A	#N/A	Uniprot/SPTREMBL	B6UDW1;C0PHA0;C0PMW6;B7ZYZ8	Transposon protein ;Putative uncharacterized protein ;Putative uncharacterized protein ;Putative uncharacterized protein	Uniprot/SWISSPROT	#N/A	#N/A
52	GRMZM2G312661	EntrezGene	100382070	hypothetical protein LOC100382070	GO	GO:0005509	calcium ion binding	GenBank	#N/A	#N/A	MaizeGDB_GenBank	#N/A	#N/A	RefSeq_dna	#N/A	#N/A	RefSeq_peptide	NP_001168304	hypothetical protein LOC100382070	UniGene	Zm.62402;Zm.152673;Zm.148556	Transcribed locus;TSA: Zea mays contig01613, mRNA sequence;TSA: Zea mays contig21073, mRNA sequence	Uniprot/SPTREMBL	C0P445	Putative uncharacterized protein	Uniprot/SWISSPROT	#N/A	#N/A
53	GRMZM2G314328	EntrezGene	4267098;4055896	cytochrome c biogenesis FN;cytochrome c biogenesis FN	GO	GO:0016020;GO:0015232;GO:0017004;GO:0015886;GO:0008535;GO:0006461	membrane;heme transporter activity;cytochrome complex assembly;heme transport;respiratory chain complex IV assembly;protein complex assembly	GenBank	#N/A	#N/A	MaizeGDB_GenBank	#N/A	#N/A	RefSeq_dna	#N/A	#N/A	RefSeq_peptide	YP_588359;YP_740391	cytochrome c biogenesis FN ;cytochrome c biogenesis FN	UniGene	Zm.57148;Zm.29520;Zm.155734;Zm.46733;Zm.139224;Zm.64952;Zm.53366;Zm.156965;Zm.46313;Zm.156976;Zm.55694;Zm.156829	Transcribed locus;Transcribed locus, moderately similar to NP_085550.2 cytochrome c biogenesis orf203 [Arabidopsis thaliana];Transcribed locus, moderately similar to NP_085539.2 cytochrome c biogenesis orf382 [Arabidopsis thaliana];Transcribed locus;TSA: Zea mays contig48228, mRNA sequence;Transcribed locus;TSA: Zea mays cultivar W22 CL165Contig1.betc, mRNA sequence;Transcribed locus;Transcribed …	Uniprot/SPTREMBL	Q0GR47;Q1KKK0;Q6R9E9;Q1KKB4	Cytochrome c biogenesis FN ;Cytochrome c biogenesis FN ;Cytochrome c biogenesis FN ;Cytochrome c biogenesis FN	Uniprot/SWISSPROT	#N/A	#N/A
54	GRMZM2G314427	EntrezGene	4267099;4055802	apocytochrome b;apocytochrome b	GO	GO:0016020;GO:0009055;GO:0022904;GO:0016491	membrane;electron carrier activity;respiratory electron transport chain;oxidoreductase activity	GenBank	#N/A	#N/A	MaizeGDB_GenBank	X00789		RefSeq_dna	#N/A	#N/A	RefSeq_peptide	YP_740417;YP_588373	apocytochrome b ;apocytochrome b	UniGene	Zm.113626	Transcribed locus	Uniprot/SPTREMBL	Q6R9D5;Q0GR21;Q1KKA8	Cytochrome b ;Cytochrome b ;Cytochrome b	Uniprot/SWISSPROT	P04165	Cytochrome b (Ubiquinol-cytochrome-c reductase complex cytochrome b subunit)(Cytochrome b-c1 complex subunit 3)(Complex III subunit 3)(Complex III subunit III)
55	GRMZM2G323287	EntrezGene	#N/A	#N/A	GO	#N/A	#N/A	GenBank	#N/A	#N/A	MaizeGDB_GenBank	#N/A	#N/A	RefSeq_dna	#N/A	#N/A	RefSeq_peptide	#N/A	#N/A	UniGene	Zm.156811	Hypothetical protein LOC100274640	Uniprot/SPTREMBL	B6SGR4	Putative uncharacterized protein	Uniprot/SWISSPROT	#N/A	#N/A
56	GRMZM2G336871	EntrezGene	100240694	LOC100240694	GO	#N/A	#N/A	GenBank	FJ445006	product:autophagy-related 8a variant 1	MaizeGDB_GenBank	#N/A	#N/A	RefSeq_dna	NM_001144020	LOC100240694 (pco136400), mRNA	RefSeq_peptide	NP_001137492	LOC100240694	UniGene	Zm.136836;Zm.116474	Transcribed locus, strongly similar to NP_001137492.1 LOC100240694 [Zea mays];Transcribed locus	Uniprot/SPTREMBL	B6SIF1	Autophagy-related 8a variant 1Autophagy-related protein 8 ;	Uniprot/SWISSPROT	#N/A	#N/A
57	GRMZM2G337594	EntrezGene	#N/A	#N/A	GO	#N/A	#N/A	GenBank	#N/A	#N/A	MaizeGDB_GenBank	#N/A	#N/A	RefSeq_dna	#N/A	#N/A	RefSeq_peptide	#N/A	#N/A	UniGene	#N/A	#N/A	Uniprot/SPTREMBL	B6SPS4	Putative uncharacterized protein	Uniprot/SWISSPROT	#N/A	#N/A
58	GRMZM2G338160	EntrezGene	100304136;100276191	hypothetical protein LOC100304136;hypothetical protein LOC100276191	GO	#N/A	#N/A	GenBank	#N/A	#N/A	MaizeGDB_GenBank	#N/A	#N/A	RefSeq_dna	NM_001150036;NM_001165611;NM_001165607	hypothetical protein LOC100276191 (LOC100276191), mRNA;hypothetical protein LOC100304136 (LOC100304136), mRNA;hypothetical protein LOC100304130 (LOC100304130), mRNA	RefSeq_peptide	NP_001159079;NP_001159083;NP_001143508	hypothetical protein LOC100304130 ;hypothetical protein LOC100304136 ;hypothetical protein LOC100276191	UniGene	Zm.25642;Zm.142480;Zm.142469	Hypothetical protein LOC100276191;Hypothetical protein LOC100304130;Hypothetical protein LOC100304136	Uniprot/SPTREMBL	B6T6F4;B6UBX3;B6UBP6	Putative uncharacterized protein ;Putative uncharacterized protein ;Putative uncharacterized protein	Uniprot/SWISSPROT	#N/A	#N/A
59	GRMZM2G339728	EntrezGene	#N/A	#N/A	GO	GO:0016020;GO:0051260	membrane;protein homooligomerization	GenBank	#N/A	#N/A	MaizeGDB_GenBank	#N/A	#N/A	RefSeq_dna	NM_001151348	hypothetical protein LOC100277901 (LOC100277901), mRNA	RefSeq_peptide	NP_001144820	hypothetical protein LOC100277901	UniGene	Zm.155590	Hypothetical protein LOC100277901	Uniprot/SPTREMBL	#N/A	#N/A	Uniprot/SWISSPROT	#N/A	#N/A
60	GRMZM2G355572	EntrezGene	100280483	LOC100280483	GO	GO:0016042;GO:0006644;GO:0004623	lipid catabolic process;phospholipid metabolic process;phospholipase A2 activity	GenBank	#N/A	#N/A	MaizeGDB_GenBank	#N/A	#N/A	RefSeq_dna	NM_001153403	LOC100280483 (pco143873), mRNA	RefSeq_peptide	NP_001146875	LOC100280483	UniGene	Zm.2671	LOC100280483	Uniprot/SPTREMBL	B6SGX9	Transposon protein CACTA, En/Spm sub-class	Uniprot/SWISSPROT	#N/A	#N/A
61	GRMZM2G356839	EntrezGene	#N/A	#N/A	GO	#N/A	#N/A	GenBank	#N/A	#N/A	MaizeGDB_GenBank	#N/A	#N/A	RefSeq_dna	#N/A	#N/A	RefSeq_peptide	#N/A	#N/A	UniGene	Zm.150743;Zm.81181	TSA: Zea mays contig10796, mRNA sequence;LOC100274681	Uniprot/SPTREMBL	B6SH77	Putative uncharacterized protein	Uniprot/SWISSPROT	#N/A	#N/A
62	GRMZM2G369472	EntrezGene	100283357	AP2 domain containing protein	GO	GO:0003677;GO:0006355;GO:0003700	DNA binding;regulation of transcription, DNA-dependent;transcription factor activity	GenBank	#N/A	#N/A	MaizeGDB_GenBank	#N/A	#N/A	RefSeq_dna	NM_001156258	AP2 domain containing protein (LOC100283357), mRNA	RefSeq_peptide	NP_001149730	AP2 domain containing protein	UniGene	#N/A	#N/A	Uniprot/SPTREMBL	B6THI8	AP2 domain containing protein	Uniprot/SWISSPROT	#N/A	#N/A
63	GRMZM2G377539	EntrezGene	#N/A	#N/A	GO	#N/A	#N/A	GenBank	#N/A	#N/A	MaizeGDB_GenBank	#N/A	#N/A	RefSeq_dna	#N/A	#N/A	RefSeq_peptide	#N/A	#N/A	UniGene	Zm.119965	Transcribed locus, moderately similar to NP_001140540.1 hypothetical protein LOC100272605 [Zea mays]	Uniprot/SPTREMBL	#N/A	#N/A	Uniprot/SWISSPROT	#N/A	#N/A
64	GRMZM2G381404	EntrezGene	100193251	hypothetical protein LOC100193251	GO	GO:0008270;GO:0005622	zinc ion binding;intracellular	GenBank	#N/A	#N/A	MaizeGDB_GenBank	#N/A	#N/A	RefSeq_dna	NM_001138400	hypothetical protein LOC100193251 (LOC100193251), mRNA	RefSeq_peptide	NP_001131872	hypothetical protein LOC100193251	UniGene	Zm.16474	Hypothetical protein LOC100193251	Uniprot/SPTREMBL	B4FED3	Putative uncharacterized protein	Uniprot/SWISSPROT	#N/A	#N/A
65	GRMZM2G390207	EntrezGene	#N/A	#N/A	GO	GO:0016627;GO:0008152;GO:0055114	oxidoreductase activity, acting on the CH-CH group of donors;metabolic process;oxidation reduction	GenBank	#N/A	#N/A	MaizeGDB_GenBank	#N/A	#N/A	RefSeq_dna	#N/A	#N/A	RefSeq_peptide	#N/A	#N/A	UniGene	#N/A	#N/A	Uniprot/SPTREMBL	#N/A	#N/A	Uniprot/SWISSPROT	#N/A	#N/A
66	GRMZM2G396477	EntrezGene	#N/A	#N/A	GO	GO:0005488	binding	GenBank	#N/A	#N/A	MaizeGDB_GenBank	#N/A	#N/A	RefSeq_dna	#N/A	#N/A	RefSeq_peptide	#N/A	#N/A	UniGene	Zm.18663	Transcribed locus	Uniprot/SPTREMBL	#N/A	#N/A	Uniprot/SWISSPROT	#N/A	#N/A
67	GRMZM2G400092	#N/A	#N/A	#N/A	#N/A	#N/A	#N/A	#N/A	#N/A	#N/A	#N/A	#N/A	#N/A	#N/A	#N/A	#N/A	#N/A	#N/A	#N/A	#N/A	#N/A	#N/A	#N/A	#N/A	#N/A	#N/A	#N/A	#N/A
68	GRMZM2G402631	EntrezGene	542720	pathogenesis related protein-5	GO	#N/A	#N/A	GenBank	ZMU82201	product:pathogenesis related protein-5	MaizeGDB_GenBank	#N/A	#N/A	RefSeq_dna	NM_001112232	pathogenesis related protein-5 (PR-5), mRNA	RefSeq_peptide	NP_001105702	pathogenesis related protein-5	UniGene	Zm.6659	Pathogenesis related protein-5	Uniprot/SPTREMBL	B8QX84;B8QX94;B8QXA1;Q2XX96;B8QXC0;B8QX93;B8QX81;B8QX79;B8QX96;B4FV91;B8QX66;Q2XX87;O82087;B8QX65;B8QXB4;Q2XX92;B8QXC6;Q2XX98;B8QXC1;B8QX83;B8QXA9;Q2XX86;B8QXA8;Q2XX91;B8QXD1;B8QX68	Thaumatin-like protein Fragment ;Thaumatin-like protein Fragment ;Thaumatin-like protein Fragment ;Pathogenesis-related protein 5 ;Thaumatin-like protein Fragment ;Thaumatin-like protein Fragment ;Thaumatin-like protein Fragment ;Thaumatin-like protein Fragment ;Thaumatin-like protein Fragment ;Putative uncharacterized protein ;Thaumatin-like protein Fragment ;Pathogenesis-related protein 5 ;Path…	Uniprot/SWISSPROT	#N/A	#N/A
69	GRMZM2G431039	EntrezGene	#N/A	#N/A	GO	GO:0004553;GO:0005975	hydrolase activity, hydrolyzing O-glycosyl compounds;carbohydrate metabolic process	GenBank	#N/A	#N/A	MaizeGDB_GenBank	#N/A	#N/A	RefSeq_dna	#N/A	#N/A	RefSeq_peptide	#N/A	#N/A	UniGene	Zm.137566;Zm.38010	Transcribed locus, weakly similar to XP_002454630.1 hypothetical protein SORBIDRAFT_04g034530 [Sorghum bicolor];TSA: Zea mays contig14952, mRNA sequence	Uniprot/SPTREMBL	#N/A	#N/A	Uniprot/SWISSPROT	#N/A	#N/A
70	GRMZM2G450071	#N/A	#N/A	#N/A	#N/A	#N/A	#N/A	#N/A	#N/A	#N/A	#N/A	#N/A	#N/A	#N/A	#N/A	#N/A	#N/A	#N/A	#N/A	#N/A	#N/A	#N/A	#N/A	#N/A	#N/A	#N/A	#N/A	#N/A
71	GRMZM2G465226	EntrezGene	542352	pathogenesis related protein4	GO	GO:0005576	extracellular region	GenBank	ZMU82200	product:pathogenesis related protein-1	MaizeGDB_GenBank	#N/A	#N/A	RefSeq_dna	NM_001111929	pathogenesis related protein4 (prp4), mRNA	RefSeq_peptide	NP_001105399	pathogenesis related protein4	UniGene	Zm.379	Pathogenesis related protein4	Uniprot/SPTREMBL	Q2XX66;Q2XX73;Q2XX63;B8QWH5;B8QWL3;B8QWK8;B8QWP4;B8QWH6;B4FVP5;Q2XX68;Q2XX74;O82086;B8QWK0;Q2XX70;B8QWM7;Q2XX71;B8QWK3	Pathogenesis-related protein 1 ;Pathogenesis-related protein 1 ;Pathogenesis-related protein 1 ;Pathogenesis-related protein class I Fragment ;Pathogenesis-related protein class I Fragment ;Pathogenesis-related protein class I Fragment ;Pathogenesis-related protein class I Fragment ;Pathogenesis-related protein class I Fragment ;Putative uncharacterized protein ;Pathogenesis-related protein 1 ;Pa…	Uniprot/SWISSPROT	#N/A	#N/A
72	GRMZM2G469839	EntrezGene	#N/A	#N/A	GO	GO:0008152;GO:0008168;GO:0008610	metabolic process;methyltransferase activity;lipid biosynthetic process	GenBank	#N/A	#N/A	MaizeGDB_GenBank	#N/A	#N/A	RefSeq_dna	#N/A	#N/A	RefSeq_peptide	#N/A	#N/A	UniGene	#N/A	#N/A	Uniprot/SPTREMBL	#N/A	#N/A	Uniprot/SWISSPROT	#N/A	#N/A
73	GRMZM2G700208	EntrezGene	100191178	LOC100191178	GO	GO:0016788;GO:0006629	hydrolase activity, acting on ester bonds;lipid metabolic process	GenBank	#N/A	#N/A	MaizeGDB_GenBank	#N/A	#N/A	RefSeq_dna	NM_001136613	LOC100191178 (TIDP3581), mRNA	RefSeq_peptide	NP_001130085	hypothetical protein LOC100191178	UniGene	Zm.4324	LOC100191178	Uniprot/SPTREMBL	B6TJQ3;B4F7W6	GDSL-motif lipase/hydrolase-like protein ;Putative uncharacterized protein	Uniprot/SWISSPROT	#N/A	#N/A
74	GRMZM2G704042	EntrezGene	#N/A	#N/A	GO	GO:0003677	DNA binding	GenBank	#N/A	#N/A	MaizeGDB_GenBank	#N/A	#N/A	RefSeq_dna	#N/A	#N/A	RefSeq_peptide	#N/A	#N/A	UniGene	#N/A	#N/A	Uniprot/SPTREMBL	#N/A	#N/A	Uniprot/SWISSPROT	#N/A	#N/A
75	GRMZM5G830747	#N/A	#N/A	#N/A	#N/A	#N/A	#N/A	#N/A	#N/A	#N/A	#N/A	#N/A	#N/A	#N/A	#N/A	#N/A	#N/A	#N/A	#N/A	#N/A	#N/A	#N/A	#N/A	#N/A	#N/A	#N/A	#N/A	#N/A
76	GRMZM5G851266	EntrezGene	#N/A	#N/A	GO	GO:0008152;GO:0016491	metabolic process;oxidoreductase activity	GenBank	#N/A	#N/A	MaizeGDB_GenBank	#N/A	#N/A	RefSeq_dna	#N/A	#N/A	RefSeq_peptide	#N/A	#N/A	UniGene	Zm.99203;Zm.92805	TSA: Zea mays contig14422, mRNA sequence;Clone 294531 mRNA sequence	Uniprot/SPTREMBL	#N/A	#N/A	Uniprot/SWISSPROT	#N/A	#N/A
77	GRMZM5G862945	EntrezGene	100194287	hypothetical protein LOC100194287	GO	#N/A	#N/A	GenBank	#N/A	#N/A	MaizeGDB_GenBank	#N/A	#N/A	RefSeq_dna	#N/A	#N/A	RefSeq_peptide	NP_001132798	hypothetical protein LOC100194287	UniGene	Zm.34688	Hypothetical protein LOC100194287	Uniprot/SPTREMBL	B4FI51	Putative uncharacterized protein	Uniprot/SWISSPROT	#N/A	#N/A
78	GRMZM5G867512	EntrezGene	4267098;4055896	cytochrome c biogenesis FN;cytochrome c biogenesis FN	GO	GO:0016020;GO:0015232;GO:0017004;GO:0015886;GO:0008535;GO:0006461	membrane;heme transporter activity;cytochrome complex assembly;heme transport;respiratory chain complex IV assembly;protein complex assembly	GenBank	#N/A	#N/A	MaizeGDB_GenBank	#N/A	#N/A	RefSeq_dna	#N/A	#N/A	RefSeq_peptide	YP_588359;YP_740391	cytochrome c biogenesis FN ;cytochrome c biogenesis FN	UniGene	Zm.57148;Zm.29520;Zm.139224;Zm.53366;Zm.55694	Transcribed locus;Transcribed locus, moderately similar to NP_085550.2 cytochrome c biogenesis orf203 [Arabidopsis thaliana];TSA: Zea mays contig48228, mRNA sequence;TSA: Zea mays cultivar W22 CL165Contig1.betc, mRNA sequence;Transcribed locus	Uniprot/SPTREMBL	Q0GR47;Q1KKK0;Q6R9E9;Q1KKB4	Cytochrome c biogenesis FN ;Cytochrome c biogenesis FN ;Cytochrome c biogenesis FN ;Cytochrome c biogenesis FN	Uniprot/SWISSPROT	#N/A	#N/A
79	GRMZM5G884707	EntrezGene	4267099;4055802	apocytochrome b;apocytochrome b	GO	GO:0016020;GO:0009055;GO:0022904;GO:0016491	membrane;electron carrier activity;respiratory electron transport chain;oxidoreductase activity	GenBank	#N/A	#N/A	MaizeGDB_GenBank	#N/A	#N/A	RefSeq_dna	#N/A	#N/A	RefSeq_peptide	YP_740417;YP_588373	apocytochrome b ;apocytochrome b	UniGene	Zm.113626	Transcribed locus	Uniprot/SPTREMBL	Q6R9D5;Q0GR21;Q1KKA8	Cytochrome b ;Cytochrome b ;Cytochrome b	Uniprot/SWISSPROT	P04165	Cytochrome b (Ubiquinol-cytochrome-c reductase complex cytochrome b subunit)(Cytochrome b-c1 complex subunit 3)(Complex III subunit 3)(Complex III subunit III)

## Sheet: Node 0 DOWN
	gene	EntrezGene	EG_Accession	EG_Description	GeneOntology	GO_Accession	GO_Annotation	GenBank	GB_Accession	GB_Description	MaizeGDB_GenBank	MGB_Accession	MGB_Description	RefSeq_dna	RS_Accession	RS_Description	RefSeq_peptide	RSP_Accession	RSP_Description	UniGene	UG_Accession	UG_Description	Uniprot.SPTREMBL	Trembl_Accession	Trembl_Description	Uniprot.SWISSPROT	SP_Accession	SP_Description
1	AC199068.2_FG017	#N/A	#N/A	#N/A	#N/A	#N/A	#N/A	#N/A	#N/A	#N/A	#N/A	#N/A	#N/A	#N/A	#N/A	#N/A	#N/A	#N/A	#N/A	#N/A	#N/A	#N/A	#N/A	#N/A	#N/A	#N/A	#N/A	#N/A
2	AC220927.3_FG007	#N/A	#N/A	#N/A	#N/A	#N/A	#N/A	#N/A	#N/A	#N/A	#N/A	#N/A	#N/A	#N/A	#N/A	#N/A	#N/A	#N/A	#N/A	#N/A	#N/A	#N/A	#N/A	#N/A	#N/A	#N/A	#N/A	#N/A
3	GRMZM2G002555	EntrezGene	100281418	protein kinase/ transmembrane receptor protein serine/threonine kinase	GO	GO:0005524;GO:0004674;GO:0004672;GO:0006468	ATP binding;protein serine/threonine kinase activity;protein kinase activity;protein amino acid phosphorylation	GenBank	#N/A	#N/A	MaizeGDB_GenBank	#N/A	#N/A	RefSeq_dna	NM_001154336	protein kinase/ transmembrane receptor protein serine/threonine kinase (LOC100281418), mRNA	RefSeq_peptide	NP_001147808	protein kinase/ transmembrane receptor protein serine/threonine kinase	UniGene	Zm.120206	Protein kinase/ transmembrane receptor protein serine/threonine kinase	Uniprot/SPTREMBL	B6SV77	Protein kinase/ transmembrane receptor protein serine/threonine kinase	Uniprot/SWISSPROT	#N/A	#N/A
4	GRMZM2G009958	EntrezGene	100276501;100304205	LOC100276501;hypothetical protein LOC100304205	GO	#N/A	#N/A	GenBank	#N/A	#N/A	MaizeGDB_GenBank	#N/A	#N/A	RefSeq_dna	NM_001165655;NM_001150274	hypothetical protein LOC100304205 (LOC100304205), mRNA;LOC100276501 (TIDP3715), mRNA	RefSeq_peptide	NP_001143746;NP_001159127	hypothetical protein LOC100276501 ;hypothetical protein LOC100304205	UniGene	Zm.5340;Zm.54989;Zm.156503	LOC100276501;Transcribed locus;TSA: Zea mays contig52703, mRNA sequence	Uniprot/SPTREMBL	B8A3L9;B6TCR5	Putative uncharacterized protein ;Putative uncharacterized protein	Uniprot/SWISSPROT	#N/A	#N/A
5	GRMZM2G013196	EntrezGene	100383530	hypothetical protein LOC100383530	GO	#N/A	#N/A	GenBank	#N/A	#N/A	MaizeGDB_GenBank	#N/A	#N/A	RefSeq_dna	#N/A	#N/A	RefSeq_peptide	NP_001169649	hypothetical protein LOC100383530	UniGene	Zm.83780	Transcribed locus	Uniprot/SPTREMBL	C0PGS5	Putative uncharacterized protein	Uniprot/SWISSPROT	#N/A	#N/A
6	GRMZM2G015024	EntrezGene	845218	ribosomal protein L22	GO	GO:0005840;GO:0006412;GO:0005622;GO:0003735	ribosome;translation;intracellular;structural constituent of ribosome	GenBank	#N/A	#N/A	MaizeGDB_GenBank	#N/A	#N/A	RefSeq_dna	#N/A	#N/A	RefSeq_peptide	NP_043063	ribosomal protein L22	UniGene	Zm.115900	Transcribed locus	Uniprot/SPTREMBL	#N/A	#N/A	Uniprot/SWISSPROT	P06589	50S ribosomal protein L22, chloroplastic
7	GRMZM2G020631	EntrezGene	100273138	hypothetical protein LOC100273138	GO	GO:0055114;GO:0016491	oxidation reduction;oxidoreductase activity	GenBank	#N/A	#N/A	MaizeGDB_GenBank	#N/A	#N/A	RefSeq_dna	NM_001147585	hypothetical protein LOC100273138 (LOC100273138), mRNA	RefSeq_peptide	NP_001141057	hypothetical protein LOC100273138	UniGene	Zm.98993	Hypothetical protein LOC100273138	Uniprot/SPTREMBL	B4FT62	Putative uncharacterized protein	Uniprot/SWISSPROT	#N/A	#N/A
8	GRMZM2G026927	EntrezGene	100216587	hypothetical protein LOC100216587	GO	#N/A	#N/A	GenBank	#N/A	#N/A	MaizeGDB_GenBank	#N/A	#N/A	RefSeq_dna	NM_001143002	hypothetical protein LOC100216587 (LOC100216587), mRNA	RefSeq_peptide	NP_001136474	hypothetical protein LOC100216587	UniGene	Zm.22915	Hypothetical protein LOC100216587	Uniprot/SPTREMBL	B4FIR1	Putative uncharacterized protein	Uniprot/SWISSPROT	#N/A	#N/A
9	GRMZM2G029536	EntrezGene	100283863	nucleotide binding protein	GO	#N/A	#N/A	GenBank	#N/A	#N/A	MaizeGDB_GenBank	#N/A	#N/A	RefSeq_dna	NM_001156761	nucleotide binding protein (LOC100283863), mRNA	RefSeq_peptide	NP_001150233	nucleotide binding protein	UniGene	Zm.26155	Nucleotide binding protein	Uniprot/SPTREMBL	B6TNZ7;B6TMI4;B4FNA4	Nucleotide binding protein ;Nucleotide binding protein ;Putative uncharacterized protein	Uniprot/SWISSPROT	#N/A	#N/A
10	GRMZM2G030717	EntrezGene	100280555	cysteine proteinase inhibitor B	GO	GO:0004869	cysteine-type endopeptidase inhibitor activity	GenBank	#N/A	#N/A	MaizeGDB_GenBank	EU952512;AM055639	product:cysteine proteinase inhibitor B;product:putative cystatin	RefSeq_dna	NM_001153474	cysteine proteinase inhibitor B (LOC100280555), mRNA	RefSeq_peptide	NP_001146946	cysteine proteinase inhibitor B	UniGene	Zm.13209;Zm.64863	Cysteine proteinase inhibitor B;Cystatin-like	Uniprot/SPTREMBL	Q4FZ47;B6SIE7;Q4A1J1	Putative cystatin ;Cysteine proteinase inhibitor B ;Putative cystatin Fragment	Uniprot/SWISSPROT	#N/A	#N/A
11	GRMZM2G031637	EntrezGene	#N/A	#N/A	GO	GO:0031072	heat shock protein binding	GenBank	#N/A	#N/A	MaizeGDB_GenBank	#N/A	#N/A	RefSeq_dna	#N/A	#N/A	RefSeq_peptide	#N/A	#N/A	UniGene	Zm.139920	Transcribed locus, strongly similar to XP_002465385.1 hypothetical protein SORBIDRAFT_01g037630 [Sorghum bicolor]	Uniprot/SPTREMBL	#N/A	#N/A	Uniprot/SWISSPROT	#N/A	#N/A
12	GRMZM2G034157	EntrezGene	100037778;100282069	heat shock protein18c;17.5 kDa class II heat shock protein	GO	GO:0003677;GO:0006334;GO:0000786	DNA binding;nucleosome assembly;nucleosome	GenBank	#N/A	#N/A	MaizeGDB_GenBank	#N/A	#N/A	RefSeq_dna	NM_001112484;NM_001154982	heat shock protein18c (hsp18c), mRNA;17.5 kDa class II heat shock protein (LOC100282069), mRNA	RefSeq_peptide	NP_001148454;NP_001105954	17.5 kDa class II heat shock protein ;17.8 kDa class II heat shock protein	UniGene	#N/A	#N/A	Uniprot/SPTREMBL	C4J494;B6TPF4;B6T339	Putative uncharacterized protein ;17.5 kDa class II heat shock protein ;17.5 kDa class II heat shock protein	Uniprot/SWISSPROT	P24632	17.8 kDa class II heat shock protein
13	GRMZM2G040858	EntrezGene	4055946;1466390;1466366	hypothetical protein;hypothetical protein;hypothetical protein	GO	#N/A	#N/A	GenBank	#N/A	#N/A	MaizeGDB_GenBank	#N/A	#N/A	RefSeq_dna	#N/A	#N/A	RefSeq_peptide	NP_043111;NP_043067;YP_588383	hypothetical protein ZemaCp110 ;hypothetical protein ZemaCp066 ;hypothetical protein ZeamMp131	UniGene	Zm.93610	Transcribed locus	Uniprot/SPTREMBL	Q6R9C5	Putative uncharacterized protein orf137-a-ct	Uniprot/SWISSPROT	Q37082	Uncharacterized protein ycf72 (ORF137)
14	GRMZM2G042516	EntrezGene	100273392	hypothetical protein LOC100273392	GO	GO:0016787	hydrolase activity	GenBank	#N/A	#N/A	MaizeGDB_GenBank	#N/A	#N/A	RefSeq_dna	NM_001147829	hypothetical protein LOC100273392 (LOC100273392), mRNA	RefSeq_peptide	NP_001141301	hypothetical protein LOC100273392	UniGene	Zm.120525	Hypothetical protein LOC100273392	Uniprot/SPTREMBL	B4FV80	Putative uncharacterized protein	Uniprot/SWISSPROT	#N/A	#N/A
15	GRMZM2G046191	EntrezGene	541855	indole-3-glycerol phosphate lyase1	GO	GO:0008152;GO:0006568;GO:0004834;GO:0003824	metabolic process;tryptophan metabolic process;tryptophan synthase activity;catalytic activity	GenBank	AF271384	product:putative tryptophan synthase alpha	MaizeGDB_GenBank	AY103922;AF271384	;product:putative tryptophan synthase alpha	RefSeq_dna	NM_001111532	indole-3-glycerol phosphate lyase1 (igl1), mRNA	RefSeq_peptide	NP_001105002	indole-3-glycerol phosphate lyase1	UniGene	Zm.2685	Transcribed locus, strongly similar to NP_001105002.1 indole-3-glycerol phosphate lyase1 [Zea mays]	Uniprot/SPTREMBL	Q9FQ75;C4J9I9;Q9FQ76;B6TS31	Putative tryptophan synthase alpha ;Putative uncharacterized protein ;Putative tryptophan synthase alpha Fragment ;Indole-3-glycerol phosphate lyase	Uniprot/SWISSPROT	#N/A	#N/A
16	GRMZM2G047546	EntrezGene	#N/A	#N/A	GO	GO:0006508;GO:0005524;GO:0004674;GO:0004197;GO:0006468	proteolysis;ATP binding;protein serine/threonine kinase activity;cysteine-type endopeptidase activity;protein amino acid phosphorylation	GenBank	#N/A	#N/A	MaizeGDB_GenBank	#N/A	#N/A	RefSeq_dna	#N/A	#N/A	RefSeq_peptide	#N/A	#N/A	UniGene	#N/A	#N/A	Uniprot/SPTREMBL	#N/A	#N/A	Uniprot/SWISSPROT	#N/A	#N/A
17	GRMZM2G052076	#N/A	#N/A	#N/A	#N/A	#N/A	#N/A	#N/A	#N/A	#N/A	#N/A	#N/A	#N/A	#N/A	#N/A	#N/A	#N/A	#N/A	#N/A	#N/A	#N/A	#N/A	#N/A	#N/A	#N/A	#N/A	#N/A	#N/A
18	GRMZM2G054397	EntrezGene	#N/A	#N/A	GO	GO:0007264;GO:0005622;GO:0005525;GO:0015031	small GTPase mediated signal transduction;intracellular;GTP binding;protein transport	GenBank	#N/A	#N/A	MaizeGDB_GenBank	#N/A	#N/A	RefSeq_dna	#N/A	#N/A	RefSeq_peptide	#N/A	#N/A	UniGene	#N/A	#N/A	Uniprot/SPTREMBL	B4FIC3	Putative uncharacterized protein	Uniprot/SWISSPROT	#N/A	#N/A
19	GRMZM2G057690	EntrezGene	#N/A	#N/A	GO	#N/A	#N/A	GenBank	#N/A	#N/A	MaizeGDB_GenBank	#N/A	#N/A	RefSeq_dna	#N/A	#N/A	RefSeq_peptide	#N/A	#N/A	UniGene	Zm.122110;Zm.7060;Zm.129281	TSA: Zea mays contig60076, mRNA sequence;Clone 290359 mRNA sequence;Clone 379180 mRNA sequence	Uniprot/SPTREMBL	#N/A	#N/A	Uniprot/SWISSPROT	#N/A	#N/A
20	GRMZM2G070011	EntrezGene	100274134	LOC100274134	GO	GO:0008234;GO:0006508;GO:0004197	cysteine-type peptidase activity;proteolysis;cysteine-type endopeptidase activity	GenBank	#N/A	#N/A	MaizeGDB_GenBank	#N/A	#N/A	RefSeq_dna	NM_001148512	LOC100274134 (AY110253), mRNA	RefSeq_peptide	NP_001141984	hypothetical protein LOC100274134	UniGene	#N/A	#N/A	Uniprot/SPTREMBL	B6TG95;B4FZ79	Vignain ;Putative uncharacterized protein	Uniprot/SWISSPROT	#N/A	#N/A
21	GRMZM2G079913	EntrezGene	#N/A	#N/A	GO	GO:0007186;GO:0005199;GO:0005524;GO:0006468;GO:0004969;GO:0004674;GO:0004672;GO:0016021	G-protein coupled receptor protein signaling pathway;structural constituent of cell wall;ATP binding;protein amino acid phosphorylation;histamine receptor activity;protein serine/threonine kinase activity;protein kinase activity;integral to membrane	GenBank	#N/A	#N/A	MaizeGDB_GenBank	#N/A	#N/A	RefSeq_dna	#N/A	#N/A	RefSeq_peptide	#N/A	#N/A	UniGene	Zm.154194	TSA: Zea mays contig34719, mRNA sequence	Uniprot/SPTREMBL	#N/A	#N/A	Uniprot/SWISSPROT	#N/A	#N/A
22	GRMZM2G088375	EntrezGene	#N/A	#N/A	GO	#N/A	#N/A	GenBank	#N/A	#N/A	MaizeGDB_GenBank	#N/A	#N/A	RefSeq_dna	#N/A	#N/A	RefSeq_peptide	#N/A	#N/A	UniGene	Zm.139539	Clone 293739 mRNA sequence	Uniprot/SPTREMBL	#N/A	#N/A	Uniprot/SWISSPROT	#N/A	#N/A
23	GRMZM2G088765	EntrezGene	100282431	LOC100282431	GO	GO:0006979;GO:0020037;GO:0004601;GO:0055114	response to oxidative stress;heme binding;peroxidase activity;oxidation reduction	GenBank	#N/A	#N/A	MaizeGDB_GenBank	#N/A	#N/A	RefSeq_dna	NM_001155342	LOC100282431 (TIDP3438), mRNA	RefSeq_peptide	NP_001148814	LOC100282431	UniGene	Zm.3573	LOC100282431	Uniprot/SPTREMBL	B6T7B1	Peroxidase 54	Uniprot/SWISSPROT	#N/A	#N/A
24	GRMZM2G088861	EntrezGene	#N/A	#N/A	GO	GO:0005515	protein binding	GenBank	#N/A	#N/A	MaizeGDB_GenBank	#N/A	#N/A	RefSeq_dna	#N/A	#N/A	RefSeq_peptide	#N/A	#N/A	UniGene	Zm.18140	Transcribed locus, moderately similar to XP_002439990.1 hypothetical protein SORBIDRAFT_09g023940 [Sorghum bicolor]	Uniprot/SPTREMBL	#N/A	#N/A	Uniprot/SWISSPROT	#N/A	#N/A
25	GRMZM2G090487	EntrezGene	#N/A	#N/A	GO	GO:0008152;GO:0005524;GO:0050660;GO:0055114;GO:0005737;GO:0000166;GO:0005509;GO:0006418;GO:0006412;GO:0004812;GO:0016491	metabolic process;ATP binding;FAD binding;oxidation reduction;cytoplasm;nucleotide binding;calcium ion binding;tRNA aminoacylation for protein translation;translation;aminoacyl-tRNA ligase activity;oxidoreductase activity	GenBank	#N/A	#N/A	MaizeGDB_GenBank	#N/A	#N/A	RefSeq_dna	#N/A	#N/A	RefSeq_peptide	#N/A	#N/A	UniGene	#N/A	#N/A	Uniprot/SPTREMBL	#N/A	#N/A	Uniprot/SWISSPROT	#N/A	#N/A
26	GRMZM2G092804	EntrezGene	100281170	loricrin	GO	#N/A	#N/A	GenBank	#N/A	#N/A	MaizeGDB_GenBank	#N/A	#N/A	RefSeq_dna	#N/A	#N/A	RefSeq_peptide	NP_001147561	loricrin	UniGene	Zm.143785	TSA: Zea mays contig60084, mRNA sequence	Uniprot/SPTREMBL	B6SSU3	Loricrin	Uniprot/SWISSPROT	#N/A	#N/A
27	GRMZM2G093175	EntrezGene	#N/A	#N/A	GO	GO:0008152;GO:0006529;GO:0004066	metabolic process;asparagine biosynthetic process;asparagine synthase (glutamine-hydrolyzing) activity	GenBank	#N/A	#N/A	MaizeGDB_GenBank	#N/A	#N/A	RefSeq_dna	#N/A	#N/A	RefSeq_peptide	#N/A	#N/A	UniGene	#N/A	#N/A	Uniprot/SPTREMBL	B4FDN7	Putative uncharacterized protein	Uniprot/SWISSPROT	#N/A	#N/A
28	GRMZM2G093623	EntrezGene	#N/A	#N/A	GO	GO:0005524;GO:0006298;GO:0030983	ATP binding;mismatch repair;mismatched DNA binding	GenBank	#N/A	#N/A	MaizeGDB_GenBank	#N/A	#N/A	RefSeq_dna	#N/A	#N/A	RefSeq_peptide	#N/A	#N/A	UniGene	#N/A	#N/A	Uniprot/SPTREMBL	#N/A	#N/A	Uniprot/SWISSPROT	#N/A	#N/A
29	GRMZM2G098279	EntrezGene	100279170	hypothetical protein LOC100279170	GO	#N/A	#N/A	GenBank	#N/A	#N/A	MaizeGDB_GenBank	#N/A	#N/A	RefSeq_dna	NM_001152198	hypothetical protein LOC100279170 (LOC100279170), mRNA	RefSeq_peptide	NP_001145670	hypothetical protein LOC100279170	UniGene	Zm.123334	Transcribed locus, strongly similar to NP_001145670.1 hypothetical protein LOC100279170 [Zea mays]	Uniprot/SPTREMBL	B6UIK5	Putative uncharacterized protein	Uniprot/SWISSPROT	#N/A	#N/A
30	GRMZM2G100336	EntrezGene	#N/A	#N/A	GO	GO:0005840;GO:0003723;GO:0006412;GO:0005622;GO:0003735;GO:0015935	ribosome;RNA binding;translation;intracellular;structural constituent of ribosome;small ribosomal subunit	GenBank	#N/A	#N/A	MaizeGDB_GenBank	#N/A	#N/A	RefSeq_dna	#N/A	#N/A	RefSeq_peptide	#N/A	#N/A	UniGene	#N/A	#N/A	Uniprot/SPTREMBL	#N/A	#N/A	Uniprot/SWISSPROT	#N/A	#N/A
31	GRMZM2G108251	EntrezGene	4055946;1466390;1466366	hypothetical protein;hypothetical protein;hypothetical protein	GO	#N/A	#N/A	GenBank	#N/A	#N/A	MaizeGDB_GenBank	#N/A	#N/A	RefSeq_dna	#N/A	#N/A	RefSeq_peptide	NP_043111;NP_043067;YP_588383	hypothetical protein ZemaCp110 ;hypothetical protein ZemaCp066 ;hypothetical protein ZeamMp131	UniGene	Zm.99483;Zm.93610;Zm.110946;Zm.92941	TSA: Zea mays contig47430, mRNA sequence;Transcribed locus;Transcribed locus;TSA: Zea mays contig64006, mRNA sequence	Uniprot/SPTREMBL	Q6R9C5	Putative uncharacterized protein orf137-a-ct	Uniprot/SWISSPROT	Q37082	Uncharacterized protein ycf72 (ORF137)
32	GRMZM2G110504	EntrezGene	100278648;100303825	hypothetical protein LOC100278648;hypothetical protein LOC100303825	GO	GO:0005840;GO:0006412;GO:0005622;GO:0003735	ribosome;translation;intracellular;structural constituent of ribosome	GenBank	#N/A	#N/A	MaizeGDB_GenBank	#N/A	#N/A	RefSeq_dna	NM_001165453;NM_001151853;NM_001174221	hypothetical protein LOC100303825 (LOC100303825), mRNA;hypothetical protein LOC100278648 (LOC100278648), mRNA;hypothetical protein LOC100381366 (LOC100381366), mRNA	RefSeq_peptide	NP_001158925;NP_001145325;NP_001167692	hypothetical protein LOC100303825 ;hypothetical protein LOC100278648 ;hypothetical protein LOC100381366	UniGene	Zm.157178;Zm.156070;Zm.141888	Hypothetical protein LOC100381366;Hypothetical protein LOC100303825;Hypothetical protein LOC100278648	Uniprot/SPTREMBL	B6SR00;B6UBR7;B4G1V7	Putative uncharacterized protein ;Putative uncharacterized protein ;Putative uncharacterized protein	Uniprot/SWISSPROT	#N/A	#N/A
33	GRMZM2G122039	EntrezGene	#N/A	#N/A	GO	GO:0008121;GO:0006122	ubiquinol-cytochrome-c reductase activity;mitochondrial electron transport, ubiquinol to cytochrome c	GenBank	#N/A	#N/A	MaizeGDB_GenBank	#N/A	#N/A	RefSeq_dna	#N/A	#N/A	RefSeq_peptide	#N/A	#N/A	UniGene	#N/A	#N/A	Uniprot/SPTREMBL	#N/A	#N/A	Uniprot/SWISSPROT	#N/A	#N/A
34	GRMZM2G122563	EntrezGene	#N/A	#N/A	GO	GO:0000287;GO:0015977;GO:0016984	magnesium ion binding;carbon fixation;ribulose-bisphosphate carboxylase activity	GenBank	#N/A	#N/A	MaizeGDB_GenBank	#N/A	#N/A	RefSeq_dna	#N/A	#N/A	RefSeq_peptide	#N/A	#N/A	UniGene	#N/A	#N/A	Uniprot/SPTREMBL	#N/A	#N/A	Uniprot/SWISSPROT	#N/A	#N/A
35	GRMZM2G138750	EntrezGene	#N/A	#N/A	GO	GO:0009055;GO:0020037;GO:0005506;GO:0004497;GO:0055114	electron carrier activity;heme binding;iron ion binding;monooxygenase activity;oxidation reduction	GenBank	#N/A	#N/A	MaizeGDB_GenBank	#N/A	#N/A	RefSeq_dna	#N/A	#N/A	RefSeq_peptide	#N/A	#N/A	UniGene	Zm.37378	Hypothetical protein LOC100382270	Uniprot/SPTREMBL	B6U8A2	Cytochrome P450 CYP734A8	Uniprot/SWISSPROT	#N/A	#N/A
36	GRMZM2G140078	EntrezGene	#N/A	#N/A	GO	GO:0008152;GO:0005992;GO:0003824	metabolic process;trehalose biosynthetic process;catalytic activity	GenBank	#N/A	#N/A	MaizeGDB_GenBank	#N/A	#N/A	RefSeq_dna	#N/A	#N/A	RefSeq_peptide	#N/A	#N/A	UniGene	Zm.18612	Full-length cDNA clone ZM_BFb0207C15	Uniprot/SPTREMBL	#N/A	#N/A	Uniprot/SWISSPROT	#N/A	#N/A
37	GRMZM2G140408	EntrezGene	845230;845231	ribosomal protein S15;ribosomal protein S15	GO	GO:0005840;GO:0006412;GO:0005622;GO:0003735	ribosome;translation;intracellular;structural constituent of ribosome	GenBank	#N/A	#N/A	MaizeGDB_GenBank	#N/A	#N/A	RefSeq_dna	#N/A	#N/A	RefSeq_peptide	NP_043083;NP_043094	ribosomal protein S15 ;ribosomal protein S15	UniGene	Zm.141650;Zm.140858;Zm.141511;Zm.93026	Transcribed locus;Transcribed locus;Transcribed locus;TSA: Zea mays contig08948, mRNA sequence	Uniprot/SPTREMBL	Q70VA4	30S ribosomal protein S15 Fragment	Uniprot/SWISSPROT	P17703	30S ribosomal protein S15, chloroplastic
38	GRMZM2G140996	EntrezGene	100282209	O-methyltransferase ZRP4	GO	GO:0008171;GO:0004867;GO:0008168;GO:0046983	O-methyltransferase activity;serine-type endopeptidase inhibitor activity;methyltransferase activity;protein dimerization activity	GenBank	#N/A	#N/A	MaizeGDB_GenBank	#N/A	#N/A	RefSeq_dna	NM_001155121	O-methyltransferase ZRP4 (LOC100282209), mRNA	RefSeq_peptide	NP_001148593	O-methyltransferase ZRP4	UniGene	Zm.5599	O-methyltransferase ZRP4	Uniprot/SPTREMBL	B6T4X7;B4FQY7;B4FI94	O-methyltransferase ZRP4 ;Putative uncharacterized protein ;Putative uncharacterized protein	Uniprot/SWISSPROT	#N/A	#N/A
39	GRMZM2G141526	EntrezGene	#N/A	#N/A	GO	GO:0005576	extracellular region	GenBank	#N/A	#N/A	MaizeGDB_GenBank	#N/A	#N/A	RefSeq_dna	#N/A	#N/A	RefSeq_peptide	#N/A	#N/A	UniGene	Zm.122127	Clone 379900 mRNA sequence	Uniprot/SPTREMBL	#N/A	#N/A	Uniprot/SWISSPROT	#N/A	#N/A
40	GRMZM2G142820	EntrezGene	100278862	hypothetical protein LOC100278862	GO	#N/A	#N/A	GenBank	#N/A	#N/A	MaizeGDB_GenBank	#N/A	#N/A	RefSeq_dna	NM_001152001	hypothetical protein LOC100278862 (LOC100278862), mRNA	RefSeq_peptide	NP_001145473	hypothetical protein LOC100278862	UniGene	Zm.125194	Hypothetical protein LOC100278862	Uniprot/SPTREMBL	B6UEQ4	Putative uncharacterized protein	Uniprot/SWISSPROT	#N/A	#N/A
41	GRMZM2G148022	EntrezGene	#N/A	#N/A	GO	GO:0016020;GO:0051260	membrane;protein homooligomerization	GenBank	#N/A	#N/A	MaizeGDB_GenBank	#N/A	#N/A	RefSeq_dna	#N/A	#N/A	RefSeq_peptide	#N/A	#N/A	UniGene	Zm.37303	Full-length cDNA clone ZM_BFb0334P17	Uniprot/SPTREMBL	C4J315	Putative uncharacterized protein	Uniprot/SWISSPROT	#N/A	#N/A
42	GRMZM2G162284	EntrezGene	#N/A	#N/A	GO	GO:0005634;GO:0003677	nucleus;DNA binding	GenBank	#N/A	#N/A	MaizeGDB_GenBank	#N/A	#N/A	RefSeq_dna	#N/A	#N/A	RefSeq_peptide	#N/A	#N/A	UniGene	#N/A	#N/A	Uniprot/SPTREMBL	#N/A	#N/A	Uniprot/SWISSPROT	#N/A	#N/A
43	GRMZM2G176433	EntrezGene	100275307	hypothetical protein LOC100275307	GO	#N/A	#N/A	GenBank	#N/A	#N/A	MaizeGDB_GenBank	#N/A	#N/A	RefSeq_dna	NM_001149418	hypothetical protein LOC100275307 (LOC100275307), mRNA	RefSeq_peptide	NP_001142890	hypothetical protein LOC100275307	UniGene	#N/A	#N/A	Uniprot/SPTREMBL	B6SR55	Putative uncharacterized protein	Uniprot/SWISSPROT	#N/A	#N/A
44	GRMZM2G313020	EntrezGene	#N/A	#N/A	GO	GO:0006508;GO:0004197	proteolysis;cysteine-type endopeptidase activity	GenBank	#N/A	#N/A	MaizeGDB_GenBank	#N/A	#N/A	RefSeq_dna	#N/A	#N/A	RefSeq_peptide	#N/A	#N/A	UniGene	#N/A	#N/A	Uniprot/SPTREMBL	#N/A	#N/A	Uniprot/SWISSPROT	#N/A	#N/A
45	GRMZM2G319537	EntrezGene	#N/A	#N/A	GO	GO:0005840;GO:0003723;GO:0006412;GO:0005622;GO:0003735;GO:0015935	ribosome;RNA binding;translation;intracellular;structural constituent of ribosome;small ribosomal subunit	GenBank	#N/A	#N/A	MaizeGDB_GenBank	#N/A	#N/A	RefSeq_dna	#N/A	#N/A	RefSeq_peptide	#N/A	#N/A	UniGene	#N/A	#N/A	Uniprot/SPTREMBL	#N/A	#N/A	Uniprot/SWISSPROT	#N/A	#N/A
46	GRMZM2G320373	EntrezGene	100285645;100286368	nonspecific lipid-transfer protein AKCS9;nonspecific lipid-transfer protein AKCS9	GO	GO:0050825;GO:0050826;GO:0042309	ice binding;response to freezing;homoiothermy	GenBank	#N/A	#N/A	MaizeGDB_GenBank	#N/A	#N/A	RefSeq_dna	NM_001159255;NM_001158536	nonspecific lipid-transfer protein AKCS9 (LOC100286368), mRNA;nonspecific lipid-transfer protein AKCS9 (LOC100285645), mRNA	RefSeq_peptide	NP_001152008;NP_001152727	nonspecific lipid-transfer protein AKCS9 ;nonspecific lipid-transfer protein AKCS9	UniGene	Zm.17726	Nonspecific lipid-transfer protein AKCS9	Uniprot/SPTREMBL	B6UII5;B6U7P4	Nonspecific lipid-transfer protein AKCS9 ;Nonspecific lipid-transfer protein AKCS9	Uniprot/SWISSPROT	#N/A	#N/A
47	GRMZM2G323287	EntrezGene	#N/A	#N/A	GO	#N/A	#N/A	GenBank	#N/A	#N/A	MaizeGDB_GenBank	#N/A	#N/A	RefSeq_dna	#N/A	#N/A	RefSeq_peptide	#N/A	#N/A	UniGene	Zm.156811	Hypothetical protein LOC100274640	Uniprot/SPTREMBL	B6SGR4	Putative uncharacterized protein	Uniprot/SWISSPROT	#N/A	#N/A
48	GRMZM2G336871	EntrezGene	100240694	LOC100240694	GO	#N/A	#N/A	GenBank	FJ445006	product:autophagy-related 8a variant 1	MaizeGDB_GenBank	#N/A	#N/A	RefSeq_dna	NM_001144020	LOC100240694 (pco136400), mRNA	RefSeq_peptide	NP_001137492	LOC100240694	UniGene	Zm.136836;Zm.116474	Transcribed locus, strongly similar to NP_001137492.1 LOC100240694 [Zea mays];Transcribed locus	Uniprot/SPTREMBL	B6SIF1	Autophagy-related 8a variant 1Autophagy-related protein 8 ;	Uniprot/SWISSPROT	#N/A	#N/A
49	GRMZM2G339728	EntrezGene	#N/A	#N/A	GO	GO:0016020;GO:0051260	membrane;protein homooligomerization	GenBank	#N/A	#N/A	MaizeGDB_GenBank	#N/A	#N/A	RefSeq_dna	NM_001151348	hypothetical protein LOC100277901 (LOC100277901), mRNA	RefSeq_peptide	NP_001144820	hypothetical protein LOC100277901	UniGene	Zm.155590	Hypothetical protein LOC100277901	Uniprot/SPTREMBL	#N/A	#N/A	Uniprot/SWISSPROT	#N/A	#N/A
50	GRMZM2G343713	EntrezGene	#N/A	#N/A	GO	GO:0005840;GO:0003723;GO:0015934;GO:0006412;GO:0005622;GO:0016740;GO:0003735	ribosome;RNA binding;large ribosomal subunit;translation;intracellular;transferase activity;structural constituent of ribosome	GenBank	#N/A	#N/A	MaizeGDB_GenBank	#N/A	#N/A	RefSeq_dna	#N/A	#N/A	RefSeq_peptide	#N/A	#N/A	UniGene	#N/A	#N/A	Uniprot/SPTREMBL	#N/A	#N/A	Uniprot/SWISSPROT	#N/A	#N/A
51	GRMZM2G354775	EntrezGene	#N/A	#N/A	GO	GO:0005840;GO:0006412;GO:0005622;GO:0003735	ribosome;translation;intracellular;structural constituent of ribosome	GenBank	#N/A	#N/A	MaizeGDB_GenBank	#N/A	#N/A	RefSeq_dna	#N/A	#N/A	RefSeq_peptide	#N/A	#N/A	UniGene	#N/A	#N/A	Uniprot/SPTREMBL	#N/A	#N/A	Uniprot/SWISSPROT	#N/A	#N/A
52	GRMZM2G356839	EntrezGene	#N/A	#N/A	GO	#N/A	#N/A	GenBank	#N/A	#N/A	MaizeGDB_GenBank	#N/A	#N/A	RefSeq_dna	#N/A	#N/A	RefSeq_peptide	#N/A	#N/A	UniGene	Zm.150743;Zm.81181	TSA: Zea mays contig10796, mRNA sequence;LOC100274681	Uniprot/SPTREMBL	B6SH77	Putative uncharacterized protein	Uniprot/SWISSPROT	#N/A	#N/A
53	GRMZM2G377539	EntrezGene	#N/A	#N/A	GO	#N/A	#N/A	GenBank	#N/A	#N/A	MaizeGDB_GenBank	#N/A	#N/A	RefSeq_dna	#N/A	#N/A	RefSeq_peptide	#N/A	#N/A	UniGene	Zm.119965	Transcribed locus, moderately similar to NP_001140540.1 hypothetical protein LOC100272605 [Zea mays]	Uniprot/SPTREMBL	#N/A	#N/A	Uniprot/SWISSPROT	#N/A	#N/A
54	GRMZM2G390207	EntrezGene	#N/A	#N/A	GO	GO:0016627;GO:0008152;GO:0055114	oxidoreductase activity, acting on the CH-CH group of donors;metabolic process;oxidation reduction	GenBank	#N/A	#N/A	MaizeGDB_GenBank	#N/A	#N/A	RefSeq_dna	#N/A	#N/A	RefSeq_peptide	#N/A	#N/A	UniGene	#N/A	#N/A	Uniprot/SPTREMBL	#N/A	#N/A	Uniprot/SWISSPROT	#N/A	#N/A
55	GRMZM2G396477	EntrezGene	#N/A	#N/A	GO	GO:0005488	binding	GenBank	#N/A	#N/A	MaizeGDB_GenBank	#N/A	#N/A	RefSeq_dna	#N/A	#N/A	RefSeq_peptide	#N/A	#N/A	UniGene	Zm.18663	Transcribed locus	Uniprot/SPTREMBL	#N/A	#N/A	Uniprot/SWISSPROT	#N/A	#N/A
56	GRMZM2G399844	EntrezGene	100383355	hypothetical protein LOC100383355	GO	#N/A	#N/A	GenBank	#N/A	#N/A	MaizeGDB_GenBank	#N/A	#N/A	RefSeq_dna	NM_001176011	hypothetical protein LOC100383355 (LOC100383355), mRNA	RefSeq_peptide	NP_001169482	hypothetical protein LOC100383355	UniGene	Zm.137743	Hypothetical protein LOC100217266	Uniprot/SPTREMBL	C0PFB3	Putative uncharacterized protein	Uniprot/SWISSPROT	#N/A	#N/A
57	GRMZM2G400156	EntrezGene	100304064	SAUR33 - auxin-responsive SAUR family member	GO	#N/A	#N/A	GenBank	#N/A	#N/A	MaizeGDB_GenBank	#N/A	#N/A	RefSeq_dna	NM_001165570	SAUR33 - auxin-responsive SAUR family member (LOC100304064), mRNA	RefSeq_peptide	NP_001159042	SAUR33 - auxin-responsive SAUR family member	UniGene	Zm.139639	SAUR33 - auxin-responsive SAUR family member	Uniprot/SPTREMBL	B6TWI9	SAUR33-auxin-responsive SAUR family member	Uniprot/SWISSPROT	#N/A	#N/A
58	GRMZM2G400167	EntrezGene	100127539	LOC100127539	GO	#N/A	#N/A	GenBank	EU241937	product:ZCN26	MaizeGDB_GenBank	#N/A	#N/A	RefSeq_dna	NM_001112794	LOC100127539 (gpm849), mRNA	RefSeq_peptide	NP_001106265	LOC100127539	UniGene	Zm.103216	LOC100127539	Uniprot/SPTREMBL	A8WET3	ZCN26	Uniprot/SWISSPROT	#N/A	#N/A
59	GRMZM2G405476	EntrezGene	845216;845215	50S ribosomal protein L2;50S ribosomal protein L2	GO	GO:0005840;GO:0003723;GO:0015934;GO:0006412;GO:0005622;GO:0016740;GO:0003735	ribosome;RNA binding;large ribosomal subunit;translation;intracellular;transferase activity;structural constituent of ribosome	GenBank	#N/A	#N/A	MaizeGDB_GenBank	#N/A	#N/A	RefSeq_dna	#N/A	#N/A	RefSeq_peptide	NP_043110;NP_043066	ribosomal protein L2 ;ribosomal protein L2	UniGene	Zm.93610	Transcribed locus	Uniprot/SPTREMBL	#N/A	#N/A	Uniprot/SWISSPROT	P17788	50S ribosomal protein L2, chloroplastic
60	GRMZM2G412604	EntrezGene	100191283	LOC100191283	GO	GO:0016769;GO:0006520;GO:0016829;GO:0009058;GO:0008483;GO:0016847;GO:0030170;GO:0006519	transferase activity, transferring nitrogenous groups;cellular amino acid metabolic process;lyase activity;biosynthetic process;transaminase activity;1-aminocyclopropane-1-carboxylate synthase activity;pyridoxal phosphate binding;cellular amino acid and derivative metabolic process	GenBank	#N/A	#N/A	MaizeGDB_GenBank	#N/A	#N/A	RefSeq_dna	NM_001136717	LOC100191283 (pco115235a), mRNA	RefSeq_peptide	NP_001130189	hypothetical protein LOC100191283	UniGene	Zm.19579;Zm.154377	LOC100191283;TSA: Zea mays contig33896, mRNA sequence	Uniprot/SPTREMBL	B4F891	Putative uncharacterized protein	Uniprot/SWISSPROT	#N/A	#N/A
61	GRMZM2G427404	EntrezGene	#N/A	#N/A	GO	GO:0005840;GO:0003723;GO:0015934;GO:0006412;GO:0005622;GO:0016740;GO:0003735	ribosome;RNA binding;large ribosomal subunit;translation;intracellular;transferase activity;structural constituent of ribosome	GenBank	#N/A	#N/A	MaizeGDB_GenBank	#N/A	#N/A	RefSeq_dna	#N/A	#N/A	RefSeq_peptide	#N/A	#N/A	UniGene	Zm.99483;Zm.110946	TSA: Zea mays contig47430, mRNA sequence;Transcribed locus	Uniprot/SPTREMBL	#N/A	#N/A	Uniprot/SWISSPROT	#N/A	#N/A
62	GRMZM2G427697	EntrezGene	#N/A	#N/A	GO	#N/A	#N/A	GenBank	#N/A	#N/A	MaizeGDB_GenBank	#N/A	#N/A	RefSeq_dna	#N/A	#N/A	RefSeq_peptide	#N/A	#N/A	UniGene	#N/A	#N/A	Uniprot/SPTREMBL	B6U4H3;B4FL45	Putative uncharacterized protein ;Putative uncharacterized protein	Uniprot/SWISSPROT	#N/A	#N/A
63	GRMZM2G430482	EntrezGene	4055946;1466390;1466366	hypothetical protein;hypothetical protein;hypothetical protein	GO	#N/A	#N/A	GenBank	#N/A	#N/A	MaizeGDB_GenBank	#N/A	#N/A	RefSeq_dna	#N/A	#N/A	RefSeq_peptide	NP_043111;NP_043067;YP_588383	hypothetical protein ZemaCp110 ;hypothetical protein ZemaCp066 ;hypothetical protein ZeamMp131	UniGene	Zm.93610	Transcribed locus	Uniprot/SPTREMBL	Q6R9C5	Putative uncharacterized protein orf137-a-ct	Uniprot/SWISSPROT	Q37082	Uncharacterized protein ycf72 (ORF137)
64	GRMZM2G448151	EntrezGene	845237	30S ribosomal protein S3	GO	GO:0005840;GO:0003723;GO:0006412;GO:0005622;GO:0003735;GO:0015935	ribosome;RNA binding;translation;intracellular;structural constituent of ribosome;small ribosomal subunit	GenBank	#N/A	#N/A	MaizeGDB_GenBank	#N/A	#N/A	RefSeq_dna	#N/A	#N/A	RefSeq_peptide	NP_043062	ribosomal protein S3	UniGene	Zm.115900;Zm.52251	Transcribed locus;Transcribed locus	Uniprot/SPTREMBL	#N/A	#N/A	Uniprot/SWISSPROT	P06586	30S ribosomal protein S3, chloroplastic
65	GRMZM2G465812	EntrezGene	542689	LOC542689	GO	GO:0000287;GO:0016829;GO:0008152	magnesium ion binding;lyase activity;metabolic process	GenBank	#N/A	#N/A	MaizeGDB_GenBank	#N/A	#N/A	RefSeq_dna	NM_001112205	LOC542689 (IDP70), mRNA	RefSeq_peptide	NP_001105675	LOC542689	UniGene	Zm.2757	LOC542689	Uniprot/SPTREMBL	Q5GJ58	Terpene synthase 9	Uniprot/SWISSPROT	#N/A	#N/A
66	GRMZM2G469839	EntrezGene	#N/A	#N/A	GO	GO:0008152;GO:0008168;GO:0008610	metabolic process;methyltransferase activity;lipid biosynthetic process	GenBank	#N/A	#N/A	MaizeGDB_GenBank	#N/A	#N/A	RefSeq_dna	#N/A	#N/A	RefSeq_peptide	#N/A	#N/A	UniGene	#N/A	#N/A	Uniprot/SPTREMBL	#N/A	#N/A	Uniprot/SWISSPROT	#N/A	#N/A
67	GRMZM5G803441	EntrezGene	845219;845220	50S ribosomal protein L23;50S ribosomal protein L23	GO	GO:0005840;GO:0003723;GO:0006412;GO:0005622;GO:0003735	ribosome;RNA binding;translation;intracellular;structural constituent of ribosome	GenBank	#N/A	#N/A	MaizeGDB_GenBank	#N/A	#N/A	RefSeq_dna	#N/A	#N/A	RefSeq_peptide	NP_043068;NP_043109	ribosomal protein L23 ;ribosomal protein L23	UniGene	#N/A	#N/A	Uniprot/SPTREMBL	#N/A	#N/A	Uniprot/SWISSPROT	P09387	50S ribosomal protein L23, chloroplastic
68	GRMZM5G804652	#N/A	#N/A	#N/A	#N/A	#N/A	#N/A	#N/A	#N/A	#N/A	#N/A	#N/A	#N/A	#N/A	#N/A	#N/A	#N/A	#N/A	#N/A	#N/A	#N/A	#N/A	#N/A	#N/A	#N/A	#N/A	#N/A	#N/A
69	GRMZM5G813019	EntrezGene	845216;845215	50S ribosomal protein L2;50S ribosomal protein L2	GO	GO:0005840;GO:0003723;GO:0015934;GO:0006412;GO:0005622;GO:0016740;GO:0003735	ribosome;RNA binding;large ribosomal subunit;translation;intracellular;transferase activity;structural constituent of ribosome	GenBank	#N/A	#N/A	MaizeGDB_GenBank	#N/A	#N/A	RefSeq_dna	#N/A	#N/A	RefSeq_peptide	NP_043110;NP_043066	ribosomal protein L2 ;ribosomal protein L2	UniGene	#N/A	#N/A	Uniprot/SPTREMBL	#N/A	#N/A	Uniprot/SWISSPROT	P17788	50S ribosomal protein L2, chloroplastic
70	GRMZM5G818111	EntrezGene	845216;845215	50S ribosomal protein L2;50S ribosomal protein L2	GO	GO:0005840;GO:0003723;GO:0015934;GO:0006412;GO:0005622;GO:0016740;GO:0003735	ribosome;RNA binding;large ribosomal subunit;translation;intracellular;transferase activity;structural constituent of ribosome	GenBank	#N/A	#N/A	MaizeGDB_GenBank	#N/A	#N/A	RefSeq_dna	#N/A	#N/A	RefSeq_peptide	NP_043110;NP_043066	ribosomal protein L2 ;ribosomal protein L2	UniGene	#N/A	#N/A	Uniprot/SPTREMBL	#N/A	#N/A	Uniprot/SWISSPROT	P17788	50S ribosomal protein L2, chloroplastic
71	GRMZM5G822438	EntrezGene	#N/A	#N/A	GO	#N/A	#N/A	GenBank	#N/A	#N/A	MaizeGDB_GenBank	#N/A	#N/A	RefSeq_dna	#N/A	#N/A	RefSeq_peptide	#N/A	#N/A	UniGene	Zm.110946	Transcribed locus	Uniprot/SPTREMBL	#N/A	#N/A	Uniprot/SWISSPROT	#N/A	#N/A
72	GRMZM5G827951	EntrezGene	1466365;4055878;1466391	hypothetical protein;hypothetical protein;hypothetical protein	GO	GO:0005840;GO:0003723;GO:0015934;GO:0006412;GO:0005622;GO:0016740;GO:0003735	ribosome;RNA binding;large ribosomal subunit;translation;intracellular;transferase activity;structural constituent of ribosome	GenBank	#N/A	#N/A	MaizeGDB_GenBank	#N/A	#N/A	RefSeq_dna	#N/A	#N/A	RefSeq_peptide	NP_043065;NP_043112;YP_588382	hypothetical protein ZemaCp064 ;hypothetical protein ZemaCp111 ;hypothetical protein ZeamMp129	UniGene	Zm.93610;Zm.97447	Transcribed locus;Transcribed locus	Uniprot/SPTREMBL	Q6R9C6	Putative uncharacterized protein orf247-ct	Uniprot/SWISSPROT	#N/A	#N/A
73	GRMZM5G830747	#N/A	#N/A	#N/A	#N/A	#N/A	#N/A	#N/A	#N/A	#N/A	#N/A	#N/A	#N/A	#N/A	#N/A	#N/A	#N/A	#N/A	#N/A	#N/A	#N/A	#N/A	#N/A	#N/A	#N/A	#N/A	#N/A	#N/A
74	GRMZM5G838396	EntrezGene	845237	30S ribosomal protein S3	GO	GO:0005840;GO:0003723;GO:0006412;GO:0005622;GO:0003735;GO:0015935	ribosome;RNA binding;translation;intracellular;structural constituent of ribosome;small ribosomal subunit	GenBank	#N/A	#N/A	MaizeGDB_GenBank	#N/A	#N/A	RefSeq_dna	#N/A	#N/A	RefSeq_peptide	NP_043062	ribosomal protein S3	UniGene	Zm.115900	Transcribed locus	Uniprot/SPTREMBL	#N/A	#N/A	Uniprot/SWISSPROT	P06586	30S ribosomal protein S3, chloroplastic
75	GRMZM5G854146	EntrezGene	1466365;4055878;1466391	hypothetical protein;hypothetical protein;hypothetical protein	GO	GO:0005840;GO:0003723;GO:0015934;GO:0006412;GO:0005622;GO:0016740;GO:0003735	ribosome;RNA binding;large ribosomal subunit;translation;intracellular;transferase activity;structural constituent of ribosome	GenBank	#N/A	#N/A	MaizeGDB_GenBank	#N/A	#N/A	RefSeq_dna	#N/A	#N/A	RefSeq_peptide	NP_043065;NP_043112;YP_588382	hypothetical protein ZemaCp064 ;hypothetical protein ZemaCp111 ;hypothetical protein ZeamMp129	UniGene	Zm.93610;Zm.97447	Transcribed locus;Transcribed locus	Uniprot/SPTREMBL	Q6R9C6	Putative uncharacterized protein orf247-ct	Uniprot/SWISSPROT	#N/A	#N/A
76	GRMZM5G854428	EntrezGene	#N/A	#N/A	GO	#N/A	#N/A	GenBank	#N/A	#N/A	MaizeGDB_GenBank	#N/A	#N/A	RefSeq_dna	#N/A	#N/A	RefSeq_peptide	#N/A	#N/A	UniGene	Zm.93610	Transcribed locus	Uniprot/SPTREMBL	#N/A	#N/A	Uniprot/SWISSPROT	#N/A	#N/A
77	GRMZM5G855343	EntrezGene	#N/A	#N/A	GO	GO:0005840;GO:0003723;GO:0006412;GO:0005622;GO:0003735;GO:0015935	ribosome;RNA binding;translation;intracellular;structural constituent of ribosome;small ribosomal subunit	GenBank	#N/A	#N/A	MaizeGDB_GenBank	#N/A	#N/A	RefSeq_dna	#N/A	#N/A	RefSeq_peptide	#N/A	#N/A	UniGene	#N/A	#N/A	Uniprot/SPTREMBL	#N/A	#N/A	Uniprot/SWISSPROT	#N/A	#N/A
78	GRMZM5G870855	EntrezGene	845219;845220	50S ribosomal protein L23;50S ribosomal protein L23	GO	GO:0005840;GO:0003723;GO:0006412;GO:0005622;GO:0003735	ribosome;RNA binding;translation;intracellular;structural constituent of ribosome	GenBank	#N/A	#N/A	MaizeGDB_GenBank	#N/A	#N/A	RefSeq_dna	#N/A	#N/A	RefSeq_peptide	NP_043068;NP_043109	ribosomal protein L23 ;ribosomal protein L23	UniGene	#N/A	#N/A	Uniprot/SPTREMBL	#N/A	#N/A	Uniprot/SWISSPROT	P09387	50S ribosomal protein L23, chloroplastic
79	GRMZM5G871727	EntrezGene	#N/A	#N/A	GO	#N/A	#N/A	GenBank	#N/A	#N/A	MaizeGDB_GenBank	#N/A	#N/A	RefSeq_dna	#N/A	#N/A	RefSeq_peptide	#N/A	#N/A	UniGene	#N/A	#N/A	Uniprot/SPTREMBL	C0P689	Putative uncharacterized protein	Uniprot/SWISSPROT	#N/A	#N/A
80	GRMZM5G878615	EntrezGene	#N/A	#N/A	GO	GO:0005524;GO:0005515	ATP binding;protein binding	GenBank	#N/A	#N/A	MaizeGDB_GenBank	#N/A	#N/A	RefSeq_dna	#N/A	#N/A	RefSeq_peptide	#N/A	#N/A	UniGene	#N/A	#N/A	Uniprot/SPTREMBL	#N/A	#N/A	Uniprot/SWISSPROT	#N/A	#N/A
81	GRMZM5G882631	EntrezGene	100381632	hypothetical protein LOC100381632	GO	#N/A	#N/A	GenBank	#N/A	#N/A	MaizeGDB_GenBank	#N/A	#N/A	RefSeq_dna	NM_001174449	hypothetical protein LOC100381632 (LOC100381632), mRNA	RefSeq_peptide	NP_001167920	hypothetical protein LOC100381632	UniGene	Zm.156769	Hypothetical protein LOC100381632	Uniprot/SPTREMBL	C0HHM8	Putative uncharacterized protein	Uniprot/SWISSPROT	#N/A	#N/A
82	GRMZM5G888793	EntrezGene	#N/A	#N/A	GO	GO:0005840;GO:0003723;GO:0006412;GO:0005622;GO:0003735;GO:0015935	ribosome;RNA binding;translation;intracellular;structural constituent of ribosome;small ribosomal subunit	GenBank	#N/A	#N/A	MaizeGDB_GenBank	#N/A	#N/A	RefSeq_dna	#N/A	#N/A	RefSeq_peptide	#N/A	#N/A	UniGene	#N/A	#N/A	Uniprot/SPTREMBL	#N/A	#N/A	Uniprot/SWISSPROT	#N/A	#N/A
83	GRMZM5G899315	EntrezGene	#N/A	#N/A	GO	GO:0005840;GO:0003723;GO:0006412;GO:0005622;GO:0003735;GO:0015935	ribosome;RNA binding;translation;intracellular;structural constituent of ribosome;small ribosomal subunit	GenBank	#N/A	#N/A	MaizeGDB_GenBank	#N/A	#N/A	RefSeq_dna	#N/A	#N/A	RefSeq_peptide	#N/A	#N/A	UniGene	#N/A	#N/A	Uniprot/SPTREMBL	#N/A	#N/A	Uniprot/SWISSPROT	#N/A	#N/A
84	GRMZM5G899836	EntrezGene	4055946;1466390;1466366	hypothetical protein;hypothetical protein;hypothetical protein	GO	#N/A	#N/A	GenBank	#N/A	#N/A	MaizeGDB_GenBank	#N/A	#N/A	RefSeq_dna	#N/A	#N/A	RefSeq_peptide	NP_043111;NP_043067;YP_588383	hypothetical protein ZemaCp110 ;hypothetical protein ZemaCp066 ;hypothetical protein ZeamMp131	UniGene	Zm.110946	Transcribed locus	Uniprot/SPTREMBL	Q6R9C5	Putative uncharacterized protein orf137-a-ct	Uniprot/SWISSPROT	Q37082	Uncharacterized protein ycf72 (ORF137)

## Sheet: Node 5 DOWN
	gene	EntrezGene	EG_Accession	EG_Description	GeneOntology	GO_Accession	GO_Annotation	GenBank	GB_Accession	GB_Description	MaizeGDB_GenBank	MGB_Accession	MGB_Description	RefSeq_dna	RS_Accession	RS_Description	RefSeq_peptide	RSP_Accession	RSP_Description	UniGene	UG_Accession	UG_Description	Uniprot.SPTREMBL	Trembl_Accession	Trembl_Description	Uniprot.SWISSPROT	SP_Accession	SP_Description
1	AC194022.3_FG013	#N/A	#N/A	#N/A	#N/A	#N/A	#N/A	#N/A	#N/A	#N/A	#N/A	#N/A	#N/A	#N/A	#N/A	#N/A	#N/A	#N/A	#N/A	#N/A	#N/A	#N/A	#N/A	#N/A	#N/A	#N/A	#N/A	#N/A
2	AC196957.3_FG005	#N/A	#N/A	#N/A	#N/A	#N/A	#N/A	#N/A	#N/A	#N/A	#N/A	#N/A	#N/A	#N/A	#N/A	#N/A	#N/A	#N/A	#N/A	#N/A	#N/A	#N/A	#N/A	#N/A	#N/A	#N/A	#N/A	#N/A
3	GRMZM2G002555	EntrezGene	100281418	protein kinase/ transmembrane receptor protein serine/threonine kinase	GO	GO:0005524;GO:0004674;GO:0004672;GO:0006468	ATP binding;protein serine/threonine kinase activity;protein kinase activity;protein amino acid phosphorylation	GenBank	#N/A	#N/A	MaizeGDB_GenBank	#N/A	#N/A	RefSeq_dna	NM_001154336	protein kinase/ transmembrane receptor protein serine/threonine kinase (LOC100281418), mRNA	RefSeq_peptide	NP_001147808	protein kinase/ transmembrane receptor protein serine/threonine kinase	UniGene	Zm.120206	Protein kinase/ transmembrane receptor protein serine/threonine kinase	Uniprot/SPTREMBL	B6SV77	Protein kinase/ transmembrane receptor protein serine/threonine kinase	Uniprot/SWISSPROT	#N/A	#N/A
4	GRMZM2G002652	EntrezGene	100279205	hypothetical protein LOC100279205	GO	GO:0016769;GO:0009058;GO:0008483;GO:0030170;GO:0016847;GO:0006519	transferase activity, transferring nitrogenous groups;biosynthetic process;transaminase activity;pyridoxal phosphate binding;1-aminocyclopropane-1-carboxylate synthase activity;cellular amino acid and derivative metabolic process	GenBank	#N/A	#N/A	MaizeGDB_GenBank	#N/A	#N/A	RefSeq_dna	NM_001152229	hypothetical protein LOC100279205 (LOC100279205), mRNA	RefSeq_peptide	NP_001145701	hypothetical protein LOC100279205	UniGene	Zm.17532;Zm.137437	Hypothetical protein LOC100279205;Transcribed locus, moderately similar to NP_001145701.1 hypothetical protein LOC100279205 [Zea mays]	Uniprot/SPTREMBL	B7ZWW7	Putative uncharacterized protein	Uniprot/SWISSPROT	#N/A	#N/A
5	GRMZM2G003138	EntrezGene	100281769	acyltransferase	GO	GO:0016020;GO:0008152;GO:0003824;GO:0008415;GO:0009058;GO:0006633;GO:0016747;GO:0008610	membrane;metabolic process;catalytic activity;acyltransferase activity;biosynthetic process;fatty acid biosynthetic process;transferase activity, transferring acyl groups other than amino-acyl groups;lipid biosynthetic process	GenBank	#N/A	#N/A	MaizeGDB_GenBank	#N/A	#N/A	RefSeq_dna	NM_001154689	acyltransferase (LOC100281769), mRNA	RefSeq_peptide	NP_001148161	acyltransferase	UniGene	Zm.92801	Acyltransferase	Uniprot/SPTREMBL	B6SYP9	Acyltransferase	Uniprot/SWISSPROT	#N/A	#N/A
6	GRMZM2G009438	EntrezGene	#N/A	#N/A	GO	#N/A	#N/A	GenBank	#N/A	#N/A	MaizeGDB_GenBank	#N/A	#N/A	RefSeq_dna	#N/A	#N/A	RefSeq_peptide	#N/A	#N/A	UniGene	Zm.101058	Transcribed locus, moderately similar to XP_002447777.1 hypothetical protein SORBIDRAFT_06g015405 [Sorghum bicolor]	Uniprot/SPTREMBL	#N/A	#N/A	Uniprot/SWISSPROT	#N/A	#N/A
7	GRMZM2G015654	EntrezGene	#N/A	#N/A	GO	GO:0016020;GO:0008107;GO:0042546	membrane;galactoside 2-alpha-L-fucosyltransferase activity;cell wall biogenesis	GenBank	#N/A	#N/A	MaizeGDB_GenBank	#N/A	#N/A	RefSeq_dna	#N/A	#N/A	RefSeq_peptide	#N/A	#N/A	UniGene	#N/A	#N/A	Uniprot/SPTREMBL	#N/A	#N/A	Uniprot/SWISSPROT	#N/A	#N/A
8	GRMZM2G020631	EntrezGene	100273138	hypothetical protein LOC100273138	GO	GO:0055114;GO:0016491	oxidation reduction;oxidoreductase activity	GenBank	#N/A	#N/A	MaizeGDB_GenBank	#N/A	#N/A	RefSeq_dna	NM_001147585	hypothetical protein LOC100273138 (LOC100273138), mRNA	RefSeq_peptide	NP_001141057	hypothetical protein LOC100273138	UniGene	Zm.98993	Hypothetical protein LOC100273138	Uniprot/SPTREMBL	B4FT62	Putative uncharacterized protein	Uniprot/SWISSPROT	#N/A	#N/A
9	GRMZM2G032430	EntrezGene	100281264	extensin	GO	GO:0046872;GO:0030001	metal ion binding;metal ion transport	GenBank	#N/A	#N/A	MaizeGDB_GenBank	#N/A	#N/A	RefSeq_dna	NM_001154183	extensin (LOC100281264), mRNA	RefSeq_peptide	NP_001147655	extensin	UniGene	Zm.12149;Zm.144328	Extensin;TSA: Zea mays contig55966, mRNA sequence	Uniprot/SPTREMBL	B6STT7	ExtensinPutative uncharacterized protein ;	Uniprot/SWISSPROT	#N/A	#N/A
10	GRMZM2G036048	EntrezGene	#N/A	#N/A	GO	GO:0008171;GO:0008168;GO:0046983	O-methyltransferase activity;methyltransferase activity;protein dimerization activity	GenBank	#N/A	#N/A	MaizeGDB_GenBank	#N/A	#N/A	RefSeq_dna	#N/A	#N/A	RefSeq_peptide	#N/A	#N/A	UniGene	#N/A	#N/A	Uniprot/SPTREMBL	#N/A	#N/A	Uniprot/SWISSPROT	#N/A	#N/A
11	GRMZM2G039586	EntrezGene	100191563	hypothetical protein LOC100191563	GO	GO:0050825;GO:0006355;GO:0043565;GO:0008270;GO:0050826;GO:0042309;GO:0003700	ice binding;regulation of transcription, DNA-dependent;sequence-specific DNA binding;zinc ion binding;response to freezing;homoiothermy;transcription factor activity	GenBank	#N/A	#N/A	MaizeGDB_GenBank	#N/A	#N/A	RefSeq_dna	NM_001136993	hypothetical protein LOC100191563 (LOC100191563), mRNA	RefSeq_peptide	NP_001130465	hypothetical protein LOC100191563	UniGene	Zm.84326	Hypothetical protein LOC100191563	Uniprot/SPTREMBL	B6SS40;B4F991	GATA transcription factor 20 ;Putative uncharacterized protein	Uniprot/SWISSPROT	#N/A	#N/A
12	GRMZM2G045239	#N/A	#N/A	#N/A	#N/A	#N/A	#N/A	#N/A	#N/A	#N/A	#N/A	#N/A	#N/A	#N/A	#N/A	#N/A	#N/A	#N/A	#N/A	#N/A	#N/A	#N/A	#N/A	#N/A	#N/A	#N/A	#N/A	#N/A
13	GRMZM2G047699	EntrezGene	#N/A	#N/A	GO	#N/A	#N/A	GenBank	#N/A	#N/A	MaizeGDB_GenBank	#N/A	#N/A	RefSeq_dna	#N/A	#N/A	RefSeq_peptide	#N/A	#N/A	UniGene	Zm.72732	Clone 240192 mRNA sequence	Uniprot/SPTREMBL	#N/A	#N/A	Uniprot/SWISSPROT	#N/A	#N/A
14	GRMZM2G052461	EntrezGene	#N/A	#N/A	GO	GO:0016020;GO:0006865	membrane;amino acid transport	GenBank	#N/A	#N/A	MaizeGDB_GenBank	#N/A	#N/A	RefSeq_dna	#N/A	#N/A	RefSeq_peptide	#N/A	#N/A	UniGene	#N/A	#N/A	Uniprot/SPTREMBL	#N/A	#N/A	Uniprot/SWISSPROT	#N/A	#N/A
15	GRMZM2G060057	EntrezGene	#N/A	#N/A	GO	#N/A	#N/A	GenBank	#N/A	#N/A	MaizeGDB_GenBank	#N/A	#N/A	RefSeq_dna	NM_001153023	LOC100280085 (AY110100), mRNA	RefSeq_peptide	NP_001146495	hypothetical protein LOC100280085	UniGene	Zm.64825	LOC100280085	Uniprot/SPTREMBL	#N/A	#N/A	Uniprot/SWISSPROT	#N/A	#N/A
16	GRMZM2G067943	EntrezGene	100273762	hypothetical protein LOC100273762	GO	#N/A	#N/A	GenBank	#N/A	#N/A	MaizeGDB_GenBank	#N/A	#N/A	RefSeq_dna	NM_001148167	hypothetical protein LOC100273762 (LOC100273762), mRNA	RefSeq_peptide	NP_001141639	hypothetical protein LOC100273762	UniGene	Zm.30887	Hypothetical protein LOC100273762	Uniprot/SPTREMBL	B4FXC8	Putative uncharacterized protein	Uniprot/SWISSPROT	#N/A	#N/A
17	GRMZM2G070312	EntrezGene	100279144	hypothetical protein LOC100279144	GO	#N/A	#N/A	GenBank	#N/A	#N/A	MaizeGDB_GenBank	#N/A	#N/A	RefSeq_dna	NM_001152180	hypothetical protein LOC100279144 (LOC100279144), mRNA	RefSeq_peptide	NP_001145652	hypothetical protein LOC100279144	UniGene	Zm.124197	Hypothetical protein LOC100279144	Uniprot/SPTREMBL	B6UI92	Putative uncharacterized protein	Uniprot/SWISSPROT	#N/A	#N/A
18	GRMZM2G077206	EntrezGene	542632	LOC542632	GO	#N/A	#N/A	GenBank	AF244692	product:glutathione S-transferase GST 27	MaizeGDB_GenBank	AF244692	product:glutathione S-transferase GST 27	RefSeq_dna	NM_001112157	LOC542632 (pco061770a), mRNA	RefSeq_peptide	NP_001105627	LOC542632	UniGene	Zm.553	LOC542632	Uniprot/SPTREMBL	B6U5G4;Q9FQB2	Glutathione S-transferase GSTU6 ;Glutathione S-transferase GST 27Putative uncharacterized protein (EC 2.5.1.18);	Uniprot/SWISSPROT	#N/A	#N/A
19	GRMZM2G085019	EntrezGene	542233	NADP malic enzyme3	GO	GO:0046872;GO:0016616;GO:0004470;GO:0051287;GO:0055114;GO:0016491;GO:0006108	metal ion binding;oxidoreductase activity, acting on the CH-OH group of donors, NAD or NADP as acceptor;malic enzyme activity;NAD or NADH binding;oxidation reduction;oxidoreductase activity;malate metabolic process	GenBank	MZENDMEX;AY271262	product:Me1 mRNA;product:NADP-malic enzyme	MaizeGDB_GenBank	#N/A	#N/A	RefSeq_dna	NM_001111843	NADP malic enzyme3 (me3), mRNA	RefSeq_peptide	NP_001105313	NADP-dependent malic enzyme, chloroplastic precursor	UniGene	Zm.15	NADP malic enzyme3	Uniprot/SPTREMBL	Q5H744;B4F8P6;Q84LP6	NADP-malic enzyme Fragment ;Malic enzyme ;Malic enzyme	Uniprot/SWISSPROT	P16243	NADP-dependent malic enzyme, chloroplastic Precursor (NADP-ME)(EC 1.1.1.40)
20	GRMZM2G093623	EntrezGene	#N/A	#N/A	GO	GO:0005524;GO:0006298;GO:0030983	ATP binding;mismatch repair;mismatched DNA binding	GenBank	#N/A	#N/A	MaizeGDB_GenBank	#N/A	#N/A	RefSeq_dna	#N/A	#N/A	RefSeq_peptide	#N/A	#N/A	UniGene	#N/A	#N/A	Uniprot/SPTREMBL	#N/A	#N/A	Uniprot/SWISSPROT	#N/A	#N/A
21	GRMZM2G095244	#N/A	#N/A	#N/A	#N/A	#N/A	#N/A	#N/A	#N/A	#N/A	#N/A	#N/A	#N/A	#N/A	#N/A	#N/A	#N/A	#N/A	#N/A	#N/A	#N/A	#N/A	#N/A	#N/A	#N/A	#N/A	#N/A	#N/A
22	GRMZM2G100568	EntrezGene	#N/A	#N/A	GO	#N/A	#N/A	GenBank	#N/A	#N/A	MaizeGDB_GenBank	#N/A	#N/A	RefSeq_dna	#N/A	#N/A	RefSeq_peptide	#N/A	#N/A	UniGene	Zm.128814	Transcribed locus	Uniprot/SPTREMBL	#N/A	#N/A	Uniprot/SWISSPROT	#N/A	#N/A
23	GRMZM2G100726	EntrezGene	#N/A	#N/A	GO	#N/A	#N/A	GenBank	#N/A	#N/A	MaizeGDB_GenBank	#N/A	#N/A	RefSeq_dna	#N/A	#N/A	RefSeq_peptide	#N/A	#N/A	UniGene	Zm.139312	Clone 1286200 mRNA sequence	Uniprot/SPTREMBL	#N/A	#N/A	Uniprot/SWISSPROT	#N/A	#N/A
24	GRMZM2G108949	#N/A	#N/A	#N/A	#N/A	#N/A	#N/A	#N/A	#N/A	#N/A	#N/A	#N/A	#N/A	#N/A	#N/A	#N/A	#N/A	#N/A	#N/A	#N/A	#N/A	#N/A	#N/A	#N/A	#N/A	#N/A	#N/A	#N/A
25	GRMZM2G108959	EntrezGene	100384664	hypothetical protein LOC100384664	GO	GO:0003677	DNA binding	GenBank	#N/A	#N/A	MaizeGDB_GenBank	#N/A	#N/A	RefSeq_dna	NM_001177148	hypothetical protein LOC100384664 (LOC100384664), mRNA	RefSeq_peptide	NP_001170619	hypothetical protein LOC100384664	UniGene	Zm.98618;Zm.11842	R2R3MYB-domain protein;Hypothetical protein LOC100384664	Uniprot/SPTREMBL	Q9SQ93;C4IZ84	R2R3MYB-domain protein Fragment ;Putative uncharacterized protein	Uniprot/SWISSPROT	#N/A	#N/A
26	GRMZM2G116966	EntrezGene	100281293	benzoate carboxyl methyltransferase	GO	GO:0008168	methyltransferase activity	GenBank	#N/A	#N/A	MaizeGDB_GenBank	#N/A	#N/A	RefSeq_dna	NM_001154211	benzoate carboxyl methyltransferase (LOC100281293), mRNA	RefSeq_peptide	NP_001147683	benzoate carboxyl methyltransferase	UniGene	#N/A	#N/A	Uniprot/SPTREMBL	C0HG23;B6SU46	Putative uncharacterized protein ;Benzoate carboxyl methyltransferase	Uniprot/SWISSPROT	#N/A	#N/A
27	GRMZM2G122039	EntrezGene	#N/A	#N/A	GO	GO:0008121;GO:0006122	ubiquinol-cytochrome-c reductase activity;mitochondrial electron transport, ubiquinol to cytochrome c	GenBank	#N/A	#N/A	MaizeGDB_GenBank	#N/A	#N/A	RefSeq_dna	#N/A	#N/A	RefSeq_peptide	#N/A	#N/A	UniGene	#N/A	#N/A	Uniprot/SPTREMBL	#N/A	#N/A	Uniprot/SWISSPROT	#N/A	#N/A
28	GRMZM2G125853	EntrezGene	#N/A	#N/A	GO	#N/A	#N/A	GenBank	#N/A	#N/A	MaizeGDB_GenBank	#N/A	#N/A	RefSeq_dna	#N/A	#N/A	RefSeq_peptide	#N/A	#N/A	UniGene	Zm.32419	Clone 1544496 mRNA sequence	Uniprot/SPTREMBL	#N/A	#N/A	Uniprot/SWISSPROT	#N/A	#N/A
29	GRMZM2G132238	EntrezGene	#N/A	#N/A	GO	GO:0000287;GO:0004427;GO:0006796;GO:0005737	magnesium ion binding;inorganic diphosphatase activity;phosphate metabolic process;cytoplasm	GenBank	#N/A	#N/A	MaizeGDB_GenBank	#N/A	#N/A	RefSeq_dna	#N/A	#N/A	RefSeq_peptide	#N/A	#N/A	UniGene	#N/A	#N/A	Uniprot/SPTREMBL	#N/A	#N/A	Uniprot/SWISSPROT	#N/A	#N/A
30	GRMZM2G142820	EntrezGene	100278862	hypothetical protein LOC100278862	GO	#N/A	#N/A	GenBank	#N/A	#N/A	MaizeGDB_GenBank	#N/A	#N/A	RefSeq_dna	NM_001152001	hypothetical protein LOC100278862 (LOC100278862), mRNA	RefSeq_peptide	NP_001145473	hypothetical protein LOC100278862	UniGene	Zm.125194	Hypothetical protein LOC100278862	Uniprot/SPTREMBL	B6UEQ4	Putative uncharacterized protein	Uniprot/SWISSPROT	#N/A	#N/A
31	GRMZM2G143858	#N/A	#N/A	#N/A	#N/A	#N/A	#N/A	#N/A	#N/A	#N/A	#N/A	#N/A	#N/A	#N/A	#N/A	#N/A	#N/A	#N/A	#N/A	#N/A	#N/A	#N/A	#N/A	#N/A	#N/A	#N/A	#N/A	#N/A
32	GRMZM2G162284	EntrezGene	#N/A	#N/A	GO	GO:0005634;GO:0003677	nucleus;DNA binding	GenBank	#N/A	#N/A	MaizeGDB_GenBank	#N/A	#N/A	RefSeq_dna	#N/A	#N/A	RefSeq_peptide	#N/A	#N/A	UniGene	#N/A	#N/A	Uniprot/SPTREMBL	#N/A	#N/A	Uniprot/SWISSPROT	#N/A	#N/A
33	GRMZM2G306345	EntrezGene	#N/A	#N/A	GO	GO:0016310;GO:0003824;GO:0016772	phosphorylation;catalytic activity;transferase activity, transferring phosphorus-containing groups	GenBank	#N/A	#N/A	MaizeGDB_GenBank	#N/A	#N/A	RefSeq_dna	#N/A	#N/A	RefSeq_peptide	#N/A	#N/A	UniGene	#N/A	#N/A	Uniprot/SPTREMBL	#N/A	#N/A	Uniprot/SWISSPROT	#N/A	#N/A
34	GRMZM2G323287	EntrezGene	#N/A	#N/A	GO	#N/A	#N/A	GenBank	#N/A	#N/A	MaizeGDB_GenBank	#N/A	#N/A	RefSeq_dna	#N/A	#N/A	RefSeq_peptide	#N/A	#N/A	UniGene	Zm.156811	Hypothetical protein LOC100274640	Uniprot/SPTREMBL	B6SGR4	Putative uncharacterized protein	Uniprot/SWISSPROT	#N/A	#N/A
35	GRMZM2G333087	EntrezGene	#N/A	#N/A	GO	GO:0009055;GO:0020037;GO:0005506;GO:0004497	electron carrier activity;heme binding;iron ion binding;monooxygenase activity	GenBank	#N/A	#N/A	MaizeGDB_GenBank	#N/A	#N/A	RefSeq_dna	#N/A	#N/A	RefSeq_peptide	#N/A	#N/A	UniGene	#N/A	#N/A	Uniprot/SPTREMBL	#N/A	#N/A	Uniprot/SWISSPROT	#N/A	#N/A
36	GRMZM2G336871	EntrezGene	100240694	LOC100240694	GO	#N/A	#N/A	GenBank	FJ445006	product:autophagy-related 8a variant 1	MaizeGDB_GenBank	#N/A	#N/A	RefSeq_dna	NM_001144020	LOC100240694 (pco136400), mRNA	RefSeq_peptide	NP_001137492	LOC100240694	UniGene	Zm.136836;Zm.116474	Transcribed locus, strongly similar to NP_001137492.1 LOC100240694 [Zea mays];Transcribed locus	Uniprot/SPTREMBL	B6SIF1	Autophagy-related 8a variant 1Autophagy-related protein 8 ;	Uniprot/SWISSPROT	#N/A	#N/A
37	GRMZM2G339728	EntrezGene	#N/A	#N/A	GO	GO:0016020;GO:0051260	membrane;protein homooligomerization	GenBank	#N/A	#N/A	MaizeGDB_GenBank	#N/A	#N/A	RefSeq_dna	NM_001151348	hypothetical protein LOC100277901 (LOC100277901), mRNA	RefSeq_peptide	NP_001144820	hypothetical protein LOC100277901	UniGene	Zm.155590	Hypothetical protein LOC100277901	Uniprot/SPTREMBL	#N/A	#N/A	Uniprot/SWISSPROT	#N/A	#N/A
38	GRMZM2G363008	EntrezGene	#N/A	#N/A	GO	#N/A	#N/A	GenBank	#N/A	#N/A	MaizeGDB_GenBank	#N/A	#N/A	RefSeq_dna	NM_001177297	hypothetical protein LOC100384861 (LOC100384861), mRNA	RefSeq_peptide	#N/A	#N/A	UniGene	Zm.72799;Zm.138121	Hypothetical protein LOC100384861;Clone 264087 mRNA sequence	Uniprot/SPTREMBL	#N/A	#N/A	Uniprot/SWISSPROT	#N/A	#N/A
39	GRMZM2G388045	EntrezGene	100382002	hypothetical protein LOC100382002	GO	#N/A	#N/A	GenBank	#N/A	#N/A	MaizeGDB_GenBank	#N/A	#N/A	RefSeq_dna	NM_001174769	hypothetical protein LOC100382002 (LOC100382002), mRNA	RefSeq_peptide	NP_001168240	hypothetical protein LOC100382002	UniGene	Zm.12754	Hypothetical protein LOC100382002	Uniprot/SPTREMBL	C0P3I0	Putative uncharacterized protein	Uniprot/SWISSPROT	#N/A	#N/A
40	GRMZM2G390207	EntrezGene	#N/A	#N/A	GO	GO:0016627;GO:0008152;GO:0055114	oxidoreductase activity, acting on the CH-CH group of donors;metabolic process;oxidation reduction	GenBank	#N/A	#N/A	MaizeGDB_GenBank	#N/A	#N/A	RefSeq_dna	#N/A	#N/A	RefSeq_peptide	#N/A	#N/A	UniGene	#N/A	#N/A	Uniprot/SPTREMBL	#N/A	#N/A	Uniprot/SWISSPROT	#N/A	#N/A
41	GRMZM2G396477	EntrezGene	#N/A	#N/A	GO	GO:0005488	binding	GenBank	#N/A	#N/A	MaizeGDB_GenBank	#N/A	#N/A	RefSeq_dna	#N/A	#N/A	RefSeq_peptide	#N/A	#N/A	UniGene	Zm.18663	Transcribed locus	Uniprot/SPTREMBL	#N/A	#N/A	Uniprot/SWISSPROT	#N/A	#N/A
42	GRMZM2G400167	EntrezGene	100127539	LOC100127539	GO	#N/A	#N/A	GenBank	EU241937	product:ZCN26	MaizeGDB_GenBank	#N/A	#N/A	RefSeq_dna	NM_001112794	LOC100127539 (gpm849), mRNA	RefSeq_peptide	NP_001106265	LOC100127539	UniGene	Zm.103216	LOC100127539	Uniprot/SPTREMBL	A8WET3	ZCN26	Uniprot/SWISSPROT	#N/A	#N/A
43	GRMZM2G404603	EntrezGene	100275450	hypothetical protein LOC100275450	GO	#N/A	#N/A	GenBank	#N/A	#N/A	MaizeGDB_GenBank	#N/A	#N/A	RefSeq_dna	NM_001149517	hypothetical protein LOC100275450 (LOC100275450), mRNA	RefSeq_peptide	NP_001142989	hypothetical protein LOC100275450	UniGene	Zm.126001	Full-length cDNA clone ZM_BFb0002B12	Uniprot/SPTREMBL	Q5NKP5;B6STE6;B6SGF9	Putative uncharacterized protein 9C20.6a ;Putative uncharacterized protein ;Putative uncharacterized protein	Uniprot/SWISSPROT	#N/A	#N/A
44	GRMZM2G412604	EntrezGene	100191283	LOC100191283	GO	GO:0016769;GO:0006520;GO:0016829;GO:0009058;GO:0008483;GO:0016847;GO:0030170;GO:0006519	transferase activity, transferring nitrogenous groups;cellular amino acid metabolic process;lyase activity;biosynthetic process;transaminase activity;1-aminocyclopropane-1-carboxylate synthase activity;pyridoxal phosphate binding;cellular amino acid and derivative metabolic process	GenBank	#N/A	#N/A	MaizeGDB_GenBank	#N/A	#N/A	RefSeq_dna	NM_001136717	LOC100191283 (pco115235a), mRNA	RefSeq_peptide	NP_001130189	hypothetical protein LOC100191283	UniGene	Zm.19579;Zm.154377	LOC100191283;TSA: Zea mays contig33896, mRNA sequence	Uniprot/SPTREMBL	B4F891	Putative uncharacterized protein	Uniprot/SWISSPROT	#N/A	#N/A
45	GRMZM2G444715	#N/A	#N/A	#N/A	#N/A	#N/A	#N/A	#N/A	#N/A	#N/A	#N/A	#N/A	#N/A	#N/A	#N/A	#N/A	#N/A	#N/A	#N/A	#N/A	#N/A	#N/A	#N/A	#N/A	#N/A	#N/A	#N/A	#N/A
46	GRMZM2G469839	EntrezGene	#N/A	#N/A	GO	GO:0008152;GO:0008168;GO:0008610	metabolic process;methyltransferase activity;lipid biosynthetic process	GenBank	#N/A	#N/A	MaizeGDB_GenBank	#N/A	#N/A	RefSeq_dna	#N/A	#N/A	RefSeq_peptide	#N/A	#N/A	UniGene	#N/A	#N/A	Uniprot/SPTREMBL	#N/A	#N/A	Uniprot/SWISSPROT	#N/A	#N/A
47	GRMZM5G830747	#N/A	#N/A	#N/A	#N/A	#N/A	#N/A	#N/A	#N/A	#N/A	#N/A	#N/A	#N/A	#N/A	#N/A	#N/A	#N/A	#N/A	#N/A	#N/A	#N/A	#N/A	#N/A	#N/A	#N/A	#N/A	#N/A	#N/A
48	GRMZM5G836977	EntrezGene	#N/A	#N/A	GO	GO:0008152;GO:0006629	metabolic process;lipid metabolic process	GenBank	#N/A	#N/A	MaizeGDB_GenBank	#N/A	#N/A	RefSeq_dna	#N/A	#N/A	RefSeq_peptide	#N/A	#N/A	UniGene	#N/A	#N/A	Uniprot/SPTREMBL	#N/A	#N/A	Uniprot/SWISSPROT	#N/A	#N/A

## Sheet: Node 10 DOWN
	gene	EntrezGene	EG_Accession	EG_Description	GeneOntology	GO_Accession	GO_Annotation	GenBank	GB_Accession	GB_Description	MaizeGDB_GenBank	MGB_Accession	MGB_Description	RefSeq_dna	RS_Accession	RS_Description	RefSeq_peptide	RSP_Accession	RSP_Description	UniGene	UG_Accession	UG_Description	Uniprot.SPTREMBL	Trembl_Accession	Trembl_Description	Uniprot.SWISSPROT	SP_Accession	SP_Description
1	AC159612.1_FG007	#N/A	#N/A	#N/A	#N/A	#N/A	#N/A	#N/A	#N/A	#N/A	#N/A	#N/A	#N/A	#N/A	#N/A	#N/A	#N/A	#N/A	#N/A	#N/A	#N/A	#N/A	#N/A	#N/A	#N/A	#N/A	#N/A	#N/A
2	AC187262.4_FG007	#N/A	#N/A	#N/A	#N/A	#N/A	#N/A	#N/A	#N/A	#N/A	#N/A	#N/A	#N/A	#N/A	#N/A	#N/A	#N/A	#N/A	#N/A	#N/A	#N/A	#N/A	#N/A	#N/A	#N/A	#N/A	#N/A	#N/A
3	AC194022.3_FG013	#N/A	#N/A	#N/A	#N/A	#N/A	#N/A	#N/A	#N/A	#N/A	#N/A	#N/A	#N/A	#N/A	#N/A	#N/A	#N/A	#N/A	#N/A	#N/A	#N/A	#N/A	#N/A	#N/A	#N/A	#N/A	#N/A	#N/A
4	AC199068.2_FG017	#N/A	#N/A	#N/A	#N/A	#N/A	#N/A	#N/A	#N/A	#N/A	#N/A	#N/A	#N/A	#N/A	#N/A	#N/A	#N/A	#N/A	#N/A	#N/A	#N/A	#N/A	#N/A	#N/A	#N/A	#N/A	#N/A	#N/A
5	AC203985.4_FG001	#N/A	#N/A	#N/A	#N/A	#N/A	#N/A	#N/A	#N/A	#N/A	#N/A	#N/A	#N/A	#N/A	#N/A	#N/A	#N/A	#N/A	#N/A	#N/A	#N/A	#N/A	#N/A	#N/A	#N/A	#N/A	#N/A	#N/A
6	AC205471.4_FG007	#N/A	#N/A	#N/A	#N/A	#N/A	#N/A	#N/A	#N/A	#N/A	#N/A	#N/A	#N/A	#N/A	#N/A	#N/A	#N/A	#N/A	#N/A	#N/A	#N/A	#N/A	#N/A	#N/A	#N/A	#N/A	#N/A	#N/A
7	AC208201.3_FG002	#N/A	#N/A	#N/A	#N/A	#N/A	#N/A	#N/A	#N/A	#N/A	#N/A	#N/A	#N/A	#N/A	#N/A	#N/A	#N/A	#N/A	#N/A	#N/A	#N/A	#N/A	#N/A	#N/A	#N/A	#N/A	#N/A	#N/A
8	AC208436.3_FG007	#N/A	#N/A	#N/A	#N/A	#N/A	#N/A	#N/A	#N/A	#N/A	#N/A	#N/A	#N/A	#N/A	#N/A	#N/A	#N/A	#N/A	#N/A	#N/A	#N/A	#N/A	#N/A	#N/A	#N/A	#N/A	#N/A	#N/A
9	AC210669.3_FG001	#N/A	#N/A	#N/A	#N/A	#N/A	#N/A	#N/A	#N/A	#N/A	#N/A	#N/A	#N/A	#N/A	#N/A	#N/A	#N/A	#N/A	#N/A	#N/A	#N/A	#N/A	#N/A	#N/A	#N/A	#N/A	#N/A	#N/A
10	AC213521.3_FG005	#N/A	#N/A	#N/A	#N/A	#N/A	#N/A	#N/A	#N/A	#N/A	#N/A	#N/A	#N/A	#N/A	#N/A	#N/A	#N/A	#N/A	#N/A	#N/A	#N/A	#N/A	#N/A	#N/A	#N/A	#N/A	#N/A	#N/A
11	AC220927.3_FG007	#N/A	#N/A	#N/A	#N/A	#N/A	#N/A	#N/A	#N/A	#N/A	#N/A	#N/A	#N/A	#N/A	#N/A	#N/A	#N/A	#N/A	#N/A	#N/A	#N/A	#N/A	#N/A	#N/A	#N/A	#N/A	#N/A	#N/A
12	AC225718.2_FG006	#N/A	#N/A	#N/A	#N/A	#N/A	#N/A	#N/A	#N/A	#N/A	#N/A	#N/A	#N/A	#N/A	#N/A	#N/A	#N/A	#N/A	#N/A	#N/A	#N/A	#N/A	#N/A	#N/A	#N/A	#N/A	#N/A	#N/A
13	AC225718.2_FG009	#N/A	#N/A	#N/A	#N/A	#N/A	#N/A	#N/A	#N/A	#N/A	#N/A	#N/A	#N/A	#N/A	#N/A	#N/A	#N/A	#N/A	#N/A	#N/A	#N/A	#N/A	#N/A	#N/A	#N/A	#N/A	#N/A	#N/A
14	AC233871.1_FG003	#N/A	#N/A	#N/A	#N/A	#N/A	#N/A	#N/A	#N/A	#N/A	#N/A	#N/A	#N/A	#N/A	#N/A	#N/A	#N/A	#N/A	#N/A	#N/A	#N/A	#N/A	#N/A	#N/A	#N/A	#N/A	#N/A	#N/A
15	AC233950.1_FG002	#N/A	#N/A	#N/A	#N/A	#N/A	#N/A	#N/A	#N/A	#N/A	#N/A	#N/A	#N/A	#N/A	#N/A	#N/A	#N/A	#N/A	#N/A	#N/A	#N/A	#N/A	#N/A	#N/A	#N/A	#N/A	#N/A	#N/A
16	AC233955.1_FG009	#N/A	#N/A	#N/A	#N/A	#N/A	#N/A	#N/A	#N/A	#N/A	#N/A	#N/A	#N/A	#N/A	#N/A	#N/A	#N/A	#N/A	#N/A	#N/A	#N/A	#N/A	#N/A	#N/A	#N/A	#N/A	#N/A	#N/A
17	GRMZM2G000587	EntrezGene	100217291	hypothetical protein LOC100217291	GO	GO:0016757	transferase activity, transferring glycosyl groups	GenBank	#N/A	#N/A	MaizeGDB_GenBank	#N/A	#N/A	RefSeq_dna	NM_001143641	hypothetical protein LOC100217291 (LOC100217291), mRNA	RefSeq_peptide	NP_001137113	hypothetical protein LOC100217291	UniGene	Zm.34251	Hypothetical protein LOC100217291	Uniprot/SPTREMBL	B4FME6	Putative uncharacterized protein	Uniprot/SWISSPROT	#N/A	#N/A
18	GRMZM2G001139	EntrezGene	100286160	MADS-box transcription factor 32	GO	GO:0005634;GO:0006355;GO:0043565;GO:0003700	nucleus;regulation of transcription, DNA-dependent;sequence-specific DNA binding;transcription factor activity	GenBank	#N/A	#N/A	MaizeGDB_GenBank	#N/A	#N/A	RefSeq_dna	NM_001159048	MADS-box transcription factor 32 (LOC100286160), mRNA	RefSeq_peptide	NP_001152520	MADS-box transcription factor 32	UniGene	Zm.59094;Zm.118179	Transcribed locus;MADS-box transcription factor 32	Uniprot/SPTREMBL	B6UF80	MADS-box transcription factor 32	Uniprot/SWISSPROT	#N/A	#N/A
19	GRMZM2G001799	EntrezGene	#N/A	#N/A	GO	GO:0005634;GO:0045449	nucleus;regulation of transcription	GenBank	#N/A	#N/A	MaizeGDB_GenBank	#N/A	#N/A	RefSeq_dna	#N/A	#N/A	RefSeq_peptide	#N/A	#N/A	UniGene	#N/A	#N/A	Uniprot/SPTREMBL	#N/A	#N/A	Uniprot/SWISSPROT	#N/A	#N/A
20	GRMZM2G002260	EntrezGene	#N/A	#N/A	GO	GO:0004553;GO:0005975	hydrolase activity, hydrolyzing O-glycosyl compounds;carbohydrate metabolic process	GenBank	#N/A	#N/A	MaizeGDB_GenBank	#N/A	#N/A	RefSeq_dna	#N/A	#N/A	RefSeq_peptide	#N/A	#N/A	UniGene	Zm.139369	TSA: Zea mays contig03156, mRNA sequence	Uniprot/SPTREMBL	#N/A	#N/A	Uniprot/SWISSPROT	#N/A	#N/A
21	GRMZM2G002555	EntrezGene	100281418	protein kinase/ transmembrane receptor protein serine/threonine kinase	GO	GO:0005524;GO:0004674;GO:0004672;GO:0006468	ATP binding;protein serine/threonine kinase activity;protein kinase activity;protein amino acid phosphorylation	GenBank	#N/A	#N/A	MaizeGDB_GenBank	#N/A	#N/A	RefSeq_dna	NM_001154336	protein kinase/ transmembrane receptor protein serine/threonine kinase (LOC100281418), mRNA	RefSeq_peptide	NP_001147808	protein kinase/ transmembrane receptor protein serine/threonine kinase	UniGene	Zm.120206	Protein kinase/ transmembrane receptor protein serine/threonine kinase	Uniprot/SPTREMBL	B6SV77	Protein kinase/ transmembrane receptor protein serine/threonine kinase	Uniprot/SWISSPROT	#N/A	#N/A
22	GRMZM2G003682	EntrezGene	100284742	nematode-resistance protein	GO	#N/A	#N/A	GenBank	#N/A	#N/A	MaizeGDB_GenBank	#N/A	#N/A	RefSeq_dna	NM_001157637	nematode-resistance protein (LOC100284742), mRNA	RefSeq_peptide	NP_001151109	nematode-resistance protein	UniGene	Zm.84382	Nematode-resistance protein	Uniprot/SPTREMBL	C0P2W6;B6TX16	Putative uncharacterized protein ;Nematode-resistance protein	Uniprot/SWISSPROT	#N/A	#N/A
23	GRMZM2G006714	EntrezGene	100382095	hypothetical protein LOC100382095	GO	#N/A	#N/A	GenBank	#N/A	#N/A	MaizeGDB_GenBank	#N/A	#N/A	RefSeq_dna	NM_001174856	hypothetical protein LOC100382095 (LOC100382095), mRNA	RefSeq_peptide	NP_001168327	hypothetical protein LOC100382095	UniGene	Zm.78926	Hypothetical protein LOC100382095	Uniprot/SPTREMBL	C0P4B9	Putative uncharacterized protein	Uniprot/SWISSPROT	#N/A	#N/A
24	GRMZM2G009438	EntrezGene	#N/A	#N/A	GO	#N/A	#N/A	GenBank	#N/A	#N/A	MaizeGDB_GenBank	#N/A	#N/A	RefSeq_dna	#N/A	#N/A	RefSeq_peptide	#N/A	#N/A	UniGene	Zm.101058	Transcribed locus, moderately similar to XP_002447777.1 hypothetical protein SORBIDRAFT_06g015405 [Sorghum bicolor]	Uniprot/SPTREMBL	#N/A	#N/A	Uniprot/SWISSPROT	#N/A	#N/A
25	GRMZM2G010494	EntrezGene	#N/A	#N/A	GO	GO:0008152;GO:0003824;GO:0004802	metabolic process;catalytic activity;transketolase activity	GenBank	#N/A	#N/A	MaizeGDB_GenBank	#N/A	#N/A	RefSeq_dna	#N/A	#N/A	RefSeq_peptide	#N/A	#N/A	UniGene	Zm.124451	Clone 460505 mRNA sequence	Uniprot/SPTREMBL	#N/A	#N/A	Uniprot/SWISSPROT	#N/A	#N/A
26	GRMZM2G010762	EntrezGene	100280687	early nodulin-like protein 3	GO	GO:0009055;GO:0005507	electron carrier activity;copper ion binding	GenBank	#N/A	#N/A	MaizeGDB_GenBank	#N/A	#N/A	RefSeq_dna	NM_001153606	early nodulin-like protein 3 (LOC100280687), mRNA	RefSeq_peptide	NP_001147078	early nodulin-like protein 3	UniGene	#N/A	#N/A	Uniprot/SPTREMBL	B6SKJ7;B6UED6	Early nodulin-like protein 3 ;Early nodulin-like protein 3	Uniprot/SWISSPROT	#N/A	#N/A
27	GRMZM2G013391	EntrezGene	#N/A	#N/A	GO	GO:0043565;GO:0045449;GO:0003700	sequence-specific DNA binding;regulation of transcription;transcription factor activity	GenBank	#N/A	#N/A	MaizeGDB_GenBank	#N/A	#N/A	RefSeq_dna	#N/A	#N/A	RefSeq_peptide	#N/A	#N/A	UniGene	Zm.155904;Zm.36417	Full-length cDNA clone ZM_BFb0179M08;Full-length cDNA clone ZM_BFb0020P09	Uniprot/SPTREMBL	C4J8W2;C4JA87	Putative uncharacterized protein ;Putative uncharacterized protein	Uniprot/SWISSPROT	#N/A	#N/A
28	GRMZM2G016836	EntrezGene	#N/A	#N/A	GO	GO:0006694;GO:0008152;GO:0003854;GO:0044237;GO:0003824;GO:0055114;GO:0050662;GO:0016491	steroid biosynthetic process;metabolic process;3-beta-hydroxy-delta5-steroid dehydrogenase activity;cellular metabolic process;catalytic activity;oxidation reduction;coenzyme binding;oxidoreductase activity	GenBank	#N/A	#N/A	MaizeGDB_GenBank	#N/A	#N/A	RefSeq_dna	#N/A	#N/A	RefSeq_peptide	#N/A	#N/A	UniGene	#N/A	#N/A	Uniprot/SPTREMBL	#N/A	#N/A	Uniprot/SWISSPROT	#N/A	#N/A
29	GRMZM2G018988	EntrezGene	#N/A	#N/A	GO	GO:0005515;GO:0006915	protein binding;apoptosis	GenBank	#N/A	#N/A	MaizeGDB_GenBank	#N/A	#N/A	RefSeq_dna	#N/A	#N/A	RefSeq_peptide	#N/A	#N/A	UniGene	#N/A	#N/A	Uniprot/SPTREMBL	#N/A	#N/A	Uniprot/SWISSPROT	#N/A	#N/A
30	GRMZM2G019246	#N/A	#N/A	#N/A	#N/A	#N/A	#N/A	#N/A	#N/A	#N/A	#N/A	#N/A	#N/A	#N/A	#N/A	#N/A	#N/A	#N/A	#N/A	#N/A	#N/A	#N/A	#N/A	#N/A	#N/A	#N/A	#N/A	#N/A
31	GRMZM2G020631	EntrezGene	100273138	hypothetical protein LOC100273138	GO	GO:0055114;GO:0016491	oxidation reduction;oxidoreductase activity	GenBank	#N/A	#N/A	MaizeGDB_GenBank	#N/A	#N/A	RefSeq_dna	NM_001147585	hypothetical protein LOC100273138 (LOC100273138), mRNA	RefSeq_peptide	NP_001141057	hypothetical protein LOC100273138	UniGene	Zm.98993	Hypothetical protein LOC100273138	Uniprot/SPTREMBL	B4FT62	Putative uncharacterized protein	Uniprot/SWISSPROT	#N/A	#N/A
32	GRMZM2G023436	EntrezGene	100193085	hypothetical protein LOC100193085	GO	GO:0007264;GO:0005622;GO:0005525;GO:0015031	small GTPase mediated signal transduction;intracellular;GTP binding;protein transport	GenBank	#N/A	#N/A	MaizeGDB_GenBank	#N/A	#N/A	RefSeq_dna	NM_001138248	hypothetical protein LOC100193085 (LOC100193085), mRNA	RefSeq_peptide	NP_001131720	hypothetical protein LOC100193085	UniGene	Zm.147141;Zm.28236	TSA: Zea mays contig27455, mRNA sequence;Hypothetical protein LOC100193085	Uniprot/SPTREMBL	B4FDQ9	Putative uncharacterized protein	Uniprot/SWISSPROT	#N/A	#N/A
33	GRMZM2G023557	EntrezGene	100275986	hypothetical protein LOC100275986	GO	GO:0003677	DNA binding	GenBank	#N/A	#N/A	MaizeGDB_GenBank	#N/A	#N/A	RefSeq_dna	NM_001149888	hypothetical protein LOC100275986 (LOC100275986), mRNA	RefSeq_peptide	NP_001143360	hypothetical protein LOC100275986	UniGene	Zm.121677	Hypothetical protein LOC100275986	Uniprot/SPTREMBL	B6T2F4	Putative uncharacterized protein	Uniprot/SWISSPROT	#N/A	#N/A
34	GRMZM2G024718	EntrezGene	100281706	heat shock 70 kDa protein 1	GO	GO:0005524	ATP binding	GenBank	#N/A	#N/A	MaizeGDB_GenBank	#N/A	#N/A	RefSeq_dna	NM_001154626	heat shock 70 kDa protein 1 (LOC100281706), mRNA	RefSeq_peptide	NP_001148098	heat shock 70 kDa protein 1	UniGene	Zm.101039;Zm.30589	Transcribed locus, moderately similar to NP_001148098.1 heat shock 70 kDa protein 1 [Zea mays];Heat shock 70 kDa protein 1	Uniprot/SPTREMBL	B6SXY0;B7ZXR4	Heat shock 70 kDa protein 1 ;Putative uncharacterized protein	Uniprot/SWISSPROT	#N/A	#N/A
35	GRMZM2G025387	EntrezGene	100286149	calcium-dependent protein kinase, isoform 2	GO	GO:0005524;GO:0004674;GO:0005509;GO:0004672;GO:0006468	ATP binding;protein serine/threonine kinase activity;calcium ion binding;protein kinase activity;protein amino acid phosphorylation	GenBank	#N/A	#N/A	MaizeGDB_GenBank	#N/A	#N/A	RefSeq_dna	NM_001159037	calcium-dependent protein kinase, isoform 2 (LOC100286149), mRNA	RefSeq_peptide	NP_001152509	calcium-dependent protein kinase, isoform 2	UniGene	Zm.78639	Calcium-dependent protein kinase, isoform 2	Uniprot/SPTREMBL	B6UF43	Calcium-dependent protein kinase, isoform 2	Uniprot/SWISSPROT	#N/A	#N/A
36	GRMZM2G025414	EntrezGene	100284368;100281281	BCL-2 binding anthanogene-1;BCL-2 binding anthanogene-1	GO	#N/A	#N/A	GenBank	#N/A	#N/A	MaizeGDB_GenBank	#N/A	#N/A	RefSeq_dna	NM_001157263;NM_001159457	BCL-2 binding anthanogene-1 (LOC100284368), mRNA;BCL-2 binding anthanogene-1 (LOC100281281), mRNA	RefSeq_peptide	NP_001150735;NP_001152929	BCL-2 binding anthanogene-1 ;BCL-2 binding anthanogene-1	UniGene	Zm.85355;Zm.136595	BCL-2 binding anthanogene-1;BCL-2 binding anthanogene-1	Uniprot/SPTREMBL	B6STZ6	BCL-2 binding anthanogene-1	Uniprot/SWISSPROT	#N/A	#N/A
37	GRMZM2G026147	EntrezGene	100281041	expansin-like 3	GO	GO:0019953;GO:0005576	sexual reproduction;extracellular region	GenBank	#N/A	#N/A	MaizeGDB_GenBank	#N/A	#N/A	RefSeq_dna	#N/A	#N/A	RefSeq_peptide	NP_001147432	expansin-like 3	UniGene	#N/A	#N/A	Uniprot/SPTREMBL	B4FL59	Expansin-like 3Putative uncharacterized protein ;	Uniprot/SWISSPROT	#N/A	#N/A
38	GRMZM2G028086	EntrezGene	#N/A	#N/A	GO	GO:0005524;GO:0004674;GO:0004672;GO:0006468	ATP binding;protein serine/threonine kinase activity;protein kinase activity;protein amino acid phosphorylation	GenBank	#N/A	#N/A	MaizeGDB_GenBank	#N/A	#N/A	RefSeq_dna	#N/A	#N/A	RefSeq_peptide	#N/A	#N/A	UniGene	Zm.157533	TSA: Zea mays contig35475, mRNA sequence	Uniprot/SPTREMBL	#N/A	#N/A	Uniprot/SWISSPROT	#N/A	#N/A
39	GRMZM2G028159	EntrezGene	100277732	hypothetical protein LOC100277732	GO	#N/A	#N/A	GenBank	#N/A	#N/A	MaizeGDB_GenBank	#N/A	#N/A	RefSeq_dna	NM_001151225	hypothetical protein LOC100277732 (LOC100277732), mRNA	RefSeq_peptide	NP_001144697	hypothetical protein LOC100277732	UniGene	Zm.4695	Hypothetical protein LOC100277732	Uniprot/SPTREMBL	B6TZ76	Putative uncharacterized protein	Uniprot/SWISSPROT	#N/A	#N/A
40	GRMZM2G031447	EntrezGene	100283375	LOC100283375	GO	GO:0016787;GO:0008152	hydrolase activity;metabolic process	GenBank	#N/A	#N/A	MaizeGDB_GenBank	#N/A	#N/A	RefSeq_dna	NM_001156276	LOC100283375 (umc1794), mRNA	RefSeq_peptide	NP_001149748	LOC100283375	UniGene	Zm.18594	LOC100283375	Uniprot/SPTREMBL	B6THR7;B4G0A2	prMC3 ;Putative uncharacterized protein	Uniprot/SWISSPROT	#N/A	#N/A
41	GRMZM2G031580	EntrezGene	100275446;100383996	hypothetical protein LOC100275446;hypothetical protein LOC100383996	GO	#N/A	#N/A	GenBank	#N/A	#N/A	MaizeGDB_GenBank	#N/A	#N/A	RefSeq_dna	NM_001149514;NM_001176608	hypothetical protein LOC100275446 (LOC100275446), mRNA;hypothetical protein LOC100383996 (LOC100383996), mRNA	RefSeq_peptide	NP_001142986;NP_001170079	hypothetical protein LOC100275446 ;hypothetical protein LOC100383996	UniGene	Zm.157232;Zm.122246;Zm.127620	TSA: Zea mays contig51027, mRNA sequence;Hypothetical protein LOC100383996;Transcribed locus	Uniprot/SPTREMBL	C0PKM7;B6STC8	Putative uncharacterized protein ;Putative uncharacterized protein	Uniprot/SWISSPROT	#N/A	#N/A
42	GRMZM2G035103	EntrezGene	#N/A	#N/A	GO	GO:0008270;GO:0005622	zinc ion binding;intracellular	GenBank	#N/A	#N/A	MaizeGDB_GenBank	#N/A	#N/A	RefSeq_dna	#N/A	#N/A	RefSeq_peptide	#N/A	#N/A	UniGene	Zm.119218	TSA: Zea mays contig30971, mRNA sequence	Uniprot/SPTREMBL	#N/A	#N/A	Uniprot/SWISSPROT	#N/A	#N/A
43	GRMZM2G035704	EntrezGene	100274527	hypothetical protein LOC100274527	GO	GO:0005515;GO:0008270;GO:0045449	protein binding;zinc ion binding;regulation of transcription	GenBank	#N/A	#N/A	MaizeGDB_GenBank	#N/A	#N/A	RefSeq_dna	NM_001148884	hypothetical protein LOC100274527 (LOC100274527), mRNA	RefSeq_peptide	NP_001142356	hypothetical protein LOC100274527	UniGene	Zm.140696	Hypothetical protein LOC100274527	Uniprot/SPTREMBL	B4G1P5	Putative uncharacterized protein	Uniprot/SWISSPROT	#N/A	#N/A
44	GRMZM2G037015	EntrezGene	100191551	hypothetical protein LOC100191551	GO	GO:0050825;GO:0016042;GO:0006644;GO:0050826;GO:0042309;GO:0004623	ice binding;lipid catabolic process;phospholipid metabolic process;response to freezing;homoiothermy;phospholipase A2 activity	GenBank	#N/A	#N/A	MaizeGDB_GenBank	#N/A	#N/A	RefSeq_dna	NM_001136981	hypothetical protein LOC100191551 (LOC100191551), mRNA	RefSeq_peptide	NP_001130453	hypothetical protein LOC100191551	UniGene	Zm.85851	Hypothetical protein LOC100191551	Uniprot/SPTREMBL	B4F975	Putative uncharacterized protein	Uniprot/SWISSPROT	#N/A	#N/A
45	GRMZM2G042756	EntrezGene	100281239	dehydration-responsive element-binding protein 1D	GO	GO:0003677;GO:0006355;GO:0003700	DNA binding;regulation of transcription, DNA-dependent;transcription factor activity	GenBank	#N/A	#N/A	MaizeGDB_GenBank	#N/A	#N/A	RefSeq_dna	NM_001154158	dehydration-responsive element-binding protein 1D (LOC100281239), mRNA	RefSeq_peptide	NP_001147630	dehydration-responsive element-binding protein 1D	UniGene	Zm.1524	Dehydration-responsive element-binding protein 1D	Uniprot/SPTREMBL	B6STH9	Dehydration-responsive element-binding protein 1D	Uniprot/SWISSPROT	#N/A	#N/A
46	GRMZM2G043943	EntrezGene	#N/A	#N/A	GO	GO:0005618;GO:0030599;GO:0042545	cell wall;pectinesterase activity;cell wall modification	GenBank	#N/A	#N/A	MaizeGDB_GenBank	#N/A	#N/A	RefSeq_dna	#N/A	#N/A	RefSeq_peptide	#N/A	#N/A	UniGene	Zm.53351	Transcribed locus, strongly similar to XP_002440102.1 hypothetical protein SORBIDRAFT_09g026060 [Sorghum bicolor]	Uniprot/SPTREMBL	#N/A	#N/A	Uniprot/SWISSPROT	#N/A	#N/A
47	GRMZM2G044281	EntrezGene	#N/A	#N/A	GO	GO:0045226;GO:0006694;GO:0009058;GO:0003854;GO:0044237;GO:0003824;GO:0008831;GO:0050662	extracellular polysaccharide biosynthetic process;steroid biosynthetic process;biosynthetic process;3-beta-hydroxy-delta5-steroid dehydrogenase activity;cellular metabolic process;catalytic activity;dTDP-4-dehydrorhamnose reductase activity;coenzyme binding	GenBank	#N/A	#N/A	MaizeGDB_GenBank	#N/A	#N/A	RefSeq_dna	#N/A	#N/A	RefSeq_peptide	#N/A	#N/A	UniGene	Zm.96429	Transcribed locus, strongly similar to NP_001049724.1 Os03g0278200 [Oryza sativa Japonica Group]	Uniprot/SPTREMBL	#N/A	#N/A	Uniprot/SWISSPROT	#N/A	#N/A
48	GRMZM2G045154	#N/A	#N/A	#N/A	#N/A	#N/A	#N/A	#N/A	#N/A	#N/A	#N/A	#N/A	#N/A	#N/A	#N/A	#N/A	#N/A	#N/A	#N/A	#N/A	#N/A	#N/A	#N/A	#N/A	#N/A	#N/A	#N/A	#N/A
49	GRMZM2G045239	#N/A	#N/A	#N/A	#N/A	#N/A	#N/A	#N/A	#N/A	#N/A	#N/A	#N/A	#N/A	#N/A	#N/A	#N/A	#N/A	#N/A	#N/A	#N/A	#N/A	#N/A	#N/A	#N/A	#N/A	#N/A	#N/A	#N/A
50	GRMZM2G047299	EntrezGene	100281867	brain protein 44-like protein	GO	#N/A	#N/A	GenBank	#N/A	#N/A	MaizeGDB_GenBank	#N/A	#N/A	RefSeq_dna	NM_001154787	brain protein 44-like protein (LOC100281867), mRNA	RefSeq_peptide	NP_001148259	brain protein 44-like protein	UniGene	#N/A	#N/A	Uniprot/SPTREMBL	B6SZP9	Brain protein 44-like protein	Uniprot/SWISSPROT	#N/A	#N/A
51	GRMZM2G050371	EntrezGene	100284885	ornithine carbamoyltransferase	GO	GO:0009348;GO:0016743;GO:0016597;GO:0006520;GO:0004585;GO:0006207;GO:0004070	ornithine carbamoyltransferase complex;carboxyl- or carbamoyltransferase activity;amino acid binding;cellular amino acid metabolic process;ornithine carbamoyltransferase activity;'de novo' pyrimidine base biosynthetic process;aspartate carbamoyltransferase activity	GenBank	#N/A	#N/A	MaizeGDB_GenBank	#N/A	#N/A	RefSeq_dna	NM_001157780	ornithine carbamoyltransferase (LOC100284885), mRNA	RefSeq_peptide	NP_001151252	ornithine carbamoyltransferase	UniGene	Zm.100781;Zm.95652	Transcribed locus, moderately similar to NP_001151252.1 ornithine carbamoyltransferase [Zea mays];Ornithine carbamoyltransferase	Uniprot/SPTREMBL	C0PCS8;C4IZ94;B6TYF3	Putative uncharacterized protein ;Putative uncharacterized protein ;Ornithine carbamoyltransferase	Uniprot/SWISSPROT	#N/A	#N/A
52	GRMZM2G051151	EntrezGene	100275200	hypothetical protein LOC100275200	GO	#N/A	#N/A	GenBank	#N/A	#N/A	MaizeGDB_GenBank	#N/A	#N/A	RefSeq_dna	NM_001149348	hypothetical protein LOC100275200 (LOC100275200), mRNA	RefSeq_peptide	NP_001142820	hypothetical protein LOC100275200	UniGene	Zm.145956;Zm.83367;Zm.143072	TSA: Zea mays contig42824, mRNA sequence;TSA: Zea mays contig42074, mRNA sequence;TSA: Zea mays contig65275, mRNA sequence	Uniprot/SPTREMBL	B4FZ91;B6SPZ1	Putative uncharacterized protein ;Putative uncharacterized protein	Uniprot/SWISSPROT	#N/A	#N/A
53	GRMZM2G051338	EntrezGene	100127524	LOC100127524	GO	#N/A	#N/A	GenBank	EU241930	product:ZCN15	MaizeGDB_GenBank	#N/A	#N/A	RefSeq_dna	NM_001112781	LOC100127524 (cl846_1), mRNA	RefSeq_peptide	NP_001106252	LOC100127524	UniGene	#N/A	#N/A	Uniprot/SPTREMBL	A8WES6	ZCN15	Uniprot/SWISSPROT	#N/A	#N/A
54	GRMZM2G051571	EntrezGene	100273371	hypothetical protein LOC100273371	GO	#N/A	#N/A	GenBank	#N/A	#N/A	MaizeGDB_GenBank	#N/A	#N/A	RefSeq_dna	NM_001147810	hypothetical protein LOC100273371 (LOC100273371), mRNA	RefSeq_peptide	NP_001141282	hypothetical protein LOC100273371	UniGene	Zm.30215	Hypothetical protein LOC100273371	Uniprot/SPTREMBL	B4FV11	Putative uncharacterized protein	Uniprot/SWISSPROT	#N/A	#N/A
55	GRMZM2G051619	EntrezGene	100280480	gibberellin 2-beta-dioxygenase	GO	GO:0050825;GO:0005506;GO:0050826;GO:0042309;GO:0055114;GO:0016491	ice binding;iron ion binding;response to freezing;homoiothermy;oxidation reduction;oxidoreductase activity	GenBank	#N/A	#N/A	MaizeGDB_GenBank	#N/A	#N/A	RefSeq_dna	NM_001153400	gibberellin 2-beta-dioxygenase (LOC100280480), mRNA	RefSeq_peptide	NP_001146872	gibberellin 2-beta-dioxygenase	UniGene	#N/A	#N/A	Uniprot/SPTREMBL	B6SGV6	Gibberellin 2-beta-dioxygenase	Uniprot/SWISSPROT	#N/A	#N/A
56	GRMZM2G053480	EntrezGene	#N/A	#N/A	GO	#N/A	#N/A	GenBank	#N/A	#N/A	MaizeGDB_GenBank	#N/A	#N/A	RefSeq_dna	#N/A	#N/A	RefSeq_peptide	#N/A	#N/A	UniGene	Zm.91603	Transcribed locus	Uniprot/SPTREMBL	#N/A	#N/A	Uniprot/SWISSPROT	#N/A	#N/A
57	GRMZM2G054807	EntrezGene	#N/A	#N/A	GO	#N/A	#N/A	GenBank	#N/A	#N/A	MaizeGDB_GenBank	#N/A	#N/A	RefSeq_dna	#N/A	#N/A	RefSeq_peptide	#N/A	#N/A	UniGene	Zm.34844	Hypothetical protein LOC100191889	Uniprot/SPTREMBL	B6SYK7;B4FFW1	Avr9/Cf-9 rapidly elicited protein 137 ;Putative uncharacterized protein	Uniprot/SWISSPROT	#N/A	#N/A
58	GRMZM2G054900	#N/A	#N/A	#N/A	#N/A	#N/A	#N/A	#N/A	#N/A	#N/A	#N/A	#N/A	#N/A	#N/A	#N/A	#N/A	#N/A	#N/A	#N/A	#N/A	#N/A	#N/A	#N/A	#N/A	#N/A	#N/A	#N/A	#N/A
59	GRMZM2G057672	#N/A	#N/A	#N/A	#N/A	#N/A	#N/A	#N/A	#N/A	#N/A	#N/A	#N/A	#N/A	#N/A	#N/A	#N/A	#N/A	#N/A	#N/A	#N/A	#N/A	#N/A	#N/A	#N/A	#N/A	#N/A	#N/A	#N/A
60	GRMZM2G058149	EntrezGene	100279482	hypothetical protein LOC100279482	GO	GO:0004806;GO:0006629	triglyceride lipase activity;lipid metabolic process	GenBank	#N/A	#N/A	MaizeGDB_GenBank	#N/A	#N/A	RefSeq_dna	NM_001152484	hypothetical protein LOC100279482 (LOC100279482), mRNA	RefSeq_peptide	NP_001145956	hypothetical protein LOC100279482	UniGene	Zm.77116	Hypothetical protein LOC100279482	Uniprot/SPTREMBL	B7ZYD0	Putative uncharacterized protein	Uniprot/SWISSPROT	#N/A	#N/A
61	GRMZM2G058930	#N/A	#N/A	#N/A	#N/A	#N/A	#N/A	#N/A	#N/A	#N/A	#N/A	#N/A	#N/A	#N/A	#N/A	#N/A	#N/A	#N/A	#N/A	#N/A	#N/A	#N/A	#N/A	#N/A	#N/A	#N/A	#N/A	#N/A
62	GRMZM2G059033	EntrezGene	100279776	hypothetical protein LOC100279776	GO	GO:0003676	nucleic acid binding	GenBank	#N/A	#N/A	MaizeGDB_GenBank	#N/A	#N/A	RefSeq_dna	NM_001152734	hypothetical protein LOC100279776 (LOC100279776), mRNA	RefSeq_peptide	NP_001146206	hypothetical protein LOC100279776	UniGene	Zm.137327	Hypothetical protein LOC100279776	Uniprot/SPTREMBL	B7ZZW2	Putative uncharacterized protein	Uniprot/SWISSPROT	#N/A	#N/A
63	GRMZM2G059397	EntrezGene	#N/A	#N/A	GO	GO:0016021	integral to membrane	GenBank	#N/A	#N/A	MaizeGDB_GenBank	#N/A	#N/A	RefSeq_dna	#N/A	#N/A	RefSeq_peptide	#N/A	#N/A	UniGene	Zm.8840	Hypothetical protein LOC100384674	Uniprot/SPTREMBL	#N/A	#N/A	Uniprot/SWISSPROT	#N/A	#N/A
64	GRMZM2G060138	EntrezGene	#N/A	#N/A	GO	#N/A	#N/A	GenBank	#N/A	#N/A	MaizeGDB_GenBank	#N/A	#N/A	RefSeq_dna	#N/A	#N/A	RefSeq_peptide	#N/A	#N/A	UniGene	#N/A	#N/A	Uniprot/SPTREMBL	C4J7K5	Putative uncharacterized protein	Uniprot/SWISSPROT	#N/A	#N/A
65	GRMZM2G061723	EntrezGene	100279877	hypothetical protein LOC100279877	GO	#N/A	#N/A	GenBank	#N/A	#N/A	MaizeGDB_GenBank	#N/A	#N/A	RefSeq_dna	NM_001152830	hypothetical protein LOC100279877 (LOC100279877), mRNA	RefSeq_peptide	NP_001146302	hypothetical protein LOC100279877	UniGene	Zm.85084	Hypothetical protein LOC100279877	Uniprot/SPTREMBL	B6SPC3	Calmodulin binding proteinPutative uncharacterized protein ;	Uniprot/SWISSPROT	#N/A	#N/A
66	GRMZM2G067943	EntrezGene	100273762	hypothetical protein LOC100273762	GO	#N/A	#N/A	GenBank	#N/A	#N/A	MaizeGDB_GenBank	#N/A	#N/A	RefSeq_dna	NM_001148167	hypothetical protein LOC100273762 (LOC100273762), mRNA	RefSeq_peptide	NP_001141639	hypothetical protein LOC100273762	UniGene	Zm.30887	Hypothetical protein LOC100273762	Uniprot/SPTREMBL	B4FXC8	Putative uncharacterized protein	Uniprot/SWISSPROT	#N/A	#N/A
67	GRMZM2G069082	EntrezGene	100272507	hypothetical protein LOC100272507	GO	GO:0003677;GO:0006355;GO:0003700	DNA binding;regulation of transcription, DNA-dependent;transcription factor activity	GenBank	#N/A	#N/A	MaizeGDB_GenBank	#N/A	#N/A	RefSeq_dna	NM_001146976	hypothetical protein LOC100272507 (LOC100272507), mRNA	RefSeq_peptide	NP_001140448	hypothetical protein LOC100272507	UniGene	Zm.100584	Hypothetical protein LOC100272507	Uniprot/SPTREMBL	B4FP17	Putative uncharacterized protein	Uniprot/SWISSPROT	#N/A	#N/A
68	GRMZM2G070312	EntrezGene	100279144	hypothetical protein LOC100279144	GO	#N/A	#N/A	GenBank	#N/A	#N/A	MaizeGDB_GenBank	#N/A	#N/A	RefSeq_dna	NM_001152180	hypothetical protein LOC100279144 (LOC100279144), mRNA	RefSeq_peptide	NP_001145652	hypothetical protein LOC100279144	UniGene	Zm.124197	Hypothetical protein LOC100279144	Uniprot/SPTREMBL	B6UI92	Putative uncharacterized protein	Uniprot/SWISSPROT	#N/A	#N/A
69	GRMZM2G079082	EntrezGene	#N/A	#N/A	GO	GO:0005524;GO:0005515;GO:0006952;GO:0000166;GO:0017111;GO:0006915	ATP binding;protein binding;defense response;nucleotide binding;nucleoside-triphosphatase activity;apoptosis	GenBank	#N/A	#N/A	MaizeGDB_GenBank	#N/A	#N/A	RefSeq_dna	#N/A	#N/A	RefSeq_peptide	#N/A	#N/A	UniGene	#N/A	#N/A	Uniprot/SPTREMBL	#N/A	#N/A	Uniprot/SWISSPROT	#N/A	#N/A
70	GRMZM2G079938	EntrezGene	#N/A	#N/A	GO	#N/A	#N/A	GenBank	#N/A	#N/A	MaizeGDB_GenBank	#N/A	#N/A	RefSeq_dna	#N/A	#N/A	RefSeq_peptide	#N/A	#N/A	UniGene	#N/A	#N/A	Uniprot/SPTREMBL	C0HFZ1	Putative uncharacterized protein	Uniprot/SWISSPROT	#N/A	#N/A
71	GRMZM2G081175	EntrezGene	#N/A	#N/A	GO	#N/A	#N/A	GenBank	#N/A	#N/A	MaizeGDB_GenBank	#N/A	#N/A	RefSeq_dna	#N/A	#N/A	RefSeq_peptide	#N/A	#N/A	UniGene	Zm.138920	TSA: Zea mays contig33430, mRNA sequence	Uniprot/SPTREMBL	#N/A	#N/A	Uniprot/SWISSPROT	#N/A	#N/A
72	GRMZM2G082385	EntrezGene	#N/A	#N/A	GO	GO:0006810;GO:0055085;GO:0005524;GO:0000166;GO:0042626;GO:0017111;GO:0016021;GO:0016887	transport;transmembrane transport;ATP binding;nucleotide binding;ATPase activity, coupled to transmembrane movement of substances;nucleoside-triphosphatase activity;integral to membrane;ATPase activity	GenBank	#N/A	#N/A	MaizeGDB_GenBank	#N/A	#N/A	RefSeq_dna	#N/A	#N/A	RefSeq_peptide	#N/A	#N/A	UniGene	#N/A	#N/A	Uniprot/SPTREMBL	#N/A	#N/A	Uniprot/SWISSPROT	#N/A	#N/A
73	GRMZM2G086163	EntrezGene	100284705	metal ion binding protein	GO	GO:0046872;GO:0030001	metal ion binding;metal ion transport	GenBank	#N/A	#N/A	MaizeGDB_GenBank	#N/A	#N/A	RefSeq_dna	NM_001157600	metal ion binding protein (LOC100284705), mRNA	RefSeq_peptide	NP_001151072	metal ion binding protein	UniGene	Zm.21325;Zm.153518;Zm.142273	Metal ion binding protein;TSA: Zea mays contig38014, mRNA sequence;Full-length cDNA clone ZM_BFc0037D11	Uniprot/SPTREMBL	B6TWN1	Metal ion binding protein	Uniprot/SWISSPROT	#N/A	#N/A
74	GRMZM2G086841	EntrezGene	100384718	hypothetical protein LOC100384718	GO	GO:0005634;GO:0003677;GO:0031072;GO:0006334;GO:0000786	nucleus;DNA binding;heat shock protein binding;nucleosome assembly;nucleosome	GenBank	#N/A	#N/A	MaizeGDB_GenBank	#N/A	#N/A	RefSeq_dna	NM_001177190	hypothetical protein LOC100384718 (LOC100384718), mRNA	RefSeq_peptide	NP_001170661	hypothetical protein LOC100384718	UniGene	Zm.94144	Hypothetical protein LOC100384718	Uniprot/SPTREMBL	C4IZP0	Putative uncharacterized protein	Uniprot/SWISSPROT	#N/A	#N/A
75	GRMZM2G087824	#N/A	#N/A	#N/A	#N/A	#N/A	#N/A	#N/A	#N/A	#N/A	#N/A	#N/A	#N/A	#N/A	#N/A	#N/A	#N/A	#N/A	#N/A	#N/A	#N/A	#N/A	#N/A	#N/A	#N/A	#N/A	#N/A	#N/A
76	GRMZM2G088501	EntrezGene	100193404	hypothetical protein LOC100193404	GO	#N/A	#N/A	GenBank	#N/A	#N/A	MaizeGDB_GenBank	#N/A	#N/A	RefSeq_dna	NM_001138528	hypothetical protein LOC100193404 (LOC100193404), mRNA	RefSeq_peptide	NP_001132000	hypothetical protein LOC100193404	UniGene	#N/A	#N/A	Uniprot/SPTREMBL	B4FKH5;B4FEW7	Putative uncharacterized protein ;Putative uncharacterized protein	Uniprot/SWISSPROT	#N/A	#N/A
77	GRMZM2G089021	EntrezGene	100281175	bifunctional protein tilS/hprT	GO	GO:0009116;GO:0006166;GO:0005737;GO:0004422	nucleoside metabolic process;purine ribonucleoside salvage;cytoplasm;hypoxanthine phosphoribosyltransferase activity	GenBank	#N/A	#N/A	MaizeGDB_GenBank	#N/A	#N/A	RefSeq_dna	NM_001154094	bifunctional protein tilS/hprT (LOC100281175), mRNA	RefSeq_peptide	NP_001147566	bifunctional protein tilS/hprT	UniGene	Zm.27618;Zm.143120;Zm.157605	Bifunctional protein tilS/hprT;TSA: Zea mays contig64984, mRNA sequence;TSA: Zea mays cultivar W22 CL445Contig1.betc, mRNA sequence	Uniprot/SPTREMBL	C0PLU9;B6SSV8	Putative uncharacterized protein ;Bifunctional protein tilS/hprT	Uniprot/SWISSPROT	#N/A	#N/A
78	GRMZM2G093776	EntrezGene	#N/A	#N/A	GO	GO:0006508;GO:0004197;GO:0003824	proteolysis;cysteine-type endopeptidase activity;catalytic activity	GenBank	#N/A	#N/A	MaizeGDB_GenBank	#N/A	#N/A	RefSeq_dna	#N/A	#N/A	RefSeq_peptide	#N/A	#N/A	UniGene	#N/A	#N/A	Uniprot/SPTREMBL	#N/A	#N/A	Uniprot/SWISSPROT	#N/A	#N/A
79	GRMZM2G093962	EntrezGene	#N/A	#N/A	GO	GO:0004252;GO:0016021	serine-type endopeptidase activity;integral to membrane	GenBank	#N/A	#N/A	MaizeGDB_GenBank	#N/A	#N/A	RefSeq_dna	#N/A	#N/A	RefSeq_peptide	#N/A	#N/A	UniGene	#N/A	#N/A	Uniprot/SPTREMBL	B6U8Q7;B4F7Z2	Membrane protein ;Putative uncharacterized protein	Uniprot/SWISSPROT	#N/A	#N/A
80	GRMZM2G095244	#N/A	#N/A	#N/A	#N/A	#N/A	#N/A	#N/A	#N/A	#N/A	#N/A	#N/A	#N/A	#N/A	#N/A	#N/A	#N/A	#N/A	#N/A	#N/A	#N/A	#N/A	#N/A	#N/A	#N/A	#N/A	#N/A	#N/A
81	GRMZM2G097636	EntrezGene	#N/A	#N/A	GO	GO:0003677;GO:0004332;GO:0008270;GO:0006096	DNA binding;fructose-bisphosphate aldolase activity;zinc ion binding;glycolysis	GenBank	#N/A	#N/A	MaizeGDB_GenBank	#N/A	#N/A	RefSeq_dna	#N/A	#N/A	RefSeq_peptide	#N/A	#N/A	UniGene	Zm.92943	R2R3MYB-domain protein	Uniprot/SPTREMBL	Q9SQE2	R2R3MYB-domain protein Fragment	Uniprot/SWISSPROT	#N/A	#N/A
82	GRMZM2G098637	EntrezGene	100191926	LOC100191926	GO	GO:0050825;GO:0005515;GO:0008270;GO:0050826;GO:0042309	ice binding;protein binding;zinc ion binding;response to freezing;homoiothermy	GenBank	#N/A	#N/A	MaizeGDB_GenBank	#N/A	#N/A	RefSeq_dna	NM_001137350	LOC100191926 (umc2077), mRNA	RefSeq_peptide	NP_001130822	hypothetical protein LOC100191926	UniGene	Zm.136478;Zm.34206	Clone 385363 mRNA sequence;LOC100191926	Uniprot/SPTREMBL	C4J758;B4FAP4	Putative uncharacterized protein ;Putative uncharacterized protein	Uniprot/SWISSPROT	#N/A	#N/A
83	GRMZM2G099425	EntrezGene	100280693	LOC100280693	GO	GO:0005978;GO:0005524;GO:0004674;GO:0005509;GO:0004689;GO:0004672;GO:0006468;GO:0005516;GO:0005964	glycogen biosynthetic process;ATP binding;protein serine/threonine kinase activity;calcium ion binding;phosphorylase kinase activity;protein kinase activity;protein amino acid phosphorylation;calmodulin binding;phosphorylase kinase complex	GenBank	#N/A	#N/A	MaizeGDB_GenBank	#N/A	#N/A	RefSeq_dna	NM_001153612	LOC100280693 (pco113038e), mRNA	RefSeq_peptide	NP_001147084	LOC100280693	UniGene	Zm.77112	LOC100280693	Uniprot/SPTREMBL	B6SKK9	Calcium-dependent protein kinase, isoform AK1Putative uncharacterized protein ;	Uniprot/SWISSPROT	#N/A	#N/A
84	GRMZM2G100568	EntrezGene	#N/A	#N/A	GO	#N/A	#N/A	GenBank	#N/A	#N/A	MaizeGDB_GenBank	#N/A	#N/A	RefSeq_dna	#N/A	#N/A	RefSeq_peptide	#N/A	#N/A	UniGene	Zm.128814	Transcribed locus	Uniprot/SPTREMBL	#N/A	#N/A	Uniprot/SWISSPROT	#N/A	#N/A
85	GRMZM2G100726	EntrezGene	#N/A	#N/A	GO	#N/A	#N/A	GenBank	#N/A	#N/A	MaizeGDB_GenBank	#N/A	#N/A	RefSeq_dna	#N/A	#N/A	RefSeq_peptide	#N/A	#N/A	UniGene	Zm.139312	Clone 1286200 mRNA sequence	Uniprot/SPTREMBL	#N/A	#N/A	Uniprot/SWISSPROT	#N/A	#N/A
86	GRMZM2G101245	EntrezGene	100191690	hypothetical protein LOC100191690	GO	GO:0005524;GO:0004674;GO:0004672;GO:0006468	ATP binding;protein serine/threonine kinase activity;protein kinase activity;protein amino acid phosphorylation	GenBank	#N/A	#N/A	MaizeGDB_GenBank	#N/A	#N/A	RefSeq_dna	NM_001137119	hypothetical protein LOC100191690 (LOC100191690), mRNA	RefSeq_peptide	NP_001130591	hypothetical protein LOC100191690	UniGene	Zm.21134	Hypothetical protein LOC100191690	Uniprot/SPTREMBL	B4F9S7;B6ST24	Putative uncharacterized protein ;Protein kinase APK1B	Uniprot/SWISSPROT	#N/A	#N/A
87	GRMZM2G103647	EntrezGene	100284034	light-inducible protein CPRF-2	GO	GO:0005634;GO:0003677;GO:0006355;GO:0043565;GO:0003700;GO:0046983	nucleus;DNA binding;regulation of transcription, DNA-dependent;sequence-specific DNA binding;transcription factor activity;protein dimerization activity	GenBank	#N/A	#N/A	MaizeGDB_GenBank	#N/A	#N/A	RefSeq_dna	NM_001156932	light-inducible protein CPRF-2 (LOC100284034), mRNA	RefSeq_peptide	NP_001150404	light-inducible protein CPRF-2	UniGene	Zm.10293	Light-inducible protein CPRF-2	Uniprot/SPTREMBL	B6TPC6	Light-inducible protein CPRF-2Putative uncharacterized protein ;	Uniprot/SWISSPROT	#N/A	#N/A
88	GRMZM2G104118	EntrezGene	100282765	N-acetylglucosaminyltransferase III	GO	GO:0016020;GO:0003830;GO:0006487	membrane;beta-1,4-mannosylglycoprotein 4-beta-N-acetylglucosaminyltransferase activity;protein amino acid N-linked glycosylation	GenBank	#N/A	#N/A	MaizeGDB_GenBank	#N/A	#N/A	RefSeq_dna	NM_001155671	N-acetylglucosaminyltransferase III (LOC100282765), mRNA	RefSeq_peptide	NP_001149143	N-acetylglucosaminyltransferase III	UniGene	Zm.23731;Zm.144069	N-acetylglucosaminyltransferase III;TSA: Zea mays contig58028, mRNA sequence	Uniprot/SPTREMBL	B6TB73;B6SIB2	N-acetylglucosaminyltransferase III ;N-acetylglucosaminyltransferase III	Uniprot/SWISSPROT	#N/A	#N/A
89	GRMZM2G104836	EntrezGene	100286226;100273398	glycine-rich protein A3;hypothetical protein LOC100273398	GO	GO:0016020;GO:0051260	membrane;protein homooligomerization	GenBank	#N/A	#N/A	MaizeGDB_GenBank	#N/A	#N/A	RefSeq_dna	NM_001159114;NM_001147835	glycine-rich protein A3 (LOC100286226), mRNA;hypothetical protein LOC100273398 (LOC100273398), mRNA	RefSeq_peptide	NP_001141307;NP_001152586	hypothetical protein LOC100273398 ;glycine-rich protein A3	UniGene	Zm.155460	Glycine-rich protein A3	Uniprot/SPTREMBL	B6UG93;B4FV89	Glycine-rich protein A3 ;Glycine-rich protein A3Putative uncharacterized protein ;	Uniprot/SWISSPROT	#N/A	#N/A
90	GRMZM2G107597	EntrezGene	#N/A	#N/A	GO	GO:0016020	membrane	GenBank	#N/A	#N/A	MaizeGDB_GenBank	#N/A	#N/A	RefSeq_dna	#N/A	#N/A	RefSeq_peptide	#N/A	#N/A	UniGene	Zm.149647;Zm.17949	TSA: Zea mays contig16115, mRNA sequence;Clone 293886 cytochrome c oxidoreductase	Uniprot/SPTREMBL	B6TMZ7	Cytochrome c oxidoreductase	Uniprot/SWISSPROT	#N/A	#N/A
91	GRMZM2G108959	EntrezGene	100384664	hypothetical protein LOC100384664	GO	GO:0003677	DNA binding	GenBank	#N/A	#N/A	MaizeGDB_GenBank	#N/A	#N/A	RefSeq_dna	NM_001177148	hypothetical protein LOC100384664 (LOC100384664), mRNA	RefSeq_peptide	NP_001170619	hypothetical protein LOC100384664	UniGene	Zm.98618;Zm.11842	R2R3MYB-domain protein;Hypothetical protein LOC100384664	Uniprot/SPTREMBL	Q9SQ93;C4IZ84	R2R3MYB-domain protein Fragment ;Putative uncharacterized protein	Uniprot/SWISSPROT	#N/A	#N/A
92	GRMZM2G113191	EntrezGene	100282652	carbonic anhydrase	GO	GO:0008270;GO:0006730;GO:0004089	zinc ion binding;one-carbon metabolic process;carbonate dehydratase activity	GenBank	#N/A	#N/A	MaizeGDB_GenBank	#N/A	#N/A	RefSeq_dna	NM_001155560	carbonic anhydrase (LOC100282652), mRNA	RefSeq_peptide	NP_001149032	carbonic anhydrase	UniGene	Zm.18886	Carbonic anhydrase	Uniprot/SPTREMBL	B6T9W3	Carbonic anhydrase	Uniprot/SWISSPROT	#N/A	#N/A
93	GRMZM2G115357	EntrezGene	#N/A	#N/A	GO	#N/A	#N/A	GenBank	#N/A	#N/A	MaizeGDB_GenBank	#N/A	#N/A	RefSeq_dna	#N/A	#N/A	RefSeq_peptide	#N/A	#N/A	UniGene	Zm.144570;Zm.92439	TSA: Zea mays contig54177, mRNA sequence;IAA24 - auxin-responsive Aux/IAA family member	Uniprot/SPTREMBL	#N/A	#N/A	Uniprot/SWISSPROT	#N/A	#N/A
94	GRMZM2G120320	EntrezGene	100279570	hypothetical protein LOC100279570	GO	GO:0043565;GO:0045449;GO:0003700	sequence-specific DNA binding;regulation of transcription;transcription factor activity	GenBank	#N/A	#N/A	MaizeGDB_GenBank	#N/A	#N/A	RefSeq_dna	NM_001152567	hypothetical protein LOC100279570 (LOC100279570), mRNA	RefSeq_peptide	NP_001146039	hypothetical protein LOC100279570	UniGene	#N/A	#N/A	Uniprot/SPTREMBL	B7ZYT0;C4J5M8	Putative uncharacterized protein ;Putative uncharacterized protein	Uniprot/SWISSPROT	#N/A	#N/A
95	GRMZM2G123143	#N/A	#N/A	#N/A	#N/A	#N/A	#N/A	#N/A	#N/A	#N/A	#N/A	#N/A	#N/A	#N/A	#N/A	#N/A	#N/A	#N/A	#N/A	#N/A	#N/A	#N/A	#N/A	#N/A	#N/A	#N/A	#N/A	#N/A
96	GRMZM2G123394	EntrezGene	#N/A	#N/A	GO	#N/A	#N/A	GenBank	#N/A	#N/A	MaizeGDB_GenBank	#N/A	#N/A	RefSeq_dna	#N/A	#N/A	RefSeq_peptide	#N/A	#N/A	UniGene	Zm.143910;Zm.139887;Zm.96220;Zm.144083	TSA: Zea mays contig59285, mRNA sequence;Transcribed locus, moderately similar to XP_002458788.1 hypothetical protein SORBIDRAFT_03g040300 [Sorghum bicolor];Hypothetical protein LOC100382754;TSA: Zea mays contig57953, mRNA sequence	Uniprot/SPTREMBL	#N/A	#N/A	Uniprot/SWISSPROT	#N/A	#N/A
97	GRMZM2G125034	EntrezGene	#N/A	#N/A	GO	GO:0000151;GO:0016567;GO:0005488;GO:0004842	ubiquitin ligase complex;protein ubiquitination;binding;ubiquitin-protein ligase activity	GenBank	#N/A	#N/A	MaizeGDB_GenBank	#N/A	#N/A	RefSeq_dna	#N/A	#N/A	RefSeq_peptide	#N/A	#N/A	UniGene	Zm.19414;Zm.155878	TSA: Zea mays contig39256, mRNA sequence;Transcribed locus, strongly similar to XP_002439956.1 hypothetical protein SORBIDRAFT_09g023380 [Sorghum bicolor]	Uniprot/SPTREMBL	#N/A	#N/A	Uniprot/SWISSPROT	#N/A	#N/A
98	GRMZM2G126096	EntrezGene	#N/A	#N/A	GO	#N/A	#N/A	GenBank	#N/A	#N/A	MaizeGDB_GenBank	#N/A	#N/A	RefSeq_dna	NM_001150234	hypothetical protein LOC100276444 (LOC100276444), mRNA	RefSeq_peptide	NP_001143706	hypothetical protein LOC100276444	UniGene	Zm.64570	Hypothetical protein LOC100276444	Uniprot/SPTREMBL	#N/A	#N/A	Uniprot/SWISSPROT	#N/A	#N/A
99	GRMZM2G126749	EntrezGene	#N/A	#N/A	GO	#N/A	#N/A	GenBank	#N/A	#N/A	MaizeGDB_GenBank	#N/A	#N/A	RefSeq_dna	#N/A	#N/A	RefSeq_peptide	#N/A	#N/A	UniGene	Zm.41252;Zm.138448;Zm.25616	Transcribed locus, moderately similar to XP_002457419.1 hypothetical protein SORBIDRAFT_03g007000 [Sorghum bicolor];TSA: Zea mays contig20842, mRNA sequence;TSA: Zea mays contig32597, mRNA sequence	Uniprot/SPTREMBL	#N/A	#N/A	Uniprot/SWISSPROT	#N/A	#N/A
100	GRMZM2G131055	EntrezGene	100279381	hypothetical protein LOC100279381	GO	GO:0016757	transferase activity, transferring glycosyl groups	GenBank	#N/A	#N/A	MaizeGDB_GenBank	#N/A	#N/A	RefSeq_dna	NM_001152395	hypothetical protein LOC100279381 (LOC100279381), mRNA	RefSeq_peptide	NP_001145867	hypothetical protein LOC100279381	UniGene	Zm.80018;Zm.126059	Hypothetical protein LOC100279381;Transcribed locus, moderately similar to NP_001145867.1 hypothetical protein LOC100279381 [Zea mays]	Uniprot/SPTREMBL	B6SS11;B7ZXV9;B6SY55	Glycosyltransferase ;Putative uncharacterized protein ;Glycosyltransferase	Uniprot/SWISSPROT	#N/A	#N/A
101	GRMZM2G132238	EntrezGene	#N/A	#N/A	GO	GO:0000287;GO:0004427;GO:0006796;GO:0005737	magnesium ion binding;inorganic diphosphatase activity;phosphate metabolic process;cytoplasm	GenBank	#N/A	#N/A	MaizeGDB_GenBank	#N/A	#N/A	RefSeq_dna	#N/A	#N/A	RefSeq_peptide	#N/A	#N/A	UniGene	#N/A	#N/A	Uniprot/SPTREMBL	#N/A	#N/A	Uniprot/SWISSPROT	#N/A	#N/A
102	GRMZM2G135027	EntrezGene	100304330	hypothetical protein LOC100304330	GO	GO:0008415;GO:0008152	acyltransferase activity;metabolic process	GenBank	#N/A	#N/A	MaizeGDB_GenBank	#N/A	#N/A	RefSeq_dna	NM_001165769	hypothetical protein LOC100304330 (LOC100304330), mRNA	RefSeq_peptide	NP_001159241	hypothetical protein LOC100304330	UniGene	Zm.82557	Hypothetical protein LOC100304330	Uniprot/SPTREMBL	C0HEL5;C0HEV7	Putative uncharacterized protein ;Putative uncharacterized protein	Uniprot/SWISSPROT	#N/A	#N/A
103	GRMZM2G137341	EntrezGene	100284491	dehydration-responsive element-binding protein 1A	GO	GO:0003677;GO:0006355;GO:0003700	DNA binding;regulation of transcription, DNA-dependent;transcription factor activity	GenBank	#N/A	#N/A	MaizeGDB_GenBank	#N/A	#N/A	RefSeq_dna	NM_001157386	dehydration-responsive element-binding protein 1A (LOC100284491), mRNA	RefSeq_peptide	NP_001150858	dehydration-responsive element-binding protein 1A	UniGene	Zm.132134	Dehydration-responsive element-binding protein 1A	Uniprot/SPTREMBL	B6TU97	Dehydration-responsive element-binding protein 1A	Uniprot/SWISSPROT	#N/A	#N/A
104	GRMZM2G138396	EntrezGene	#N/A	#N/A	GO	GO:0003677;GO:0006355;GO:0003700	DNA binding;regulation of transcription, DNA-dependent;transcription factor activity	GenBank	#N/A	#N/A	MaizeGDB_GenBank	#N/A	#N/A	RefSeq_dna	#N/A	#N/A	RefSeq_peptide	#N/A	#N/A	UniGene	#N/A	#N/A	Uniprot/SPTREMBL	#N/A	#N/A	Uniprot/SWISSPROT	#N/A	#N/A
105	GRMZM2G139512	EntrezGene	#N/A	#N/A	GO	GO:0008270;GO:0055114;GO:0016491	zinc ion binding;oxidation reduction;oxidoreductase activity	GenBank	#N/A	#N/A	MaizeGDB_GenBank	#N/A	#N/A	RefSeq_dna	#N/A	#N/A	RefSeq_peptide	#N/A	#N/A	UniGene	Zm.137041	Transcribed locus, strongly similar to XP_002446245.1 hypothetical protein SORBIDRAFT_06g008990 [Sorghum bicolor]	Uniprot/SPTREMBL	B8A187;B4FXY9;B6T2P8;B4FY06	Putative uncharacterized protein ;Putative uncharacterized protein ;Chloroplastic quinone-oxidoreductase ;Putative uncharacterized protein	Uniprot/SWISSPROT	#N/A	#N/A
106	GRMZM2G142820	EntrezGene	100278862	hypothetical protein LOC100278862	GO	#N/A	#N/A	GenBank	#N/A	#N/A	MaizeGDB_GenBank	#N/A	#N/A	RefSeq_dna	NM_001152001	hypothetical protein LOC100278862 (LOC100278862), mRNA	RefSeq_peptide	NP_001145473	hypothetical protein LOC100278862	UniGene	Zm.125194	Hypothetical protein LOC100278862	Uniprot/SPTREMBL	B6UEQ4	Putative uncharacterized protein	Uniprot/SWISSPROT	#N/A	#N/A
107	GRMZM2G143640	EntrezGene	#N/A	#N/A	GO	GO:0003677	DNA binding	GenBank	#N/A	#N/A	MaizeGDB_GenBank	#N/A	#N/A	RefSeq_dna	#N/A	#N/A	RefSeq_peptide	#N/A	#N/A	UniGene	Zm.30180;Zm.144302	TSA: Zea mays contig18081, mRNA sequence;TSA: Zea mays contig56149, mRNA sequence	Uniprot/SPTREMBL	#N/A	#N/A	Uniprot/SWISSPROT	#N/A	#N/A
108	GRMZM2G145444	EntrezGene	100281240	LOC100281240	GO	GO:0003677;GO:0005525;GO:0005737	DNA binding;GTP binding;cytoplasm	GenBank	#N/A	#N/A	MaizeGDB_GenBank	#N/A	#N/A	RefSeq_dna	NM_001154159	LOC100281240 (pco081562), mRNA	RefSeq_peptide	NP_001147631	LOC100281240	UniGene	Zm.119845;Zm.104760;Zm.6005	Transcribed locus, moderately similar to NP_001147631.1 LOC100281240 [Zea mays];Transcribed locus;LOC100281240	Uniprot/SPTREMBL	B4FMQ3	MYB transcription factor TaMYB1Putative uncharacterized protein ;	Uniprot/SWISSPROT	#N/A	#N/A
109	GRMZM2G148022	EntrezGene	#N/A	#N/A	GO	GO:0016020;GO:0051260	membrane;protein homooligomerization	GenBank	#N/A	#N/A	MaizeGDB_GenBank	#N/A	#N/A	RefSeq_dna	#N/A	#N/A	RefSeq_peptide	#N/A	#N/A	UniGene	Zm.37303	Full-length cDNA clone ZM_BFb0334P17	Uniprot/SPTREMBL	C4J315	Putative uncharacterized protein	Uniprot/SWISSPROT	#N/A	#N/A
110	GRMZM2G148807	EntrezGene	#N/A	#N/A	GO	GO:0016020;GO:0007186;GO:0006810;GO:0005524;GO:0006298;GO:0004872;GO:0030983;GO:0006811;GO:0004965;GO:0005216;GO:0016021;GO:0004970;GO:0005234;GO:0030288;GO:0005215	membrane;G-protein coupled receptor protein signaling pathway;transport;ATP binding;mismatch repair;receptor activity;mismatched DNA binding;ion transport;GABA-B receptor activity;ion channel activity;integral to membrane;ionotropic glutamate receptor activity;extracellular-glutamate-gated ion channel activity;outer membrane-bounded periplasmic space;transporter activity	GenBank	#N/A	#N/A	MaizeGDB_GenBank	#N/A	#N/A	RefSeq_dna	#N/A	#N/A	RefSeq_peptide	#N/A	#N/A	UniGene	Zm.32951	Transcribed locus, weakly similar to XP_002437454.1 hypothetical protein SORBIDRAFT_10g027370 [Sorghum bicolor]	Uniprot/SPTREMBL	#N/A	#N/A	Uniprot/SWISSPROT	#N/A	#N/A
111	GRMZM2G149422	EntrezGene	#N/A	#N/A	GO	#N/A	#N/A	GenBank	#N/A	#N/A	MaizeGDB_GenBank	#N/A	#N/A	RefSeq_dna	#N/A	#N/A	RefSeq_peptide	#N/A	#N/A	UniGene	Zm.97728	TSA: Zea mays contig58583, mRNA sequence	Uniprot/SPTREMBL	#N/A	#N/A	Uniprot/SWISSPROT	#N/A	#N/A
112	GRMZM2G149923	EntrezGene	#N/A	#N/A	GO	GO:0005509	calcium ion binding	GenBank	#N/A	#N/A	MaizeGDB_GenBank	#N/A	#N/A	RefSeq_dna	#N/A	#N/A	RefSeq_peptide	#N/A	#N/A	UniGene	Zm.23479;Zm.131174;Zm.131173	Calmodulin-like;Transcribed locus, strongly similar to NP_001051233.1 Os03g0743500 [Oryza sativa Japonica Group];Transcribed locus, strongly similar to NP_001051233.1 Os03g0743500 [Oryza sativa Japonica Group]	Uniprot/SPTREMBL	B6TGU5;Q4KWL4	Calmodulin ;Putative calmodulin Fragment	Uniprot/SWISSPROT	#N/A	#N/A
113	GRMZM2G149935	EntrezGene	100280586	LOC100280586	GO	GO:0016020;GO:0006486;GO:0005529;GO:0008378	membrane;protein amino acid glycosylation;sugar binding;galactosyltransferase activity	GenBank	#N/A	#N/A	MaizeGDB_GenBank	#N/A	#N/A	RefSeq_dna	NM_001153505	LOC100280586 (si605047e03), mRNA	RefSeq_peptide	NP_001146977	LOC100280586	UniGene	Zm.122861;Zm.85112	Clone EL01N0552H05 mRNA sequence;LOC100280586	Uniprot/SPTREMBL	B6SJ23;B8A2J7;C0PGN8	Galactosyltransferase/ transferase, transferring hexosyl groups ;Putative uncharacterized protein ;Putative uncharacterized protein	Uniprot/SWISSPROT	#N/A	#N/A
114	GRMZM2G153523	EntrezGene	#N/A	#N/A	GO	GO:0006508;GO:0004190	proteolysis;aspartic-type endopeptidase activity	GenBank	#N/A	#N/A	MaizeGDB_GenBank	#N/A	#N/A	RefSeq_dna	NM_001152635	hypothetical protein LOC100279644 (LOC100279644), mRNA	RefSeq_peptide	#N/A	#N/A	UniGene	Zm.66957	Hypothetical protein LOC100279644	Uniprot/SPTREMBL	C0P7K5	Putative uncharacterized protein	Uniprot/SWISSPROT	#N/A	#N/A
115	GRMZM2G153683	EntrezGene	100217287	hypothetical protein LOC100217287	GO	#N/A	#N/A	GenBank	#N/A	#N/A	MaizeGDB_GenBank	#N/A	#N/A	RefSeq_dna	NM_001143638	hypothetical protein LOC100217287 (LOC100217287), mRNA	RefSeq_peptide	NP_001137110	hypothetical protein LOC100217287	UniGene	Zm.9079	Hypothetical protein LOC100217287	Uniprot/SPTREMBL	B4FMD5	Putative uncharacterized protein	Uniprot/SWISSPROT	#N/A	#N/A
116	GRMZM2G158394	EntrezGene	#N/A	#N/A	GO	GO:0003723;GO:0033897	RNA binding;ribonuclease T2 activity	GenBank	#N/A	#N/A	MaizeGDB_GenBank	#N/A	#N/A	RefSeq_dna	#N/A	#N/A	RefSeq_peptide	#N/A	#N/A	UniGene	#N/A	#N/A	Uniprot/SPTREMBL	B6TRD4	Putative uncharacterized protein	Uniprot/SWISSPROT	#N/A	#N/A
117	GRMZM2G162284	EntrezGene	#N/A	#N/A	GO	GO:0005634;GO:0003677	nucleus;DNA binding	GenBank	#N/A	#N/A	MaizeGDB_GenBank	#N/A	#N/A	RefSeq_dna	#N/A	#N/A	RefSeq_peptide	#N/A	#N/A	UniGene	#N/A	#N/A	Uniprot/SPTREMBL	#N/A	#N/A	Uniprot/SWISSPROT	#N/A	#N/A
118	GRMZM2G162396	EntrezGene	#N/A	#N/A	GO	#N/A	#N/A	GenBank	#N/A	#N/A	MaizeGDB_GenBank	#N/A	#N/A	RefSeq_dna	#N/A	#N/A	RefSeq_peptide	#N/A	#N/A	UniGene	Zm.143992;Zm.138584	TSA: Zea mays contig58525, mRNA sequence;TSA: Zea mays contig37277, mRNA sequence	Uniprot/SPTREMBL	#N/A	#N/A	Uniprot/SWISSPROT	#N/A	#N/A
119	GRMZM2G166430	EntrezGene	100304398	hypothetical protein LOC100304398	GO	GO:0050825;GO:0007186;GO:0004969;GO:0016021;GO:0050826;GO:0042309	ice binding;G-protein coupled receptor protein signaling pathway;histamine receptor activity;integral to membrane;response to freezing;homoiothermy	GenBank	#N/A	#N/A	MaizeGDB_GenBank	#N/A	#N/A	RefSeq_dna	NM_001165834	hypothetical protein LOC100304398 (LOC100304398), mRNA	RefSeq_peptide	NP_001159306	hypothetical protein LOC100304398	UniGene	Zm.83577	Hypothetical protein LOC100304398	Uniprot/SPTREMBL	C0HFD8	Putative uncharacterized protein	Uniprot/SWISSPROT	#N/A	#N/A
120	GRMZM2G172485	EntrezGene	100275369	LOC100275369	GO	#N/A	#N/A	GenBank	#N/A	#N/A	MaizeGDB_GenBank	#N/A	#N/A	RefSeq_dna	NM_001149460	LOC100275369 (TIDP3280), mRNA	RefSeq_peptide	NP_001142932	hypothetical protein LOC100275369	UniGene	Zm.20898	LOC100275369	Uniprot/SPTREMBL	B6SS05	Putative uncharacterized protein	Uniprot/SWISSPROT	#N/A	#N/A
121	GRMZM2G174310	EntrezGene	#N/A	#N/A	GO	GO:0050825;GO:0050826;GO:0042309	ice binding;response to freezing;homoiothermy	GenBank	#N/A	#N/A	MaizeGDB_GenBank	#N/A	#N/A	RefSeq_dna	NM_001150190	hypothetical protein LOC100276385 (LOC100276385), mRNA	RefSeq_peptide	NP_001143662	hypothetical protein LOC100276385	UniGene	Zm.145695;Zm.20760	TSA: Zea mays contig45359, mRNA sequence;Hypothetical protein LOC100276385	Uniprot/SPTREMBL	#N/A	#N/A	Uniprot/SWISSPROT	#N/A	#N/A
122	GRMZM2G174396	EntrezGene	#N/A	#N/A	GO	GO:0008152;GO:0005992;GO:0003824	metabolic process;trehalose biosynthetic process;catalytic activity	GenBank	#N/A	#N/A	MaizeGDB_GenBank	#N/A	#N/A	RefSeq_dna	#N/A	#N/A	RefSeq_peptide	#N/A	#N/A	UniGene	Zm.20650;Zm.140025;Zm.144963	Clone 701734 mRNA sequence;Full-length cDNA clone ZM_BFb0138B03;TSA: Zea mays contig51010, mRNA sequence	Uniprot/SPTREMBL	#N/A	#N/A	Uniprot/SWISSPROT	#N/A	#N/A
123	GRMZM2G176253	EntrezGene	#N/A	#N/A	GO	#N/A	#N/A	GenBank	#N/A	#N/A	MaizeGDB_GenBank	#N/A	#N/A	RefSeq_dna	#N/A	#N/A	RefSeq_peptide	#N/A	#N/A	UniGene	#N/A	#N/A	Uniprot/SPTREMBL	B7ZYU9	Putative uncharacterized protein	Uniprot/SWISSPROT	#N/A	#N/A
124	GRMZM2G176433	EntrezGene	100275307	hypothetical protein LOC100275307	GO	#N/A	#N/A	GenBank	#N/A	#N/A	MaizeGDB_GenBank	#N/A	#N/A	RefSeq_dna	NM_001149418	hypothetical protein LOC100275307 (LOC100275307), mRNA	RefSeq_peptide	NP_001142890	hypothetical protein LOC100275307	UniGene	#N/A	#N/A	Uniprot/SPTREMBL	B6SR55	Putative uncharacterized protein	Uniprot/SWISSPROT	#N/A	#N/A
125	GRMZM2G177050	EntrezGene	100280939	CBL-interacting serine/threonine-protein kinase 11	GO	GO:0007165;GO:0005524;GO:0004674;GO:0004672;GO:0006468	signal transduction;ATP binding;protein serine/threonine kinase activity;protein kinase activity;protein amino acid phosphorylation	GenBank	#N/A	#N/A	MaizeGDB_GenBank	#N/A	#N/A	RefSeq_dna	NM_001153859	CBL-interacting serine/threonine-protein kinase 11 (LOC100280939), mRNA	RefSeq_peptide	NP_001147331	CBL-interacting serine/threonine-protein kinase 11	UniGene	Zm.34294;Zm.127119	CBL-interacting serine/threonine-protein kinase 11;Transcribed locus, strongly similar to NP_001147331.1 CBL-interacting serine/threonine-protein kinase 11 [Zea mays]	Uniprot/SPTREMBL	B6SPQ5	CBL-interacting serine/threonine-protein kinase 11	Uniprot/SWISSPROT	#N/A	#N/A
126	GRMZM2G177356	EntrezGene	100279155;100381921	hypothetical protein LOC100279155;hypothetical protein LOC100381921	GO	#N/A	#N/A	GenBank	#N/A	#N/A	MaizeGDB_GenBank	#N/A	#N/A	RefSeq_dna	NM_001152187;NM_001174697	hypothetical protein LOC100279155 (LOC100279155), mRNA;hypothetical protein LOC100381921 (LOC100381921), mRNA	RefSeq_peptide	NP_001168168;NP_001145659	hypothetical protein LOC100381921 ;hypothetical protein LOC100279155	UniGene	Zm.154961;Zm.34248;Zm.156891	TSA: Zea mays contig31453, mRNA sequence;Hypothetical protein LOC100279155;Hypothetical protein LOC100381921	Uniprot/SPTREMBL	C0P2U8;B6UIE9	Putative uncharacterized protein ;Putative uncharacterized protein	Uniprot/SWISSPROT	#N/A	#N/A
127	GRMZM2G177510	EntrezGene	100381888	hypothetical protein LOC100381888	GO	GO:0004553;GO:0006508;GO:0004197;GO:0005975	hydrolase activity, hydrolyzing O-glycosyl compounds;proteolysis;cysteine-type endopeptidase activity;carbohydrate metabolic process	GenBank	#N/A	#N/A	MaizeGDB_GenBank	#N/A	#N/A	RefSeq_dna	NM_001174670	hypothetical protein LOC100381888 (LOC100381888), mRNA	RefSeq_peptide	NP_001168141	hypothetical protein LOC100381888	UniGene	Zm.125108	Hypothetical protein LOC100381888	Uniprot/SPTREMBL	C0P2J9	Putative uncharacterized protein	Uniprot/SWISSPROT	#N/A	#N/A
128	GRMZM2G177867	EntrezGene	100304348	hypothetical protein LOC100304348	GO	GO:0007018;GO:0005524;GO:0003777	microtubule-based movement;ATP binding;microtubule motor activity	GenBank	#N/A	#N/A	MaizeGDB_GenBank	#N/A	#N/A	RefSeq_dna	NM_001165786	hypothetical protein LOC100304348 (LOC100304348), mRNA	RefSeq_peptide	NP_001159258	hypothetical protein LOC100304348	UniGene	Zm.27966;Zm.156505	Transcribed locus, moderately similar to XP_002466453.1 hypothetical protein SORBIDRAFT_01g007970 [Sorghum bicolor];TSA: Zea mays contig52090, mRNA sequence	Uniprot/SPTREMBL	C0HF07	Putative uncharacterized protein	Uniprot/SWISSPROT	#N/A	#N/A
129	GRMZM2G181551	EntrezGene	#N/A	#N/A	GO	#N/A	#N/A	GenBank	#N/A	#N/A	MaizeGDB_GenBank	#N/A	#N/A	RefSeq_dna	#N/A	#N/A	RefSeq_peptide	#N/A	#N/A	UniGene	#N/A	#N/A	Uniprot/SPTREMBL	B6TP00;B4FDZ1	Putative uncharacterized protein ;Putative uncharacterized protein	Uniprot/SWISSPROT	#N/A	#N/A
130	GRMZM2G300924	EntrezGene	#N/A	#N/A	GO	GO:0003677;GO:0006355;GO:0003700	DNA binding;regulation of transcription, DNA-dependent;transcription factor activity	GenBank	#N/A	#N/A	MaizeGDB_GenBank	#N/A	#N/A	RefSeq_dna	#N/A	#N/A	RefSeq_peptide	#N/A	#N/A	UniGene	Zm.40101	Transcribed locus, moderately similar to XP_001782601.1 predicted protein [Physcomitrella patens subsp. patens]	Uniprot/SPTREMBL	#N/A	#N/A	Uniprot/SWISSPROT	#N/A	#N/A
131	GRMZM2G303964	EntrezGene	100280896	U-box domain containing protein	GO	GO:0050825;GO:0000151;GO:0016567;GO:0050826;GO:0042309;GO:0005488;GO:0004842	ice binding;ubiquitin ligase complex;protein ubiquitination;response to freezing;homoiothermy;binding;ubiquitin-protein ligase activity	GenBank	#N/A	#N/A	MaizeGDB_GenBank	#N/A	#N/A	RefSeq_dna	NM_001153816	U-box domain containing protein (LOC100280896), mRNA	RefSeq_peptide	NP_001147288	U-box domain containing protein	UniGene	Zm.98799;Zm.145111	U-box domain containing protein;TSA: Zea mays contig49835, mRNA sequence	Uniprot/SPTREMBL	C4IZ35;B6SP20	Putative uncharacterized protein ;U-box domain containing protein	Uniprot/SWISSPROT	#N/A	#N/A
132	GRMZM2G305362	EntrezGene	#N/A	#N/A	GO	#N/A	#N/A	GenBank	#N/A	#N/A	MaizeGDB_GenBank	#N/A	#N/A	RefSeq_dna	#N/A	#N/A	RefSeq_peptide	#N/A	#N/A	UniGene	Zm.38360;Zm.27240	Transcribed locus, moderately similar to XP_002455555.1 hypothetical protein SORBIDRAFT_03g013050 [Sorghum bicolor];Transcribed locus, weakly similar to NP_001042884.1 Os01g0318400 [Oryza sativa Japonica Group]	Uniprot/SPTREMBL	#N/A	#N/A	Uniprot/SWISSPROT	#N/A	#N/A
133	GRMZM2G307588	EntrezGene	#N/A	#N/A	GO	GO:0005634;GO:0003677	nucleus;DNA binding	GenBank	#N/A	#N/A	MaizeGDB_GenBank	AJ011619	product:SBP-domain protein 6	RefSeq_dna	#N/A	#N/A	RefSeq_peptide	#N/A	#N/A	UniGene	Zm.240	SBP-domain protein 6	Uniprot/SPTREMBL	B4FXD9;B6U6Y0	Putative uncharacterized protein ;Squamosa promoter-binding-like protein 9	Uniprot/SWISSPROT	#N/A	#N/A
134	GRMZM2G312661	EntrezGene	100382070	hypothetical protein LOC100382070	GO	GO:0005509	calcium ion binding	GenBank	#N/A	#N/A	MaizeGDB_GenBank	#N/A	#N/A	RefSeq_dna	#N/A	#N/A	RefSeq_peptide	NP_001168304	hypothetical protein LOC100382070	UniGene	Zm.62402;Zm.152673;Zm.148556	Transcribed locus;TSA: Zea mays contig01613, mRNA sequence;TSA: Zea mays contig21073, mRNA sequence	Uniprot/SPTREMBL	C0P445	Putative uncharacterized protein	Uniprot/SWISSPROT	#N/A	#N/A
135	GRMZM2G312838	EntrezGene	#N/A	#N/A	GO	#N/A	#N/A	GenBank	#N/A	#N/A	MaizeGDB_GenBank	#N/A	#N/A	RefSeq_dna	#N/A	#N/A	RefSeq_peptide	#N/A	#N/A	UniGene	Zm.10154	LOC100272270	Uniprot/SPTREMBL	C0HGF9	Putative uncharacterized protein	Uniprot/SWISSPROT	#N/A	#N/A
136	GRMZM2G313020	EntrezGene	#N/A	#N/A	GO	GO:0006508;GO:0004197	proteolysis;cysteine-type endopeptidase activity	GenBank	#N/A	#N/A	MaizeGDB_GenBank	#N/A	#N/A	RefSeq_dna	#N/A	#N/A	RefSeq_peptide	#N/A	#N/A	UniGene	#N/A	#N/A	Uniprot/SPTREMBL	#N/A	#N/A	Uniprot/SWISSPROT	#N/A	#N/A
137	GRMZM2G323287	EntrezGene	#N/A	#N/A	GO	#N/A	#N/A	GenBank	#N/A	#N/A	MaizeGDB_GenBank	#N/A	#N/A	RefSeq_dna	#N/A	#N/A	RefSeq_peptide	#N/A	#N/A	UniGene	Zm.156811	Hypothetical protein LOC100274640	Uniprot/SPTREMBL	B6SGR4	Putative uncharacterized protein	Uniprot/SWISSPROT	#N/A	#N/A
138	GRMZM2G334165	EntrezGene	#N/A	#N/A	GO	GO:0005634;GO:0003677;GO:0005524;GO:0004674;GO:0006355;GO:0004672;GO:0006468;GO:0004879	nucleus;DNA binding;ATP binding;protein serine/threonine kinase activity;regulation of transcription, DNA-dependent;protein kinase activity;protein amino acid phosphorylation;ligand-dependent nuclear receptor activity	GenBank	#N/A	#N/A	MaizeGDB_GenBank	#N/A	#N/A	RefSeq_dna	#N/A	#N/A	RefSeq_peptide	#N/A	#N/A	UniGene	#N/A	#N/A	Uniprot/SPTREMBL	B4FND9	Putative uncharacterized protein	Uniprot/SWISSPROT	#N/A	#N/A
139	GRMZM2G336871	EntrezGene	100240694	LOC100240694	GO	#N/A	#N/A	GenBank	FJ445006	product:autophagy-related 8a variant 1	MaizeGDB_GenBank	#N/A	#N/A	RefSeq_dna	NM_001144020	LOC100240694 (pco136400), mRNA	RefSeq_peptide	NP_001137492	LOC100240694	UniGene	Zm.136836;Zm.116474	Transcribed locus, strongly similar to NP_001137492.1 LOC100240694 [Zea mays];Transcribed locus	Uniprot/SPTREMBL	B6SIF1	Autophagy-related 8a variant 1Autophagy-related protein 8 ;	Uniprot/SWISSPROT	#N/A	#N/A
140	GRMZM2G339728	EntrezGene	#N/A	#N/A	GO	GO:0016020;GO:0051260	membrane;protein homooligomerization	GenBank	#N/A	#N/A	MaizeGDB_GenBank	#N/A	#N/A	RefSeq_dna	NM_001151348	hypothetical protein LOC100277901 (LOC100277901), mRNA	RefSeq_peptide	NP_001144820	hypothetical protein LOC100277901	UniGene	Zm.155590	Hypothetical protein LOC100277901	Uniprot/SPTREMBL	#N/A	#N/A	Uniprot/SWISSPROT	#N/A	#N/A
141	GRMZM2G342907	EntrezGene	#N/A	#N/A	GO	GO:0016020;GO:0006810;GO:0055085;GO:0008272;GO:0016021;GO:0008271;GO:0005215	membrane;transport;transmembrane transport;sulfate transport;integral to membrane;secondary active sulfate transmembrane transporter activity;transporter activity	GenBank	#N/A	#N/A	MaizeGDB_GenBank	#N/A	#N/A	RefSeq_dna	#N/A	#N/A	RefSeq_peptide	#N/A	#N/A	UniGene	#N/A	#N/A	Uniprot/SPTREMBL	#N/A	#N/A	Uniprot/SWISSPROT	#N/A	#N/A
142	GRMZM2G355572	EntrezGene	100280483	LOC100280483	GO	GO:0016042;GO:0006644;GO:0004623	lipid catabolic process;phospholipid metabolic process;phospholipase A2 activity	GenBank	#N/A	#N/A	MaizeGDB_GenBank	#N/A	#N/A	RefSeq_dna	NM_001153403	LOC100280483 (pco143873), mRNA	RefSeq_peptide	NP_001146875	LOC100280483	UniGene	Zm.2671	LOC100280483	Uniprot/SPTREMBL	B6SGX9	Transposon protein CACTA, En/Spm sub-class	Uniprot/SWISSPROT	#N/A	#N/A
143	GRMZM2G357112	EntrezGene	#N/A	#N/A	GO	#N/A	#N/A	GenBank	#N/A	#N/A	MaizeGDB_GenBank	#N/A	#N/A	RefSeq_dna	#N/A	#N/A	RefSeq_peptide	#N/A	#N/A	UniGene	Zm.1113	Clone 218729 mRNA sequence	Uniprot/SPTREMBL	#N/A	#N/A	Uniprot/SWISSPROT	#N/A	#N/A
144	GRMZM2G361518	EntrezGene	#N/A	#N/A	GO	GO:0003676	nucleic acid binding	GenBank	#N/A	#N/A	MaizeGDB_GenBank	#N/A	#N/A	RefSeq_dna	#N/A	#N/A	RefSeq_peptide	#N/A	#N/A	UniGene	Zm.122388	Clone 677236 mRNA sequence	Uniprot/SPTREMBL	#N/A	#N/A	Uniprot/SWISSPROT	#N/A	#N/A
145	GRMZM2G369472	EntrezGene	100283357	AP2 domain containing protein	GO	GO:0003677;GO:0006355;GO:0003700	DNA binding;regulation of transcription, DNA-dependent;transcription factor activity	GenBank	#N/A	#N/A	MaizeGDB_GenBank	#N/A	#N/A	RefSeq_dna	NM_001156258	AP2 domain containing protein (LOC100283357), mRNA	RefSeq_peptide	NP_001149730	AP2 domain containing protein	UniGene	#N/A	#N/A	Uniprot/SPTREMBL	B6THI8	AP2 domain containing protein	Uniprot/SWISSPROT	#N/A	#N/A
146	GRMZM2G377215	EntrezGene	100279563	roothair defective3	GO	GO:0030246;GO:0004553;GO:0005975	carbohydrate binding;hydrolase activity, hydrolyzing O-glycosyl compounds;carbohydrate metabolic process	GenBank	#N/A	#N/A	MaizeGDB_GenBank	#N/A	#N/A	RefSeq_dna	NM_001152560	roothair defective3 (rth3), mRNA	RefSeq_peptide	NP_001146032	roothair defective3	UniGene	Zm.23789	Roothair defective3	Uniprot/SPTREMBL	B7ZYR7	Putative uncharacterized protein	Uniprot/SWISSPROT	#N/A	#N/A
147	GRMZM2G377553	EntrezGene	100304237	hypothetical protein LOC100304237	GO	#N/A	#N/A	GenBank	#N/A	#N/A	MaizeGDB_GenBank	#N/A	#N/A	RefSeq_dna	NM_001165682	hypothetical protein LOC100304237 (LOC100304237), mRNA	RefSeq_peptide	NP_001159154	hypothetical protein LOC100304237	UniGene	Zm.19040	Hypothetical protein LOC100304237	Uniprot/SPTREMBL	C0HDZ0	Putative uncharacterized protein	Uniprot/SWISSPROT	#N/A	#N/A
148	GRMZM2G379540	EntrezGene	#N/A	#N/A	GO	#N/A	#N/A	GenBank	#N/A	#N/A	MaizeGDB_GenBank	#N/A	#N/A	RefSeq_dna	#N/A	#N/A	RefSeq_peptide	#N/A	#N/A	UniGene	Zm.108304	Transcribed locus	Uniprot/SPTREMBL	#N/A	#N/A	Uniprot/SWISSPROT	#N/A	#N/A
149	GRMZM2G380432	EntrezGene	100281252	phi-1-like phosphate-induced protein	GO	#N/A	#N/A	GenBank	#N/A	#N/A	MaizeGDB_GenBank	#N/A	#N/A	RefSeq_dna	NM_001154171	phi-1-like phosphate-induced protein (LOC100281252), mRNA	RefSeq_peptide	NP_001147643	phi-1-like phosphate-induced protein	UniGene	Zm.84239	Phi-1-like phosphate-induced protein	Uniprot/SPTREMBL	B6STQ1;B6SN51	Phi-1-like phosphate-induced protein ;Phi-1-like phosphate-induced protein	Uniprot/SWISSPROT	#N/A	#N/A
150	GRMZM2G381404	EntrezGene	100193251	hypothetical protein LOC100193251	GO	GO:0008270;GO:0005622	zinc ion binding;intracellular	GenBank	#N/A	#N/A	MaizeGDB_GenBank	#N/A	#N/A	RefSeq_dna	NM_001138400	hypothetical protein LOC100193251 (LOC100193251), mRNA	RefSeq_peptide	NP_001131872	hypothetical protein LOC100193251	UniGene	Zm.16474	Hypothetical protein LOC100193251	Uniprot/SPTREMBL	B4FED3	Putative uncharacterized protein	Uniprot/SWISSPROT	#N/A	#N/A
151	GRMZM2G390207	EntrezGene	#N/A	#N/A	GO	GO:0016627;GO:0008152;GO:0055114	oxidoreductase activity, acting on the CH-CH group of donors;metabolic process;oxidation reduction	GenBank	#N/A	#N/A	MaizeGDB_GenBank	#N/A	#N/A	RefSeq_dna	#N/A	#N/A	RefSeq_peptide	#N/A	#N/A	UniGene	#N/A	#N/A	Uniprot/SPTREMBL	#N/A	#N/A	Uniprot/SWISSPROT	#N/A	#N/A
152	GRMZM2G392125	EntrezGene	#N/A	#N/A	GO	GO:0004553;GO:0005975	hydrolase activity, hydrolyzing O-glycosyl compounds;carbohydrate metabolic process	GenBank	#N/A	#N/A	MaizeGDB_GenBank	#N/A	#N/A	RefSeq_dna	#N/A	#N/A	RefSeq_peptide	#N/A	#N/A	UniGene	Zm.20801	Transcribed locus, strongly similar to NP_001149692.1 xyloglucan endotransglucosylase/hydrolase protein 15 [Zea mays]	Uniprot/SPTREMBL	C4J1A3	Putative uncharacterized protein	Uniprot/SWISSPROT	#N/A	#N/A
153	GRMZM2G396477	EntrezGene	#N/A	#N/A	GO	GO:0005488	binding	GenBank	#N/A	#N/A	MaizeGDB_GenBank	#N/A	#N/A	RefSeq_dna	#N/A	#N/A	RefSeq_peptide	#N/A	#N/A	UniGene	Zm.18663	Transcribed locus	Uniprot/SPTREMBL	#N/A	#N/A	Uniprot/SWISSPROT	#N/A	#N/A
154	GRMZM2G400005	#N/A	#N/A	#N/A	#N/A	#N/A	#N/A	#N/A	#N/A	#N/A	#N/A	#N/A	#N/A	#N/A	#N/A	#N/A	#N/A	#N/A	#N/A	#N/A	#N/A	#N/A	#N/A	#N/A	#N/A	#N/A	#N/A	#N/A
155	GRMZM2G400167	EntrezGene	100127539	LOC100127539	GO	#N/A	#N/A	GenBank	EU241937	product:ZCN26	MaizeGDB_GenBank	#N/A	#N/A	RefSeq_dna	NM_001112794	LOC100127539 (gpm849), mRNA	RefSeq_peptide	NP_001106265	LOC100127539	UniGene	Zm.103216	LOC100127539	Uniprot/SPTREMBL	A8WET3	ZCN26	Uniprot/SWISSPROT	#N/A	#N/A
156	GRMZM2G402631	EntrezGene	542720	pathogenesis related protein-5	GO	#N/A	#N/A	GenBank	ZMU82201	product:pathogenesis related protein-5	MaizeGDB_GenBank	#N/A	#N/A	RefSeq_dna	NM_001112232	pathogenesis related protein-5 (PR-5), mRNA	RefSeq_peptide	NP_001105702	pathogenesis related protein-5	UniGene	Zm.6659	Pathogenesis related protein-5	Uniprot/SPTREMBL	B8QX84;B8QX94;B8QXA1;Q2XX96;B8QXC0;B8QX93;B8QX81;B8QX79;B8QX96;B4FV91;B8QX66;Q2XX87;O82087;B8QX65;B8QXB4;Q2XX92;B8QXC6;Q2XX98;B8QXC1;B8QX83;B8QXA9;Q2XX86;B8QXA8;Q2XX91;B8QXD1;B8QX68	Thaumatin-like protein Fragment ;Thaumatin-like protein Fragment ;Thaumatin-like protein Fragment ;Pathogenesis-related protein 5 ;Thaumatin-like protein Fragment ;Thaumatin-like protein Fragment ;Thaumatin-like protein Fragment ;Thaumatin-like protein Fragment ;Thaumatin-like protein Fragment ;Putative uncharacterized protein ;Thaumatin-like protein Fragment ;Pathogenesis-related protein 5 ;Path…	Uniprot/SWISSPROT	#N/A	#N/A
157	GRMZM2G414540	EntrezGene	100284409	syntaxin 121	GO	GO:0016020;GO:0006886;GO:0005484;GO:0005515;GO:0016192	membrane;intracellular protein transport;SNAP receptor activity;protein binding;vesicle-mediated transport	GenBank	#N/A	#N/A	MaizeGDB_GenBank	#N/A	#N/A	RefSeq_dna	NM_001157304	syntaxin 121 (LOC100284409), mRNA	RefSeq_peptide	NP_001150776	syntaxin 121	UniGene	Zm.9852;Zm.137016	Transcribed locus, strongly similar to NP_001150776.1 syntaxin 121 [Zea mays];Syntaxin 121	Uniprot/SPTREMBL	B6TTA5	Syntaxin 121	Uniprot/SWISSPROT	#N/A	#N/A
158	GRMZM2G417954	EntrezGene	100281391	viviparous-14	GO	#N/A	#N/A	GenBank	#N/A	#N/A	MaizeGDB_GenBank	#N/A	#N/A	RefSeq_dna	NM_001154309	viviparous-14 (LOC100281391), mRNA	RefSeq_peptide	NP_001147781	viviparous-14	UniGene	Zm.34387	Viviparous-14	Uniprot/SPTREMBL	B6SV18;C0HIM3	Viviparous-14 ;Putative uncharacterized protein	Uniprot/SWISSPROT	#N/A	#N/A
159	GRMZM2G426046	EntrezGene	#N/A	#N/A	GO	GO:0005509	calcium ion binding	GenBank	#N/A	#N/A	MaizeGDB_GenBank	#N/A	#N/A	RefSeq_dna	#N/A	#N/A	RefSeq_peptide	#N/A	#N/A	UniGene	Zm.10267	TSA: Zea mays contig30860, mRNA sequence	Uniprot/SPTREMBL	#N/A	#N/A	Uniprot/SWISSPROT	#N/A	#N/A
160	GRMZM2G427697	EntrezGene	#N/A	#N/A	GO	#N/A	#N/A	GenBank	#N/A	#N/A	MaizeGDB_GenBank	#N/A	#N/A	RefSeq_dna	#N/A	#N/A	RefSeq_peptide	#N/A	#N/A	UniGene	#N/A	#N/A	Uniprot/SPTREMBL	B6U4H3;B4FL45	Putative uncharacterized protein ;Putative uncharacterized protein	Uniprot/SWISSPROT	#N/A	#N/A
161	GRMZM2G447347	EntrezGene	#N/A	#N/A	GO	GO:0016757	transferase activity, transferring glycosyl groups	GenBank	#N/A	#N/A	MaizeGDB_GenBank	#N/A	#N/A	RefSeq_dna	#N/A	#N/A	RefSeq_peptide	#N/A	#N/A	UniGene	Zm.41320;Zm.148372	Full-length cDNA clone ZM_BFc0061A10;TSA: Zea mays contig21987, mRNA sequence	Uniprot/SPTREMBL	#N/A	#N/A	Uniprot/SWISSPROT	#N/A	#N/A
162	GRMZM2G450071	#N/A	#N/A	#N/A	#N/A	#N/A	#N/A	#N/A	#N/A	#N/A	#N/A	#N/A	#N/A	#N/A	#N/A	#N/A	#N/A	#N/A	#N/A	#N/A	#N/A	#N/A	#N/A	#N/A	#N/A	#N/A	#N/A	#N/A
163	GRMZM2G469839	EntrezGene	#N/A	#N/A	GO	GO:0008152;GO:0008168;GO:0008610	metabolic process;methyltransferase activity;lipid biosynthetic process	GenBank	#N/A	#N/A	MaizeGDB_GenBank	#N/A	#N/A	RefSeq_dna	#N/A	#N/A	RefSeq_peptide	#N/A	#N/A	UniGene	#N/A	#N/A	Uniprot/SPTREMBL	#N/A	#N/A	Uniprot/SWISSPROT	#N/A	#N/A
164	GRMZM2G474755	EntrezGene	100304059;100280482	polcalcin Jun o 2;polcalcin Jun o 2	GO	GO:0005509	calcium ion binding	GenBank	#N/A	#N/A	MaizeGDB_GenBank	#N/A	#N/A	RefSeq_dna	NM_001165566;NM_001153402	polcalcin Jun o 2 (LOC100304059), mRNA;polcalcin Jun o 2 (LOC100280482), mRNA	RefSeq_peptide	NP_001146874;NP_001159038	polcalcin Jun o 2 ;polcalcin Jun o 2	UniGene	Zm.123639;Zm.142241	Polcalcin Jun o 2;Polcalcin Jun o 2	Uniprot/SPTREMBL	B6SGX1;B6TVZ3	Polcalcin Jun o 2 ;Polcalcin Jun o 2	Uniprot/SWISSPROT	#N/A	#N/A
165	GRMZM2G478553	EntrezGene	#N/A	#N/A	GO	GO:0005515;GO:0008270	protein binding;zinc ion binding	GenBank	#N/A	#N/A	MaizeGDB_GenBank	#N/A	#N/A	RefSeq_dna	NM_001176660	hypothetical protein LOC100384058 (LOC100384058), mRNA	RefSeq_peptide	#N/A	#N/A	UniGene	Zm.137303;Zm.77559	Transcribed locus, strongly similar to NP_001170131.1 hypothetical protein LOC100384058 [Zea mays];Hypothetical protein LOC100384058	Uniprot/SPTREMBL	Q8W1C6;Q8L6T7;B0ZBI8;A0EVF6;Q5GAS1;A0EVJ5;A0EVH7;A0EVG4	Ring-H2 zinc finger protein ;Ring-H2 zinc finger protein ;Ring-H2 zinc finger protein ;Ring-H2 zinc finger protein ;Znf ;Ring-H2 zinc finger protein ;Ring-H2 zinc finger protein ;Ring-H2 zinc finger protein	Uniprot/SWISSPROT	#N/A	#N/A
166	GRMZM2G569948	EntrezGene	100285225	fatty acid elongase	GO	GO:0016020;GO:0008415;GO:0008152;GO:0016747;GO:0006633;GO:0003824;GO:0008610	membrane;acyltransferase activity;metabolic process;transferase activity, transferring acyl groups other than amino-acyl groups;fatty acid biosynthetic process;catalytic activity;lipid biosynthetic process	GenBank	#N/A	#N/A	MaizeGDB_GenBank	#N/A	#N/A	RefSeq_dna	NM_001158119	fatty acid elongase (LOC100285225), mRNA	RefSeq_peptide	NP_001151591	fatty acid elongase	UniGene	Zm.86457	Fatty acid elongase	Uniprot/SPTREMBL	B6U281;C4J6K8	Fatty acid elongase ;Putative uncharacterized protein	Uniprot/SWISSPROT	#N/A	#N/A
167	GRMZM2G588623	EntrezGene	#N/A	#N/A	GO	#N/A	#N/A	GenBank	#N/A	#N/A	MaizeGDB_GenBank	#N/A	#N/A	RefSeq_dna	#N/A	#N/A	RefSeq_peptide	#N/A	#N/A	UniGene	Zm.142225;Zm.9772	Clone 313684 mRNA sequence;Hypothetical protein LOC100273847	Uniprot/SPTREMBL	B4FXS3	Putative uncharacterized protein	Uniprot/SWISSPROT	#N/A	#N/A
168	GRMZM2G702613	#N/A	#N/A	#N/A	#N/A	#N/A	#N/A	#N/A	#N/A	#N/A	#N/A	#N/A	#N/A	#N/A	#N/A	#N/A	#N/A	#N/A	#N/A	#N/A	#N/A	#N/A	#N/A	#N/A	#N/A	#N/A	#N/A	#N/A
169	GRMZM5G804881	EntrezGene	100278835;100272333	hypothetical protein LOC100278835;hypothetical protein LOC100272333	GO	GO:0050661;GO:0003855;GO:0055114;GO:0005737;GO:0004764	NADP or NADPH binding;3-dehydroquinate dehydratase activity;oxidation reduction;cytoplasm;shikimate 5-dehydrogenase activity	GenBank	#N/A	#N/A	MaizeGDB_GenBank	#N/A	#N/A	RefSeq_dna	NM_001151980;NM_001146817	hypothetical protein LOC100278835 (LOC100278835), mRNA;hypothetical protein LOC100272333 (LOC100272333), mRNA	RefSeq_peptide	NP_001145452;NP_001140289	hypothetical protein LOC100278835 ;hypothetical protein LOC100272333	UniGene	Zm.36095	Hypothetical protein LOC100272333	Uniprot/SPTREMBL	B6UEA9;B4FN22	Putative uncharacterized protein ;Putative uncharacterized protein	Uniprot/SWISSPROT	#N/A	#N/A
170	GRMZM5G812371	EntrezGene	#N/A	#N/A	GO	GO:0005515;GO:0006915	protein binding;apoptosis	GenBank	#N/A	#N/A	MaizeGDB_GenBank	#N/A	#N/A	RefSeq_dna	#N/A	#N/A	RefSeq_peptide	#N/A	#N/A	UniGene	#N/A	#N/A	Uniprot/SPTREMBL	#N/A	#N/A	Uniprot/SWISSPROT	#N/A	#N/A
171	GRMZM5G815553	EntrezGene	1466379	photosystem I iron-sulfur center	GO	GO:0009055;GO:0009773;GO:0005506;GO:0051539;GO:0051536;GO:0042651	electron carrier activity;photosynthetic electron transport in photosystem I;iron ion binding;4 iron, 4 sulfur cluster binding;iron-sulfur cluster binding;thylakoid membrane	GenBank	#N/A	#N/A	MaizeGDB_GenBank	#N/A	#N/A	RefSeq_dna	#N/A	#N/A	RefSeq_peptide	NP_043088	photosystem I subunit VII	UniGene	#N/A	#N/A	Uniprot/SPTREMBL	#N/A	#N/A	Uniprot/SWISSPROT	P11601	Photosystem I iron-sulfur center (Photosystem I subunit VII)(9 kDa polypeptide)(PSI-C)(PsaC)
172	GRMZM5G819965	EntrezGene	#N/A	#N/A	GO	#N/A	#N/A	GenBank	AF374405	product:long cell-linked locus protein	MaizeGDB_GenBank	#N/A	#N/A	RefSeq_dna	#N/A	#N/A	RefSeq_peptide	#N/A	#N/A	UniGene	Zm.10210;Zm.140015	Full-length cDNA clone ZM_BFb0113H15;Transcribed locus, moderately similar to NP_001147023.1 long cell-linked locus protein [Zea mays]	Uniprot/SPTREMBL	Q946U8;C4J0T3	Long cell-linked locus protein ;Putative uncharacterized protein	Uniprot/SWISSPROT	#N/A	#N/A
173	GRMZM5G830747	#N/A	#N/A	#N/A	#N/A	#N/A	#N/A	#N/A	#N/A	#N/A	#N/A	#N/A	#N/A	#N/A	#N/A	#N/A	#N/A	#N/A	#N/A	#N/A	#N/A	#N/A	#N/A	#N/A	#N/A	#N/A	#N/A	#N/A
174	GRMZM5G834518	EntrezGene	100281074	glycerol 3-phosphate permease	GO	GO:0055085	transmembrane transport	GenBank	#N/A	#N/A	MaizeGDB_GenBank	#N/A	#N/A	RefSeq_dna	#N/A	#N/A	RefSeq_peptide	NP_001147465	glycerol 3-phosphate permease	UniGene	#N/A	#N/A	Uniprot/SPTREMBL	B6SRZ4;B8A1D5	Glycerol 3-phosphate permease ;Putative uncharacterized protein	Uniprot/SWISSPROT	#N/A	#N/A
175	GRMZM5G853245	EntrezGene	100280461	nucleic acid binding protein	GO	GO:0008270;GO:0003676	zinc ion binding;nucleic acid binding	GenBank	#N/A	#N/A	MaizeGDB_GenBank	#N/A	#N/A	RefSeq_dna	NM_001153381	nucleic acid binding protein (LOC100280461), mRNA	RefSeq_peptide	NP_001146853	nucleic acid binding protein	UniGene	Zm.93697	Clone 1632556 mRNA sequence	Uniprot/SPTREMBL	B4FKZ7;B6SGH3	Putative uncharacterized protein ;Nucleic acid binding protein	Uniprot/SWISSPROT	#N/A	#N/A
176	GRMZM5G870176	EntrezGene	100383550	hypothetical protein LOC100383550	GO	GO:0016760;GO:0016020;GO:0030244	cellulose synthase (UDP-forming) activity;membrane;cellulose biosynthetic process	GenBank	#N/A	#N/A	MaizeGDB_GenBank	#N/A	#N/A	RefSeq_dna	NM_001176198	hypothetical protein LOC100383550 (LOC100383550), mRNA	RefSeq_peptide	NP_001169669	hypothetical protein LOC100383550	UniGene	Zm.85689;Zm.43658;Zm.36684	Hypothetical protein LOC100383550;Full-length cDNA clone ZM_BFc0048B19;Transcribed locus, moderately similar to NP_001056589.1 Os06g0111800 [Oryza sativa Japonica Group]	Uniprot/SPTREMBL	C0PGY9	Putative uncharacterized protein	Uniprot/SWISSPROT	#N/A	#N/A
177	GRMZM5G879570	EntrezGene	100280671	LOC100280671	GO	GO:0005524;GO:0004674;GO:0004672;GO:0006468	ATP binding;protein serine/threonine kinase activity;protein kinase activity;protein amino acid phosphorylation	GenBank	#N/A	#N/A	MaizeGDB_GenBank	#N/A	#N/A	RefSeq_dna	NM_001153590	LOC100280671 (pco126160), mRNA	RefSeq_peptide	NP_001147062	LOC100280671	UniGene	#N/A	#N/A	Uniprot/SPTREMBL	B4FLU1;B6SKD8	Putative uncharacterized protein ;Serine/threonine-protein kinase NAK	Uniprot/SWISSPROT	#N/A	#N/A
178	GRMZM5G882986	EntrezGene	#N/A	#N/A	GO	GO:0016872;GO:0042398	intramolecular lyase activity;cellular amino acid derivative biosynthetic process	GenBank	#N/A	#N/A	MaizeGDB_GenBank	#N/A	#N/A	RefSeq_dna	#N/A	#N/A	RefSeq_peptide	#N/A	#N/A	UniGene	#N/A	#N/A	Uniprot/SPTREMBL	B4FI80	Putative uncharacterized protein	Uniprot/SWISSPROT	#N/A	#N/A
179	GRMZM5G883250	EntrezGene	100193298	hypothetical protein LOC100193298	GO	#N/A	#N/A	GenBank	#N/A	#N/A	MaizeGDB_GenBank	#N/A	#N/A	RefSeq_dna	NM_001138437	hypothetical protein LOC100193298 (LOC100193298), mRNA	RefSeq_peptide	NP_001131909	hypothetical protein LOC100193298	UniGene	Zm.99737	Hypothetical protein LOC100193298	Uniprot/SPTREMBL	B4FEI7	Putative uncharacterized protein	Uniprot/SWISSPROT	#N/A	#N/A

## Sheet: Pith -5 DOWN
	gene	EntrezGene	EG_Accession	EG_Description	GeneOntology	GO_Accession	GO_Annotation	GenBank	GB_Accession	GB_Description	MaizeGDB_GenBank	MGB_Accession	MGB_Description	RefSeq_dna	RS_Accession	RS_Description	RefSeq_peptide	RSP_Accession	RSP_Description	UniGene	UG_Accession	UG_Description	Uniprot.SPTREMBL	Trembl_Accession	Trembl_Description	Uniprot.SWISSPROT	SP_Accession	SP_Description
1	AC147602.5_FG004	#N/A	#N/A	#N/A	#N/A	#N/A	#N/A	#N/A	#N/A	#N/A	#N/A	#N/A	#N/A	#N/A	#N/A	#N/A	#N/A	#N/A	#N/A	#N/A	#N/A	#N/A	#N/A	#N/A	#N/A	#N/A	#N/A	#N/A
2	AC193786.3_FG005	#N/A	#N/A	#N/A	#N/A	#N/A	#N/A	#N/A	#N/A	#N/A	#N/A	#N/A	#N/A	#N/A	#N/A	#N/A	#N/A	#N/A	#N/A	#N/A	#N/A	#N/A	#N/A	#N/A	#N/A	#N/A	#N/A	#N/A
3	AC207722.2_FG009	#N/A	#N/A	#N/A	#N/A	#N/A	#N/A	#N/A	#N/A	#N/A	#N/A	#N/A	#N/A	#N/A	#N/A	#N/A	#N/A	#N/A	#N/A	#N/A	#N/A	#N/A	#N/A	#N/A	#N/A	#N/A	#N/A	#N/A
4	AC213612.3_FG001	#N/A	#N/A	#N/A	#N/A	#N/A	#N/A	#N/A	#N/A	#N/A	#N/A	#N/A	#N/A	#N/A	#N/A	#N/A	#N/A	#N/A	#N/A	#N/A	#N/A	#N/A	#N/A	#N/A	#N/A	#N/A	#N/A	#N/A
5	AC217270.3_FG003	#N/A	#N/A	#N/A	#N/A	#N/A	#N/A	#N/A	#N/A	#N/A	#N/A	#N/A	#N/A	#N/A	#N/A	#N/A	#N/A	#N/A	#N/A	#N/A	#N/A	#N/A	#N/A	#N/A	#N/A	#N/A	#N/A	#N/A
6	AC233888.1_FG002	#N/A	#N/A	#N/A	#N/A	#N/A	#N/A	#N/A	#N/A	#N/A	#N/A	#N/A	#N/A	#N/A	#N/A	#N/A	#N/A	#N/A	#N/A	#N/A	#N/A	#N/A	#N/A	#N/A	#N/A	#N/A	#N/A	#N/A
7	GRMZM2G000423	EntrezGene	100281145	LOC100281145	GO	GO:0005506;GO:0055114;GO:0016491	iron ion binding;oxidation reduction;oxidoreductase activity	GenBank	#N/A	#N/A	MaizeGDB_GenBank	#N/A	#N/A	RefSeq_dna	NM_001154064	LOC100281145 (gpm626), mRNA	RefSeq_peptide	NP_001147536	LOC100281145	UniGene	Zm.155677;Zm.11590	LOC100281145;Full-length cDNA clone ZM_BFc0173N24	Uniprot/SPTREMBL	C4JC57;B6SSL8	Putative uncharacterized protein ;Leucoanthocyanidin dioxygenase	Uniprot/SWISSPROT	#N/A	#N/A
8	GRMZM2G001653	EntrezGene	100283848	LOC100283848	GO	#N/A	#N/A	GenBank	#N/A	#N/A	MaizeGDB_GenBank	#N/A	#N/A	RefSeq_dna	NM_001156746	LOC100283848 (pco139896), mRNA	RefSeq_peptide	NP_001150218	LOC100283848	UniGene	#N/A	#N/A	Uniprot/SPTREMBL	B6SR19;B6SQZ7	16kDa membrane proteinPutative uncharacterized protein ;;16kDa membrane protein	Uniprot/SWISSPROT	#N/A	#N/A
9	GRMZM2G001696	EntrezGene	541622	phosphoenolpyruvate carboxykinase	GO	GO:0005524;GO:0006094;GO:0004612;GO:0004611;GO:0017076	ATP binding;gluconeogenesis;phosphoenolpyruvate carboxykinase (ATP) activity;phosphoenolpyruvate carboxykinase activity;purine nucleotide binding	GenBank	#N/A	#N/A	MaizeGDB_GenBank	#N/A	#N/A	RefSeq_dna	#N/A	#N/A	RefSeq_peptide	NP_001104847	phosphoenolpyruvate carboxykinase	UniGene	Zm.144444;Zm.32453	TSA: Zea mays contig55167, mRNA sequence;Phosphoenolpyruvate carboxykinase	Uniprot/SPTREMBL	C0P3W9	Putative uncharacterized protein	Uniprot/SWISSPROT	Q9SLZ0	Phosphoenolpyruvate carboxykinase [ATP] (PEP carboxykinase)(PEPCK)(EC 4.1.1.49)(Phosphoenolpyruvate carboxylase)
10	GRMZM2G004036	EntrezGene	#N/A	#N/A	GO	GO:0044237;GO:0003824;GO:0050662	cellular metabolic process;catalytic activity;coenzyme binding	GenBank	#N/A	#N/A	MaizeGDB_GenBank	#N/A	#N/A	RefSeq_dna	#N/A	#N/A	RefSeq_peptide	#N/A	#N/A	UniGene	#N/A	#N/A	Uniprot/SPTREMBL	#N/A	#N/A	Uniprot/SWISSPROT	#N/A	#N/A
11	GRMZM2G005991	EntrezGene	#N/A	#N/A	GO	GO:0008289;GO:0006869	lipid binding;lipid transport	GenBank	#N/A	#N/A	MaizeGDB_GenBank	#N/A	#N/A	RefSeq_dna	#N/A	#N/A	RefSeq_peptide	#N/A	#N/A	UniGene	Zm.97385	Clone 343248 mRNA sequence	Uniprot/SPTREMBL	#N/A	#N/A	Uniprot/SWISSPROT	#N/A	#N/A
12	GRMZM2G009223	EntrezGene	100281048	glucose-6-phosphate/phosphate translocator 2	GO	GO:0016020;GO:0006810;GO:0055085;GO:0016021;GO:0005215	membrane;transport;transmembrane transport;integral to membrane;transporter activity	GenBank	#N/A	#N/A	MaizeGDB_GenBank	#N/A	#N/A	RefSeq_dna	NM_001153967	glucose-6-phosphate/phosphate translocator 2 (LOC100281048), mRNA	RefSeq_peptide	NP_001147439	glucose-6-phosphate/phosphate translocator 2	UniGene	Zm.15311	Glucose-6-phosphate/phosphate translocator 2	Uniprot/SPTREMBL	B6SRN7	Glucose-6-phosphate/phosphate translocator 2	Uniprot/SWISSPROT	#N/A	#N/A
13	GRMZM2G009320	EntrezGene	#N/A	#N/A	GO	#N/A	#N/A	GenBank	#N/A	#N/A	MaizeGDB_GenBank	#N/A	#N/A	RefSeq_dna	#N/A	#N/A	RefSeq_peptide	#N/A	#N/A	UniGene	Zm.6643	TSA: Zea mays contig59816, mRNA sequence	Uniprot/SPTREMBL	#N/A	#N/A	Uniprot/SWISSPROT	#N/A	#N/A
14	GRMZM2G009438	EntrezGene	#N/A	#N/A	GO	#N/A	#N/A	GenBank	#N/A	#N/A	MaizeGDB_GenBank	#N/A	#N/A	RefSeq_dna	#N/A	#N/A	RefSeq_peptide	#N/A	#N/A	UniGene	Zm.101058	Transcribed locus, moderately similar to XP_002447777.1 hypothetical protein SORBIDRAFT_06g015405 [Sorghum bicolor]	Uniprot/SPTREMBL	#N/A	#N/A	Uniprot/SWISSPROT	#N/A	#N/A
15	GRMZM2G010884	EntrezGene	100282214	chlorophyll a-b binding protein 8	GO	#N/A	#N/A	GenBank	#N/A	#N/A	MaizeGDB_GenBank	#N/A	#N/A	RefSeq_dna	#N/A	#N/A	RefSeq_peptide	NP_001148598	chlorophyll a-b binding protein 8	UniGene	Zm.6914	Chlorophyll a-b binding protein 8	Uniprot/SPTREMBL	B6T4Y7	Chlorophyll a-b binding protein 8	Uniprot/SWISSPROT	#N/A	#N/A
16	GRMZM2G013617	EntrezGene	#N/A	#N/A	GO	GO:0005634;GO:0008152;GO:0005524;GO:0016301;GO:0006355;GO:0030528;GO:0043565;GO:0003700	nucleus;metabolic process;ATP binding;kinase activity;regulation of transcription, DNA-dependent;transcription regulator activity;sequence-specific DNA binding;transcription factor activity	GenBank	#N/A	#N/A	MaizeGDB_GenBank	#N/A	#N/A	RefSeq_dna	#N/A	#N/A	RefSeq_peptide	#N/A	#N/A	UniGene	Zm.21877	Hypothetical protein LOC100272976	Uniprot/SPTREMBL	#N/A	#N/A	Uniprot/SWISSPROT	#N/A	#N/A
17	GRMZM2G013798	EntrezGene	845236	30S ribosomal protein S2	GO	GO:0005840;GO:0006412;GO:0005622;GO:0003735;GO:0015935	ribosome;translation;intracellular;structural constituent of ribosome;small ribosomal subunit	GenBank	#N/A	#N/A	MaizeGDB_GenBank	X52270	product:atpH gene product (AA 1-3)	RefSeq_dna	#N/A	#N/A	RefSeq_peptide	NP_043018	ribosomal protein S2	UniGene	Zm.93369;Zm.113323;Zm.102635;Zm.92916;Zm.141628;Zm.111366;Zm.93223;Zm.109292	Transcribed locus;Transcribed locus;Transcribed locus;Transcribed locus, strongly similar to NP_039376.1 ribosomal protein S2 [Oryza sativa Japonica Group];TSA: Zea mays contig08739, mRNA sequence;Transcribed locus;Transcribed locus, strongly similar to NP_001176102.1 Os10g0355100 [Oryza sativa Japonica Group];Transcribed locus	Uniprot/SPTREMBL	#N/A	#N/A	Uniprot/SWISSPROT	P16037	30S ribosomal protein S2, chloroplastic
18	GRMZM2G017419	EntrezGene	100283787	thioredoxin F-type	GO	GO:0045454	cell redox homeostasis	GenBank	#N/A	#N/A	MaizeGDB_GenBank	#N/A	#N/A	RefSeq_dna	NM_001156686	thioredoxin F-type (LOC100283787), mRNA	RefSeq_peptide	NP_001150158	thioredoxin F-type	UniGene	#N/A	#N/A	Uniprot/SPTREMBL	B6TLU2	Thioredoxin F-type	Uniprot/SWISSPROT	#N/A	#N/A
19	GRMZM2G018627	EntrezGene	100281879	chlorophyll a-b binding protein	GO	#N/A	#N/A	GenBank	#N/A	#N/A	MaizeGDB_GenBank	MZEORFI;X68682	;product:type II light-harvesting chlorophyll a/b-binding protein	RefSeq_dna	NM_001154799	chlorophyll a-b binding protein (LOC100281879), mRNA	RefSeq_peptide	NP_001148271	chlorophyll a-b binding protein	UniGene	Zm.50532;Zm.97192	Chlorophyll a-b binding protein;Hypothetical LOC542287	Uniprot/SPTREMBL	Q08057;Q41823;B6SZT9;B6T1H1	Putative light-harvesting chlorophyll A/B binding protein Fragment ;Type II light-harvesting chlorophyll a /b-binding protein ;Chlorophyll a-b binding proteinPutative uncharacterized protein ;;Chlorophyll a-b binding protein	Uniprot/SWISSPROT	#N/A	#N/A
20	GRMZM2G018664	EntrezGene	#N/A	#N/A	GO	GO:0016020;GO:0009055;GO:0022904;GO:0016491	membrane;electron carrier activity;respiratory electron transport chain;oxidoreductase activity	GenBank	#N/A	#N/A	MaizeGDB_GenBank	#N/A	#N/A	RefSeq_dna	#N/A	#N/A	RefSeq_peptide	#N/A	#N/A	UniGene	Zm.25492;Zm.43924;Zm.54286;Zm.49225;Zm.48445;Zm.113626	Transcribed locus;Transcribed locus;Transcribed locus;Transcribed locus;Transcribed locus;Transcribed locus	Uniprot/SPTREMBL	#N/A	#N/A	Uniprot/SWISSPROT	#N/A	#N/A
21	GRMZM2G019612	EntrezGene	#N/A	#N/A	GO	#N/A	#N/A	GenBank	#N/A	#N/A	MaizeGDB_GenBank	#N/A	#N/A	RefSeq_dna	NM_001148062	hypothetical protein LOC100273648 (LOC100273648), mRNA	RefSeq_peptide	NP_001141534	hypothetical protein LOC100273648	UniGene	Zm.119725	Hypothetical protein LOC100273648	Uniprot/SPTREMBL	#N/A	#N/A	Uniprot/SWISSPROT	#N/A	#N/A
22	GRMZM2G020423	EntrezGene	100280615	jasmonate-induced protein	GO	#N/A	#N/A	GenBank	#N/A	#N/A	MaizeGDB_GenBank	#N/A	#N/A	RefSeq_dna	NM_001153533	jasmonate-induced protein (LOC100280615), mRNA	RefSeq_peptide	NP_001147005	jasmonate-induced protein	UniGene	Zm.3634	Jasmonate-induced protein	Uniprot/SPTREMBL	B6SJJ4	Jasmonate-induced protein	Uniprot/SWISSPROT	#N/A	#N/A
23	GRMZM2G026015	EntrezGene	#N/A	#N/A	GO	GO:0009538;GO:0015979	photosystem I reaction center;photosynthesis	GenBank	#N/A	#N/A	MaizeGDB_GenBank	#N/A	#N/A	RefSeq_dna	#N/A	#N/A	RefSeq_peptide	#N/A	#N/A	UniGene	#N/A	#N/A	Uniprot/SPTREMBL	B4FUT9;B6STT2;B6STP9	Putative uncharacterized protein ;Photosystem I reaction center subunit XI ;Photosystem I reaction center subunit XI	Uniprot/SWISSPROT	#N/A	#N/A
24	GRMZM2G026024	EntrezGene	100279820	hypothetical protein LOC100279820	GO	GO:0008152;GO:0005524;GO:0016301;GO:0016773;GO:0000166;GO:0005975;GO:0017111;GO:0008974	metabolic process;ATP binding;kinase activity;phosphotransferase activity, alcohol group as acceptor;nucleotide binding;carbohydrate metabolic process;nucleoside-triphosphatase activity;phosphoribulokinase activity	GenBank	#N/A	#N/A	MaizeGDB_GenBank	#N/A	#N/A	RefSeq_dna	NM_001152775	hypothetical protein LOC100279820 (LOC100279820), mRNA	RefSeq_peptide	NP_001146247	hypothetical protein LOC100279820	UniGene	Zm.117930	Hypothetical protein LOC100279820	Uniprot/SPTREMBL	B8A064;B6TYM1	Phosphoribulokinase (EC 2.7.1.19);Phosphoribulokinase (EC 2.7.1.19)	Uniprot/SWISSPROT	#N/A	#N/A
25	GRMZM2G026546	#N/A	#N/A	#N/A	#N/A	#N/A	#N/A	#N/A	#N/A	#N/A	#N/A	#N/A	#N/A	#N/A	#N/A	#N/A	#N/A	#N/A	#N/A	#N/A	#N/A	#N/A	#N/A	#N/A	#N/A	#N/A	#N/A	#N/A
26	GRMZM2G034471	EntrezGene	#N/A	#N/A	GO	GO:0009055;GO:0020037;GO:0005506;GO:0004497;GO:0055114	electron carrier activity;heme binding;iron ion binding;monooxygenase activity;oxidation reduction	GenBank	#N/A	#N/A	MaizeGDB_GenBank	#N/A	#N/A	RefSeq_dna	#N/A	#N/A	RefSeq_peptide	#N/A	#N/A	UniGene	Zm.66894	Transcribed locus, moderately similar to XP_002462709.1 hypothetical protein SORBIDRAFT_02g030640 [Sorghum bicolor]	Uniprot/SPTREMBL	#N/A	#N/A	Uniprot/SWISSPROT	#N/A	#N/A
27	GRMZM2G036880	EntrezGene	100283212	chlorophyll a-b binding protein 6A	GO	#N/A	#N/A	GenBank	#N/A	#N/A	MaizeGDB_GenBank	#N/A	#N/A	RefSeq_dna	NM_001156114	chlorophyll a-b binding protein 6A (LOC100283212), mRNA	RefSeq_peptide	NP_001149586	chlorophyll a-b binding protein 6A	UniGene	Zm.126340	Chlorophyll a-b binding protein 6A	Uniprot/SPTREMBL	B4FZL4	Chlorophyll a-b binding protein 6APutative uncharacterized protein ;	Uniprot/SWISSPROT	#N/A	#N/A
28	GRMZM2G039993	EntrezGene	#N/A	#N/A	GO	GO:0008168	methyltransferase activity	GenBank	#N/A	#N/A	MaizeGDB_GenBank	#N/A	#N/A	RefSeq_dna	#N/A	#N/A	RefSeq_peptide	#N/A	#N/A	UniGene	Zm.137593	Full-length cDNA clone ZM_BFc0065I12	Uniprot/SPTREMBL	C4J4Q4	Putative uncharacterized protein	Uniprot/SWISSPROT	#N/A	#N/A
29	GRMZM2G040858	EntrezGene	4055946;1466390;1466366	hypothetical protein;hypothetical protein;hypothetical protein	GO	#N/A	#N/A	GenBank	#N/A	#N/A	MaizeGDB_GenBank	#N/A	#N/A	RefSeq_dna	#N/A	#N/A	RefSeq_peptide	NP_043111;NP_043067;YP_588383	hypothetical protein ZemaCp110 ;hypothetical protein ZemaCp066 ;hypothetical protein ZeamMp131	UniGene	Zm.93610	Transcribed locus	Uniprot/SPTREMBL	Q6R9C5	Putative uncharacterized protein orf137-a-ct	Uniprot/SWISSPROT	Q37082	Uncharacterized protein ycf72 (ORF137)
30	GRMZM2G048121	EntrezGene	100281854	NAD(P)H-dependent oxidoreductase	GO	GO:0055114;GO:0016491	oxidation reduction;oxidoreductase activity	GenBank	#N/A	#N/A	MaizeGDB_GenBank	#N/A	#N/A	RefSeq_dna	NM_001154774	NAD(P)H-dependent oxidoreductase (LOC100281854), mRNA	RefSeq_peptide	NP_001148246	NAD(P)H-dependent oxidoreductase	UniGene	Zm.22767	NAD(P)H-dependent oxidoreductase	Uniprot/SPTREMBL	B6SZK3	NAD(P)H-dependent oxidoreductasePutative uncharacterized protein ;	Uniprot/SWISSPROT	#N/A	#N/A
31	GRMZM2G051541	EntrezGene	100283810	ATPP2-B12	GO	#N/A	#N/A	GenBank	#N/A	#N/A	MaizeGDB_GenBank	#N/A	#N/A	RefSeq_dna	NM_001156708	ATPP2-B12 (LOC100283810), mRNA	RefSeq_peptide	NP_001150180	ATPP2-B12	UniGene	Zm.30313	ATPP2-B12	Uniprot/SPTREMBL	B6TM11;C4J9X8	ATPP2-B12 ;Putative uncharacterized protein	Uniprot/SWISSPROT	#N/A	#N/A
32	GRMZM2G051753	EntrezGene	#N/A	#N/A	GO	GO:0016020;GO:0006820;GO:0005452;GO:0016021;GO:0055114;GO:0016491;GO:0015380	membrane;anion transport;inorganic anion exchanger activity;integral to membrane;oxidation reduction;oxidoreductase activity;anion exchanger activity	GenBank	#N/A	#N/A	MaizeGDB_GenBank	#N/A	#N/A	RefSeq_dna	#N/A	#N/A	RefSeq_peptide	#N/A	#N/A	UniGene	#N/A	#N/A	Uniprot/SPTREMBL	C4J161	Putative uncharacterized protein	Uniprot/SWISSPROT	#N/A	#N/A
33	GRMZM2G052796	EntrezGene	#N/A	#N/A	GO	GO:0015035;GO:0009055;GO:0045454	protein disulfide oxidoreductase activity;electron carrier activity;cell redox homeostasis	GenBank	#N/A	#N/A	MaizeGDB_GenBank	#N/A	#N/A	RefSeq_dna	#N/A	#N/A	RefSeq_peptide	#N/A	#N/A	UniGene	Zm.22062	TSA: Zea mays contig53018, mRNA sequence	Uniprot/SPTREMBL	#N/A	#N/A	Uniprot/SWISSPROT	#N/A	#N/A
34	GRMZM2G054267	EntrezGene	100276382	hypothetical protein LOC100276382	GO	#N/A	#N/A	GenBank	#N/A	#N/A	MaizeGDB_GenBank	#N/A	#N/A	RefSeq_dna	NM_001150187	hypothetical protein LOC100276382 (LOC100276382), mRNA	RefSeq_peptide	NP_001143659	hypothetical protein LOC100276382	UniGene	#N/A	#N/A	Uniprot/SPTREMBL	C0P4Y1;B6T9P1	Putative uncharacterized protein ;Putative uncharacterized protein	Uniprot/SWISSPROT	#N/A	#N/A
35	GRMZM2G054687	EntrezGene	#N/A	#N/A	GO	GO:0016020;GO:0009055;GO:0022904;GO:0016491	membrane;electron carrier activity;respiratory electron transport chain;oxidoreductase activity	GenBank	#N/A	#N/A	MaizeGDB_GenBank	#N/A	#N/A	RefSeq_dna	#N/A	#N/A	RefSeq_peptide	#N/A	#N/A	UniGene	Zm.104993	Transcribed locus	Uniprot/SPTREMBL	#N/A	#N/A	Uniprot/SWISSPROT	#N/A	#N/A
36	GRMZM2G055151	EntrezGene	#N/A	#N/A	GO	#N/A	#N/A	GenBank	#N/A	#N/A	MaizeGDB_GenBank	#N/A	#N/A	RefSeq_dna	#N/A	#N/A	RefSeq_peptide	#N/A	#N/A	UniGene	Zm.127702;Zm.105195;Zm.92790;Zm.93616;Zm.92992;Zm.127798;Zm.117523;Zm.128028;Zm.127560	Transcribed locus;Transcribed locus;TSA: Zea mays contig08627, mRNA sequence;Transcribed locus;Transcribed locus;Transcribed locus;Transcribed locus;Transcribed locus;Transcribed locus	Uniprot/SPTREMBL	#N/A	#N/A	Uniprot/SWISSPROT	#N/A	#N/A
37	GRMZM2G055567	EntrezGene	#N/A	#N/A	GO	GO:0003899;GO:0003677;GO:0006350	DNA-directed RNA polymerase activity;DNA binding;transcription	GenBank	#N/A	#N/A	MaizeGDB_GenBank	MZECPRPO;MZECPRPB	;	RefSeq_dna	#N/A	#N/A	RefSeq_peptide	#N/A	#N/A	UniGene	Zm.104287;Zm.99683;Zm.109484;Zm.93295;Zm.140832;Zm.105661;Zm.93233;Zm.137671;Zm.105060;Zm.104649;Zm.93023;Zm.62220;Zm.140821;Zm.147324;Zm.93313;Zm.104792	Transcribed locus;Transcribed locus, strongly similar to NP_039374.1 RNA polymerase beta' subunit [Oryza sativa Japonica Group];Transcribed locus;Transcribed locus;TSA: Zea mays contig30736, mRNA sequence;Transcribed locus;Transcribed locus;Transcribed locus;Transcribed locus;Transcribed locus;Transcribed locus, strongly similar to NP_039373.1 RNA polymerase beta subunit [Oryza sativa Japonica Gr…	Uniprot/SPTREMBL	#N/A	#N/A	Uniprot/SWISSPROT	#N/A	#N/A
38	GRMZM2G057171	EntrezGene	#N/A	#N/A	GO	GO:0000287;GO:0015977;GO:0009536;GO:0016984	magnesium ion binding;carbon fixation;plastid;ribulose-bisphosphate carboxylase activity	GenBank	#N/A	#N/A	MaizeGDB_GenBank	#N/A	#N/A	RefSeq_dna	#N/A	#N/A	RefSeq_peptide	#N/A	#N/A	UniGene	Zm.93577	Transcribed locus	Uniprot/SPTREMBL	#N/A	#N/A	Uniprot/SWISSPROT	#N/A	#N/A
39	GRMZM2G060481	EntrezGene	#N/A	#N/A	GO	GO:0016020;GO:0008415;GO:0008152;GO:0016747;GO:0006633;GO:0003824;GO:0008610	membrane;acyltransferase activity;metabolic process;transferase activity, transferring acyl groups other than amino-acyl groups;fatty acid biosynthetic process;catalytic activity;lipid biosynthetic process	GenBank	#N/A	#N/A	MaizeGDB_GenBank	#N/A	#N/A	RefSeq_dna	#N/A	#N/A	RefSeq_peptide	#N/A	#N/A	UniGene	Zm.139771	Full-length cDNA clone ZM_BFc0007D08	Uniprot/SPTREMBL	#N/A	#N/A	Uniprot/SWISSPROT	#N/A	#N/A
40	GRMZM2G060507	EntrezGene	#N/A	#N/A	GO	GO:0005634;GO:0003677;GO:0006355;GO:0043565;GO:0030528;GO:0003700	nucleus;DNA binding;regulation of transcription, DNA-dependent;sequence-specific DNA binding;transcription regulator activity;transcription factor activity	GenBank	#N/A	#N/A	MaizeGDB_GenBank	#N/A	#N/A	RefSeq_dna	#N/A	#N/A	RefSeq_peptide	#N/A	#N/A	UniGene	Zm.142971	Hypothetical protein LOC100304224	Uniprot/SPTREMBL	#N/A	#N/A	Uniprot/SWISSPROT	#N/A	#N/A
41	GRMZM2G060898	EntrezGene	#N/A	#N/A	GO	GO:0016020;GO:0009055;GO:0022904;GO:0016491	membrane;electron carrier activity;respiratory electron transport chain;oxidoreductase activity	GenBank	#N/A	#N/A	MaizeGDB_GenBank	#N/A	#N/A	RefSeq_dna	#N/A	#N/A	RefSeq_peptide	#N/A	#N/A	UniGene	#N/A	#N/A	Uniprot/SPTREMBL	#N/A	#N/A	Uniprot/SWISSPROT	#N/A	#N/A
42	GRMZM2G062044	EntrezGene	845203	cytochrome b559 alpha subunit	GO	GO:0009539;GO:0020037;GO:0009523;GO:0009579;GO:0046872;GO:0019684;GO:0009767;GO:0016021;GO:0030096;GO:0009536;GO:0015979	photosystem II reaction center;heme binding;photosystem II;thylakoid;metal ion binding;photosynthesis, light reaction;photosynthetic electron transport chain;integral to membrane;plasma membrane-derived thylakoid photosystem II;plastid;photosynthesis	GenBank	#N/A	#N/A	MaizeGDB_GenBank	#N/A	#N/A	RefSeq_dna	#N/A	#N/A	RefSeq_peptide	NP_043041	photosystem II protein V	UniGene	Zm.103952;Zm.103959	Transcribed locus;TSA: Zea mays contig00723, mRNA sequence	Uniprot/SPTREMBL	#N/A	#N/A	Uniprot/SWISSPROT	P69388	Cytochrome b559 subunit alpha (PSII reaction center subunit V)
43	GRMZM2G062854	EntrezGene	#N/A	#N/A	GO	GO:0046034;GO:0045261;GO:0005524;GO:0016469;GO:0015986;GO:0033178;GO:0016820;GO:0000166;GO:0017111;GO:0008553;GO:0015992;GO:0046961;GO:0046933	ATP metabolic process;proton-transporting ATP synthase complex, catalytic core F(1);ATP binding;proton-transporting two-sector ATPase complex;ATP synthesis coupled proton transport;proton-transporting two-sector ATPase complex, catalytic domain;hydrolase activity, acting on acid anhydrides, catalyzing transmembrane movement of substances;nucleotide binding;nucleoside-triphosphatase activity;hydro…	GenBank	#N/A	#N/A	MaizeGDB_GenBank	#N/A	#N/A	RefSeq_dna	#N/A	#N/A	RefSeq_peptide	#N/A	#N/A	UniGene	Zm.101805;Zm.93671;Zm.93473;Zm.93365;Zm.141487;Zm.67047;Zm.93224;Zm.93577;Zm.99529;Zm.101733	Transcribed locus;Transcribed locus, strongly similar to NP_051067.1 ribulose-1,5-bisphosphate carboxylase/oxygenase large subunit [Arabidopsis thaliana];PsaI;Transcribed locus;TSA: Zea mays contig34706, mRNA sequence;TSA: Zea mays contig22501, mRNA sequence;TSA: Zea mays contig59994, mRNA sequence;Transcribed locus;Transcribed locus, strongly similar to NP_039429.1 ribosomal protein L23 [Oryza s…	Uniprot/SPTREMBL	Q5SBI2	Putative uncharacterized protein	Uniprot/SWISSPROT	#N/A	#N/A
44	GRMZM2G066111	EntrezGene	4055881	ATPase subunit 4	GO	GO:0015986;GO:0000276;GO:0015078	ATP synthesis coupled proton transport;mitochondrial proton-transporting ATP synthase complex, coupling factor F(o);hydrogen ion transmembrane transporter activity	GenBank	#N/A	#N/A	MaizeGDB_GenBank	X06667		RefSeq_dna	#N/A	#N/A	RefSeq_peptide	YP_588313	ATPase subunit 4	UniGene	Zm.109675;Zm.104515	Transcribed locus;Transcribed locus	Uniprot/SPTREMBL	Q6R9J5;Q36279;D2JSQ1;Q36280;Q36565	ATPase subunit 4 ;Putative uncharacterized protein Fragment ;ATP synthase subunit 4 ;Putative uncharacterized protein Fragment ;Mitochondrial DNA sequence T Fragment	Uniprot/SWISSPROT	P09004	ATP synthase protein MI25 (ORF 25)
45	GRMZM2G070167	EntrezGene	100381327;100281148	light-induced protein 1-like;light-induced protein 1-like	GO	#N/A	#N/A	GenBank	#N/A	#N/A	MaizeGDB_GenBank	#N/A	#N/A	RefSeq_dna	NM_001174200;NM_001154067	light-induced protein 1-like (LOC100381327), mRNA;light-induced protein 1-like (LOC100281148), mRNA	RefSeq_peptide	NP_001147539;NP_001167671	light-induced protein 1-like ;light-induced protein 1-like	UniGene	#N/A	#N/A	Uniprot/SPTREMBL	B6SSM8;B6T5G1;B4FN76	Light-induced protein 1-like ;Light-induced protein 1-like ;Putative uncharacterized protein	Uniprot/SWISSPROT	#N/A	#N/A
46	GRMZM2G070312	EntrezGene	100279144	hypothetical protein LOC100279144	GO	#N/A	#N/A	GenBank	#N/A	#N/A	MaizeGDB_GenBank	#N/A	#N/A	RefSeq_dna	NM_001152180	hypothetical protein LOC100279144 (LOC100279144), mRNA	RefSeq_peptide	NP_001145652	hypothetical protein LOC100279144	UniGene	Zm.124197	Hypothetical protein LOC100279144	Uniprot/SPTREMBL	B6UI92	Putative uncharacterized protein	Uniprot/SWISSPROT	#N/A	#N/A
47	GRMZM2G070797	EntrezGene	100384373;100275477	hypothetical protein LOC100384373;hypothetical protein LOC100275477	GO	GO:0008270;GO:0005622	zinc ion binding;intracellular	GenBank	#N/A	#N/A	MaizeGDB_GenBank	#N/A	#N/A	RefSeq_dna	NM_001149541;NM_001176916	hypothetical protein LOC100275477 (LOC100275477), mRNA;hypothetical protein LOC100384373 (LOC100384373), mRNA	RefSeq_peptide	NP_001143013;NP_001170387	hypothetical protein LOC100275477 ;hypothetical protein LOC100384373	UniGene	Zm.140384	Hypothetical protein LOC100384373	Uniprot/SPTREMBL	B6SYQ8;C0PNS3;B6STW2	Zinc finger protein ;Putative uncharacterized protein ;Zinc finger protein	Uniprot/SWISSPROT	#N/A	#N/A
48	GRMZM2G072280	EntrezGene	100282512	chlorophyll a-b binding protein	GO	#N/A	#N/A	GenBank	#N/A	#N/A	MaizeGDB_GenBank	#N/A	#N/A	RefSeq_dna	NM_001155421	chlorophyll a-b binding protein (LOC100282512), mRNA	RefSeq_peptide	NP_001148893	chlorophyll a-b binding protein	UniGene	Zm.80418	Chlorophyll a-b binding protein	Uniprot/SPTREMBL	B4F9W3;B6T892	Putative uncharacterized protein ;Chlorophyll a-b binding protein	Uniprot/SWISSPROT	#N/A	#N/A
49	GRMZM2G074097	EntrezGene	542715	thiamine biosynthetic enzyme	GO	GO:0009228;GO:0016491	thiamin biosynthetic process;oxidoreductase activity	GenBank	ZMU17351	product:thiamine biosynthetic enzyme	MaizeGDB_GenBank	AY103632		RefSeq_dna	NM_001112227	thiamine biosynthetic enzyme (thi1-2), mRNA	RefSeq_peptide	NP_001105697	thiazole biosynthetic enzyme 1-2, chloroplastic precursor	UniGene	Zm.1035;Zm.101096	Thiamine biosynthetic enzyme;Transcribed locus, strongly similar to NP_001105697.1 thiazole biosynthetic enzyme 1-2, chloroplastic precursor [Zea mays]	Uniprot/SPTREMBL	B4FTK4;B4G015	Putative uncharacterized protein ;Putative uncharacterized protein	Uniprot/SWISSPROT	Q41739	Thiazole biosynthetic enzyme 1-2, chloroplastic Precursor
50	GRMZM2G077333	EntrezGene	100283653;542126	photosystem II 22 kDa protein;photosystem II subunit PsbS1	GO	#N/A	#N/A	GenBank	AY291061	product:photosystem II subunit PsbS precursor	MaizeGDB_GenBank	AY291061	product:photosystem II subunit PsbS precursor	RefSeq_dna	NM_001111758;NM_001156554	photosystem II subunit PsbS1 (psbs1), mRNA;photosystem II 22 kDa protein (LOC100283653), mRNA	RefSeq_peptide	NP_001150026;NP_001105228	photosystem II 22 kDa protein ;photosystem II subunit PsbS1	UniGene	Zm.92692	Photosystem II 22 kDa protein	Uniprot/SPTREMBL	Q6WFB1;B6TKD1	Photosystem II subunit PsbS ;Photosystem II 22 kDa protein	Uniprot/SWISSPROT	#N/A	#N/A
51	GRMZM2G080107	EntrezGene	#N/A	#N/A	GO	GO:0050825;GO:0005515;GO:0050826;GO:0042309;GO:0042651;GO:0015979;GO:0009522	ice binding;protein binding;response to freezing;homoiothermy;thylakoid membrane;photosynthesis;photosystem I	GenBank	#N/A	#N/A	MaizeGDB_GenBank	AY103702		RefSeq_dna	#N/A	#N/A	RefSeq_peptide	#N/A	#N/A	UniGene	#N/A	#N/A	Uniprot/SPTREMBL	B4FAC2	Photosystem I reaction center subunit NPutative uncharacterized protein ;	Uniprot/SWISSPROT	#N/A	#N/A
52	GRMZM2G083364	EntrezGene	#N/A	#N/A	GO	GO:0000287;GO:0015977;GO:0009536;GO:0016984	magnesium ion binding;carbon fixation;plastid;ribulose-bisphosphate carboxylase activity	GenBank	#N/A	#N/A	MaizeGDB_GenBank	#N/A	#N/A	RefSeq_dna	#N/A	#N/A	RefSeq_peptide	#N/A	#N/A	UniGene	#N/A	#N/A	Uniprot/SPTREMBL	#N/A	#N/A	Uniprot/SWISSPROT	#N/A	#N/A
53	GRMZM2G085019	EntrezGene	542233	NADP malic enzyme3	GO	GO:0046872;GO:0016616;GO:0004470;GO:0051287;GO:0055114;GO:0016491;GO:0006108	metal ion binding;oxidoreductase activity, acting on the CH-OH group of donors, NAD or NADP as acceptor;malic enzyme activity;NAD or NADH binding;oxidation reduction;oxidoreductase activity;malate metabolic process	GenBank	MZENDMEX;AY271262	product:Me1 mRNA;product:NADP-malic enzyme	MaizeGDB_GenBank	#N/A	#N/A	RefSeq_dna	NM_001111843	NADP malic enzyme3 (me3), mRNA	RefSeq_peptide	NP_001105313	NADP-dependent malic enzyme, chloroplastic precursor	UniGene	Zm.15	NADP malic enzyme3	Uniprot/SPTREMBL	Q5H744;B4F8P6;Q84LP6	NADP-malic enzyme Fragment ;Malic enzyme ;Malic enzyme	Uniprot/SWISSPROT	P16243	NADP-dependent malic enzyme, chloroplastic Precursor (NADP-ME)(EC 1.1.1.40)
54	GRMZM2G088613	#N/A	#N/A	#N/A	#N/A	#N/A	#N/A	#N/A	#N/A	#N/A	#N/A	#N/A	#N/A	#N/A	#N/A	#N/A	#N/A	#N/A	#N/A	#N/A	#N/A	#N/A	#N/A	#N/A	#N/A	#N/A	#N/A	#N/A
55	GRMZM2G089574	EntrezGene	#N/A	#N/A	GO	#N/A	#N/A	GenBank	#N/A	#N/A	MaizeGDB_GenBank	#N/A	#N/A	RefSeq_dna	#N/A	#N/A	RefSeq_peptide	#N/A	#N/A	UniGene	Zm.152784	TSA: Zea mays contig01002, mRNA sequence	Uniprot/SPTREMBL	#N/A	#N/A	Uniprot/SWISSPROT	#N/A	#N/A
56	GRMZM2G090568	EntrezGene	542230	catalase2	GO	GO:0006979;GO:0020037;GO:0004096;GO:0005506;GO:0055114	response to oxidative stress;heme binding;catalase activity;iron ion binding;oxidation reduction	GenBank	#N/A	#N/A	MaizeGDB_GenBank	AY107763		RefSeq_dna	NM_001111840	catalase2 (cat2), mRNA	RefSeq_peptide	NP_001105310	catalase isozyme 2	UniGene	Zm.157	Catalase2	Uniprot/SPTREMBL	C0PM18	Putative uncharacterized protein	Uniprot/SWISSPROT	P12365	Catalase isozyme 2 (EC 1.11.1.6)
57	GRMZM2G093173	EntrezGene	#N/A	#N/A	GO	GO:0016020	membrane	GenBank	#N/A	#N/A	MaizeGDB_GenBank	#N/A	#N/A	RefSeq_dna	#N/A	#N/A	RefSeq_peptide	#N/A	#N/A	UniGene	#N/A	#N/A	Uniprot/SPTREMBL	#N/A	#N/A	Uniprot/SWISSPROT	#N/A	#N/A
58	GRMZM2G094639	EntrezGene	#N/A	#N/A	GO	GO:0016020;GO:0051260	membrane;protein homooligomerization	GenBank	#N/A	#N/A	MaizeGDB_GenBank	#N/A	#N/A	RefSeq_dna	#N/A	#N/A	RefSeq_peptide	#N/A	#N/A	UniGene	Zm.94645	Clone 241347 mRNA sequence	Uniprot/SPTREMBL	#N/A	#N/A	Uniprot/SWISSPROT	#N/A	#N/A
59	GRMZM2G100726	EntrezGene	#N/A	#N/A	GO	#N/A	#N/A	GenBank	#N/A	#N/A	MaizeGDB_GenBank	#N/A	#N/A	RefSeq_dna	#N/A	#N/A	RefSeq_peptide	#N/A	#N/A	UniGene	Zm.139312	Clone 1286200 mRNA sequence	Uniprot/SPTREMBL	#N/A	#N/A	Uniprot/SWISSPROT	#N/A	#N/A
[truncated: 114 more rows]

## Sheet: Pith 0 DOWN
	gene	EntrezGene	EG_Accession	EG_Description	GeneOntology	GO_Accession	GO_Annotation	GenBank	GB_Accession	GB_Description	MaizeGDB_GenBank	MGB_Accession	MGB_Description	RefSeq_dna	RS_Accession	RS_Description	RefSeq_peptide	RSP_Accession	RSP_Description	UniGene	UG_Accession	UG_Description	Uniprot.SPTREMBL	Trembl_Accession	Trembl_Description	Uniprot.SWISSPROT	SP_Accession	SP_Description
[truncated: 275 more rows]

[truncated: 10 more sheets: Pith 5 DOWN, Pith 10 DOWN, Shank -5 DOWN, Shank 0 DOWN, Shank 5 DOWN, Shank 10 DOWN, Leaf -5 DOWN, Leaf 0 DOWN, Leaf 5 DOWN, Leaf 10 DOWN]
