# Supplementary material for: Trehalose 6-Phosphate Regulates Photosynthesis and Assimilate Partitioning in Reproductive Tissue
Source: Plant Physiol. 2018 Feb 6;176(4):2623–38. doi: 10.1104/pp.17.01673 (PMC5884609; doi:10.1104/pp.17.01673)
Supplement: Supplementary Data [file plphys_v176_4_2623_s1.zip › PP2017-RA-01673R2_Supplemental_Material.xlsx]

## Sheet: Floret -5 UP
	gene	EntrezGene	EG_Accession	EG_Description	GeneOntology	GO_Accession	GO_Annotation	GenBank	GB_Accession	GB_Description	MaizeGDB_GenBank	MGB_Accession	MGB_Description	RefSeq_dna	RS_Accession	RS_Description	RefSeq_peptide	RSP_Accession	RSP_Description	UniGene	UG_Accession	UG_Description	Uniprot.SPTREMBL	Trembl_Accession	Trembl_Description	Uniprot.SWISSPROT	SP_Accession	SP_Description
1	cT6PP	#N/A	#N/A	#N/A	#N/A	#N/A	#N/A	#N/A	#N/A	#N/A	#N/A	#N/A	#N/A	#N/A	#N/A	#N/A	#N/A	#N/A	#N/A	#N/A	#N/A	#N/A	#N/A	#N/A	#N/A	#N/A	#N/A	#N/A
2	GRMZM2G002286	EntrezGene	100284035	esterase/lipase/thioesterase	GO	#N/A	#N/A	GenBank	#N/A	#N/A	MaizeGDB_GenBank	#N/A	#N/A	RefSeq_dna	NM_001156933	esterase/lipase/thioesterase (LOC100284035), mRNA	RefSeq_peptide	NP_001150405	esterase/lipase/thioesterase	UniGene	Zm.21405	Esterase/lipase/thioesterase	Uniprot/SPTREMBL	B6TPD4	Esterase/lipase/thioesterase	Uniprot/SWISSPROT	#N/A	#N/A
3	GRMZM2G006290	EntrezGene	#N/A	#N/A	GO	GO:0016021;GO:0008236	integral to membrane;serine-type peptidase activity	GenBank	#N/A	#N/A	MaizeGDB_GenBank	#N/A	#N/A	RefSeq_dna	#N/A	#N/A	RefSeq_peptide	#N/A	#N/A	UniGene	#N/A	#N/A	Uniprot/SPTREMBL	#N/A	#N/A	Uniprot/SWISSPROT	#N/A	#N/A
4	GRMZM2G010673	EntrezGene	#N/A	#N/A	GO	#N/A	#N/A	GenBank	#N/A	#N/A	MaizeGDB_GenBank	#N/A	#N/A	RefSeq_dna	#N/A	#N/A	RefSeq_peptide	#N/A	#N/A	UniGene	Zm.131475;Zm.133461	Hypothetical protein LOC100278293;Hypothetical protein LOC100279146	Uniprot/SPTREMBL	B6U6D2	Putative uncharacterized protein	Uniprot/SWISSPROT	#N/A	#N/A
5	GRMZM2G012464	#N/A	#N/A	#N/A	#N/A	#N/A	#N/A	#N/A	#N/A	#N/A	#N/A	#N/A	#N/A	#N/A	#N/A	#N/A	#N/A	#N/A	#N/A	#N/A	#N/A	#N/A	#N/A	#N/A	#N/A	#N/A	#N/A	#N/A
6	GRMZM2G015432	EntrezGene	#N/A	#N/A	GO	GO:0005840;GO:0006412;GO:0005622;GO:0003735	ribosome;translation;intracellular;structural constituent of ribosome	GenBank	#N/A	#N/A	MaizeGDB_GenBank	#N/A	#N/A	RefSeq_dna	#N/A	#N/A	RefSeq_peptide	#N/A	#N/A	UniGene	#N/A	#N/A	Uniprot/SPTREMBL	#N/A	#N/A	Uniprot/SWISSPROT	#N/A	#N/A
7	GRMZM2G017299	EntrezGene	#N/A	#N/A	GO	GO:0006541;GO:0016763;GO:0009058;GO:0000105;GO:0009236;GO:0003824;GO:0005737	glutamine metabolic process;transferase activity, transferring pentosyl groups;biosynthetic process;histidine biosynthetic process;cobalamin biosynthetic process;catalytic activity;cytoplasm	GenBank	#N/A	#N/A	MaizeGDB_GenBank	#N/A	#N/A	RefSeq_dna	#N/A	#N/A	RefSeq_peptide	#N/A	#N/A	UniGene	#N/A	#N/A	Uniprot/SPTREMBL	#N/A	#N/A	Uniprot/SWISSPROT	#N/A	#N/A
8	GRMZM2G025459	EntrezGene	100285804	SNF1-related protein kinase regulatory subunit beta-1	GO	#N/A	#N/A	GenBank	#N/A	#N/A	MaizeGDB_GenBank	#N/A	#N/A	RefSeq_dna	NM_001158694	SNF1-related protein kinase regulatory subunit beta-1 (LOC100285804), mRNA	RefSeq_peptide	NP_001152166	SNF1-related protein kinase regulatory subunit beta-1	UniGene	Zm.18116	SNF1-related protein kinase regulatory subunit beta-1	Uniprot/SPTREMBL	B6U9Y4;B6TN07;B8A088	SNF1-related protein kinase regulatory subunit beta-1 ;SNF1-related protein kinase regulatory subunit beta-1 ;Putative uncharacterized protein	Uniprot/SWISSPROT	#N/A	#N/A
9	GRMZM2G027347	EntrezGene	#N/A	#N/A	GO	#N/A	#N/A	GenBank	#N/A	#N/A	MaizeGDB_GenBank	#N/A	#N/A	RefSeq_dna	#N/A	#N/A	RefSeq_peptide	#N/A	#N/A	UniGene	Zm.147628;Zm.108417;Zm.152958	TSA: Zea mays contig25342, mRNA sequence;Transcribed locus;TSA: Zea mays contig00138, mRNA sequence	Uniprot/SPTREMBL	#N/A	#N/A	Uniprot/SWISSPROT	#N/A	#N/A
10	GRMZM2G031904	EntrezGene	#N/A	#N/A	GO	#N/A	#N/A	GenBank	#N/A	#N/A	MaizeGDB_GenBank	#N/A	#N/A	RefSeq_dna	#N/A	#N/A	RefSeq_peptide	#N/A	#N/A	UniGene	#N/A	#N/A	Uniprot/SPTREMBL	B6U092;B6T3W2	Putative uncharacterized protein ;Putative uncharacterized protein	Uniprot/SWISSPROT	#N/A	#N/A
11	GRMZM2G038284	EntrezGene	#N/A	#N/A	GO	#N/A	#N/A	GenBank	#N/A	#N/A	MaizeGDB_GenBank	#N/A	#N/A	RefSeq_dna	#N/A	#N/A	RefSeq_peptide	#N/A	#N/A	UniGene	#N/A	#N/A	Uniprot/SPTREMBL	C0PCP3	Putative uncharacterized protein	Uniprot/SWISSPROT	#N/A	#N/A
12	GRMZM2G044677	EntrezGene	#N/A	#N/A	GO	#N/A	#N/A	GenBank	#N/A	#N/A	MaizeGDB_GenBank	#N/A	#N/A	RefSeq_dna	#N/A	#N/A	RefSeq_peptide	#N/A	#N/A	UniGene	Zm.97553	Hypothetical protein LOC100275285	Uniprot/SPTREMBL	#N/A	#N/A	Uniprot/SWISSPROT	#N/A	#N/A
13	GRMZM2G049372	EntrezGene	#N/A	#N/A	GO	GO:0016020;GO:0006810;GO:0055085;GO:0045227;GO:0016021;GO:0022891;GO:0005215	membrane;transport;transmembrane transport;capsule polysaccharide biosynthetic process;integral to membrane;substrate-specific transmembrane transporter activity;transporter activity	GenBank	#N/A	#N/A	MaizeGDB_GenBank	#N/A	#N/A	RefSeq_dna	#N/A	#N/A	RefSeq_peptide	#N/A	#N/A	UniGene	#N/A	#N/A	Uniprot/SPTREMBL	#N/A	#N/A	Uniprot/SWISSPROT	#N/A	#N/A
14	GRMZM2G050481	EntrezGene	#N/A	#N/A	GO	GO:0008152	metabolic process	GenBank	#N/A	#N/A	MaizeGDB_GenBank	#N/A	#N/A	RefSeq_dna	#N/A	#N/A	RefSeq_peptide	#N/A	#N/A	UniGene	#N/A	#N/A	Uniprot/SPTREMBL	#N/A	#N/A	Uniprot/SWISSPROT	#N/A	#N/A
15	GRMZM2G051882	#N/A	#N/A	#N/A	#N/A	#N/A	#N/A	#N/A	#N/A	#N/A	#N/A	#N/A	#N/A	#N/A	#N/A	#N/A	#N/A	#N/A	#N/A	#N/A	#N/A	#N/A	#N/A	#N/A	#N/A	#N/A	#N/A	#N/A
16	GRMZM2G055238	EntrezGene	100272659	hypothetical protein LOC100272659	GO	GO:0016020	membrane	GenBank	#N/A	#N/A	MaizeGDB_GenBank	#N/A	#N/A	RefSeq_dna	NM_001147117	hypothetical protein LOC100272659 (LOC100272659), mRNA	RefSeq_peptide	NP_001140589	hypothetical protein LOC100272659	UniGene	Zm.34472	Hypothetical protein LOC100272659	Uniprot/SPTREMBL	B4FPU0	Putative uncharacterized protein	Uniprot/SWISSPROT	#N/A	#N/A
17	GRMZM2G060647	EntrezGene	#N/A	#N/A	GO	#N/A	#N/A	GenBank	#N/A	#N/A	MaizeGDB_GenBank	#N/A	#N/A	RefSeq_dna	#N/A	#N/A	RefSeq_peptide	#N/A	#N/A	UniGene	#N/A	#N/A	Uniprot/SPTREMBL	B7ZXY2	Putative uncharacterized protein	Uniprot/SWISSPROT	#N/A	#N/A
18	GRMZM2G060991	#N/A	#N/A	#N/A	#N/A	#N/A	#N/A	#N/A	#N/A	#N/A	#N/A	#N/A	#N/A	#N/A	#N/A	#N/A	#N/A	#N/A	#N/A	#N/A	#N/A	#N/A	#N/A	#N/A	#N/A	#N/A	#N/A	#N/A
19	GRMZM2G066791	EntrezGene	#N/A	#N/A	GO	GO:0016020;GO:0006810;GO:0005215	membrane;transport;transporter activity	GenBank	#N/A	#N/A	MaizeGDB_GenBank	#N/A	#N/A	RefSeq_dna	#N/A	#N/A	RefSeq_peptide	#N/A	#N/A	UniGene	Zm.97877	Transcribed locus, weakly similar to NP_001061650.1 Os08g0367300 [Oryza sativa (japonica cultivar-group)]	Uniprot/SPTREMBL	#N/A	#N/A	Uniprot/SWISSPROT	#N/A	#N/A
20	GRMZM2G066865	EntrezGene	#N/A	#N/A	GO	GO:0016020;GO:0006810;GO:0005215	membrane;transport;transporter activity	GenBank	#N/A	#N/A	MaizeGDB_GenBank	#N/A	#N/A	RefSeq_dna	#N/A	#N/A	RefSeq_peptide	#N/A	#N/A	UniGene	Zm.97877	Transcribed locus, weakly similar to NP_001061650.1 Os08g0367300 [Oryza sativa (japonica cultivar-group)]	Uniprot/SPTREMBL	#N/A	#N/A	Uniprot/SWISSPROT	#N/A	#N/A
21	GRMZM2G071226	EntrezGene	#N/A	#N/A	GO	GO:0016020;GO:0006810;GO:0005215	membrane;transport;transporter activity	GenBank	#N/A	#N/A	MaizeGDB_GenBank	#N/A	#N/A	RefSeq_dna	#N/A	#N/A	RefSeq_peptide	#N/A	#N/A	UniGene	Zm.97877	Transcribed locus, weakly similar to NP_001061650.1 Os08g0367300 [Oryza sativa (japonica cultivar-group)]	Uniprot/SPTREMBL	#N/A	#N/A	Uniprot/SWISSPROT	#N/A	#N/A
22	GRMZM2G091743	#N/A	#N/A	#N/A	#N/A	#N/A	#N/A	#N/A	#N/A	#N/A	#N/A	#N/A	#N/A	#N/A	#N/A	#N/A	#N/A	#N/A	#N/A	#N/A	#N/A	#N/A	#N/A	#N/A	#N/A	#N/A	#N/A	#N/A
23	GRMZM2G092746	EntrezGene	#N/A	#N/A	GO	GO:0005975;GO:0004650	carbohydrate metabolic process;polygalacturonase activity	GenBank	#N/A	#N/A	MaizeGDB_GenBank	#N/A	#N/A	RefSeq_dna	#N/A	#N/A	RefSeq_peptide	#N/A	#N/A	UniGene	#N/A	#N/A	Uniprot/SPTREMBL	#N/A	#N/A	Uniprot/SWISSPROT	#N/A	#N/A
24	GRMZM2G096868	#N/A	#N/A	#N/A	#N/A	#N/A	#N/A	#N/A	#N/A	#N/A	#N/A	#N/A	#N/A	#N/A	#N/A	#N/A	#N/A	#N/A	#N/A	#N/A	#N/A	#N/A	#N/A	#N/A	#N/A	#N/A	#N/A	#N/A
25	GRMZM2G110027	EntrezGene	#N/A	#N/A	GO	GO:0006508;GO:0004176	proteolysis;ATP-dependent peptidase activity	GenBank	#N/A	#N/A	MaizeGDB_GenBank	#N/A	#N/A	RefSeq_dna	#N/A	#N/A	RefSeq_peptide	#N/A	#N/A	UniGene	#N/A	#N/A	Uniprot/SPTREMBL	#N/A	#N/A	Uniprot/SWISSPROT	#N/A	#N/A
26	GRMZM2G114486	#N/A	#N/A	#N/A	#N/A	#N/A	#N/A	#N/A	#N/A	#N/A	#N/A	#N/A	#N/A	#N/A	#N/A	#N/A	#N/A	#N/A	#N/A	#N/A	#N/A	#N/A	#N/A	#N/A	#N/A	#N/A	#N/A	#N/A
27	GRMZM2G118534	EntrezGene	#N/A	#N/A	GO	#N/A	#N/A	GenBank	#N/A	#N/A	MaizeGDB_GenBank	#N/A	#N/A	RefSeq_dna	#N/A	#N/A	RefSeq_peptide	#N/A	#N/A	UniGene	Zm.85563	Clone 224568 mRNA sequence	Uniprot/SPTREMBL	#N/A	#N/A	Uniprot/SWISSPROT	#N/A	#N/A
28	GRMZM2G123896	EntrezGene	#N/A	#N/A	GO	#N/A	#N/A	GenBank	#N/A	#N/A	MaizeGDB_GenBank	#N/A	#N/A	RefSeq_dna	#N/A	#N/A	RefSeq_peptide	#N/A	#N/A	UniGene	#N/A	#N/A	Uniprot/SPTREMBL	B6SKM1	Auxin-repressed 12.5 kDa protein	Uniprot/SWISSPROT	#N/A	#N/A
29	GRMZM2G135746	EntrezGene	100272659	hypothetical protein LOC100272659	GO	GO:0016020;GO:0006810;GO:0005337	membrane;transport;nucleoside transmembrane transporter activity	GenBank	#N/A	#N/A	MaizeGDB_GenBank	#N/A	#N/A	RefSeq_dna	#N/A	#N/A	RefSeq_peptide	NP_001140589	hypothetical protein LOC100272659	UniGene	#N/A	#N/A	Uniprot/SPTREMBL	B4FPU0	Putative uncharacterized protein	Uniprot/SWISSPROT	#N/A	#N/A
30	GRMZM2G161530	#N/A	#N/A	#N/A	#N/A	#N/A	#N/A	#N/A	#N/A	#N/A	#N/A	#N/A	#N/A	#N/A	#N/A	#N/A	#N/A	#N/A	#N/A	#N/A	#N/A	#N/A	#N/A	#N/A	#N/A	#N/A	#N/A	#N/A
31	GRMZM2G181470	EntrezGene	#N/A	#N/A	GO	#N/A	#N/A	GenBank	#N/A	#N/A	MaizeGDB_GenBank	#N/A	#N/A	RefSeq_dna	#N/A	#N/A	RefSeq_peptide	#N/A	#N/A	UniGene	Zm.142343	Clone 263710 mRNA sequence	Uniprot/SPTREMBL	#N/A	#N/A	Uniprot/SWISSPROT	#N/A	#N/A
32	GRMZM2G331417	EntrezGene	#N/A	#N/A	GO	GO:0033179;GO:0015986;GO:0015078	proton-transporting V-type ATPase, V0 domain;ATP synthesis coupled proton transport;hydrogen ion transmembrane transporter activity	GenBank	#N/A	#N/A	MaizeGDB_GenBank	#N/A	#N/A	RefSeq_dna	#N/A	#N/A	RefSeq_peptide	#N/A	#N/A	UniGene	#N/A	#N/A	Uniprot/SPTREMBL	#N/A	#N/A	Uniprot/SWISSPROT	#N/A	#N/A
33	GRMZM2G357455	#N/A	#N/A	#N/A	#N/A	#N/A	#N/A	#N/A	#N/A	#N/A	#N/A	#N/A	#N/A	#N/A	#N/A	#N/A	#N/A	#N/A	#N/A	#N/A	#N/A	#N/A	#N/A	#N/A	#N/A	#N/A	#N/A	#N/A
34	GRMZM2G366150	EntrezGene	#N/A	#N/A	GO	GO:0005515	protein binding	GenBank	#N/A	#N/A	MaizeGDB_GenBank	#N/A	#N/A	RefSeq_dna	#N/A	#N/A	RefSeq_peptide	#N/A	#N/A	UniGene	#N/A	#N/A	Uniprot/SPTREMBL	#N/A	#N/A	Uniprot/SWISSPROT	#N/A	#N/A
35	GRMZM2G366659	EntrezGene	#N/A	#N/A	GO	GO:0008152;GO:0005992;GO:0003824	metabolic process;trehalose biosynthetic process;catalytic activity	GenBank	#N/A	#N/A	MaizeGDB_GenBank	#N/A	#N/A	RefSeq_dna	#N/A	#N/A	RefSeq_peptide	#N/A	#N/A	UniGene	Zm.103881;Zm.35968	TSA: Zea mays contig62291, mRNA sequence;Cultivar 18-599 trehalose-6-phosphate synthase-like (TPS6) mRNA, complete sequence	Uniprot/SPTREMBL	#N/A	#N/A	Uniprot/SWISSPROT	#N/A	#N/A
36	GRMZM2G379773	EntrezGene	#N/A	#N/A	GO	GO:0016788;GO:0006629	hydrolase activity, acting on ester bonds;lipid metabolic process	GenBank	#N/A	#N/A	MaizeGDB_GenBank	#N/A	#N/A	RefSeq_dna	#N/A	#N/A	RefSeq_peptide	#N/A	#N/A	UniGene	#N/A	#N/A	Uniprot/SPTREMBL	#N/A	#N/A	Uniprot/SWISSPROT	#N/A	#N/A
37	GRMZM2G416535	#N/A	#N/A	#N/A	#N/A	#N/A	#N/A	#N/A	#N/A	#N/A	#N/A	#N/A	#N/A	#N/A	#N/A	#N/A	#N/A	#N/A	#N/A	#N/A	#N/A	#N/A	#N/A	#N/A	#N/A	#N/A	#N/A	#N/A
38	GRMZM2G445961	EntrezGene	#N/A	#N/A	GO	GO:0030528;GO:0008270;GO:0045449;GO:0003676	transcription regulator activity;zinc ion binding;regulation of transcription;nucleic acid binding	GenBank	#N/A	#N/A	MaizeGDB_GenBank	#N/A	#N/A	RefSeq_dna	#N/A	#N/A	RefSeq_peptide	#N/A	#N/A	UniGene	Zm.146552	TSA: Zea mays contig40123, mRNA sequence	Uniprot/SPTREMBL	#N/A	#N/A	Uniprot/SWISSPROT	#N/A	#N/A
39	GRMZM2G447876	EntrezGene	#N/A	#N/A	GO	#N/A	#N/A	GenBank	#N/A	#N/A	MaizeGDB_GenBank	#N/A	#N/A	RefSeq_dna	#N/A	#N/A	RefSeq_peptide	#N/A	#N/A	UniGene	Zm.96526	Clone 498449 mRNA sequence	Uniprot/SPTREMBL	#N/A	#N/A	Uniprot/SWISSPROT	#N/A	#N/A
40	GRMZM2G492296	EntrezGene	#N/A	#N/A	GO	#N/A	#N/A	GenBank	#N/A	#N/A	MaizeGDB_GenBank	#N/A	#N/A	RefSeq_dna	#N/A	#N/A	RefSeq_peptide	#N/A	#N/A	UniGene	#N/A	#N/A	Uniprot/SPTREMBL	B6SSB5	Putative uncharacterized protein	Uniprot/SWISSPROT	#N/A	#N/A
41	GRMZM2G577201	#N/A	#N/A	#N/A	#N/A	#N/A	#N/A	#N/A	#N/A	#N/A	#N/A	#N/A	#N/A	#N/A	#N/A	#N/A	#N/A	#N/A	#N/A	#N/A	#N/A	#N/A	#N/A	#N/A	#N/A	#N/A	#N/A	#N/A
42	GRMZM2G703641	#N/A	#N/A	#N/A	#N/A	#N/A	#N/A	#N/A	#N/A	#N/A	#N/A	#N/A	#N/A	#N/A	#N/A	#N/A	#N/A	#N/A	#N/A	#N/A	#N/A	#N/A	#N/A	#N/A	#N/A	#N/A	#N/A	#N/A
43	GRMZM5G814441	EntrezGene	#N/A	#N/A	GO	#N/A	#N/A	GenBank	#N/A	#N/A	MaizeGDB_GenBank	#N/A	#N/A	RefSeq_dna	#N/A	#N/A	RefSeq_peptide	#N/A	#N/A	UniGene	Zm.52342	Clone 457257 mRNA sequence	Uniprot/SPTREMBL	#N/A	#N/A	Uniprot/SWISSPROT	#N/A	#N/A
44	GRMZM5G888999	#N/A	#N/A	#N/A	#N/A	#N/A	#N/A	#N/A	#N/A	#N/A	#N/A	#N/A	#N/A	#N/A	#N/A	#N/A	#N/A	#N/A	#N/A	#N/A	#N/A	#N/A	#N/A	#N/A	#N/A	#N/A	#N/A	#N/A
45	GRMZM5G898447	#N/A	#N/A	#N/A	#N/A	#N/A	#N/A	#N/A	#N/A	#N/A	#N/A	#N/A	#N/A	#N/A	#N/A	#N/A	#N/A	#N/A	#N/A	#N/A	#N/A	#N/A	#N/A	#N/A	#N/A	#N/A	#N/A	#N/A
46	PMI	#N/A	#N/A	#N/A	#N/A	#N/A	#N/A	#N/A	#N/A	#N/A	#N/A	#N/A	#N/A	#N/A	#N/A	#N/A	#N/A	#N/A	#N/A	#N/A	#N/A	#N/A	#N/A	#N/A	#N/A	#N/A	#N/A	#N/A

## Sheet: Floret 0 UP
	gene	EntrezGene	EG_Accession	EG_Description	GeneOntology	GO_Accession	GO_Annotation	GenBank	GB_Accession	GB_Description	MaizeGDB_GenBank	MGB_Accession	MGB_Description	RefSeq_dna	RS_Accession	RS_Description	RefSeq_peptide	RSP_Accession	RSP_Description	UniGene	UG_Accession	UG_Description	Uniprot.SPTREMBL	Trembl_Accession	Trembl_Description	Uniprot.SWISSPROT	SP_Accession	SP_Description
1	AC186147.3_FG008	#N/A	#N/A	#N/A	#N/A	#N/A	#N/A	#N/A	#N/A	#N/A	#N/A	#N/A	#N/A	#N/A	#N/A	#N/A	#N/A	#N/A	#N/A	#N/A	#N/A	#N/A	#N/A	#N/A	#N/A	#N/A	#N/A	#N/A
2	AC198353.5_FG001	#N/A	#N/A	#N/A	#N/A	#N/A	#N/A	#N/A	#N/A	#N/A	#N/A	#N/A	#N/A	#N/A	#N/A	#N/A	#N/A	#N/A	#N/A	#N/A	#N/A	#N/A	#N/A	#N/A	#N/A	#N/A	#N/A	#N/A
3	AC216264.3_FG001	#N/A	#N/A	#N/A	#N/A	#N/A	#N/A	#N/A	#N/A	#N/A	#N/A	#N/A	#N/A	#N/A	#N/A	#N/A	#N/A	#N/A	#N/A	#N/A	#N/A	#N/A	#N/A	#N/A	#N/A	#N/A	#N/A	#N/A
4	AC217050.4_FG007	#N/A	#N/A	#N/A	#N/A	#N/A	#N/A	#N/A	#N/A	#N/A	#N/A	#N/A	#N/A	#N/A	#N/A	#N/A	#N/A	#N/A	#N/A	#N/A	#N/A	#N/A	#N/A	#N/A	#N/A	#N/A	#N/A	#N/A
5	cT6PP	#N/A	#N/A	#N/A	#N/A	#N/A	#N/A	#N/A	#N/A	#N/A	#N/A	#N/A	#N/A	#N/A	#N/A	#N/A	#N/A	#N/A	#N/A	#N/A	#N/A	#N/A	#N/A	#N/A	#N/A	#N/A	#N/A	#N/A
6	GRMZM2G000092	EntrezGene	#N/A	#N/A	GO	GO:0008152;GO:0003824	metabolic process;catalytic activity	GenBank	#N/A	#N/A	MaizeGDB_GenBank	#N/A	#N/A	RefSeq_dna	#N/A	#N/A	RefSeq_peptide	#N/A	#N/A	UniGene	#N/A	#N/A	Uniprot/SPTREMBL	#N/A	#N/A	Uniprot/SWISSPROT	#N/A	#N/A
7	GRMZM2G003526	EntrezGene	#N/A	#N/A	GO	GO:0005783;GO:0005506;GO:0006633;GO:0055114;GO:0016491	endoplasmic reticulum;iron ion binding;fatty acid biosynthetic process;oxidation reduction;oxidoreductase activity	GenBank	#N/A	#N/A	MaizeGDB_GenBank	#N/A	#N/A	RefSeq_dna	#N/A	#N/A	RefSeq_peptide	#N/A	#N/A	UniGene	#N/A	#N/A	Uniprot/SPTREMBL	#N/A	#N/A	Uniprot/SWISSPROT	#N/A	#N/A
8	GRMZM2G005146	EntrezGene	100284214	auxin-repressed protein	GO	GO:0050825;GO:0005634;GO:0003677;GO:0006355;GO:0050826;GO:0042309;GO:0004879	ice binding;nucleus;DNA binding;regulation of transcription, DNA-dependent;response to freezing;homoiothermy;ligand-dependent nuclear receptor activity	GenBank	#N/A	#N/A	MaizeGDB_GenBank	#N/A	#N/A	RefSeq_dna	NM_001157109	auxin-repressed protein (LOC100284214), mRNA	RefSeq_peptide	NP_001150581	auxin-repressed protein	UniGene	Zm.27627	TSA: Zea mays contig59060, mRNA sequence	Uniprot/SPTREMBL	B6TRA9	Auxin-repressed protein	Uniprot/SWISSPROT	#N/A	#N/A
9	GRMZM2G006290	EntrezGene	#N/A	#N/A	GO	GO:0016021;GO:0008236	integral to membrane;serine-type peptidase activity	GenBank	#N/A	#N/A	MaizeGDB_GenBank	#N/A	#N/A	RefSeq_dna	#N/A	#N/A	RefSeq_peptide	#N/A	#N/A	UniGene	#N/A	#N/A	Uniprot/SPTREMBL	#N/A	#N/A	Uniprot/SWISSPROT	#N/A	#N/A
10	GRMZM2G010356	EntrezGene	100281754	terpene synthase 7	GO	GO:0000287;GO:0016829;GO:0008152	magnesium ion binding;lyase activity;metabolic process	GenBank	#N/A	#N/A	MaizeGDB_GenBank	#N/A	#N/A	RefSeq_dna	NM_001154674	terpene synthase 7 (LOC100281754), mRNA	RefSeq_peptide	NP_001148146	terpene synthase 7	UniGene	Zm.3165	Terpene synthase 7	Uniprot/SPTREMBL	B8A340;B6SYF3	Putative uncharacterized protein ;Terpene synthase 7	Uniprot/SWISSPROT	#N/A	#N/A
11	GRMZM2G011367	#N/A	#N/A	#N/A	#N/A	#N/A	#N/A	#N/A	#N/A	#N/A	#N/A	#N/A	#N/A	#N/A	#N/A	#N/A	#N/A	#N/A	#N/A	#N/A	#N/A	#N/A	#N/A	#N/A	#N/A	#N/A	#N/A	#N/A
12	GRMZM2G012464	#N/A	#N/A	#N/A	#N/A	#N/A	#N/A	#N/A	#N/A	#N/A	#N/A	#N/A	#N/A	#N/A	#N/A	#N/A	#N/A	#N/A	#N/A	#N/A	#N/A	#N/A	#N/A	#N/A	#N/A	#N/A	#N/A	#N/A
13	GRMZM2G012891	EntrezGene	#N/A	#N/A	GO	#N/A	#N/A	GenBank	#N/A	#N/A	MaizeGDB_GenBank	#N/A	#N/A	RefSeq_dna	#N/A	#N/A	RefSeq_peptide	#N/A	#N/A	UniGene	Zm.141749	Hypothetical protein LOC100272701	Uniprot/SPTREMBL	#N/A	#N/A	Uniprot/SWISSPROT	#N/A	#N/A
14	GRMZM2G013920	EntrezGene	#N/A	#N/A	GO	#N/A	#N/A	GenBank	#N/A	#N/A	MaizeGDB_GenBank	#N/A	#N/A	RefSeq_dna	#N/A	#N/A	RefSeq_peptide	#N/A	#N/A	UniGene	Zm.140223	TSA: Zea mays contig47389, mRNA sequence	Uniprot/SPTREMBL	#N/A	#N/A	Uniprot/SWISSPROT	#N/A	#N/A
15	GRMZM2G016558	#N/A	#N/A	#N/A	#N/A	#N/A	#N/A	#N/A	#N/A	#N/A	#N/A	#N/A	#N/A	#N/A	#N/A	#N/A	#N/A	#N/A	#N/A	#N/A	#N/A	#N/A	#N/A	#N/A	#N/A	#N/A	#N/A	#N/A
16	GRMZM2G016890	EntrezGene	542414	beta glucosidase1	GO	GO:0004553;GO:0005975	hydrolase activity, hydrolyzing O-glycosyl compounds;carbohydrate metabolic process	GenBank	ZMU25157;ZMU33816	product:beta-D-glucosidase;product:beta-D-glucosidase	MaizeGDB_GenBank	X74217	product:beta-glucosidase	RefSeq_dna	NM_001111984	beta glucosidase1 (glu1), mRNA	RefSeq_peptide	NP_001105454	beta-glucosidase, chloroplastic precursor	UniGene	Zm.99160;Zm.94498	TSA: Zea mays contig61807, mRNA sequence;Beta glucosidase1	Uniprot/SPTREMBL	Q53WW9	Beta-D-glucosidaseNon-cyanogenic beta-glucosidasePutative uncharacterized protein ;;	Uniprot/SWISSPROT	P49235	Beta-glucosidase, chloroplastic Precursor (EC 3.2.1.21)(Gentiobiase)(Cellobiase)(Beta-D-glucoside glucohydrolase)
17	GRMZM2G019413	EntrezGene	100192093;100281672	hypothetical protein LOC100192093;nodulin-like protein	GO	GO:0016020;GO:0006835;GO:0017153	membrane;dicarboxylic acid transport;sodium:dicarboxylate symporter activity	GenBank	#N/A	#N/A	MaizeGDB_GenBank	#N/A	#N/A	RefSeq_dna	NM_001137516;NM_001154592	hypothetical protein LOC100192093 (LOC100192093), mRNA;nodulin-like protein (LOC100281672), mRNA	RefSeq_peptide	NP_001130988;NP_001148064	hypothetical protein LOC100192093 ;nodulin-like protein	UniGene	Zm.135054;Zm.139732	Nodulin-like protein;Hypothetical protein LOC100192093	Uniprot/SPTREMBL	B6SXN8;B4FBB1	Nodulin-like protein ;Putative uncharacterized protein	Uniprot/SWISSPROT	#N/A	#N/A
18	GRMZM2G021480	EntrezGene	#N/A	#N/A	GO	GO:0005515;GO:0008270	protein binding;zinc ion binding	GenBank	#N/A	#N/A	MaizeGDB_GenBank	#N/A	#N/A	RefSeq_dna	#N/A	#N/A	RefSeq_peptide	#N/A	#N/A	UniGene	#N/A	#N/A	Uniprot/SPTREMBL	#N/A	#N/A	Uniprot/SWISSPROT	#N/A	#N/A
19	GRMZM2G025459	EntrezGene	100285804	SNF1-related protein kinase regulatory subunit beta-1	GO	#N/A	#N/A	GenBank	#N/A	#N/A	MaizeGDB_GenBank	#N/A	#N/A	RefSeq_dna	NM_001158694	SNF1-related protein kinase regulatory subunit beta-1 (LOC100285804), mRNA	RefSeq_peptide	NP_001152166	SNF1-related protein kinase regulatory subunit beta-1	UniGene	Zm.18116	SNF1-related protein kinase regulatory subunit beta-1	Uniprot/SPTREMBL	B6U9Y4;B6TN07;B8A088	SNF1-related protein kinase regulatory subunit beta-1 ;SNF1-related protein kinase regulatory subunit beta-1 ;Putative uncharacterized protein	Uniprot/SWISSPROT	#N/A	#N/A
20	GRMZM2G033074	EntrezGene	#N/A	#N/A	GO	#N/A	#N/A	GenBank	#N/A	#N/A	MaizeGDB_GenBank	#N/A	#N/A	RefSeq_dna	#N/A	#N/A	RefSeq_peptide	#N/A	#N/A	UniGene	Zm.40621	Hypothetical protein LOC100275752	Uniprot/SPTREMBL	#N/A	#N/A	Uniprot/SWISSPROT	#N/A	#N/A
21	GRMZM2G033228	#N/A	#N/A	#N/A	#N/A	#N/A	#N/A	#N/A	#N/A	#N/A	#N/A	#N/A	#N/A	#N/A	#N/A	#N/A	#N/A	#N/A	#N/A	#N/A	#N/A	#N/A	#N/A	#N/A	#N/A	#N/A	#N/A	#N/A
22	GRMZM2G033236	EntrezGene	#N/A	#N/A	GO	#N/A	#N/A	GenBank	#N/A	#N/A	MaizeGDB_GenBank	#N/A	#N/A	RefSeq_dna	#N/A	#N/A	RefSeq_peptide	#N/A	#N/A	UniGene	Zm.138486;Zm.144790;Zm.143088	TSA: Zea mays contig28257, mRNA sequence;TSA: Zea mays contig52378, mRNA sequence;TSA: Zea mays contig65189, mRNA sequence	Uniprot/SPTREMBL	C4J8V4	Putative uncharacterized protein	Uniprot/SWISSPROT	#N/A	#N/A
23	GRMZM2G034152	EntrezGene	#N/A	#N/A	GO	GO:0006813;GO:0008324	potassium ion transport;cation transmembrane transporter activity	GenBank	#N/A	#N/A	MaizeGDB_GenBank	#N/A	#N/A	RefSeq_dna	#N/A	#N/A	RefSeq_peptide	#N/A	#N/A	UniGene	Zm.136604	Clone 1538519 mRNA sequence	Uniprot/SPTREMBL	#N/A	#N/A	Uniprot/SWISSPROT	#N/A	#N/A
24	GRMZM2G035073	EntrezGene	#N/A	#N/A	GO	GO:0009055;GO:0020037;GO:0005506;GO:0004497;GO:0055114	electron carrier activity;heme binding;iron ion binding;monooxygenase activity;oxidation reduction	GenBank	#N/A	#N/A	MaizeGDB_GenBank	#N/A	#N/A	RefSeq_dna	#N/A	#N/A	RefSeq_peptide	#N/A	#N/A	UniGene	Zm.124807	Full-length cDNA clone ZM_BFc0076N15	Uniprot/SPTREMBL	C4J4Z2	Putative uncharacterized protein	Uniprot/SWISSPROT	#N/A	#N/A
25	GRMZM2G040638	EntrezGene	542571	peroxidase	GO	GO:0006979;GO:0020037;GO:0004601;GO:0055114	response to oxidative stress;heme binding;peroxidase activity;oxidation reduction	GenBank	#N/A	#N/A	MaizeGDB_GenBank	#N/A	#N/A	RefSeq_dna	NM_001112110	peroxidase (pox2), mRNA	RefSeq_peptide	NP_001105580	peroxidase 2 precursor	UniGene	Zm.315	Peroxidase	Uniprot/SPTREMBL	B6TJQ7	Peroxidase 66	Uniprot/SWISSPROT	Q9FEQ8	Peroxidase 2 Precursor (EC 1.11.1.7)(Plasma membrane-bound peroxidase 2)(pmPOX2)
26	GRMZM2G041022	EntrezGene	100273268	hypothetical protein LOC100273268	GO	GO:0006508;GO:0004197	proteolysis;cysteine-type endopeptidase activity	GenBank	#N/A	#N/A	MaizeGDB_GenBank	#N/A	#N/A	RefSeq_dna	NM_001147709	hypothetical protein LOC100273268 (LOC100273268), mRNA	RefSeq_peptide	NP_001141181	hypothetical protein LOC100273268	UniGene	Zm.142316;Zm.41102	TSA: Zea mays contig62356, mRNA sequence;Hypothetical protein LOC100273268	Uniprot/SPTREMBL	B4FU51	Putative uncharacterized protein	Uniprot/SWISSPROT	#N/A	#N/A
27	GRMZM2G044677	EntrezGene	#N/A	#N/A	GO	#N/A	#N/A	GenBank	#N/A	#N/A	MaizeGDB_GenBank	#N/A	#N/A	RefSeq_dna	#N/A	#N/A	RefSeq_peptide	#N/A	#N/A	UniGene	Zm.97553	Hypothetical protein LOC100275285	Uniprot/SPTREMBL	#N/A	#N/A	Uniprot/SWISSPROT	#N/A	#N/A
28	GRMZM2G047684	EntrezGene	100286851	cytochrome P450 CYP734A7	GO	GO:0009055;GO:0020037;GO:0005506;GO:0004497;GO:0055114	electron carrier activity;heme binding;iron ion binding;monooxygenase activity;oxidation reduction	GenBank	#N/A	#N/A	MaizeGDB_GenBank	#N/A	#N/A	RefSeq_dna	NM_001159622	cytochrome P450 CYP734A7 (CYP734A7), mRNA	RefSeq_peptide	NP_001153094	cytochrome P450 CYP734A7	UniGene	Zm.4576	Cytochrome P450 CYP734A7	Uniprot/SPTREMBL	B6SWV0;C0HIS0	Cytochrome P450 CYP734A7 ;Putative uncharacterized protein	Uniprot/SWISSPROT	#N/A	#N/A
29	GRMZM2G048120	#N/A	#N/A	#N/A	#N/A	#N/A	#N/A	#N/A	#N/A	#N/A	#N/A	#N/A	#N/A	#N/A	#N/A	#N/A	#N/A	#N/A	#N/A	#N/A	#N/A	#N/A	#N/A	#N/A	#N/A	#N/A	#N/A	#N/A
30	GRMZM2G049538	EntrezGene	541974	terpene synthase1	GO	GO:0000287;GO:0016829;GO:0008152	magnesium ion binding;lyase activity;metabolic process	GenBank	AF529266	product:terpene synthase	MaizeGDB_GenBank	AF529266	product:terpene synthase	RefSeq_dna	NM_001111627	terpene synthase1 (tps1), mRNA	RefSeq_peptide	NP_001105097	terpene synthase1	UniGene	Zm.446	Terpene synthase1	Uniprot/SPTREMBL	Q84ZW8;Q9XEI5	Terpene synthase ;Kaurene synthase Fragment	Uniprot/SWISSPROT	#N/A	#N/A
31	GRMZM2G051882	#N/A	#N/A	#N/A	#N/A	#N/A	#N/A	#N/A	#N/A	#N/A	#N/A	#N/A	#N/A	#N/A	#N/A	#N/A	#N/A	#N/A	#N/A	#N/A	#N/A	#N/A	#N/A	#N/A	#N/A	#N/A	#N/A	#N/A
32	GRMZM2G054387	EntrezGene	#N/A	#N/A	GO	#N/A	#N/A	GenBank	#N/A	#N/A	MaizeGDB_GenBank	#N/A	#N/A	RefSeq_dna	#N/A	#N/A	RefSeq_peptide	#N/A	#N/A	UniGene	Zm.66927	Thiol-disulphide oxidoreductase DCC	Uniprot/SPTREMBL	#N/A	#N/A	Uniprot/SWISSPROT	#N/A	#N/A
33	GRMZM2G055834	EntrezGene	100191709	hypothetical protein LOC100191709	GO	GO:0016020;GO:0006810;GO:0055085;GO:0006857;GO:0005215	membrane;transport;transmembrane transport;oligopeptide transport;transporter activity	GenBank	#N/A	#N/A	MaizeGDB_GenBank	#N/A	#N/A	RefSeq_dna	NM_001137138	hypothetical protein LOC100191709 (LOC100191709), mRNA	RefSeq_peptide	NP_001130610	hypothetical protein LOC100191709	UniGene	Zm.42873	Hypothetical protein LOC100191709	Uniprot/SPTREMBL	B4F9V6	Putative uncharacterized protein	Uniprot/SWISSPROT	#N/A	#N/A
34	GRMZM2G055898	EntrezGene	100217062	LOC100217062	GO	#N/A	#N/A	GenBank	#N/A	#N/A	MaizeGDB_GenBank	#N/A	#N/A	RefSeq_dna	NM_001143433	LOC100217062 (umc1399), mRNA	RefSeq_peptide	NP_001136905	hypothetical protein LOC100217062	UniGene	Zm.153108;Zm.16486	TSA: Zea mays contig39622, mRNA sequence;LOC100217062	Uniprot/SPTREMBL	B4FL66	Coiled-coil domain-containing protein 25Putative uncharacterized protein ;	Uniprot/SWISSPROT	#N/A	#N/A
35	GRMZM2G056442	EntrezGene	#N/A	#N/A	GO	GO:0005515	protein binding	GenBank	#N/A	#N/A	MaizeGDB_GenBank	#N/A	#N/A	RefSeq_dna	#N/A	#N/A	RefSeq_peptide	#N/A	#N/A	UniGene	#N/A	#N/A	Uniprot/SPTREMBL	#N/A	#N/A	Uniprot/SWISSPROT	#N/A	#N/A
36	GRMZM2G060659	EntrezGene	#N/A	#N/A	GO	GO:0009058;GO:0016157;GO:0005985	biosynthetic process;sucrose synthase activity;sucrose metabolic process	GenBank	#N/A	#N/A	MaizeGDB_GenBank	#N/A	#N/A	RefSeq_dna	#N/A	#N/A	RefSeq_peptide	#N/A	#N/A	UniGene	Zm.143431	TSA: Zea mays contig62776, mRNA sequence	Uniprot/SPTREMBL	B6U989	Putative uncharacterized protein	Uniprot/SWISSPROT	#N/A	#N/A
37	GRMZM2G061126	#N/A	#N/A	#N/A	#N/A	#N/A	#N/A	#N/A	#N/A	#N/A	#N/A	#N/A	#N/A	#N/A	#N/A	#N/A	#N/A	#N/A	#N/A	#N/A	#N/A	#N/A	#N/A	#N/A	#N/A	#N/A	#N/A	#N/A
38	GRMZM2G066791	EntrezGene	#N/A	#N/A	GO	GO:0016020;GO:0006810;GO:0005215	membrane;transport;transporter activity	GenBank	#N/A	#N/A	MaizeGDB_GenBank	#N/A	#N/A	RefSeq_dna	#N/A	#N/A	RefSeq_peptide	#N/A	#N/A	UniGene	Zm.97877	Transcribed locus, weakly similar to NP_001061650.1 Os08g0367300 [Oryza sativa (japonica cultivar-group)]	Uniprot/SPTREMBL	#N/A	#N/A	Uniprot/SWISSPROT	#N/A	#N/A
39	GRMZM2G066865	EntrezGene	#N/A	#N/A	GO	GO:0016020;GO:0006810;GO:0005215	membrane;transport;transporter activity	GenBank	#N/A	#N/A	MaizeGDB_GenBank	#N/A	#N/A	RefSeq_dna	#N/A	#N/A	RefSeq_peptide	#N/A	#N/A	UniGene	Zm.97877	Transcribed locus, weakly similar to NP_001061650.1 Os08g0367300 [Oryza sativa (japonica cultivar-group)]	Uniprot/SPTREMBL	#N/A	#N/A	Uniprot/SWISSPROT	#N/A	#N/A
40	GRMZM2G067974	EntrezGene	#N/A	#N/A	GO	GO:0003677;GO:0006306	DNA binding;DNA methylation	GenBank	#N/A	#N/A	MaizeGDB_GenBank	#N/A	#N/A	RefSeq_dna	NM_001151690	hypothetical protein LOC100278397 (LOC100278397), mRNA	RefSeq_peptide	#N/A	#N/A	UniGene	Zm.131128	Hypothetical protein LOC100278397	Uniprot/SPTREMBL	#N/A	#N/A	Uniprot/SWISSPROT	#N/A	#N/A
41	GRMZM2G069722	EntrezGene	#N/A	#N/A	GO	GO:0009055;GO:0020037;GO:0005506;GO:0004497;GO:0055114	electron carrier activity;heme binding;iron ion binding;monooxygenase activity;oxidation reduction	GenBank	#N/A	#N/A	MaizeGDB_GenBank	#N/A	#N/A	RefSeq_dna	#N/A	#N/A	RefSeq_peptide	#N/A	#N/A	UniGene	Zm.127408;Zm.143250	Transcribed locus, strongly similar to XP_002466416.1 hypothetical protein SORBIDRAFT_01g007420 [Sorghum bicolor];TSA: Zea mays contig64045, mRNA sequence	Uniprot/SPTREMBL	#N/A	#N/A	Uniprot/SWISSPROT	#N/A	#N/A
42	GRMZM2G070011	EntrezGene	100274134	LOC100274134	GO	GO:0008234;GO:0006508;GO:0004197	cysteine-type peptidase activity;proteolysis;cysteine-type endopeptidase activity	GenBank	#N/A	#N/A	MaizeGDB_GenBank	#N/A	#N/A	RefSeq_dna	NM_001148512	LOC100274134 (AY110253), mRNA	RefSeq_peptide	NP_001141984	hypothetical protein LOC100274134	UniGene	#N/A	#N/A	Uniprot/SPTREMBL	B6TG95;B4FZ79	Vignain ;Putative uncharacterized protein	Uniprot/SWISSPROT	#N/A	#N/A
43	GRMZM2G071226	EntrezGene	#N/A	#N/A	GO	GO:0016020;GO:0006810;GO:0005215	membrane;transport;transporter activity	GenBank	#N/A	#N/A	MaizeGDB_GenBank	#N/A	#N/A	RefSeq_dna	#N/A	#N/A	RefSeq_peptide	#N/A	#N/A	UniGene	Zm.97877	Transcribed locus, weakly similar to NP_001061650.1 Os08g0367300 [Oryza sativa (japonica cultivar-group)]	Uniprot/SPTREMBL	#N/A	#N/A	Uniprot/SWISSPROT	#N/A	#N/A
44	GRMZM2G074546	EntrezGene	#N/A	#N/A	GO	GO:0005201;GO:0005578	extracellular matrix structural constituent;proteinaceous extracellular matrix	GenBank	#N/A	#N/A	MaizeGDB_GenBank	#N/A	#N/A	RefSeq_dna	#N/A	#N/A	RefSeq_peptide	#N/A	#N/A	UniGene	#N/A	#N/A	Uniprot/SPTREMBL	#N/A	#N/A	Uniprot/SWISSPROT	#N/A	#N/A
45	GRMZM2G074946	EntrezGene	100282975	LOC100282975	GO	GO:0006098;GO:0017057;GO:0005975	pentose-phosphate shunt;6-phosphogluconolactonase activity;carbohydrate metabolic process	GenBank	#N/A	#N/A	MaizeGDB_GenBank	#N/A	#N/A	RefSeq_dna	#N/A	#N/A	RefSeq_peptide	NP_001149351	LOC100282975	UniGene	#N/A	#N/A	Uniprot/SPTREMBL	B4FKI4	6-phosphogluconolactonasePutative uncharacterized protein ;	Uniprot/SWISSPROT	#N/A	#N/A
46	GRMZM2G079484	EntrezGene	#N/A	#N/A	GO	GO:0009055;GO:0020037;GO:0005506;GO:0004497;GO:0055114	electron carrier activity;heme binding;iron ion binding;monooxygenase activity;oxidation reduction	GenBank	#N/A	#N/A	MaizeGDB_GenBank	#N/A	#N/A	RefSeq_dna	#N/A	#N/A	RefSeq_peptide	#N/A	#N/A	UniGene	#N/A	#N/A	Uniprot/SPTREMBL	#N/A	#N/A	Uniprot/SWISSPROT	#N/A	#N/A
47	GRMZM2G081822	EntrezGene	100383047	hypothetical protein LOC100383047	GO	GO:0005199	structural constituent of cell wall	GenBank	#N/A	#N/A	MaizeGDB_GenBank	#N/A	#N/A	RefSeq_dna	NM_001175723	hypothetical protein LOC100383047 (LOC100383047), mRNA	RefSeq_peptide	NP_001169194	hypothetical protein LOC100383047	UniGene	Zm.84879	Hypothetical protein LOC100383047	Uniprot/SPTREMBL	C0PCL7	Putative uncharacterized protein	Uniprot/SWISSPROT	#N/A	#N/A
48	GRMZM2G083117	EntrezGene	100276819	hypothetical protein LOC100276819	GO	#N/A	#N/A	GenBank	#N/A	#N/A	MaizeGDB_GenBank	#N/A	#N/A	RefSeq_dna	NM_001150528	hypothetical protein LOC100276819 (LOC100276819), mRNA	RefSeq_peptide	NP_001144000	hypothetical protein LOC100276819	UniGene	#N/A	#N/A	Uniprot/SPTREMBL	B6TIZ4	Putative uncharacterized protein	Uniprot/SWISSPROT	#N/A	#N/A
49	GRMZM2G085392	EntrezGene	100280850	early nodulin-like protein 3	GO	GO:0009055;GO:0005507;GO:0005576	electron carrier activity;copper ion binding;extracellular region	GenBank	#N/A	#N/A	MaizeGDB_GenBank	#N/A	#N/A	RefSeq_dna	NM_001153770	early nodulin-like protein 3 (LOC100280850), mRNA	RefSeq_peptide	NP_001147242	early nodulin-like protein 3	UniGene	Zm.127109	Early nodulin-like protein 3	Uniprot/SPTREMBL	B6SN91	Early nodulin-like protein 3	Uniprot/SWISSPROT	#N/A	#N/A
50	GRMZM2G085836	#N/A	#N/A	#N/A	#N/A	#N/A	#N/A	#N/A	#N/A	#N/A	#N/A	#N/A	#N/A	#N/A	#N/A	#N/A	#N/A	#N/A	#N/A	#N/A	#N/A	#N/A	#N/A	#N/A	#N/A	#N/A	#N/A	#N/A
51	GRMZM2G089812	EntrezGene	100281601	nuclear transcription factor Y subunit C-1	GO	GO:0005727;GO:0003677;GO:0043565;GO:0005622;GO:0009405;GO:0004519;GO:0003676	extrachromosomal circular DNA;DNA binding;sequence-specific DNA binding;intracellular;pathogenesis;endonuclease activity;nucleic acid binding	GenBank	#N/A	#N/A	MaizeGDB_GenBank	#N/A	#N/A	RefSeq_dna	NM_001154520	nuclear transcription factor Y subunit C-1 (LOC100281601), mRNA	RefSeq_peptide	NP_001147992	nuclear transcription factor Y subunit C-1	UniGene	Zm.37878	Nuclear transcription factor Y subunit C-1	Uniprot/SPTREMBL	B6SWV5	Nuclear transcription factor Y subunit C-1	Uniprot/SWISSPROT	#N/A	#N/A
52	GRMZM2G092813	EntrezGene	100281397	acyl-activating enzyme 11	GO	GO:0008152;GO:0003824	metabolic process;catalytic activity	GenBank	#N/A	#N/A	MaizeGDB_GenBank	#N/A	#N/A	RefSeq_dna	NM_001154315	acyl-activating enzyme 11 (LOC100281397), mRNA	RefSeq_peptide	NP_001147787	acyl-activating enzyme 11	UniGene	Zm.130756	Acyl-activating enzyme 11	Uniprot/SPTREMBL	B6SV29	Acyl-activating enzyme 11	Uniprot/SWISSPROT	#N/A	#N/A
53	GRMZM2G096247	EntrezGene	100282447	LOC100282447	GO	GO:0016020;GO:0006821;GO:0005247	membrane;chloride transport;voltage-gated chloride channel activity	GenBank	#N/A	#N/A	MaizeGDB_GenBank	#N/A	#N/A	RefSeq_dna	NM_001155358	LOC100282447 (csu454(gst)), mRNA	RefSeq_peptide	NP_001148830	LOC100282447	UniGene	Zm.883	LOC100282447	Uniprot/SPTREMBL	B6T7H0	Glutathione S-transferase 6	Uniprot/SWISSPROT	#N/A	#N/A
54	GRMZM2G096271	EntrezGene	100282485	polcalcin Jun o 2	GO	GO:0005509	calcium ion binding	GenBank	#N/A	#N/A	MaizeGDB_GenBank	#N/A	#N/A	RefSeq_dna	NM_001155394	polcalcin Jun o 2 (LOC100282485), mRNA	RefSeq_peptide	NP_001148866	polcalcin Jun o 2	UniGene	Zm.130289	Polcalcin Jun o 2	Uniprot/SPTREMBL	B6T7W4	Polcalcin Jun o 2	Uniprot/SWISSPROT	#N/A	#N/A
55	GRMZM2G096868	#N/A	#N/A	#N/A	#N/A	#N/A	#N/A	#N/A	#N/A	#N/A	#N/A	#N/A	#N/A	#N/A	#N/A	#N/A	#N/A	#N/A	#N/A	#N/A	#N/A	#N/A	#N/A	#N/A	#N/A	#N/A	#N/A	#N/A
56	GRMZM2G099967	EntrezGene	100285411	embryogenesis transmembrane protein	GO	#N/A	#N/A	GenBank	#N/A	#N/A	MaizeGDB_GenBank	#N/A	#N/A	RefSeq_dna	NM_001158304	embryogenesis transmembrane protein (LOC100285411), mRNA	RefSeq_peptide	NP_001151776	embryogenesis transmembrane protein	UniGene	Zm.125245	Embryogenesis transmembrane protein	Uniprot/SPTREMBL	B6U4J6	Embryogenesis transmembrane protein	Uniprot/SWISSPROT	#N/A	#N/A
57	GRMZM2G100360	EntrezGene	100383171	hypothetical protein LOC100383171	GO	#N/A	#N/A	GenBank	#N/A	#N/A	MaizeGDB_GenBank	#N/A	#N/A	RefSeq_dna	NM_001175836	hypothetical protein LOC100383171 (LOC100383171), mRNA	RefSeq_peptide	NP_001169307	hypothetical protein LOC100383171	UniGene	Zm.144727;Zm.140002	TSA: Zea mays contig52913, mRNA sequence;Hypothetical protein LOC100383171	Uniprot/SPTREMBL	C0PDT4	Putative uncharacterized protein	Uniprot/SWISSPROT	#N/A	#N/A
58	GRMZM2G104610	EntrezGene	100282232	proline-rich protein	GO	GO:0005634;GO:0003677;GO:0006355;GO:0004879	nucleus;DNA binding;regulation of transcription, DNA-dependent;ligand-dependent nuclear receptor activity	GenBank	#N/A	#N/A	MaizeGDB_GenBank	#N/A	#N/A	RefSeq_dna	NM_001155144	proline-rich protein (LOC100282232), mRNA	RefSeq_peptide	NP_001148616	proline-rich protein	UniGene	Zm.124879	Proline-rich protein	Uniprot/SPTREMBL	B6T564	Proline-rich protein	Uniprot/SWISSPROT	#N/A	#N/A
59	GRMZM2G104616	EntrezGene	100283568	proline-rich protein	GO	GO:0016020;GO:0005096	membrane;GTPase activator activity	GenBank	#N/A	#N/A	MaizeGDB_GenBank	#N/A	#N/A	RefSeq_dna	NM_001156468	proline-rich protein (LOC100283568), mRNA	RefSeq_peptide	NP_001149940	proline-rich protein	UniGene	Zm.128277	Proline-rich protein	Uniprot/SPTREMBL	B6TJK1;C0P4R0	Proline-rich protein ;Putative uncharacterized protein	Uniprot/SWISSPROT	#N/A	#N/A
60	GRMZM2G106748	EntrezGene	#N/A	#N/A	GO	GO:0016702;GO:0046872;GO:0055114	oxidoreductase activity, acting on single donors with incorporation of molecular oxygen, incorporation of two atoms of oxygen;metal ion binding;oxidation reduction	GenBank	#N/A	#N/A	MaizeGDB_GenBank	#N/A	#N/A	RefSeq_dna	#N/A	#N/A	RefSeq_peptide	#N/A	#N/A	UniGene	#N/A	#N/A	Uniprot/SPTREMBL	#N/A	#N/A	Uniprot/SWISSPROT	#N/A	#N/A
61	GRMZM2G107469	EntrezGene	#N/A	#N/A	GO	GO:0016829;GO:0006520	lyase activity;cellular amino acid metabolic process	GenBank	#N/A	#N/A	MaizeGDB_GenBank	#N/A	#N/A	RefSeq_dna	#N/A	#N/A	RefSeq_peptide	#N/A	#N/A	UniGene	#N/A	#N/A	Uniprot/SPTREMBL	#N/A	#N/A	Uniprot/SWISSPROT	#N/A	#N/A
62	GRMZM2G109814	EntrezGene	100284367	hsp20/alpha crystallin family protein	GO	#N/A	#N/A	GenBank	#N/A	#N/A	MaizeGDB_GenBank	#N/A	#N/A	RefSeq_dna	NM_001157262	hsp20/alpha crystallin family protein (LOC100284367), mRNA	RefSeq_peptide	NP_001150734	hsp20/alpha crystallin family protein	UniGene	Zm.3524	Hsp20/alpha crystallin family protein	Uniprot/SPTREMBL	B6TSR7	Hsp20/alpha crystallin family protein	Uniprot/SWISSPROT	#N/A	#N/A
63	GRMZM2G110553	#N/A	#N/A	#N/A	#N/A	#N/A	#N/A	#N/A	#N/A	#N/A	#N/A	#N/A	#N/A	#N/A	#N/A	#N/A	#N/A	#N/A	#N/A	#N/A	#N/A	#N/A	#N/A	#N/A	#N/A	#N/A	#N/A	#N/A
64	GRMZM2G114486	#N/A	#N/A	#N/A	#N/A	#N/A	#N/A	#N/A	#N/A	#N/A	#N/A	#N/A	#N/A	#N/A	#N/A	#N/A	#N/A	#N/A	#N/A	#N/A	#N/A	#N/A	#N/A	#N/A	#N/A	#N/A	#N/A	#N/A
65	GRMZM2G115630	EntrezGene	#N/A	#N/A	GO	GO:0008152;GO:0003824	metabolic process;catalytic activity	GenBank	#N/A	#N/A	MaizeGDB_GenBank	#N/A	#N/A	RefSeq_dna	#N/A	#N/A	RefSeq_peptide	#N/A	#N/A	UniGene	Zm.81377	Transcribed locus, moderately similar to XP_002464895.1 hypothetical protein SORBIDRAFT_01g028410 [Sorghum bicolor]	Uniprot/SPTREMBL	#N/A	#N/A	Uniprot/SWISSPROT	#N/A	#N/A
66	GRMZM2G118191	EntrezGene	#N/A	#N/A	GO	#N/A	#N/A	GenBank	#N/A	#N/A	MaizeGDB_GenBank	#N/A	#N/A	RefSeq_dna	#N/A	#N/A	RefSeq_peptide	#N/A	#N/A	UniGene	Zm.331	Ae1 protein	Uniprot/SPTREMBL	#N/A	#N/A	Uniprot/SWISSPROT	#N/A	#N/A
67	GRMZM2G118534	EntrezGene	#N/A	#N/A	GO	#N/A	#N/A	GenBank	#N/A	#N/A	MaizeGDB_GenBank	#N/A	#N/A	RefSeq_dna	#N/A	#N/A	RefSeq_peptide	#N/A	#N/A	UniGene	Zm.85563	Clone 224568 mRNA sequence	Uniprot/SPTREMBL	#N/A	#N/A	Uniprot/SWISSPROT	#N/A	#N/A
68	GRMZM2G118579	EntrezGene	#N/A	#N/A	GO	GO:0004553;GO:0005975	hydrolase activity, hydrolyzing O-glycosyl compounds;carbohydrate metabolic process	GenBank	#N/A	#N/A	MaizeGDB_GenBank	#N/A	#N/A	RefSeq_dna	#N/A	#N/A	RefSeq_peptide	#N/A	#N/A	UniGene	Zm.115414	Transcribed locus	Uniprot/SPTREMBL	#N/A	#N/A	Uniprot/SWISSPROT	#N/A	#N/A
69	GRMZM2G119511	#N/A	#N/A	#N/A	#N/A	#N/A	#N/A	#N/A	#N/A	#N/A	#N/A	#N/A	#N/A	#N/A	#N/A	#N/A	#N/A	#N/A	#N/A	#N/A	#N/A	#N/A	#N/A	#N/A	#N/A	#N/A	#N/A	#N/A
70	GRMZM2G120539	EntrezGene	100281193	AMP binding protein	GO	GO:0008152;GO:0003824	metabolic process;catalytic activity	GenBank	#N/A	#N/A	MaizeGDB_GenBank	#N/A	#N/A	RefSeq_dna	NM_001154112	AMP binding protein (LOC100281193), mRNA	RefSeq_peptide	NP_001147584	AMP binding protein	UniGene	Zm.14971	AMP binding protein	Uniprot/SPTREMBL	B6ST13	AMP binding protein	Uniprot/SWISSPROT	#N/A	#N/A
71	GRMZM2G122498	EntrezGene	#N/A	#N/A	GO	GO:0009055;GO:0020037;GO:0005506;GO:0004497;GO:0055114	electron carrier activity;heme binding;iron ion binding;monooxygenase activity;oxidation reduction	GenBank	#N/A	#N/A	MaizeGDB_GenBank	#N/A	#N/A	RefSeq_dna	#N/A	#N/A	RefSeq_peptide	#N/A	#N/A	UniGene	#N/A	#N/A	Uniprot/SPTREMBL	#N/A	#N/A	Uniprot/SWISSPROT	#N/A	#N/A
72	GRMZM2G125196	EntrezGene	100278320	LOC100278320	GO	GO:0008270;GO:0055114;GO:0016491	zinc ion binding;oxidation reduction;oxidoreductase activity	GenBank	#N/A	#N/A	MaizeGDB_GenBank	#N/A	#N/A	RefSeq_dna	NM_001151633	LOC100278320 (cl31479_3), mRNA	RefSeq_peptide	NP_001145105	hypothetical protein LOC100278320	UniGene	Zm.101407	LOC100278320	Uniprot/SPTREMBL	B4FSF6;C0PGX3;B6U6Y3	Putative uncharacterized protein ;Putative uncharacterized protein ;Putative uncharacterized protein	Uniprot/SWISSPROT	#N/A	#N/A
73	GRMZM2G125918	EntrezGene	100193194	hypothetical protein LOC100193194	GO	#N/A	#N/A	GenBank	#N/A	#N/A	MaizeGDB_GenBank	#N/A	#N/A	RefSeq_dna	NM_001138349	hypothetical protein LOC100193194 (LOC100193194), mRNA	RefSeq_peptide	NP_001131821	hypothetical protein LOC100193194	UniGene	Zm.119579;Zm.18387	Hypothetical protein LOC100193194;Transcribed locus, strongly similar to NP_001131821.2 hypothetical protein LOC100193194 [Zea mays]	Uniprot/SPTREMBL	B4FE59	Putative uncharacterized protein	Uniprot/SWISSPROT	#N/A	#N/A
74	GRMZM2G126763	EntrezGene	542629	glutathione transferase9	GO	#N/A	#N/A	GenBank	AF244674	product:glutathione S-transferase GST 9	MaizeGDB_GenBank	AF244674	product:glutathione S-transferase GST 9	RefSeq_dna	NM_001112155	glutathione transferase9 (gst9), mRNA	RefSeq_peptide	NP_001105625	glutathione transferase9	UniGene	Zm.540	Glutathione transferase9	Uniprot/SPTREMBL	Q9FQD0	Glutathione S-transferase 6Glutathione S-transferase GST 9 ;(EC 2.5.1.18)	Uniprot/SWISSPROT	#N/A	#N/A
75	GRMZM2G127379	EntrezGene	#N/A	#N/A	GO	#N/A	#N/A	GenBank	#N/A	#N/A	MaizeGDB_GenBank	#N/A	#N/A	RefSeq_dna	#N/A	#N/A	RefSeq_peptide	#N/A	#N/A	UniGene	Zm.153693	TSA: Zea mays contig37112, mRNA sequence	Uniprot/SPTREMBL	#N/A	#N/A	Uniprot/SWISSPROT	#N/A	#N/A
76	GRMZM2G129413	EntrezGene	541998	auxin import carrier1	GO	#N/A	#N/A	GenBank	#N/A	#N/A	MaizeGDB_GenBank	AJ011794;EU963769	product:unnamed;product:auxin transporter-like protein 3	RefSeq_dna	NM_001111647	auxin import carrier1 (aic1), mRNA	RefSeq_peptide	NP_001105117	auxin import carrier1	UniGene	Zm.94736	Auxin import carrier1	Uniprot/SPTREMBL	Q9SBX5;B6TFK4	AUX1 protein ;Auxin transporter-like protein 3	Uniprot/SWISSPROT	#N/A	#N/A
77	GRMZM2G137964	EntrezGene	100216742	hypothetical protein LOC100216742	GO	#N/A	#N/A	GenBank	#N/A	#N/A	MaizeGDB_GenBank	#N/A	#N/A	RefSeq_dna	#N/A	#N/A	RefSeq_peptide	NP_001136618	hypothetical protein LOC100216742	UniGene	#N/A	#N/A	Uniprot/SPTREMBL	B4FJI6	Putative uncharacterized protein	Uniprot/SWISSPROT	#N/A	#N/A
78	GRMZM2G141819	EntrezGene	#N/A	#N/A	GO	#N/A	#N/A	GenBank	#N/A	#N/A	MaizeGDB_GenBank	#N/A	#N/A	RefSeq_dna	#N/A	#N/A	RefSeq_peptide	#N/A	#N/A	UniGene	#N/A	#N/A	Uniprot/SPTREMBL	B6TNK3	Putative uncharacterized protein	Uniprot/SWISSPROT	#N/A	#N/A
79	GRMZM2G142721	EntrezGene	100278049	G1 protein	GO	#N/A	#N/A	GenBank	#N/A	#N/A	MaizeGDB_GenBank	#N/A	#N/A	RefSeq_dna	NM_001151454	G1 protein (ZmG1), mRNA	RefSeq_peptide	NP_001144926	hypothetical protein LOC100278049	UniGene	Zm.124158	G1 protein	Uniprot/SPTREMBL	B6U3D6	G1 proteinPutative uncharacterized protein ;	Uniprot/SWISSPROT	#N/A	#N/A
80	GRMZM2G145440	EntrezGene	100281233	BRASSINOSTEROID INSENSITIVE 1-associated receptor kinase 1	GO	GO:0005515	protein binding	GenBank	#N/A	#N/A	MaizeGDB_GenBank	#N/A	#N/A	RefSeq_dna	NM_001154152	BRASSINOSTEROID INSENSITIVE 1-associated receptor kinase 1 (LOC100281233), mRNA	RefSeq_peptide	NP_001147624	BRASSINOSTEROID INSENSITIVE 1-associated receptor kinase 1	UniGene	Zm.27832	BRASSINOSTEROID INSENSITIVE 1-associated receptor kinase 1	Uniprot/SPTREMBL	B6STG1	BRASSINOSTEROID INSENSITIVE 1-associated receptor kinase 1	Uniprot/SWISSPROT	#N/A	#N/A
81	GRMZM2G147241	EntrezGene	#N/A	#N/A	GO	#N/A	#N/A	GenBank	#N/A	#N/A	MaizeGDB_GenBank	#N/A	#N/A	RefSeq_dna	NM_001149369	hypothetical protein LOC100275232 (LOC100275232), mRNA	RefSeq_peptide	NP_001142841	hypothetical protein LOC100275232	UniGene	Zm.17382	Hypothetical protein LOC100275232	Uniprot/SPTREMBL	#N/A	#N/A	Uniprot/SWISSPROT	#N/A	#N/A
82	GRMZM2G149422	EntrezGene	#N/A	#N/A	GO	#N/A	#N/A	GenBank	#N/A	#N/A	MaizeGDB_GenBank	#N/A	#N/A	RefSeq_dna	#N/A	#N/A	RefSeq_peptide	#N/A	#N/A	UniGene	Zm.97728	TSA: Zea mays contig58583, mRNA sequence	Uniprot/SPTREMBL	#N/A	#N/A	Uniprot/SWISSPROT	#N/A	#N/A
83	GRMZM2G149624	EntrezGene	100283196	proline-rich protein	GO	#N/A	#N/A	GenBank	#N/A	#N/A	MaizeGDB_GenBank	#N/A	#N/A	RefSeq_dna	NM_001156098	proline-rich protein (LOC100283196), mRNA	RefSeq_peptide	NP_001149570	proline-rich protein	UniGene	Zm.11680	Proline-rich protein	Uniprot/SPTREMBL	B4FQ36	Proline-rich proteinPutative uncharacterized protein ;	Uniprot/SWISSPROT	#N/A	#N/A
84	GRMZM2G150280	EntrezGene	#N/A	#N/A	GO	#N/A	#N/A	GenBank	#N/A	#N/A	MaizeGDB_GenBank	#N/A	#N/A	RefSeq_dna	#N/A	#N/A	RefSeq_peptide	#N/A	#N/A	UniGene	Zm.11951	Transcribed locus, strongly similar to XP_002456018.1 hypothetical protein SORBIDRAFT_03g028940 [Sorghum bicolor]	Uniprot/SPTREMBL	#N/A	#N/A	Uniprot/SWISSPROT	#N/A	#N/A
85	GRMZM2G161530	#N/A	#N/A	#N/A	#N/A	#N/A	#N/A	#N/A	#N/A	#N/A	#N/A	#N/A	#N/A	#N/A	#N/A	#N/A	#N/A	#N/A	#N/A	#N/A	#N/A	#N/A	#N/A	#N/A	#N/A	#N/A	#N/A	#N/A
86	GRMZM2G164036	EntrezGene	#N/A	#N/A	GO	GO:0009055;GO:0020037;GO:0005506;GO:0004497;GO:0055114	electron carrier activity;heme binding;iron ion binding;monooxygenase activity;oxidation reduction	GenBank	#N/A	#N/A	MaizeGDB_GenBank	#N/A	#N/A	RefSeq_dna	#N/A	#N/A	RefSeq_peptide	#N/A	#N/A	UniGene	Zm.151813;Zm.133723	TSA: Zea mays contig05775, mRNA sequence;TSA: Zea mays contig07419, mRNA sequence	Uniprot/SPTREMBL	B6UA52	Cytochrome P450 CYP71C36	Uniprot/SWISSPROT	#N/A	#N/A
87	GRMZM2G168502	EntrezGene	100217285	hypothetical protein LOC100217285	GO	GO:0016020	membrane	GenBank	#N/A	#N/A	MaizeGDB_GenBank	#N/A	#N/A	RefSeq_dna	NM_001143636	hypothetical protein LOC100217285 (LOC100217285), mRNA	RefSeq_peptide	NP_001137108	hypothetical protein LOC100217285	UniGene	Zm.9252	Hypothetical protein LOC100217285	Uniprot/SPTREMBL	B4FMD1	Putative uncharacterized protein	Uniprot/SWISSPROT	#N/A	#N/A
88	GRMZM2G169782	EntrezGene	100191918	hypothetical protein LOC100191918	GO	GO:0050825;GO:0005515;GO:0009416;GO:0050826;GO:0042309;GO:0004871	ice binding;protein binding;response to light stimulus;response to freezing;homoiothermy;signal transducer activity	GenBank	#N/A	#N/A	MaizeGDB_GenBank	#N/A	#N/A	RefSeq_dna	NM_001137342	hypothetical protein LOC100191918 (LOC100191918), mRNA	RefSeq_peptide	NP_001130814	hypothetical protein LOC100191918	UniGene	#N/A	#N/A	Uniprot/SPTREMBL	B6U264;B4FAN5	Transposon protein Mutator sub-class ;Putative uncharacterized protein	Uniprot/SWISSPROT	#N/A	#N/A
89	GRMZM2G177076	EntrezGene	#N/A	#N/A	GO	GO:0007186;GO:0016021;GO:0004930	G-protein coupled receptor protein signaling pathway;integral to membrane;G-protein coupled receptor activity	GenBank	#N/A	#N/A	MaizeGDB_GenBank	#N/A	#N/A	RefSeq_dna	#N/A	#N/A	RefSeq_peptide	#N/A	#N/A	UniGene	#N/A	#N/A	Uniprot/SPTREMBL	#N/A	#N/A	Uniprot/SWISSPROT	#N/A	#N/A
90	GRMZM2G177349	EntrezGene	#N/A	#N/A	GO	GO:0016747	transferase activity, transferring acyl groups other than amino-acyl groups	GenBank	#N/A	#N/A	MaizeGDB_GenBank	#N/A	#N/A	RefSeq_dna	#N/A	#N/A	RefSeq_peptide	#N/A	#N/A	UniGene	#N/A	#N/A	Uniprot/SPTREMBL	#N/A	#N/A	Uniprot/SWISSPROT	#N/A	#N/A
91	GRMZM2G319445	EntrezGene	#N/A	#N/A	GO	GO:0000287;GO:0016829;GO:0008152	magnesium ion binding;lyase activity;metabolic process	GenBank	#N/A	#N/A	MaizeGDB_GenBank	#N/A	#N/A	RefSeq_dna	#N/A	#N/A	RefSeq_peptide	#N/A	#N/A	UniGene	#N/A	#N/A	Uniprot/SPTREMBL	#N/A	#N/A	Uniprot/SWISSPROT	#N/A	#N/A
92	GRMZM2G320041	#N/A	#N/A	#N/A	#N/A	#N/A	#N/A	#N/A	#N/A	#N/A	#N/A	#N/A	#N/A	#N/A	#N/A	#N/A	#N/A	#N/A	#N/A	#N/A	#N/A	#N/A	#N/A	#N/A	#N/A	#N/A	#N/A	#N/A
93	GRMZM2G324976	#N/A	#N/A	#N/A	#N/A	#N/A	#N/A	#N/A	#N/A	#N/A	#N/A	#N/A	#N/A	#N/A	#N/A	#N/A	#N/A	#N/A	#N/A	#N/A	#N/A	#N/A	#N/A	#N/A	#N/A	#N/A	#N/A	#N/A
94	GRMZM2G329002	EntrezGene	#N/A	#N/A	GO	#N/A	#N/A	GenBank	#N/A	#N/A	MaizeGDB_GenBank	#N/A	#N/A	RefSeq_dna	NM_001175020	hypothetical protein LOC100382269 (LOC100382269), mRNA	RefSeq_peptide	NP_001168491	hypothetical protein LOC100382269	UniGene	Zm.35514	Hypothetical protein LOC100382269	Uniprot/SPTREMBL	#N/A	#N/A	Uniprot/SWISSPROT	#N/A	#N/A
95	GRMZM2G331417	EntrezGene	#N/A	#N/A	GO	GO:0033179;GO:0015986;GO:0015078	proton-transporting V-type ATPase, V0 domain;ATP synthesis coupled proton transport;hydrogen ion transmembrane transporter activity	GenBank	#N/A	#N/A	MaizeGDB_GenBank	#N/A	#N/A	RefSeq_dna	#N/A	#N/A	RefSeq_peptide	#N/A	#N/A	UniGene	#N/A	#N/A	Uniprot/SPTREMBL	#N/A	#N/A	Uniprot/SWISSPROT	#N/A	#N/A
96	GRMZM2G337706	EntrezGene	#N/A	#N/A	GO	GO:0015035;GO:0009055;GO:0045454	protein disulfide oxidoreductase activity;electron carrier activity;cell redox homeostasis	GenBank	#N/A	#N/A	MaizeGDB_GenBank	#N/A	#N/A	RefSeq_dna	#N/A	#N/A	RefSeq_peptide	#N/A	#N/A	UniGene	Zm.125740;Zm.142010;Zm.144655	TSA: Zea mays contig45838, mRNA sequence;TSA: Zea mays contig56943, mRNA sequence;TSA: Zea mays contig53390, mRNA sequence	Uniprot/SPTREMBL	#N/A	#N/A	Uniprot/SWISSPROT	#N/A	#N/A
97	GRMZM2G338928	EntrezGene	#N/A	#N/A	GO	GO:0007018;GO:0005524;GO:0003777	microtubule-based movement;ATP binding;microtubule motor activity	GenBank	#N/A	#N/A	MaizeGDB_GenBank	#N/A	#N/A	RefSeq_dna	#N/A	#N/A	RefSeq_peptide	#N/A	#N/A	UniGene	Zm.30266	Transcribed locus, moderately similar to XP_002462712.1 hypothetical protein SORBIDRAFT_02g030680 [Sorghum bicolor]	Uniprot/SPTREMBL	#N/A	#N/A	Uniprot/SWISSPROT	#N/A	#N/A
98	GRMZM2G354579	EntrezGene	#N/A	#N/A	GO	#N/A	#N/A	GenBank	#N/A	#N/A	MaizeGDB_GenBank	#N/A	#N/A	RefSeq_dna	#N/A	#N/A	RefSeq_peptide	#N/A	#N/A	UniGene	Zm.15707	Transcribed locus	Uniprot/SPTREMBL	#N/A	#N/A	Uniprot/SWISSPROT	#N/A	#N/A
99	GRMZM2G355906	EntrezGene	100273302	hypothetical protein LOC100273302	GO	GO:0019752;GO:0016831;GO:0006536;GO:0004351;GO:0030170	carboxylic acid metabolic process;carboxy-lyase activity;glutamate metabolic process;glutamate decarboxylase activity;pyridoxal phosphate binding	GenBank	#N/A	#N/A	MaizeGDB_GenBank	#N/A	#N/A	RefSeq_dna	NM_001147743	hypothetical protein LOC100273302 (LOC100273302), mRNA	RefSeq_peptide	NP_001141215	hypothetical protein LOC100273302	UniGene	Zm.85986	Hypothetical protein LOC100273302	Uniprot/SPTREMBL	B4FUE3	Putative uncharacterized protein	Uniprot/SWISSPROT	#N/A	#N/A
100	GRMZM2G379773	EntrezGene	#N/A	#N/A	GO	GO:0016788;GO:0006629	hydrolase activity, acting on ester bonds;lipid metabolic process	GenBank	#N/A	#N/A	MaizeGDB_GenBank	#N/A	#N/A	RefSeq_dna	#N/A	#N/A	RefSeq_peptide	#N/A	#N/A	UniGene	#N/A	#N/A	Uniprot/SPTREMBL	#N/A	#N/A	Uniprot/SWISSPROT	#N/A	#N/A
101	GRMZM2G416535	#N/A	#N/A	#N/A	#N/A	#N/A	#N/A	#N/A	#N/A	#N/A	#N/A	#N/A	#N/A	#N/A	#N/A	#N/A	#N/A	#N/A	#N/A	#N/A	#N/A	#N/A	#N/A	#N/A	#N/A	#N/A	#N/A	#N/A
102	GRMZM2G419328	EntrezGene	#N/A	#N/A	GO	GO:0016020;GO:0055085;GO:0006857;GO:0005215	membrane;transmembrane transport;oligopeptide transport;transporter activity	GenBank	#N/A	#N/A	MaizeGDB_GenBank	#N/A	#N/A	RefSeq_dna	#N/A	#N/A	RefSeq_peptide	#N/A	#N/A	UniGene	Zm.152096	TSA: Zea mays contig04389, mRNA sequence	Uniprot/SPTREMBL	#N/A	#N/A	Uniprot/SWISSPROT	#N/A	#N/A
103	GRMZM2G421579	EntrezGene	#N/A	#N/A	GO	GO:0007186;GO:0004952;GO:0016021	G-protein coupled receptor protein signaling pathway;dopamine receptor activity;integral to membrane	GenBank	#N/A	#N/A	MaizeGDB_GenBank	#N/A	#N/A	RefSeq_dna	#N/A	#N/A	RefSeq_peptide	#N/A	#N/A	UniGene	#N/A	#N/A	Uniprot/SPTREMBL	#N/A	#N/A	Uniprot/SWISSPROT	#N/A	#N/A
104	GRMZM2G422644	EntrezGene	#N/A	#N/A	GO	GO:0008270;GO:0005622	zinc ion binding;intracellular	GenBank	#N/A	#N/A	MaizeGDB_GenBank	#N/A	#N/A	RefSeq_dna	#N/A	#N/A	RefSeq_peptide	#N/A	#N/A	UniGene	#N/A	#N/A	Uniprot/SPTREMBL	#N/A	#N/A	Uniprot/SWISSPROT	#N/A	#N/A
105	GRMZM2G439951	#N/A	#N/A	#N/A	#N/A	#N/A	#N/A	#N/A	#N/A	#N/A	#N/A	#N/A	#N/A	#N/A	#N/A	#N/A	#N/A	#N/A	#N/A	#N/A	#N/A	#N/A	#N/A	#N/A	#N/A	#N/A	#N/A	#N/A
106	GRMZM2G445961	EntrezGene	#N/A	#N/A	GO	GO:0030528;GO:0008270;GO:0045449;GO:0003676	transcription regulator activity;zinc ion binding;regulation of transcription;nucleic acid binding	GenBank	#N/A	#N/A	MaizeGDB_GenBank	#N/A	#N/A	RefSeq_dna	#N/A	#N/A	RefSeq_peptide	#N/A	#N/A	UniGene	Zm.146552	TSA: Zea mays contig40123, mRNA sequence	Uniprot/SPTREMBL	#N/A	#N/A	Uniprot/SWISSPROT	#N/A	#N/A
107	GRMZM2G447876	EntrezGene	#N/A	#N/A	GO	#N/A	#N/A	GenBank	#N/A	#N/A	MaizeGDB_GenBank	#N/A	#N/A	RefSeq_dna	#N/A	#N/A	RefSeq_peptide	#N/A	#N/A	UniGene	Zm.96526	Clone 498449 mRNA sequence	Uniprot/SPTREMBL	#N/A	#N/A	Uniprot/SWISSPROT	#N/A	#N/A
108	GRMZM2G471525	EntrezGene	100384805	hypothetical protein LOC100384805	GO	#N/A	#N/A	GenBank	#N/A	#N/A	MaizeGDB_GenBank	#N/A	#N/A	RefSeq_dna	#N/A	#N/A	RefSeq_peptide	NP_001170722	hypothetical protein LOC100384805	UniGene	Zm.157450;Zm.157474	TSA: Zea mays contig27091, mRNA sequence;TSA: Zea mays contig16342, mRNA sequence	Uniprot/SPTREMBL	C4J0A7	Putative uncharacterized protein	Uniprot/SWISSPROT	#N/A	#N/A
109	GRMZM2G471931	#N/A	#N/A	#N/A	#N/A	#N/A	#N/A	#N/A	#N/A	#N/A	#N/A	#N/A	#N/A	#N/A	#N/A	#N/A	#N/A	#N/A	#N/A	#N/A	#N/A	#N/A	#N/A	#N/A	#N/A	#N/A	#N/A	#N/A
110	GRMZM2G576723	EntrezGene	#N/A	#N/A	GO	#N/A	#N/A	GenBank	#N/A	#N/A	MaizeGDB_GenBank	#N/A	#N/A	RefSeq_dna	#N/A	#N/A	RefSeq_peptide	#N/A	#N/A	UniGene	Zm.36389	Transcribed locus	Uniprot/SPTREMBL	#N/A	#N/A	Uniprot/SWISSPROT	#N/A	#N/A
111	GRMZM2G577201	#N/A	#N/A	#N/A	#N/A	#N/A	#N/A	#N/A	#N/A	#N/A	#N/A	#N/A	#N/A	#N/A	#N/A	#N/A	#N/A	#N/A	#N/A	#N/A	#N/A	#N/A	#N/A	#N/A	#N/A	#N/A	#N/A	#N/A
112	GRMZM2G703641	#N/A	#N/A	#N/A	#N/A	#N/A	#N/A	#N/A	#N/A	#N/A	#N/A	#N/A	#N/A	#N/A	#N/A	#N/A	#N/A	#N/A	#N/A	#N/A	#N/A	#N/A	#N/A	#N/A	#N/A	#N/A	#N/A	#N/A
113	GRMZM5G874178	EntrezGene	100384805	hypothetical protein LOC100384805	GO	#N/A	#N/A	GenBank	#N/A	#N/A	MaizeGDB_GenBank	#N/A	#N/A	RefSeq_dna	#N/A	#N/A	RefSeq_peptide	NP_001170722	hypothetical protein LOC100384805	UniGene	Zm.157450;Zm.157474	TSA: Zea mays contig27091, mRNA sequence;TSA: Zea mays contig16342, mRNA sequence	Uniprot/SPTREMBL	C4J0A7	Putative uncharacterized protein	Uniprot/SWISSPROT	#N/A	#N/A
114	GRMZM5G885480	#N/A	#N/A	#N/A	#N/A	#N/A	#N/A	#N/A	#N/A	#N/A	#N/A	#N/A	#N/A	#N/A	#N/A	#N/A	#N/A	#N/A	#N/A	#N/A	#N/A	#N/A	#N/A	#N/A	#N/A	#N/A	#N/A	#N/A
115	GRMZM5G888999	#N/A	#N/A	#N/A	#N/A	#N/A	#N/A	#N/A	#N/A	#N/A	#N/A	#N/A	#N/A	#N/A	#N/A	#N/A	#N/A	#N/A	#N/A	#N/A	#N/A	#N/A	#N/A	#N/A	#N/A	#N/A	#N/A	#N/A
116	PMI	#N/A	#N/A	#N/A	#N/A	#N/A	#N/A	#N/A	#N/A	#N/A	#N/A	#N/A	#N/A	#N/A	#N/A	#N/A	#N/A	#N/A	#N/A	#N/A	#N/A	#N/A	#N/A	#N/A	#N/A	#N/A	#N/A	#N/A

## Sheet: Floret 5 UP
	gene	EntrezGene	EG_Accession	EG_Description	GeneOntology	GO_Accession	GO_Annotation	GenBank	GB_Accession	GB_Description	MaizeGDB_GenBank	MGB_Accession	MGB_Description	RefSeq_dna	RS_Accession	RS_Description	RefSeq_peptide	RSP_Accession	RSP_Description	UniGene	UG_Accession	UG_Description	Uniprot.SPTREMBL	Trembl_Accession	Trembl_Description	Uniprot.SWISSPROT	SP_Accession	SP_Description
1	AC208221.3_FG002	#N/A	#N/A	#N/A	#N/A	#N/A	#N/A	#N/A	#N/A	#N/A	#N/A	#N/A	#N/A	#N/A	#N/A	#N/A	#N/A	#N/A	#N/A	#N/A	#N/A	#N/A	#N/A	#N/A	#N/A	#N/A	#N/A	#N/A
2	AC210193.4_FG002	#N/A	#N/A	#N/A	#N/A	#N/A	#N/A	#N/A	#N/A	#N/A	#N/A	#N/A	#N/A	#N/A	#N/A	#N/A	#N/A	#N/A	#N/A	#N/A	#N/A	#N/A	#N/A	#N/A	#N/A	#N/A	#N/A	#N/A
3	AC211474.3_FG006	#N/A	#N/A	#N/A	#N/A	#N/A	#N/A	#N/A	#N/A	#N/A	#N/A	#N/A	#N/A	#N/A	#N/A	#N/A	#N/A	#N/A	#N/A	#N/A	#N/A	#N/A	#N/A	#N/A	#N/A	#N/A	#N/A	#N/A
4	AC214817.3_FG007	#N/A	#N/A	#N/A	#N/A	#N/A	#N/A	#N/A	#N/A	#N/A	#N/A	#N/A	#N/A	#N/A	#N/A	#N/A	#N/A	#N/A	#N/A	#N/A	#N/A	#N/A	#N/A	#N/A	#N/A	#N/A	#N/A	#N/A
5	AC234091.1_FG001	#N/A	#N/A	#N/A	#N/A	#N/A	#N/A	#N/A	#N/A	#N/A	#N/A	#N/A	#N/A	#N/A	#N/A	#N/A	#N/A	#N/A	#N/A	#N/A	#N/A	#N/A	#N/A	#N/A	#N/A	#N/A	#N/A	#N/A
6	cT6PP	#N/A	#N/A	#N/A	#N/A	#N/A	#N/A	#N/A	#N/A	#N/A	#N/A	#N/A	#N/A	#N/A	#N/A	#N/A	#N/A	#N/A	#N/A	#N/A	#N/A	#N/A	#N/A	#N/A	#N/A	#N/A	#N/A	#N/A
7	GRMZM2G000092	EntrezGene	#N/A	#N/A	GO	GO:0008152;GO:0003824	metabolic process;catalytic activity	GenBank	#N/A	#N/A	MaizeGDB_GenBank	#N/A	#N/A	RefSeq_dna	#N/A	#N/A	RefSeq_peptide	#N/A	#N/A	UniGene	#N/A	#N/A	Uniprot/SPTREMBL	#N/A	#N/A	Uniprot/SWISSPROT	#N/A	#N/A
8	GRMZM2G002915	EntrezGene	100384387	hypothetical protein LOC100384387	GO	GO:0005634;GO:0003677;GO:0006355;GO:0043565;GO:0030528;GO:0003700	nucleus;DNA binding;regulation of transcription, DNA-dependent;sequence-specific DNA binding;transcription regulator activity;transcription factor activity	GenBank	#N/A	#N/A	MaizeGDB_GenBank	#N/A	#N/A	RefSeq_dna	NM_001176930	hypothetical protein LOC100384387 (LOC100384387), mRNA	RefSeq_peptide	NP_001170401	hypothetical protein LOC100384387	UniGene	Zm.36345	Hypothetical protein LOC100384387	Uniprot/SPTREMBL	C0PNY4	Putative uncharacterized protein	Uniprot/SWISSPROT	#N/A	#N/A
9	GRMZM2G005146	EntrezGene	100284214	auxin-repressed protein	GO	GO:0050825;GO:0005634;GO:0003677;GO:0006355;GO:0050826;GO:0042309;GO:0004879	ice binding;nucleus;DNA binding;regulation of transcription, DNA-dependent;response to freezing;homoiothermy;ligand-dependent nuclear receptor activity	GenBank	#N/A	#N/A	MaizeGDB_GenBank	#N/A	#N/A	RefSeq_dna	NM_001157109	auxin-repressed protein (LOC100284214), mRNA	RefSeq_peptide	NP_001150581	auxin-repressed protein	UniGene	Zm.27627	TSA: Zea mays contig59060, mRNA sequence	Uniprot/SPTREMBL	B6TRA9	Auxin-repressed protein	Uniprot/SWISSPROT	#N/A	#N/A
10	GRMZM2G006290	EntrezGene	#N/A	#N/A	GO	GO:0016021;GO:0008236	integral to membrane;serine-type peptidase activity	GenBank	#N/A	#N/A	MaizeGDB_GenBank	#N/A	#N/A	RefSeq_dna	#N/A	#N/A	RefSeq_peptide	#N/A	#N/A	UniGene	#N/A	#N/A	Uniprot/SPTREMBL	#N/A	#N/A	Uniprot/SWISSPROT	#N/A	#N/A
11	GRMZM2G009465	EntrezGene	542000	LOC542000	GO	#N/A	#N/A	GenBank	#N/A	#N/A	MaizeGDB_GenBank	#N/A	#N/A	RefSeq_dna	NM_001111648	LOC542000 (cl1298_1), mRNA	RefSeq_peptide	NP_001105118	LOC542000	UniGene	Zm.137187;Zm.155741;Zm.153222	Transcribed locus, moderately similar to NP_001105118.1 LOC542000 [Zea mays];TSA: Zea mays contig06306, mRNA sequence;TSA: Zea mays contig39225, mRNA sequence	Uniprot/SPTREMBL	C0LFA8;D2IPU3;D2IPS8;Q9SBX4;D2IPV1;C0LFA1;C0LFB1;C0LFB2;C0LFA9;D2IPV5;C0LFA3;C0LFC2;D2IPS9	Proline-rich protein Fragment ;Proline-rich protein Fragment ;Proline-rich protein Fragment ;Proline-rich proteinPutative uncharacterized protein Precursor ;;Proline-rich protein Fragment ;Proline-rich protein Fragment ;Proline-rich protein Fragment ;Proline-rich protein Fragment ;Proline-rich protein Fragment ;Proline-rich protein Fragment ;Proline-rich protein Fragment ;Proline-rich protein Fra…	Uniprot/SWISSPROT	#N/A	#N/A
12	GRMZM2G011233	EntrezGene	100272534	hypothetical protein LOC100272534	GO	#N/A	#N/A	GenBank	#N/A	#N/A	MaizeGDB_GenBank	#N/A	#N/A	RefSeq_dna	NM_001147002	hypothetical protein LOC100272534 (LOC100272534), mRNA	RefSeq_peptide	NP_001140474	hypothetical protein LOC100272534	UniGene	Zm.120285	Hypothetical protein LOC100272534	Uniprot/SPTREMBL	B6TGD8;B4FP66	Putative uncharacterized protein ;Putative uncharacterized protein	Uniprot/SWISSPROT	#N/A	#N/A
13	GRMZM2G011463	EntrezGene	100281169	SAUR37 - auxin-responsive SAUR family member	GO	#N/A	#N/A	GenBank	#N/A	#N/A	MaizeGDB_GenBank	#N/A	#N/A	RefSeq_dna	NM_001154088	SAUR37 - auxin-responsive SAUR family member (LOC100281169), mRNA	RefSeq_peptide	NP_001147560	SAUR37 - auxin-responsive SAUR family member	UniGene	Zm.101679	SAUR37 - auxin-responsive SAUR family member	Uniprot/SPTREMBL	B6SSU1	SAUR37-auxin-responsive SAUR family member	Uniprot/SWISSPROT	#N/A	#N/A
14	GRMZM2G012148	EntrezGene	100285369	LOC100285369	GO	GO:0008289;GO:0006869	lipid binding;lipid transport	GenBank	#N/A	#N/A	MaizeGDB_GenBank	#N/A	#N/A	RefSeq_dna	NM_001158262	LOC100285369 (gpm266), mRNA	RefSeq_peptide	NP_001151734	LOC100285369	UniGene	Zm.138978	LOC100285369	Uniprot/SPTREMBL	B6U491	Protease inhibitor/seed storage/LTP family protein	Uniprot/SWISSPROT	#N/A	#N/A
15	GRMZM2G012464	#N/A	#N/A	#N/A	#N/A	#N/A	#N/A	#N/A	#N/A	#N/A	#N/A	#N/A	#N/A	#N/A	#N/A	#N/A	#N/A	#N/A	#N/A	#N/A	#N/A	#N/A	#N/A	#N/A	#N/A	#N/A	#N/A	#N/A
16	GRMZM2G013302	EntrezGene	#N/A	#N/A	GO	GO:0050825;GO:0005634;GO:0003677;GO:0006355;GO:0050826;GO:0042309;GO:0004879	ice binding;nucleus;DNA binding;regulation of transcription, DNA-dependent;response to freezing;homoiothermy;ligand-dependent nuclear receptor activity	GenBank	#N/A	#N/A	MaizeGDB_GenBank	#N/A	#N/A	RefSeq_dna	#N/A	#N/A	RefSeq_peptide	#N/A	#N/A	UniGene	Zm.134123	Clone 385058 mRNA sequence	Uniprot/SPTREMBL	#N/A	#N/A	Uniprot/SWISSPROT	#N/A	#N/A
17	GRMZM2G015645	EntrezGene	#N/A	#N/A	GO	GO:0003779;GO:0030036;GO:0015629;GO:0007010	actin binding;actin cytoskeleton organization;actin cytoskeleton;cytoskeleton organization	GenBank	#N/A	#N/A	MaizeGDB_GenBank	#N/A	#N/A	RefSeq_dna	#N/A	#N/A	RefSeq_peptide	#N/A	#N/A	UniGene	#N/A	#N/A	Uniprot/SPTREMBL	#N/A	#N/A	Uniprot/SWISSPROT	#N/A	#N/A
18	GRMZM2G015976	EntrezGene	100192602	hypothetical protein LOC100192602	GO	GO:0016020;GO:0004932	membrane;mating-type factor pheromone receptor activity	GenBank	#N/A	#N/A	MaizeGDB_GenBank	#N/A	#N/A	RefSeq_dna	NM_001137817	hypothetical protein LOC100192602 (LOC100192602), mRNA	RefSeq_peptide	NP_001131289	hypothetical protein LOC100192602	UniGene	Zm.100504	Hypothetical protein LOC100192602	Uniprot/SPTREMBL	B4FBY7	MtN3-like proteinPutative uncharacterized protein ;	Uniprot/SWISSPROT	#N/A	#N/A
19	GRMZM2G017299	EntrezGene	#N/A	#N/A	GO	GO:0006541;GO:0016763;GO:0009058;GO:0000105;GO:0009236;GO:0003824;GO:0005737	glutamine metabolic process;transferase activity, transferring pentosyl groups;biosynthetic process;histidine biosynthetic process;cobalamin biosynthetic process;catalytic activity;cytoplasm	GenBank	#N/A	#N/A	MaizeGDB_GenBank	#N/A	#N/A	RefSeq_dna	#N/A	#N/A	RefSeq_peptide	#N/A	#N/A	UniGene	#N/A	#N/A	Uniprot/SPTREMBL	#N/A	#N/A	Uniprot/SWISSPROT	#N/A	#N/A
20	GRMZM2G017319	EntrezGene	#N/A	#N/A	GO	GO:0050825;GO:0005840;GO:0006412;GO:0005622;GO:0050826;GO:0042309;GO:0003735	ice binding;ribosome;translation;intracellular;response to freezing;homoiothermy;structural constituent of ribosome	GenBank	#N/A	#N/A	MaizeGDB_GenBank	#N/A	#N/A	RefSeq_dna	#N/A	#N/A	RefSeq_peptide	#N/A	#N/A	UniGene	#N/A	#N/A	Uniprot/SPTREMBL	#N/A	#N/A	Uniprot/SWISSPROT	#N/A	#N/A
21	GRMZM2G019373	EntrezGene	100194091	LOC100194091	GO	#N/A	#N/A	GenBank	#N/A	#N/A	MaizeGDB_GenBank	#N/A	#N/A	RefSeq_dna	NM_001139145	LOC100194091 (cl32321_1), mRNA	RefSeq_peptide	NP_001132617	hypothetical protein LOC100194091	UniGene	Zm.2556	Transcribed locus, strongly similar to XP_002463142.1 hypothetical protein SORBIDRAFT_02g038440 [Sorghum bicolor]	Uniprot/SPTREMBL	B6SUP7;B6STF8;B4FHE8	Vegetative cell wall protein gp1 ;Vegetative cell wall protein gp1 ;Putative uncharacterized proteinVegetative cell wall protein gp1 ;	Uniprot/SWISSPROT	#N/A	#N/A
22	GRMZM2G019413	EntrezGene	100192093;100281672	hypothetical protein LOC100192093;nodulin-like protein	GO	GO:0016020;GO:0006835;GO:0017153	membrane;dicarboxylic acid transport;sodium:dicarboxylate symporter activity	GenBank	#N/A	#N/A	MaizeGDB_GenBank	#N/A	#N/A	RefSeq_dna	NM_001137516;NM_001154592	hypothetical protein LOC100192093 (LOC100192093), mRNA;nodulin-like protein (LOC100281672), mRNA	RefSeq_peptide	NP_001130988;NP_001148064	hypothetical protein LOC100192093 ;nodulin-like protein	UniGene	Zm.135054;Zm.139732	Nodulin-like protein;Hypothetical protein LOC100192093	Uniprot/SPTREMBL	B6SXN8;B4FBB1	Nodulin-like protein ;Putative uncharacterized protein	Uniprot/SWISSPROT	#N/A	#N/A
23	GRMZM2G019567	EntrezGene	#N/A	#N/A	GO	GO:0005524;GO:0004674;GO:0004672;GO:0006468	ATP binding;protein serine/threonine kinase activity;protein kinase activity;protein amino acid phosphorylation	GenBank	#N/A	#N/A	MaizeGDB_GenBank	#N/A	#N/A	RefSeq_dna	#N/A	#N/A	RefSeq_peptide	#N/A	#N/A	UniGene	Zm.89997	Transcribed locus	Uniprot/SPTREMBL	#N/A	#N/A	Uniprot/SWISSPROT	#N/A	#N/A
24	GRMZM2G019583	EntrezGene	#N/A	#N/A	GO	GO:0016757	transferase activity, transferring glycosyl groups	GenBank	#N/A	#N/A	MaizeGDB_GenBank	#N/A	#N/A	RefSeq_dna	#N/A	#N/A	RefSeq_peptide	#N/A	#N/A	UniGene	Zm.26218;Zm.3033	Transcribed locus, strongly similar to XP_002461136.1 hypothetical protein SORBIDRAFT_02g041310 [Sorghum bicolor];Transcribed locus, strongly similar to XP_002461136.1 hypothetical protein SORBIDRAFT_02g041310 [Sorghum bicolor]	Uniprot/SPTREMBL	#N/A	#N/A	Uniprot/SWISSPROT	#N/A	#N/A
25	GRMZM2G025459	EntrezGene	100285804	SNF1-related protein kinase regulatory subunit beta-1	GO	#N/A	#N/A	GenBank	#N/A	#N/A	MaizeGDB_GenBank	#N/A	#N/A	RefSeq_dna	NM_001158694	SNF1-related protein kinase regulatory subunit beta-1 (LOC100285804), mRNA	RefSeq_peptide	NP_001152166	SNF1-related protein kinase regulatory subunit beta-1	UniGene	Zm.18116	SNF1-related protein kinase regulatory subunit beta-1	Uniprot/SPTREMBL	B6U9Y4;B6TN07;B8A088	SNF1-related protein kinase regulatory subunit beta-1 ;SNF1-related protein kinase regulatory subunit beta-1 ;Putative uncharacterized protein	Uniprot/SWISSPROT	#N/A	#N/A
26	GRMZM2G028736	EntrezGene	100191554	hypothetical protein LOC100191554	GO	GO:0016020;GO:0008519;GO:0006810;GO:0055085	membrane;ammonium transmembrane transporter activity;transport;transmembrane transport	GenBank	#N/A	#N/A	MaizeGDB_GenBank	#N/A	#N/A	RefSeq_dna	NM_001136984	hypothetical protein LOC100191554 (LOC100191554), mRNA	RefSeq_peptide	NP_001130456	hypothetical protein LOC100191554	UniGene	Zm.40644	Hypothetical protein LOC100191554	Uniprot/SPTREMBL	B4F978	Putative uncharacterized protein	Uniprot/SWISSPROT	#N/A	#N/A
27	GRMZM2G031261	EntrezGene	100284651	phytosulfokine4	GO	GO:0008083;GO:0008283;GO:0005576	growth factor activity;cell proliferation;extracellular region	GenBank	#N/A	#N/A	MaizeGDB_GenBank	EU969189;BK000136	product:phytosulfokines 5 precursor;product:putative phytosulfokine peptide precursor	RefSeq_dna	NM_001157546	phytosulfokine4 (psk4), mRNA	RefSeq_peptide	NP_001151018	phytosulfokine4	UniGene	Zm.155296;Zm.103680;Zm.127297	Full-length cDNA clone ZM_BFc0071P20;Phytosulfokine4;Phytosulfokines 5	Uniprot/SPTREMBL	Q7PC93;C4JBM1;B6TW24	Putative phytosulfokine peptide Precursor; Fragment ;Putative uncharacterized protein ;Phytosulfokines 5	Uniprot/SWISSPROT	#N/A	#N/A
28	GRMZM2G031790	EntrezGene	#N/A	#N/A	GO	GO:0016020;GO:0008415;GO:0008152;GO:0016747;GO:0006633;GO:0003824;GO:0008610	membrane;acyltransferase activity;metabolic process;transferase activity, transferring acyl groups other than amino-acyl groups;fatty acid biosynthetic process;catalytic activity;lipid biosynthetic process	GenBank	#N/A	#N/A	MaizeGDB_GenBank	#N/A	#N/A	RefSeq_dna	#N/A	#N/A	RefSeq_peptide	#N/A	#N/A	UniGene	#N/A	#N/A	Uniprot/SPTREMBL	#N/A	#N/A	Uniprot/SWISSPROT	#N/A	#N/A
29	GRMZM2G032095	EntrezGene	100191907	hypothetical protein LOC100191907	GO	GO:0016020;GO:0008152;GO:0016747;GO:0006633;GO:0003824;GO:0008610	membrane;metabolic process;transferase activity, transferring acyl groups other than amino-acyl groups;fatty acid biosynthetic process;catalytic activity;lipid biosynthetic process	GenBank	#N/A	#N/A	MaizeGDB_GenBank	#N/A	#N/A	RefSeq_dna	NM_001137331	hypothetical protein LOC100191907 (LOC100191907), mRNA	RefSeq_peptide	NP_001130803	hypothetical protein LOC100191907	UniGene	Zm.99878;Zm.98556;Zm.85345;Zm.102973	Transcribed locus, strongly similar to NP_001130803.1 hypothetical protein LOC100191907 [Zea mays];Transcribed locus, strongly similar to NP_001130803.1 hypothetical protein LOC100191907 [Zea mays];Hypothetical protein LOC100191907;Hypothetical protein LOC100272231	Uniprot/SPTREMBL	C4J737;B4G098;B4FCU0;B4FAL7	Putative uncharacterized protein ;Putative uncharacterized protein ;Putative uncharacterized protein ;Putative uncharacterized protein	Uniprot/SWISSPROT	#N/A	#N/A
30	GRMZM2G033236	EntrezGene	#N/A	#N/A	GO	#N/A	#N/A	GenBank	#N/A	#N/A	MaizeGDB_GenBank	#N/A	#N/A	RefSeq_dna	#N/A	#N/A	RefSeq_peptide	#N/A	#N/A	UniGene	Zm.138486;Zm.144790;Zm.143088	TSA: Zea mays contig28257, mRNA sequence;TSA: Zea mays contig52378, mRNA sequence;TSA: Zea mays contig65189, mRNA sequence	Uniprot/SPTREMBL	C4J8V4	Putative uncharacterized protein	Uniprot/SWISSPROT	#N/A	#N/A
31	GRMZM2G034152	EntrezGene	#N/A	#N/A	GO	GO:0006813;GO:0008324	potassium ion transport;cation transmembrane transporter activity	GenBank	#N/A	#N/A	MaizeGDB_GenBank	#N/A	#N/A	RefSeq_dna	#N/A	#N/A	RefSeq_peptide	#N/A	#N/A	UniGene	Zm.136604	Clone 1538519 mRNA sequence	Uniprot/SPTREMBL	#N/A	#N/A	Uniprot/SWISSPROT	#N/A	#N/A
32	GRMZM2G034360	EntrezGene	100284056	transferase	GO	GO:0016747	transferase activity, transferring acyl groups other than amino-acyl groups	GenBank	#N/A	#N/A	MaizeGDB_GenBank	#N/A	#N/A	RefSeq_dna	NM_001156954	transferase (LOC100284056), mRNA	RefSeq_peptide	NP_001150426	transferase	UniGene	Zm.25115	Transferase	Uniprot/SPTREMBL	C0P5V6;B6TPL4	Putative uncharacterized protein ;Transferase	Uniprot/SWISSPROT	#N/A	#N/A
33	GRMZM2G038243	EntrezGene	#N/A	#N/A	GO	GO:0050660;GO:0055114;GO:0016491	FAD binding;oxidation reduction;oxidoreductase activity	GenBank	#N/A	#N/A	MaizeGDB_GenBank	#N/A	#N/A	RefSeq_dna	#N/A	#N/A	RefSeq_peptide	#N/A	#N/A	UniGene	#N/A	#N/A	Uniprot/SPTREMBL	#N/A	#N/A	Uniprot/SWISSPROT	#N/A	#N/A
34	GRMZM2G041866	EntrezGene	100283159	LOC100283159	GO	GO:0008171;GO:0008168;GO:0046983	O-methyltransferase activity;methyltransferase activity;protein dimerization activity	GenBank	#N/A	#N/A	MaizeGDB_GenBank	#N/A	#N/A	RefSeq_dna	NM_001156061	LOC100283159 (umc2690), mRNA	RefSeq_peptide	NP_001149533	LOC100283159	UniGene	Zm.22961	LOC100283159	Uniprot/SPTREMBL	B4G1R5	O-methyltransferase ZRP4Putative uncharacterized protein ;	Uniprot/SWISSPROT	#N/A	#N/A
35	GRMZM2G044677	EntrezGene	#N/A	#N/A	GO	#N/A	#N/A	GenBank	#N/A	#N/A	MaizeGDB_GenBank	#N/A	#N/A	RefSeq_dna	#N/A	#N/A	RefSeq_peptide	#N/A	#N/A	UniGene	Zm.97553	Hypothetical protein LOC100275285	Uniprot/SPTREMBL	#N/A	#N/A	Uniprot/SWISSPROT	#N/A	#N/A
36	GRMZM2G044752	EntrezGene	100285975	homeobox-leucine zipper protein ATHB-4	GO	GO:0005634;GO:0003677;GO:0006355;GO:0043565;GO:0030528;GO:0003700	nucleus;DNA binding;regulation of transcription, DNA-dependent;sequence-specific DNA binding;transcription regulator activity;transcription factor activity	GenBank	#N/A	#N/A	MaizeGDB_GenBank	#N/A	#N/A	RefSeq_dna	NM_001158864	homeobox-leucine zipper protein ATHB-4 (LOC100285975), mRNA	RefSeq_peptide	NP_001152336	homeobox-leucine zipper protein ATHB-4	UniGene	Zm.21339	Homeobox-leucine zipper protein ATHB-4	Uniprot/SPTREMBL	B6UCL5	Homeobox-leucine zipper protein ATHB-4	Uniprot/SWISSPROT	#N/A	#N/A
37	GRMZM2G045215	EntrezGene	100282701	anther-specific proline-rich protein APG	GO	GO:0016788;GO:0006629	hydrolase activity, acting on ester bonds;lipid metabolic process	GenBank	#N/A	#N/A	MaizeGDB_GenBank	#N/A	#N/A	RefSeq_dna	NM_001155608	anther-specific proline-rich protein APG (LOC100282701), mRNA	RefSeq_peptide	NP_001149080	anther-specific proline-rich protein APG	UniGene	Zm.149393	TSA: Zea mays contig17261, mRNA sequence	Uniprot/SPTREMBL	C0PJ72;B4F9E3	Putative uncharacterized protein ;Anther-specific proline-rich protein APGPutative uncharacterized protein ;	Uniprot/SWISSPROT	#N/A	#N/A
38	GRMZM2G046750	EntrezGene	100281299	lipid binding protein	GO	GO:0008289;GO:0006869	lipid binding;lipid transport	GenBank	#N/A	#N/A	MaizeGDB_GenBank	#N/A	#N/A	RefSeq_dna	NM_001154217	lipid binding protein (LOC100281299), mRNA	RefSeq_peptide	NP_001147689	lipid binding protein	UniGene	Zm.28315	Lipid binding protein	Uniprot/SPTREMBL	B4FRS4	Lipid binding proteinPutative uncharacterized protein ;	Uniprot/SWISSPROT	#N/A	#N/A
39	GRMZM2G048635	EntrezGene	100193232	hypothetical protein LOC100193232	GO	GO:0005524;GO:0004674;GO:0004672;GO:0006468	ATP binding;protein serine/threonine kinase activity;protein kinase activity;protein amino acid phosphorylation	GenBank	#N/A	#N/A	MaizeGDB_GenBank	#N/A	#N/A	RefSeq_dna	NM_001138382	hypothetical protein LOC100193232 (LOC100193232), mRNA	RefSeq_peptide	NP_001131854	hypothetical protein LOC100193232	UniGene	Zm.18799	Hypothetical protein LOC100193232	Uniprot/SPTREMBL	B4FEA6	Putative uncharacterized protein	Uniprot/SWISSPROT	#N/A	#N/A
40	GRMZM2G051882	#N/A	#N/A	#N/A	#N/A	#N/A	#N/A	#N/A	#N/A	#N/A	#N/A	#N/A	#N/A	#N/A	#N/A	#N/A	#N/A	#N/A	#N/A	#N/A	#N/A	#N/A	#N/A	#N/A	#N/A	#N/A	#N/A	#N/A
41	GRMZM2G054332	EntrezGene	100285138	ATPase, coupled to transmembrane movement of substances	GO	GO:0016020;GO:0005524;GO:0006952;GO:0000166;GO:0017111;GO:0016887	membrane;ATP binding;defense response;nucleotide binding;nucleoside-triphosphatase activity;ATPase activity	GenBank	#N/A	#N/A	MaizeGDB_GenBank	#N/A	#N/A	RefSeq_dna	NM_001158032	ATPase, coupled to transmembrane movement of substances (LOC100285138), mRNA	RefSeq_peptide	NP_001151504	ATPase, coupled to transmembrane movement of substances	UniGene	Zm.140408;Zm.84946	Transcribed locus, moderately similar to NP_001151504.1 ATPase, coupled to transmembrane movement of substances [Zea mays];ATPase, coupled to transmembrane movement of substances	Uniprot/SPTREMBL	C0P7N2;B6U174;C0P683	Putative uncharacterized protein ;ATPase, coupled to transmembrane movement of substances ;Putative uncharacterized protein	Uniprot/SWISSPROT	#N/A	#N/A
42	GRMZM2G056988	EntrezGene	#N/A	#N/A	GO	GO:0006457;GO:0051082;GO:0031072	protein folding;unfolded protein binding;heat shock protein binding	GenBank	#N/A	#N/A	MaizeGDB_GenBank	#N/A	#N/A	RefSeq_dna	#N/A	#N/A	RefSeq_peptide	#N/A	#N/A	UniGene	#N/A	#N/A	Uniprot/SPTREMBL	B6U6Q8	Putative uncharacterized protein	Uniprot/SWISSPROT	#N/A	#N/A
43	GRMZM2G059033	EntrezGene	100279776	hypothetical protein LOC100279776	GO	GO:0003676	nucleic acid binding	GenBank	#N/A	#N/A	MaizeGDB_GenBank	#N/A	#N/A	RefSeq_dna	NM_001152734	hypothetical protein LOC100279776 (LOC100279776), mRNA	RefSeq_peptide	NP_001146206	hypothetical protein LOC100279776	UniGene	Zm.137327	Hypothetical protein LOC100279776	Uniprot/SPTREMBL	B7ZZW2	Putative uncharacterized protein	Uniprot/SWISSPROT	#N/A	#N/A
44	GRMZM2G059637	EntrezGene	100191740	hypothetical protein LOC100191740	GO	GO:0008415;GO:0008152	acyltransferase activity;metabolic process	GenBank	#N/A	#N/A	MaizeGDB_GenBank	#N/A	#N/A	RefSeq_dna	NM_001137168	hypothetical protein LOC100191740 (LOC100191740), mRNA	RefSeq_peptide	NP_001130640	hypothetical protein LOC100191740	UniGene	Zm.85059	Hypothetical protein LOC100191740	Uniprot/SPTREMBL	B6SWK2;B4F9Z7	Glycerol-3-phosphate acyltransferase 8 ;Putative uncharacterized protein	Uniprot/SWISSPROT	#N/A	#N/A
45	GRMZM2G061321	EntrezGene	100284242	anthocyanidin 3-O-glucosyltransferase	GO	GO:0008152;GO:0016758	metabolic process;transferase activity, transferring hexosyl groups	GenBank	#N/A	#N/A	MaizeGDB_GenBank	#N/A	#N/A	RefSeq_dna	NM_001157137	anthocyanidin 3-O-glucosyltransferase (LOC100284242), mRNA	RefSeq_peptide	NP_001150609	anthocyanidin 3-O-glucosyltransferase	UniGene	Zm.25370	Anthocyanidin 3-O-glucosyltransferase	Uniprot/SPTREMBL	B6TRK5	Anthocyanidin 3-O-glucosyltransferase	Uniprot/SWISSPROT	#N/A	#N/A
46	GRMZM2G061439	EntrezGene	#N/A	#N/A	GO	#N/A	#N/A	GenBank	#N/A	#N/A	MaizeGDB_GenBank	#N/A	#N/A	RefSeq_dna	#N/A	#N/A	RefSeq_peptide	#N/A	#N/A	UniGene	Zm.2549	Transcribed locus	Uniprot/SPTREMBL	#N/A	#N/A	Uniprot/SWISSPROT	#N/A	#N/A
47	GRMZM2G062458	#N/A	#N/A	#N/A	#N/A	#N/A	#N/A	#N/A	#N/A	#N/A	#N/A	#N/A	#N/A	#N/A	#N/A	#N/A	#N/A	#N/A	#N/A	#N/A	#N/A	#N/A	#N/A	#N/A	#N/A	#N/A	#N/A	#N/A
48	GRMZM2G064096	EntrezGene	100272933	hypothetical protein LOC100272933	GO	GO:0048046;GO:0045735;GO:0030145	apoplast;nutrient reservoir activity;manganese ion binding	GenBank	AY394010	product:germin-like protein	MaizeGDB_GenBank	AY394010	product:germin-like protein	RefSeq_dna	NM_001147385	hypothetical protein LOC100272933 (LOC100272933), mRNA	RefSeq_peptide	NP_001140857	hypothetical protein LOC100272933	UniGene	Zm.7017;Zm.149500	Hypothetical protein LOC100272933;TSA: Zea mays contig16807, mRNA sequence	Uniprot/SPTREMBL	Q6TM44;C0PFL8	Germin-like proteinPutative uncharacterized protein ;;Putative uncharacterized protein	Uniprot/SWISSPROT	#N/A	#N/A
49	GRMZM2G066326	EntrezGene	100283433	LOC100283433	GO	GO:0008234;GO:0006508;GO:0004197	cysteine-type peptidase activity;proteolysis;cysteine-type endopeptidase activity	GenBank	#N/A	#N/A	MaizeGDB_GenBank	AY104930		RefSeq_dna	NM_001156334	LOC100283433 (IDP105), mRNA	RefSeq_peptide	NP_001149806	LOC100283433	UniGene	Zm.14139	LOC100283433	Uniprot/SPTREMBL	B6TIC7	Putative uncharacterized proteinXylem cysteine proteinase 2 ;	Uniprot/SWISSPROT	#N/A	#N/A
50	GRMZM2G066369	EntrezGene	541847	glutathione S-transferase GST 38	GO	#N/A	#N/A	GenBank	AF244703	product:glutathione S-transferase GST 38	MaizeGDB_GenBank	AF244703	product:glutathione S-transferase GST 38	RefSeq_dna	NM_001111526	glutathione S-transferase GST 38 (LOC541847), mRNA	RefSeq_peptide	NP_001104996	glutathione S-transferase GST 38	UniGene	Zm.563	Glutathione S-transferase GST 38	Uniprot/SPTREMBL	Q9FQA1;B6TQK9	Glutathione S-transferase GST 38 (EC 2.5.1.18);Glutathione S-transferase GSTU6	Uniprot/SWISSPROT	#N/A	#N/A
51	GRMZM2G066791	EntrezGene	#N/A	#N/A	GO	GO:0016020;GO:0006810;GO:0005215	membrane;transport;transporter activity	GenBank	#N/A	#N/A	MaizeGDB_GenBank	#N/A	#N/A	RefSeq_dna	#N/A	#N/A	RefSeq_peptide	#N/A	#N/A	UniGene	Zm.97877	Transcribed locus, weakly similar to NP_001061650.1 Os08g0367300 [Oryza sativa (japonica cultivar-group)]	Uniprot/SPTREMBL	#N/A	#N/A	Uniprot/SWISSPROT	#N/A	#N/A
52	GRMZM2G066865	EntrezGene	#N/A	#N/A	GO	GO:0016020;GO:0006810;GO:0005215	membrane;transport;transporter activity	GenBank	#N/A	#N/A	MaizeGDB_GenBank	#N/A	#N/A	RefSeq_dna	#N/A	#N/A	RefSeq_peptide	#N/A	#N/A	UniGene	Zm.97877	Transcribed locus, weakly similar to NP_001061650.1 Os08g0367300 [Oryza sativa (japonica cultivar-group)]	Uniprot/SPTREMBL	#N/A	#N/A	Uniprot/SWISSPROT	#N/A	#N/A
53	GRMZM2G067974	EntrezGene	#N/A	#N/A	GO	GO:0003677;GO:0006306	DNA binding;DNA methylation	GenBank	#N/A	#N/A	MaizeGDB_GenBank	#N/A	#N/A	RefSeq_dna	NM_001151690	hypothetical protein LOC100278397 (LOC100278397), mRNA	RefSeq_peptide	#N/A	#N/A	UniGene	Zm.131128	Hypothetical protein LOC100278397	Uniprot/SPTREMBL	#N/A	#N/A	Uniprot/SWISSPROT	#N/A	#N/A
54	GRMZM2G070115	#N/A	#N/A	#N/A	#N/A	#N/A	#N/A	#N/A	#N/A	#N/A	#N/A	#N/A	#N/A	#N/A	#N/A	#N/A	#N/A	#N/A	#N/A	#N/A	#N/A	#N/A	#N/A	#N/A	#N/A	#N/A	#N/A	#N/A
55	GRMZM2G070603	EntrezGene	100283865	LOC100283865	GO	GO:0006979;GO:0020037;GO:0004601;GO:0055114	response to oxidative stress;heme binding;peroxidase activity;oxidation reduction	GenBank	#N/A	#N/A	MaizeGDB_GenBank	#N/A	#N/A	RefSeq_dna	NM_001156763	LOC100283865 (TIDP2769), mRNA	RefSeq_peptide	NP_001150235	LOC100283865	UniGene	Zm.8649	LOC100283865	Uniprot/SPTREMBL	B6TMI9	Peroxidase 1	Uniprot/SWISSPROT	#N/A	#N/A
56	GRMZM2G071226	EntrezGene	#N/A	#N/A	GO	GO:0016020;GO:0006810;GO:0005215	membrane;transport;transporter activity	GenBank	#N/A	#N/A	MaizeGDB_GenBank	#N/A	#N/A	RefSeq_dna	#N/A	#N/A	RefSeq_peptide	#N/A	#N/A	UniGene	Zm.97877	Transcribed locus, weakly similar to NP_001061650.1 Os08g0367300 [Oryza sativa (japonica cultivar-group)]	Uniprot/SPTREMBL	#N/A	#N/A	Uniprot/SWISSPROT	#N/A	#N/A
57	GRMZM2G073540	EntrezGene	100284776	acyl-desaturase	GO	GO:0045300;GO:0006631;GO:0046914;GO:0055114;GO:0016491	acyl-[acyl-carrier-protein] desaturase activity;fatty acid metabolic process;transition metal ion binding;oxidation reduction;oxidoreductase activity	GenBank	#N/A	#N/A	MaizeGDB_GenBank	#N/A	#N/A	RefSeq_dna	NM_001157671	acyl-desaturase (LOC100284776), mRNA	RefSeq_peptide	NP_001151143	acyl-desaturase	UniGene	Zm.133160	Acyl-desaturase	Uniprot/SPTREMBL	B6TXC6	Acyl-desaturase	Uniprot/SWISSPROT	#N/A	#N/A
58	GRMZM2G074793	EntrezGene	100383297	hypothetical protein LOC100383297	GO	GO:0008270;GO:0005622	zinc ion binding;intracellular	GenBank	#N/A	#N/A	MaizeGDB_GenBank	#N/A	#N/A	RefSeq_dna	NM_001175957	hypothetical protein LOC100383297 (LOC100383297), mRNA	RefSeq_peptide	NP_001169428	hypothetical protein LOC100383297	UniGene	Zm.24375	Hypothetical protein LOC100383297	Uniprot/SPTREMBL	C0PEV7	Putative uncharacterized protein	Uniprot/SWISSPROT	#N/A	#N/A
59	GRMZM2G074946	EntrezGene	100282975	LOC100282975	GO	GO:0006098;GO:0017057;GO:0005975	pentose-phosphate shunt;6-phosphogluconolactonase activity;carbohydrate metabolic process	GenBank	#N/A	#N/A	MaizeGDB_GenBank	#N/A	#N/A	RefSeq_dna	#N/A	#N/A	RefSeq_peptide	NP_001149351	LOC100282975	UniGene	#N/A	#N/A	Uniprot/SPTREMBL	B4FKI4	6-phosphogluconolactonasePutative uncharacterized protein ;	Uniprot/SWISSPROT	#N/A	#N/A
60	GRMZM2G077069	EntrezGene	#N/A	#N/A	GO	#N/A	#N/A	GenBank	#N/A	#N/A	MaizeGDB_GenBank	#N/A	#N/A	RefSeq_dna	#N/A	#N/A	RefSeq_peptide	#N/A	#N/A	UniGene	Zm.144383;Zm.143049;Zm.148652	TSA: Zea mays contig55588, mRNA sequence;TSA: Zea mays contig65408, mRNA sequence;TSA: Zea mays contig20597, mRNA sequence	Uniprot/SPTREMBL	#N/A	#N/A	Uniprot/SWISSPROT	#N/A	#N/A
61	GRMZM2G079484	EntrezGene	#N/A	#N/A	GO	GO:0009055;GO:0020037;GO:0005506;GO:0004497;GO:0055114	electron carrier activity;heme binding;iron ion binding;monooxygenase activity;oxidation reduction	GenBank	#N/A	#N/A	MaizeGDB_GenBank	#N/A	#N/A	RefSeq_dna	#N/A	#N/A	RefSeq_peptide	#N/A	#N/A	UniGene	#N/A	#N/A	Uniprot/SPTREMBL	#N/A	#N/A	Uniprot/SWISSPROT	#N/A	#N/A
62	GRMZM2G079499	EntrezGene	#N/A	#N/A	GO	GO:0050825;GO:0050826;GO:0042309	ice binding;response to freezing;homoiothermy	GenBank	#N/A	#N/A	MaizeGDB_GenBank	#N/A	#N/A	RefSeq_dna	#N/A	#N/A	RefSeq_peptide	#N/A	#N/A	UniGene	#N/A	#N/A	Uniprot/SPTREMBL	#N/A	#N/A	Uniprot/SWISSPROT	#N/A	#N/A
63	GRMZM2G079619	EntrezGene	#N/A	#N/A	GO	GO:0009055;GO:0020037;GO:0005506;GO:0004497;GO:0055114	electron carrier activity;heme binding;iron ion binding;monooxygenase activity;oxidation reduction	GenBank	#N/A	#N/A	MaizeGDB_GenBank	#N/A	#N/A	RefSeq_dna	#N/A	#N/A	RefSeq_peptide	#N/A	#N/A	UniGene	#N/A	#N/A	Uniprot/SPTREMBL	#N/A	#N/A	Uniprot/SWISSPROT	#N/A	#N/A
64	GRMZM2G082520	EntrezGene	100282311	beta-expansin 1a	GO	GO:0019953;GO:0005576	sexual reproduction;extracellular region	GenBank	#N/A	#N/A	MaizeGDB_GenBank	#N/A	#N/A	RefSeq_dna	NM_001155223	beta-expansin 1a (LOC100282311), mRNA	RefSeq_peptide	NP_001148695	beta-expansin 1a	UniGene	Zm.675	Beta-expansin 1a	Uniprot/SPTREMBL	B6T629	Beta-expansin 1aPutative uncharacterized protein ;	Uniprot/SWISSPROT	#N/A	#N/A
65	GRMZM2G084086	EntrezGene	100283963	tyrosine specific protein phosphatase family protein	GO	GO:0016311;GO:0004725;GO:0016791	dephosphorylation;protein tyrosine phosphatase activity;phosphatase activity	GenBank	#N/A	#N/A	MaizeGDB_GenBank	#N/A	#N/A	RefSeq_dna	NM_001156861	tyrosine specific protein phosphatase family protein (LOC100283963), mRNA	RefSeq_peptide	NP_001150333	tyrosine specific protein phosphatase family protein	UniGene	Zm.134072	Tyrosine specific protein phosphatase family protein	Uniprot/SPTREMBL	B6TNL4	Tyrosine specific protein phosphatase family protein	Uniprot/SWISSPROT	#N/A	#N/A
66	GRMZM2G086117	#N/A	#N/A	#N/A	#N/A	#N/A	#N/A	#N/A	#N/A	#N/A	#N/A	#N/A	#N/A	#N/A	#N/A	#N/A	#N/A	#N/A	#N/A	#N/A	#N/A	#N/A	#N/A	#N/A	#N/A	#N/A	#N/A	#N/A
67	GRMZM2G088919	EntrezGene	100283758	anther-specific proline-rich protein APG	GO	GO:0016788;GO:0006629	hydrolase activity, acting on ester bonds;lipid metabolic process	GenBank	#N/A	#N/A	MaizeGDB_GenBank	#N/A	#N/A	RefSeq_dna	NM_001156657	anther-specific proline-rich protein APG (LOC100283758), mRNA	RefSeq_peptide	NP_001150129	anther-specific proline-rich protein APG	UniGene	#N/A	#N/A	Uniprot/SPTREMBL	B6TLI6	Anther-specific proline-rich protein APG	Uniprot/SWISSPROT	#N/A	#N/A
68	GRMZM2G089118	#N/A	#N/A	#N/A	#N/A	#N/A	#N/A	#N/A	#N/A	#N/A	#N/A	#N/A	#N/A	#N/A	#N/A	#N/A	#N/A	#N/A	#N/A	#N/A	#N/A	#N/A	#N/A	#N/A	#N/A	#N/A	#N/A	#N/A
69	GRMZM2G089959	EntrezGene	#N/A	#N/A	GO	#N/A	#N/A	GenBank	#N/A	#N/A	MaizeGDB_GenBank	#N/A	#N/A	RefSeq_dna	#N/A	#N/A	RefSeq_peptide	#N/A	#N/A	UniGene	Zm.58285	Transcribed locus	Uniprot/SPTREMBL	#N/A	#N/A	Uniprot/SWISSPROT	#N/A	#N/A
70	GRMZM2G089982	EntrezGene	100282124	peroxidase 72	GO	GO:0006979;GO:0020037;GO:0004601;GO:0055114	response to oxidative stress;heme binding;peroxidase activity;oxidation reduction	GenBank	#N/A	#N/A	MaizeGDB_GenBank	#N/A	#N/A	RefSeq_dna	NM_001155037	peroxidase 72 (LOC100282124), mRNA	RefSeq_peptide	NP_001148509	peroxidase 72	UniGene	Zm.95883;Zm.4338	Transcribed locus, strongly similar to NP_001148509.1 peroxidase 72 [Zea mays];Peroxidase 72	Uniprot/SPTREMBL	B6T3V1	Peroxidase 72Putative uncharacterized protein ;	Uniprot/SWISSPROT	#N/A	#N/A
71	GRMZM2G093111	EntrezGene	#N/A	#N/A	GO	#N/A	#N/A	GenBank	#N/A	#N/A	MaizeGDB_GenBank	#N/A	#N/A	RefSeq_dna	#N/A	#N/A	RefSeq_peptide	#N/A	#N/A	UniGene	Zm.123070;Zm.144182	Hypothetical protein LOC100275664;TSA: Zea mays contig57226, mRNA sequence	Uniprot/SPTREMBL	#N/A	#N/A	Uniprot/SWISSPROT	#N/A	#N/A
72	GRMZM2G093175	EntrezGene	#N/A	#N/A	GO	GO:0008152;GO:0006529;GO:0004066	metabolic process;asparagine biosynthetic process;asparagine synthase (glutamine-hydrolyzing) activity	GenBank	#N/A	#N/A	MaizeGDB_GenBank	#N/A	#N/A	RefSeq_dna	#N/A	#N/A	RefSeq_peptide	#N/A	#N/A	UniGene	#N/A	#N/A	Uniprot/SPTREMBL	B4FDN7	Putative uncharacterized protein	Uniprot/SWISSPROT	#N/A	#N/A
73	GRMZM2G095404	EntrezGene	100191217	LOC100191217	GO	GO:0006979;GO:0020037;GO:0004601;GO:0055114	response to oxidative stress;heme binding;peroxidase activity;oxidation reduction	GenBank	#N/A	#N/A	MaizeGDB_GenBank	#N/A	#N/A	RefSeq_dna	#N/A	#N/A	RefSeq_peptide	NP_001130123	hypothetical protein LOC100191217	UniGene	#N/A	#N/A	Uniprot/SPTREMBL	B4F815	Putative uncharacterized protein	Uniprot/SWISSPROT	#N/A	#N/A
74	GRMZM2G096868	#N/A	#N/A	#N/A	#N/A	#N/A	#N/A	#N/A	#N/A	#N/A	#N/A	#N/A	#N/A	#N/A	#N/A	#N/A	#N/A	#N/A	#N/A	#N/A	#N/A	#N/A	#N/A	#N/A	#N/A	#N/A	#N/A	#N/A
75	GRMZM2G104204	EntrezGene	#N/A	#N/A	GO	GO:0005634;GO:0006355;GO:0043565;GO:0003700	nucleus;regulation of transcription, DNA-dependent;sequence-specific DNA binding;transcription factor activity	GenBank	#N/A	#N/A	MaizeGDB_GenBank	#N/A	#N/A	RefSeq_dna	#N/A	#N/A	RefSeq_peptide	#N/A	#N/A	UniGene	#N/A	#N/A	Uniprot/SPTREMBL	#N/A	#N/A	Uniprot/SWISSPROT	#N/A	#N/A
76	GRMZM2G107469	EntrezGene	#N/A	#N/A	GO	GO:0016829;GO:0006520	lyase activity;cellular amino acid metabolic process	GenBank	#N/A	#N/A	MaizeGDB_GenBank	#N/A	#N/A	RefSeq_dna	#N/A	#N/A	RefSeq_peptide	#N/A	#N/A	UniGene	#N/A	#N/A	Uniprot/SPTREMBL	#N/A	#N/A	Uniprot/SWISSPROT	#N/A	#N/A
77	GRMZM2G108219	EntrezGene	542464	anionic peroxidase	GO	GO:0006979;GO:0020037;GO:0004601;GO:0055114	response to oxidative stress;heme binding;peroxidase activity;oxidation reduction	GenBank	EU432409;EU432406;EU432410;EU432408;EU432407	product:anionic peroxidase;product:anionic peroxidase;product:anionic peroxidase;product:anionic peroxidase;product:anionic peroxidase	MaizeGDB_GenBank	Y13905	product:anionic peroxidase	RefSeq_dna	NM_001112019	anionic peroxidase (ap1), mRNA	RefSeq_peptide	NP_001105489	anionic peroxidase	UniGene	#N/A	#N/A	Uniprot/SPTREMBL	B1A9R4;B4FHG3;O04710	Anionic peroxidase ;Putative uncharacterized protein ;Anionic peroxidase Precursor	Uniprot/SWISSPROT	#N/A	#N/A
78	GRMZM2G108959	EntrezGene	100384664	hypothetical protein LOC100384664	GO	GO:0003677	DNA binding	GenBank	#N/A	#N/A	MaizeGDB_GenBank	#N/A	#N/A	RefSeq_dna	NM_001177148	hypothetical protein LOC100384664 (LOC100384664), mRNA	RefSeq_peptide	NP_001170619	hypothetical protein LOC100384664	UniGene	Zm.98618;Zm.11842	R2R3MYB-domain protein;Hypothetical protein LOC100384664	Uniprot/SPTREMBL	Q9SQ93;C4IZ84	R2R3MYB-domain protein Fragment ;Putative uncharacterized protein	Uniprot/SWISSPROT	#N/A	#N/A
79	GRMZM2G110816	EntrezGene	100383745	hypothetical protein LOC100383745	GO	GO:0008152;GO:0016758	metabolic process;transferase activity, transferring hexosyl groups	GenBank	#N/A	#N/A	MaizeGDB_GenBank	#N/A	#N/A	RefSeq_dna	NM_001176381	hypothetical protein LOC100383745 (LOC100383745), mRNA	RefSeq_peptide	NP_001169852	hypothetical protein LOC100383745	UniGene	Zm.36854	Hypothetical protein LOC100383745	Uniprot/SPTREMBL	C0PIR7	Putative uncharacterized protein	Uniprot/SWISSPROT	#N/A	#N/A
80	GRMZM2G111136	EntrezGene	100127016	SBP-domain protein1	GO	GO:0050825;GO:0005634;GO:0003677;GO:0050826;GO:0042309	ice binding;nucleus;DNA binding;response to freezing;homoiothermy	GenBank	#N/A	#N/A	MaizeGDB_GenBank	#N/A	#N/A	RefSeq_dna	NM_001112607	SBP-domain protein1 (sbp1), mRNA	RefSeq_peptide	NP_001106077	SBP-domain protein1	UniGene	#N/A	#N/A	Uniprot/SPTREMBL	Q9SM19	SBP-domain protein 1	Uniprot/SWISSPROT	#N/A	#N/A
81	GRMZM2G111415	EntrezGene	#N/A	#N/A	GO	GO:0050825;GO:0003677;GO:0006355;GO:0050826;GO:0042309;GO:0003700	ice binding;DNA binding;regulation of transcription, DNA-dependent;response to freezing;homoiothermy;transcription factor activity	GenBank	#N/A	#N/A	MaizeGDB_GenBank	#N/A	#N/A	RefSeq_dna	#N/A	#N/A	RefSeq_peptide	#N/A	#N/A	UniGene	Zm.133010	Clone 314589 mRNA sequence	Uniprot/SPTREMBL	#N/A	#N/A	Uniprot/SWISSPROT	#N/A	#N/A
82	GRMZM2G113159	EntrezGene	100285567	cp protein	GO	#N/A	#N/A	GenBank	#N/A	#N/A	MaizeGDB_GenBank	#N/A	#N/A	RefSeq_dna	NM_001158458	cp protein (LOC100285567), mRNA	RefSeq_peptide	NP_001151930	cp protein	UniGene	Zm.83335	Cp protein	Uniprot/SPTREMBL	B6U6S1	Cp protein	Uniprot/SWISSPROT	#N/A	#N/A
83	GRMZM2G114486	#N/A	#N/A	#N/A	#N/A	#N/A	#N/A	#N/A	#N/A	#N/A	#N/A	#N/A	#N/A	#N/A	#N/A	#N/A	#N/A	#N/A	#N/A	#N/A	#N/A	#N/A	#N/A	#N/A	#N/A	#N/A	#N/A	#N/A
84	GRMZM2G114820	EntrezGene	#N/A	#N/A	GO	GO:0007186;GO:0003677;GO:0006355;GO:0016021;GO:0004974;GO:0003700	G-protein coupled receptor protein signaling pathway;DNA binding;regulation of transcription, DNA-dependent;integral to membrane;leukotriene receptor activity;transcription factor activity	GenBank	#N/A	#N/A	MaizeGDB_GenBank	#N/A	#N/A	RefSeq_dna	#N/A	#N/A	RefSeq_peptide	#N/A	#N/A	UniGene	#N/A	#N/A	Uniprot/SPTREMBL	#N/A	#N/A	Uniprot/SWISSPROT	#N/A	#N/A
85	GRMZM2G115630	EntrezGene	#N/A	#N/A	GO	GO:0008152;GO:0003824	metabolic process;catalytic activity	GenBank	#N/A	#N/A	MaizeGDB_GenBank	#N/A	#N/A	RefSeq_dna	#N/A	#N/A	RefSeq_peptide	#N/A	#N/A	UniGene	Zm.81377	Transcribed locus, moderately similar to XP_002464895.1 hypothetical protein SORBIDRAFT_01g028410 [Sorghum bicolor]	Uniprot/SPTREMBL	#N/A	#N/A	Uniprot/SWISSPROT	#N/A	#N/A
86	GRMZM2G116846	EntrezGene	#N/A	#N/A	GO	GO:0006979;GO:0020037;GO:0004601;GO:0055114	response to oxidative stress;heme binding;peroxidase activity;oxidation reduction	GenBank	#N/A	#N/A	MaizeGDB_GenBank	#N/A	#N/A	RefSeq_dna	#N/A	#N/A	RefSeq_peptide	#N/A	#N/A	UniGene	#N/A	#N/A	Uniprot/SPTREMBL	B4FUT1	Putative uncharacterized protein	Uniprot/SWISSPROT	#N/A	#N/A
87	GRMZM2G118534	EntrezGene	#N/A	#N/A	GO	#N/A	#N/A	GenBank	#N/A	#N/A	MaizeGDB_GenBank	#N/A	#N/A	RefSeq_dna	#N/A	#N/A	RefSeq_peptide	#N/A	#N/A	UniGene	Zm.85563	Clone 224568 mRNA sequence	Uniprot/SPTREMBL	#N/A	#N/A	Uniprot/SWISSPROT	#N/A	#N/A
88	GRMZM2G120449	EntrezGene	100284174	erg28 like protein	GO	GO:0016021	integral to membrane	GenBank	#N/A	#N/A	MaizeGDB_GenBank	#N/A	#N/A	RefSeq_dna	#N/A	#N/A	RefSeq_peptide	NP_001150542	erg28 like protein	UniGene	#N/A	#N/A	Uniprot/SPTREMBL	B6TQU7	Erg28 like protein	Uniprot/SWISSPROT	#N/A	#N/A
89	GRMZM2G123063	EntrezGene	#N/A	#N/A	GO	GO:0003676	nucleic acid binding	GenBank	#N/A	#N/A	MaizeGDB_GenBank	#N/A	#N/A	RefSeq_dna	#N/A	#N/A	RefSeq_peptide	#N/A	#N/A	UniGene	#N/A	#N/A	Uniprot/SPTREMBL	#N/A	#N/A	Uniprot/SWISSPROT	#N/A	#N/A
90	GRMZM2G125196	EntrezGene	100278320	LOC100278320	GO	GO:0008270;GO:0055114;GO:0016491	zinc ion binding;oxidation reduction;oxidoreductase activity	GenBank	#N/A	#N/A	MaizeGDB_GenBank	#N/A	#N/A	RefSeq_dna	NM_001151633	LOC100278320 (cl31479_3), mRNA	RefSeq_peptide	NP_001145105	hypothetical protein LOC100278320	UniGene	Zm.101407	LOC100278320	Uniprot/SPTREMBL	B4FSF6;C0PGX3;B6U6Y3	Putative uncharacterized protein ;Putative uncharacterized protein ;Putative uncharacterized protein	Uniprot/SWISSPROT	#N/A	#N/A
91	GRMZM2G125386	EntrezGene	100274719	hypothetical protein LOC100274719	GO	#N/A	#N/A	GenBank	#N/A	#N/A	MaizeGDB_GenBank	#N/A	#N/A	RefSeq_dna	NM_001149019	hypothetical protein LOC100274719 (LOC100274719), mRNA	RefSeq_peptide	NP_001142491	hypothetical protein LOC100274719	UniGene	Zm.132937	Hypothetical protein LOC100274719	Uniprot/SPTREMBL	B6SHM3	Putative uncharacterized protein	Uniprot/SWISSPROT	#N/A	#N/A
92	GRMZM2G125441	EntrezGene	#N/A	#N/A	GO	GO:0005840;GO:0006412;GO:0005622;GO:0003735	ribosome;translation;intracellular;structural constituent of ribosome	GenBank	#N/A	#N/A	MaizeGDB_GenBank	#N/A	#N/A	RefSeq_dna	#N/A	#N/A	RefSeq_peptide	#N/A	#N/A	UniGene	#N/A	#N/A	Uniprot/SPTREMBL	#N/A	#N/A	Uniprot/SWISSPROT	#N/A	#N/A
93	GRMZM2G125747	#N/A	#N/A	#N/A	#N/A	#N/A	#N/A	#N/A	#N/A	#N/A	#N/A	#N/A	#N/A	#N/A	#N/A	#N/A	#N/A	#N/A	#N/A	#N/A	#N/A	#N/A	#N/A	#N/A	#N/A	#N/A	#N/A	#N/A
94	GRMZM2G128922	EntrezGene	#N/A	#N/A	GO	GO:0006508;GO:0004190	proteolysis;aspartic-type endopeptidase activity	GenBank	#N/A	#N/A	MaizeGDB_GenBank	#N/A	#N/A	RefSeq_dna	#N/A	#N/A	RefSeq_peptide	#N/A	#N/A	UniGene	Zm.145918	TSA: Zea mays contig43213, mRNA sequence	Uniprot/SPTREMBL	B6TP02;C0PE78;C0PK38;B4FA43;C0PD84	Aspartic proteinase nepenthesin-1 ;Putative uncharacterized protein ;Putative uncharacterized protein ;Putative uncharacterized protein ;Putative uncharacterized protein	Uniprot/SWISSPROT	#N/A	#N/A
95	GRMZM2G129146	EntrezGene	100191778	hypothetical protein LOC100191778	GO	GO:0006508;GO:0004190	proteolysis;aspartic-type endopeptidase activity	GenBank	#N/A	#N/A	MaizeGDB_GenBank	#N/A	#N/A	RefSeq_dna	#N/A	#N/A	RefSeq_peptide	NP_001130675	hypothetical protein LOC100191778	UniGene	Zm.94555	Hypothetical protein LOC100191778	Uniprot/SPTREMBL	B4FYP5;C0PK38;B4FA43;B7ZZY7	Putative uncharacterized protein ;Putative uncharacterized protein ;Putative uncharacterized protein ;Putative uncharacterized protein	Uniprot/SWISSPROT	#N/A	#N/A
96	GRMZM2G130454	EntrezGene	100192116	hypothetical protein LOC100192116	GO	GO:0050825;GO:0008289;GO:0006869;GO:0050826;GO:0042309	ice binding;lipid binding;lipid transport;response to freezing;homoiothermy	GenBank	#N/A	#N/A	MaizeGDB_GenBank	#N/A	#N/A	RefSeq_dna	NM_001137539	hypothetical protein LOC100192116 (LOC100192116), mRNA	RefSeq_peptide	NP_001131011	hypothetical protein LOC100192116	UniGene	Zm.117889	Hypothetical protein LOC100192116	Uniprot/SPTREMBL	B4FBE2	Putative uncharacterized protein	Uniprot/SWISSPROT	#N/A	#N/A
97	GRMZM2G132169	EntrezGene	100282094	L-ascorbate oxidase	GO	GO:0046274;GO:0008471;GO:0048046;GO:0005507;GO:0055114;GO:0016491	lignin catabolic process;laccase activity;apoplast;copper ion binding;oxidation reduction;oxidoreductase activity	GenBank	#N/A	#N/A	MaizeGDB_GenBank	#N/A	#N/A	RefSeq_dna	NM_001155007	L-ascorbate oxidase (LOC100282094), mRNA	RefSeq_peptide	NP_001148479	L-ascorbate oxidase	UniGene	#N/A	#N/A	Uniprot/SPTREMBL	B6T3I3	L-ascorbate oxidase	Uniprot/SWISSPROT	#N/A	#N/A
98	GRMZM2G132489	EntrezGene	100281459	LOC100281459	GO	GO:0050661;GO:0050660;GO:0004499;GO:0055114	NADP or NADPH binding;FAD binding;flavin-containing monooxygenase activity;oxidation reduction	GenBank	#N/A	#N/A	MaizeGDB_GenBank	#N/A	#N/A	RefSeq_dna	NM_001154377	LOC100281459 (umc2526), mRNA	RefSeq_peptide	NP_001147849	LOC100281459	UniGene	Zm.21277	LOC100281459	Uniprot/SPTREMBL	B6SVK7	Disulfide oxidoreductase/ monooxygenase/ oxidoreductase	Uniprot/SWISSPROT	#N/A	#N/A
99	GRMZM2G134264	EntrezGene	100275466	hypothetical protein LOC100275466	GO	#N/A	#N/A	GenBank	#N/A	#N/A	MaizeGDB_GenBank	#N/A	#N/A	RefSeq_dna	NM_001149532	hypothetical protein LOC100275466 (LOC100275466), mRNA	RefSeq_peptide	NP_001143004	hypothetical protein LOC100275466	UniGene	Zm.117837	Hypothetical protein LOC100275466	Uniprot/SPTREMBL	B6STM7	Putative uncharacterized protein	Uniprot/SWISSPROT	#N/A	#N/A
100	GRMZM2G135536	EntrezGene	100285285	transposon protein	GO	GO:0009055;GO:0020037;GO:0005506;GO:0004497;GO:0055114	electron carrier activity;heme binding;iron ion binding;monooxygenase activity;oxidation reduction	GenBank	#N/A	#N/A	MaizeGDB_GenBank	#N/A	#N/A	RefSeq_dna	NM_001158178	transposon protein (LOC100285285), mRNA	RefSeq_peptide	NP_001151650	transposon protein	UniGene	Zm.11922	Transposon protein	Uniprot/SPTREMBL	B6U2S6;C0PH19;B4FZY3	Transposon protein ;Putative uncharacterized protein ;Putative uncharacterized protein	Uniprot/SWISSPROT	#N/A	#N/A
101	GRMZM2G136453	EntrezGene	100191759	LOC100191759	GO	GO:0046872;GO:0016787;GO:0003993	metal ion binding;hydrolase activity;acid phosphatase activity	GenBank	#N/A	#N/A	MaizeGDB_GenBank	#N/A	#N/A	RefSeq_dna	NM_001137185	LOC100191759 (AY107847), mRNA	RefSeq_peptide	NP_001130657	hypothetical protein LOC100191759	UniGene	Zm.5570	LOC100191759	Uniprot/SPTREMBL	B4FA21;B4FV66	Putative uncharacterized protein ;Putative uncharacterized protein	Uniprot/SWISSPROT	#N/A	#N/A
102	GRMZM2G140665	EntrezGene	100284174	erg28 like protein	GO	GO:0016021	integral to membrane	GenBank	#N/A	#N/A	MaizeGDB_GenBank	#N/A	#N/A	RefSeq_dna	NM_001157070	erg28 like protein (LOC100284174), mRNA	RefSeq_peptide	NP_001150542	erg28 like protein	UniGene	Zm.33054	Erg28 like protein	Uniprot/SPTREMBL	B6TQU7	Erg28 like protein	Uniprot/SWISSPROT	#N/A	#N/A
103	GRMZM2G140915	EntrezGene	100281654	flavonoid 3-monooxygenase	GO	GO:0009055;GO:0020037;GO:0005506;GO:0004497;GO:0055114	electron carrier activity;heme binding;iron ion binding;monooxygenase activity;oxidation reduction	GenBank	#N/A	#N/A	MaizeGDB_GenBank	#N/A	#N/A	RefSeq_dna	NM_001154573	flavonoid 3-monooxygenase (LOC100281654), mRNA	RefSeq_peptide	NP_001148045	flavonoid 3-monooxygenase	UniGene	Zm.39033	Flavonoid 3-monooxygenase	Uniprot/SPTREMBL	B6SXJ1;B4FR66;B4FQ55	Flavonoid 3-monooxygenase ;Putative uncharacterized protein ;Putative uncharacterized protein	Uniprot/SWISSPROT	#N/A	#N/A
104	GRMZM2G141584	EntrezGene	100282899	tartrate-resistant acid phosphatase type 5	GO	GO:0016787	hydrolase activity	GenBank	#N/A	#N/A	MaizeGDB_GenBank	#N/A	#N/A	RefSeq_dna	NM_001155805	tartrate-resistant acid phosphatase type 5 (LOC100282899), mRNA	RefSeq_peptide	NP_001149277	tartrate-resistant acid phosphatase type 5	UniGene	Zm.34415	Tartrate-resistant acid phosphatase type 5	Uniprot/SPTREMBL	B6TCI4;B4FMZ1	Tartrate-resistant acid phosphatase type 5 ;Putative uncharacterized protein	Uniprot/SWISSPROT	#N/A	#N/A
105	GRMZM2G142721	EntrezGene	100278049	G1 protein	GO	#N/A	#N/A	GenBank	#N/A	#N/A	MaizeGDB_GenBank	#N/A	#N/A	RefSeq_dna	NM_001151454	G1 protein (ZmG1), mRNA	RefSeq_peptide	NP_001144926	hypothetical protein LOC100278049	UniGene	Zm.124158	G1 protein	Uniprot/SPTREMBL	B6U3D6	G1 proteinPutative uncharacterized protein ;	Uniprot/SWISSPROT	#N/A	#N/A
106	GRMZM2G142802	EntrezGene	100281995	stem-specific protein TSJT1	GO	#N/A	#N/A	GenBank	#N/A	#N/A	MaizeGDB_GenBank	#N/A	#N/A	RefSeq_dna	NM_001154910	stem-specific protein TSJT1 (LOC100281995), mRNA	RefSeq_peptide	NP_001148382	stem-specific protein TSJT1	UniGene	Zm.7109	Stem-specific protein TSJT1	Uniprot/SPTREMBL	B6T2A6;C0HEQ9	Stem-specific protein TSJT1 ;Putative uncharacterized protein	Uniprot/SWISSPROT	#N/A	#N/A
107	GRMZM2G145008	EntrezGene	#N/A	#N/A	GO	GO:0032312;GO:0008060;GO:0008270	regulation of ARF GTPase activity;ARF GTPase activator activity;zinc ion binding	GenBank	#N/A	#N/A	MaizeGDB_GenBank	#N/A	#N/A	RefSeq_dna	#N/A	#N/A	RefSeq_peptide	#N/A	#N/A	UniGene	Zm.64494	Transcribed locus, moderately similar to XP_002467938.1 hypothetical protein SORBIDRAFT_01g036780 [Sorghum bicolor]	Uniprot/SPTREMBL	#N/A	#N/A	Uniprot/SWISSPROT	#N/A	#N/A
108	GRMZM2G145446	#N/A	#N/A	#N/A	#N/A	#N/A	#N/A	#N/A	#N/A	#N/A	#N/A	#N/A	#N/A	#N/A	#N/A	#N/A	#N/A	#N/A	#N/A	#N/A	#N/A	#N/A	#N/A	#N/A	#N/A	#N/A	#N/A	#N/A
109	GRMZM2G147698	EntrezGene	100194090;100281054	LOC100194090;myb-related protein Hv33	GO	GO:0003677	DNA binding	GenBank	#N/A	#N/A	MaizeGDB_GenBank	#N/A	#N/A	RefSeq_dna	NM_001153973;NM_001139144	myb-related protein Hv33 (LOC100281054), mRNA;LOC100194090 (umc1144), mRNA	RefSeq_peptide	NP_001147445;NP_001132616	myb-related protein Hv33 ;hypothetical protein LOC100194090	UniGene	Zm.5648	LOC100194090	Uniprot/SPTREMBL	B4FVD9;B6SRR9	Putative uncharacterized protein ;Myb-related protein Hv33	Uniprot/SWISSPROT	#N/A	#N/A
110	GRMZM2G149422	EntrezGene	#N/A	#N/A	GO	#N/A	#N/A	GenBank	#N/A	#N/A	MaizeGDB_GenBank	#N/A	#N/A	RefSeq_dna	#N/A	#N/A	RefSeq_peptide	#N/A	#N/A	UniGene	Zm.97728	TSA: Zea mays contig58583, mRNA sequence	Uniprot/SPTREMBL	#N/A	#N/A	Uniprot/SWISSPROT	#N/A	#N/A
111	GRMZM2G150893	EntrezGene	#N/A	#N/A	GO	GO:0006979;GO:0020037;GO:0004601;GO:0055114	response to oxidative stress;heme binding;peroxidase activity;oxidation reduction	GenBank	#N/A	#N/A	MaizeGDB_GenBank	#N/A	#N/A	RefSeq_dna	#N/A	#N/A	RefSeq_peptide	#N/A	#N/A	UniGene	#N/A	#N/A	Uniprot/SPTREMBL	#N/A	#N/A	Uniprot/SWISSPROT	#N/A	#N/A
112	GRMZM2G152189	EntrezGene	100383538	hypothetical protein LOC100383538	GO	GO:0005199	structural constituent of cell wall	GenBank	#N/A	#N/A	MaizeGDB_GenBank	#N/A	#N/A	RefSeq_dna	NM_001176186	hypothetical protein LOC100383538 (LOC100383538), mRNA	RefSeq_peptide	NP_001169657	hypothetical protein LOC100383538	UniGene	Zm.28322;Zm.139287	Hypothetical protein LOC100383538;TSA: Zea mays contig55466, mRNA sequence	Uniprot/SPTREMBL	C0PGU1	Putative uncharacterized protein	Uniprot/SWISSPROT	#N/A	#N/A
113	GRMZM2G152962	EntrezGene	100285793	esterase	GO	GO:0006879;GO:0006826;GO:0008199;GO:0005576;GO:0016788;GO:0006629	cellular iron ion homeostasis;iron ion transport;ferric iron binding;extracellular region;hydrolase activity, acting on ester bonds;lipid metabolic process	GenBank	#N/A	#N/A	MaizeGDB_GenBank	#N/A	#N/A	RefSeq_dna	NM_001158683	esterase (LOC100285793), mRNA	RefSeq_peptide	NP_001152155	esterase	UniGene	Zm.137898;Zm.129312	Transcribed locus, strongly similar to NP_001152155.1 esterase [Zea mays];Esterase	Uniprot/SPTREMBL	B6U9Q9	Esterase	Uniprot/SWISSPROT	#N/A	#N/A
114	GRMZM2G159149	EntrezGene	100282620	carboxy-lyase	GO	#N/A	#N/A	GenBank	#N/A	#N/A	MaizeGDB_GenBank	#N/A	#N/A	RefSeq_dna	NM_001155528	carboxy-lyase (LOC100282620), mRNA	RefSeq_peptide	NP_001149000	carboxy-lyase	UniGene	Zm.124006;Zm.79430	Transcribed locus, strongly similar to NP_001149000.1 carboxy-lyase [Zea mays];Carboxy-lyase	Uniprot/SPTREMBL	B6T9H8	Carboxy-lyase	Uniprot/SWISSPROT	#N/A	#N/A
115	GRMZM2G162282	EntrezGene	100382265	hypothetical protein LOC100382265	GO	GO:0005524;GO:0000166;GO:0017111	ATP binding;nucleotide binding;nucleoside-triphosphatase activity	GenBank	#N/A	#N/A	MaizeGDB_GenBank	#N/A	#N/A	RefSeq_dna	NM_001175017	hypothetical protein LOC100382265 (LOC100382265), mRNA	RefSeq_peptide	NP_001168488	hypothetical protein LOC100382265	UniGene	Zm.41338	Hypothetical protein LOC100382265	Uniprot/SPTREMBL	C0P5X6	Putative uncharacterized protein	Uniprot/SWISSPROT	#N/A	#N/A
116	GRMZM2G177349	EntrezGene	#N/A	#N/A	GO	GO:0016747	transferase activity, transferring acyl groups other than amino-acyl groups	GenBank	#N/A	#N/A	MaizeGDB_GenBank	#N/A	#N/A	RefSeq_dna	#N/A	#N/A	RefSeq_peptide	#N/A	#N/A	UniGene	#N/A	#N/A	Uniprot/SPTREMBL	#N/A	#N/A	Uniprot/SWISSPROT	#N/A	#N/A
117	GRMZM2G316275	EntrezGene	100285599	LOC100285599	GO	#N/A	#N/A	GenBank	#N/A	#N/A	MaizeGDB_GenBank	#N/A	#N/A	RefSeq_dna	NM_001158490	LOC100285599 (cl12749_1), mRNA	RefSeq_peptide	NP_001151962	LOC100285599	UniGene	Zm.5871	LOC100285599	Uniprot/SPTREMBL	B6TT53	SAUR36-auxin-responsive SAUR family member	Uniprot/SWISSPROT	#N/A	#N/A
118	GRMZM2G317262	EntrezGene	#N/A	#N/A	GO	#N/A	#N/A	GenBank	#N/A	#N/A	MaizeGDB_GenBank	#N/A	#N/A	RefSeq_dna	#N/A	#N/A	RefSeq_peptide	#N/A	#N/A	UniGene	Zm.2256;Zm.99791	Transcribed locus, moderately similar to NP_001049959.1 Os03g0321300 [Oryza sativa Japonica Group];Full-length cDNA clone ZM_BFc0128D24	Uniprot/SPTREMBL	#N/A	#N/A	Uniprot/SWISSPROT	#N/A	#N/A
119	GRMZM2G317287	EntrezGene	#N/A	#N/A	GO	GO:0045300;GO:0006631;GO:0046914;GO:0055114;GO:0016491	acyl-[acyl-carrier-protein] desaturase activity;fatty acid metabolic process;transition metal ion binding;oxidation reduction;oxidoreductase activity	GenBank	#N/A	#N/A	MaizeGDB_GenBank	#N/A	#N/A	RefSeq_dna	#N/A	#N/A	RefSeq_peptide	#N/A	#N/A	UniGene	#N/A	#N/A	Uniprot/SPTREMBL	#N/A	#N/A	Uniprot/SWISSPROT	#N/A	#N/A
120	GRMZM2G324976	#N/A	#N/A	#N/A	#N/A	#N/A	#N/A	#N/A	#N/A	#N/A	#N/A	#N/A	#N/A	#N/A	#N/A	#N/A	#N/A	#N/A	#N/A	#N/A	#N/A	#N/A	#N/A	#N/A	#N/A	#N/A	#N/A	#N/A
121	GRMZM2G327907	EntrezGene	#N/A	#N/A	GO	GO:0050825;GO:0050826;GO:0042309	ice binding;response to freezing;homoiothermy	GenBank	#N/A	#N/A	MaizeGDB_GenBank	#N/A	#N/A	RefSeq_dna	#N/A	#N/A	RefSeq_peptide	#N/A	#N/A	UniGene	#N/A	#N/A	Uniprot/SPTREMBL	#N/A	#N/A	Uniprot/SWISSPROT	#N/A	#N/A
122	GRMZM2G331417	EntrezGene	#N/A	#N/A	GO	GO:0033179;GO:0015986;GO:0015078	proton-transporting V-type ATPase, V0 domain;ATP synthesis coupled proton transport;hydrogen ion transmembrane transporter activity	GenBank	#N/A	#N/A	MaizeGDB_GenBank	#N/A	#N/A	RefSeq_dna	#N/A	#N/A	RefSeq_peptide	#N/A	#N/A	UniGene	#N/A	#N/A	Uniprot/SPTREMBL	#N/A	#N/A	Uniprot/SWISSPROT	#N/A	#N/A
123	GRMZM2G335476	#N/A	#N/A	#N/A	#N/A	#N/A	#N/A	#N/A	#N/A	#N/A	#N/A	#N/A	#N/A	#N/A	#N/A	#N/A	#N/A	#N/A	#N/A	#N/A	#N/A	#N/A	#N/A	#N/A	#N/A	#N/A	#N/A	#N/A
124	GRMZM2G335593	EntrezGene	100284424	verprolin	GO	GO:0050825;GO:0005199;GO:0050826;GO:0042309	ice binding;structural constituent of cell wall;response to freezing;homoiothermy	GenBank	#N/A	#N/A	MaizeGDB_GenBank	#N/A	#N/A	RefSeq_dna	NM_001157319	verprolin (LOC100284424), mRNA	RefSeq_peptide	NP_001150791	verprolin	UniGene	#N/A	#N/A	Uniprot/SPTREMBL	B6SY74;B6TTH3	Vegetative cell wall protein gp1 ;Verprolin	Uniprot/SWISSPROT	#N/A	#N/A
125	GRMZM2G336337	EntrezGene	#N/A	#N/A	GO	GO:0046274;GO:0008471;GO:0048046;GO:0005507;GO:0055114;GO:0016491	lignin catabolic process;laccase activity;apoplast;copper ion binding;oxidation reduction;oxidoreductase activity	GenBank	#N/A	#N/A	MaizeGDB_GenBank	#N/A	#N/A	RefSeq_dna	#N/A	#N/A	RefSeq_peptide	#N/A	#N/A	UniGene	Zm.119395	Full-length cDNA clone ZM_BFc0154I22	Uniprot/SPTREMBL	C0P5Q0	Putative uncharacterized protein	Uniprot/SWISSPROT	#N/A	#N/A
126	GRMZM2G340084	EntrezGene	100273273	hypothetical protein LOC100273273	GO	#N/A	#N/A	GenBank	#N/A	#N/A	MaizeGDB_GenBank	#N/A	#N/A	RefSeq_dna	NM_001147714	hypothetical protein LOC100273273 (LOC100273273), mRNA	RefSeq_peptide	NP_001141186	hypothetical protein LOC100273273	UniGene	Zm.155951	Hypothetical protein LOC100273273	Uniprot/SPTREMBL	B6U0B5;B4FU65	Leucine-rich repeat, plant specific ;Putative uncharacterized protein	Uniprot/SWISSPROT	#N/A	#N/A
127	GRMZM2G341171	#N/A	#N/A	#N/A	#N/A	#N/A	#N/A	#N/A	#N/A	#N/A	#N/A	#N/A	#N/A	#N/A	#N/A	#N/A	#N/A	#N/A	#N/A	#N/A	#N/A	#N/A	#N/A	#N/A	#N/A	#N/A	#N/A	#N/A
128	GRMZM2G349745	EntrezGene	100275671	hypothetical protein LOC100275671	GO	#N/A	#N/A	GenBank	#N/A	#N/A	MaizeGDB_GenBank	#N/A	#N/A	RefSeq_dna	NM_001149701	hypothetical protein LOC100275671 (LOC100275671), mRNA	RefSeq_peptide	NP_001143173	hypothetical protein LOC100275671	UniGene	Zm.142840;Zm.133300	Clone 1470267 mRNA sequence;Hypothetical protein LOC100275671	Uniprot/SPTREMBL	B6SXF3	Putative uncharacterized protein	Uniprot/SWISSPROT	#N/A	#N/A
129	GRMZM2G367701	EntrezGene	100283748	xylem cysteine proteinase 2	GO	GO:0008234;GO:0006508;GO:0004197	cysteine-type peptidase activity;proteolysis;cysteine-type endopeptidase activity	GenBank	#N/A	#N/A	MaizeGDB_GenBank	#N/A	#N/A	RefSeq_dna	NM_001156647	xylem cysteine proteinase 2 (LOC100283748), mRNA	RefSeq_peptide	NP_001150119	xylem cysteine proteinase 2	UniGene	Zm.26056	Xylem cysteine proteinase 2	Uniprot/SPTREMBL	B6TLC8	Putative uncharacterized proteinXylem cysteine proteinase 2 ;	Uniprot/SWISSPROT	#N/A	#N/A
130	GRMZM2G379773	EntrezGene	#N/A	#N/A	GO	GO:0016788;GO:0006629	hydrolase activity, acting on ester bonds;lipid metabolic process	GenBank	#N/A	#N/A	MaizeGDB_GenBank	#N/A	#N/A	RefSeq_dna	#N/A	#N/A	RefSeq_peptide	#N/A	#N/A	UniGene	#N/A	#N/A	Uniprot/SPTREMBL	#N/A	#N/A	Uniprot/SWISSPROT	#N/A	#N/A
131	GRMZM2G389567	EntrezGene	#N/A	#N/A	GO	GO:0005634;GO:0030528;GO:0045449	nucleus;transcription regulator activity;regulation of transcription	GenBank	#N/A	#N/A	MaizeGDB_GenBank	#N/A	#N/A	RefSeq_dna	#N/A	#N/A	RefSeq_peptide	#N/A	#N/A	UniGene	Zm.67010	Hypothetical protein LOC100277208	Uniprot/SPTREMBL	B6TQT9	Putative uncharacterized protein	Uniprot/SWISSPROT	#N/A	#N/A
132	GRMZM2G409312	EntrezGene	100283095	LOC100283095	GO	GO:0016020;GO:0008415;GO:0008152;GO:0016747;GO:0006633;GO:0003824;GO:0008610	membrane;acyltransferase activity;metabolic process;transferase activity, transferring acyl groups other than amino-acyl groups;fatty acid biosynthetic process;catalytic activity;lipid biosynthetic process	GenBank	#N/A	#N/A	MaizeGDB_GenBank	#N/A	#N/A	RefSeq_dna	NM_001155997	LOC100283095 (pco063938), mRNA	RefSeq_peptide	NP_001149469	LOC100283095	UniGene	Zm.66834	LOC100283095	Uniprot/SPTREMBL	B6TEK6	3-ketoacyl-CoA synthase	Uniprot/SWISSPROT	#N/A	#N/A
133	GRMZM2G416535	#N/A	#N/A	#N/A	#N/A	#N/A	#N/A	#N/A	#N/A	#N/A	#N/A	#N/A	#N/A	#N/A	#N/A	#N/A	#N/A	#N/A	#N/A	#N/A	#N/A	#N/A	#N/A	#N/A	#N/A	#N/A	#N/A	#N/A
134	GRMZM2G431412	EntrezGene	#N/A	#N/A	GO	#N/A	#N/A	GenBank	#N/A	#N/A	MaizeGDB_GenBank	#N/A	#N/A	RefSeq_dna	#N/A	#N/A	RefSeq_peptide	#N/A	#N/A	UniGene	Zm.141793	TSA: Zea mays contig45301, mRNA sequence	Uniprot/SPTREMBL	#N/A	#N/A	Uniprot/SWISSPROT	#N/A	#N/A
135	GRMZM2G447785	EntrezGene	100284348	Bowman-Birk type bran trypsin inhibitor	GO	GO:0004867;GO:0005576	serine-type endopeptidase inhibitor activity;extracellular region	GenBank	#N/A	#N/A	MaizeGDB_GenBank	#N/A	#N/A	RefSeq_dna	NM_001157243	Bowman-Birk type bran trypsin inhibitor (LOC100284348), mRNA	RefSeq_peptide	NP_001150715	Bowman-Birk type bran trypsin inhibitor	UniGene	Zm.72748	Bowman-Birk type bran trypsin inhibitor	Uniprot/SPTREMBL	C0PNX6;B6TSM7	Putative uncharacterized protein ;Bowman-Birk type bran trypsin inhibitor	Uniprot/SWISSPROT	#N/A	#N/A
136	GRMZM2G447876	EntrezGene	#N/A	#N/A	GO	#N/A	#N/A	GenBank	#N/A	#N/A	MaizeGDB_GenBank	#N/A	#N/A	RefSeq_dna	#N/A	#N/A	RefSeq_peptide	#N/A	#N/A	UniGene	Zm.96526	Clone 498449 mRNA sequence	Uniprot/SPTREMBL	#N/A	#N/A	Uniprot/SWISSPROT	#N/A	#N/A
137	GRMZM2G451308	EntrezGene	#N/A	#N/A	GO	GO:0005515;GO:0008270	protein binding;zinc ion binding	GenBank	#N/A	#N/A	MaizeGDB_GenBank	#N/A	#N/A	RefSeq_dna	#N/A	#N/A	RefSeq_peptide	#N/A	#N/A	UniGene	#N/A	#N/A	Uniprot/SPTREMBL	#N/A	#N/A	Uniprot/SWISSPROT	#N/A	#N/A
138	GRMZM2G454189	EntrezGene	100278090	hypothetical protein LOC100278090	GO	#N/A	#N/A	GenBank	#N/A	#N/A	MaizeGDB_GenBank	#N/A	#N/A	RefSeq_dna	NM_001151482	hypothetical protein LOC100278090 (LOC100278090), mRNA	RefSeq_peptide	NP_001144954	hypothetical protein LOC100278090	UniGene	#N/A	#N/A	Uniprot/SPTREMBL	B6U3S7	Putative uncharacterized protein	Uniprot/SWISSPROT	#N/A	#N/A
139	GRMZM2G455124	EntrezGene	#N/A	#N/A	GO	GO:0046677;GO:0015904;GO:0055085;GO:0008152;GO:0016021;GO:0003824;GO:0015520	response to antibiotic;tetracycline transport;transmembrane transport;metabolic process;integral to membrane;catalytic activity;tetracycline:hydrogen antiporter activity	GenBank	#N/A	#N/A	MaizeGDB_GenBank	#N/A	#N/A	RefSeq_dna	#N/A	#N/A	RefSeq_peptide	#N/A	#N/A	UniGene	Zm.87600;Zm.36935	Clone 4643 mRNA sequence;Transcribed locus, strongly similar to XP_002456219.1 hypothetical protein SORBIDRAFT_03g032310 [Sorghum bicolor]	Uniprot/SPTREMBL	#N/A	#N/A	Uniprot/SWISSPROT	#N/A	#N/A
140	GRMZM2G457309	EntrezGene	100281002	LOC100281002	GO	#N/A	#N/A	GenBank	#N/A	#N/A	MaizeGDB_GenBank	#N/A	#N/A	RefSeq_dna	NM_001153921	LOC100281002 (pco108588), mRNA	RefSeq_peptide	NP_001147393	LOC100281002	UniGene	Zm.28227	LOC100281002	Uniprot/SPTREMBL	B6SR31	Mucin-2Putative uncharacterized protein ;	Uniprot/SWISSPROT	#N/A	#N/A
141	GRMZM2G457898	EntrezGene	#N/A	#N/A	GO	GO:0015035;GO:0009055;GO:0045454	protein disulfide oxidoreductase activity;electron carrier activity;cell redox homeostasis	GenBank	#N/A	#N/A	MaizeGDB_GenBank	#N/A	#N/A	RefSeq_dna	#N/A	#N/A	RefSeq_peptide	#N/A	#N/A	UniGene	#N/A	#N/A	Uniprot/SPTREMBL	#N/A	#N/A	Uniprot/SWISSPROT	#N/A	#N/A
142	GRMZM2G459610	EntrezGene	#N/A	#N/A	GO	GO:0006508;GO:0004197	proteolysis;cysteine-type endopeptidase activity	GenBank	#N/A	#N/A	MaizeGDB_GenBank	#N/A	#N/A	RefSeq_dna	#N/A	#N/A	RefSeq_peptide	#N/A	#N/A	UniGene	#N/A	#N/A	Uniprot/SPTREMBL	#N/A	#N/A	Uniprot/SWISSPROT	#N/A	#N/A
143	GRMZM2G469994	EntrezGene	#N/A	#N/A	GO	GO:0015035;GO:0009055;GO:0045454	protein disulfide oxidoreductase activity;electron carrier activity;cell redox homeostasis	GenBank	#N/A	#N/A	MaizeGDB_GenBank	#N/A	#N/A	RefSeq_dna	#N/A	#N/A	RefSeq_peptide	#N/A	#N/A	UniGene	#N/A	#N/A	Uniprot/SPTREMBL	#N/A	#N/A	Uniprot/SWISSPROT	#N/A	#N/A
144	GRMZM2G576723	EntrezGene	#N/A	#N/A	GO	#N/A	#N/A	GenBank	#N/A	#N/A	MaizeGDB_GenBank	#N/A	#N/A	RefSeq_dna	#N/A	#N/A	RefSeq_peptide	#N/A	#N/A	UniGene	Zm.36389	Transcribed locus	Uniprot/SPTREMBL	#N/A	#N/A	Uniprot/SWISSPROT	#N/A	#N/A
145	GRMZM2G577201	#N/A	#N/A	#N/A	#N/A	#N/A	#N/A	#N/A	#N/A	#N/A	#N/A	#N/A	#N/A	#N/A	#N/A	#N/A	#N/A	#N/A	#N/A	#N/A	#N/A	#N/A	#N/A	#N/A	#N/A	#N/A	#N/A	#N/A
146	GRMZM2G703641	#N/A	#N/A	#N/A	#N/A	#N/A	#N/A	#N/A	#N/A	#N/A	#N/A	#N/A	#N/A	#N/A	#N/A	#N/A	#N/A	#N/A	#N/A	#N/A	#N/A	#N/A	#N/A	#N/A	#N/A	#N/A	#N/A	#N/A
147	GRMZM5G814389	EntrezGene	100282949	patatin class 1	GO	GO:0008152;GO:0006629	metabolic process;lipid metabolic process	GenBank	#N/A	#N/A	MaizeGDB_GenBank	#N/A	#N/A	RefSeq_dna	NM_001155854	patatin class 1 (LOC100282949), mRNA	RefSeq_peptide	NP_001149326	patatin class 1	UniGene	Zm.31862	Patatin class 1	Uniprot/SPTREMBL	B6TD55;C0PE19	Patatin class 1 ;Putative uncharacterized protein	Uniprot/SWISSPROT	#N/A	#N/A
148	GRMZM5G814441	EntrezGene	#N/A	#N/A	GO	#N/A	#N/A	GenBank	#N/A	#N/A	MaizeGDB_GenBank	#N/A	#N/A	RefSeq_dna	#N/A	#N/A	RefSeq_peptide	#N/A	#N/A	UniGene	Zm.52342	Clone 457257 mRNA sequence	Uniprot/SPTREMBL	#N/A	#N/A	Uniprot/SWISSPROT	#N/A	#N/A
149	GRMZM5G829293	EntrezGene	#N/A	#N/A	GO	GO:0004553;GO:0005975	hydrolase activity, hydrolyzing O-glycosyl compounds;carbohydrate metabolic process	GenBank	#N/A	#N/A	MaizeGDB_GenBank	#N/A	#N/A	RefSeq_dna	#N/A	#N/A	RefSeq_peptide	#N/A	#N/A	UniGene	#N/A	#N/A	Uniprot/SPTREMBL	#N/A	#N/A	Uniprot/SWISSPROT	#N/A	#N/A
150	GRMZM5G856929	EntrezGene	100275515	hypothetical protein LOC100275515	GO	GO:0050825;GO:0005515;GO:0050826;GO:0042309	ice binding;protein binding;response to freezing;homoiothermy	GenBank	#N/A	#N/A	MaizeGDB_GenBank	#N/A	#N/A	RefSeq_dna	NM_001149575	hypothetical protein LOC100275515 (LOC100275515), mRNA	RefSeq_peptide	NP_001143047	hypothetical protein LOC100275515	UniGene	Zm.132576	Hypothetical protein LOC100275515	Uniprot/SPTREMBL	B6SUN8	Putative uncharacterized protein	Uniprot/SWISSPROT	#N/A	#N/A
151	GRMZM5G863012	#N/A	#N/A	#N/A	#N/A	#N/A	#N/A	#N/A	#N/A	#N/A	#N/A	#N/A	#N/A	#N/A	#N/A	#N/A	#N/A	#N/A	#N/A	#N/A	#N/A	#N/A	#N/A	#N/A	#N/A	#N/A	#N/A	#N/A
152	GRMZM5G873581	#N/A	#N/A	#N/A	#N/A	#N/A	#N/A	#N/A	#N/A	#N/A	#N/A	#N/A	#N/A	#N/A	#N/A	#N/A	#N/A	#N/A	#N/A	#N/A	#N/A	#N/A	#N/A	#N/A	#N/A	#N/A	#N/A	#N/A
153	GRMZM5G888999	#N/A	#N/A	#N/A	#N/A	#N/A	#N/A	#N/A	#N/A	#N/A	#N/A	#N/A	#N/A	#N/A	#N/A	#N/A	#N/A	#N/A	#N/A	#N/A	#N/A	#N/A	#N/A	#N/A	#N/A	#N/A	#N/A	#N/A
154	GRMZM5G898447	#N/A	#N/A	#N/A	#N/A	#N/A	#N/A	#N/A	#N/A	#N/A	#N/A	#N/A	#N/A	#N/A	#N/A	#N/A	#N/A	#N/A	#N/A	#N/A	#N/A	#N/A	#N/A	#N/A	#N/A	#N/A	#N/A	#N/A
155	PMI	#N/A	#N/A	#N/A	#N/A	#N/A	#N/A	#N/A	#N/A	#N/A	#N/A	#N/A	#N/A	#N/A	#N/A	#N/A	#N/A	#N/A	#N/A	#N/A	#N/A	#N/A	#N/A	#N/A	#N/A	#N/A	#N/A	#N/A

## Sheet: Floret 10 UP
	gene	EntrezGene	EG_Accession	EG_Description	GeneOntology	GO_Accession	GO_Annotation	GenBank	GB_Accession	GB_Description	MaizeGDB_GenBank	MGB_Accession	MGB_Description	RefSeq_dna	RS_Accession	RS_Description	RefSeq_peptide	RSP_Accession	RSP_Description	UniGene	UG_Accession	UG_Description	Uniprot.SPTREMBL	Trembl_Accession	Trembl_Description	Uniprot.SWISSPROT	SP_Accession	SP_Description
1	AC197758.3_FG004	#N/A	#N/A	#N/A	#N/A	#N/A	#N/A	#N/A	#N/A	#N/A	#N/A	#N/A	#N/A	#N/A	#N/A	#N/A	#N/A	#N/A	#N/A	#N/A	#N/A	#N/A	#N/A	#N/A	#N/A	#N/A	#N/A	#N/A
2	AC205888.4_FG004	#N/A	#N/A	#N/A	#N/A	#N/A	#N/A	#N/A	#N/A	#N/A	#N/A	#N/A	#N/A	#N/A	#N/A	#N/A	#N/A	#N/A	#N/A	#N/A	#N/A	#N/A	#N/A	#N/A	#N/A	#N/A	#N/A	#N/A
3	AC211474.3_FG006	#N/A	#N/A	#N/A	#N/A	#N/A	#N/A	#N/A	#N/A	#N/A	#N/A	#N/A	#N/A	#N/A	#N/A	#N/A	#N/A	#N/A	#N/A	#N/A	#N/A	#N/A	#N/A	#N/A	#N/A	#N/A	#N/A	#N/A
4	AF546187.1_FG009	#N/A	#N/A	#N/A	#N/A	#N/A	#N/A	#N/A	#N/A	#N/A	#N/A	#N/A	#N/A	#N/A	#N/A	#N/A	#N/A	#N/A	#N/A	#N/A	#N/A	#N/A	#N/A	#N/A	#N/A	#N/A	#N/A	#N/A
5	cT6PP	#N/A	#N/A	#N/A	#N/A	#N/A	#N/A	#N/A	#N/A	#N/A	#N/A	#N/A	#N/A	#N/A	#N/A	#N/A	#N/A	#N/A	#N/A	#N/A	#N/A	#N/A	#N/A	#N/A	#N/A	#N/A	#N/A	#N/A
6	GRMZM2G006290	EntrezGene	#N/A	#N/A	GO	GO:0016021;GO:0008236	integral to membrane;serine-type peptidase activity	GenBank	#N/A	#N/A	MaizeGDB_GenBank	#N/A	#N/A	RefSeq_dna	#N/A	#N/A	RefSeq_peptide	#N/A	#N/A	UniGene	#N/A	#N/A	Uniprot/SPTREMBL	#N/A	#N/A	Uniprot/SWISSPROT	#N/A	#N/A
7	GRMZM2G010356	EntrezGene	100281754	terpene synthase 7	GO	GO:0000287;GO:0016829;GO:0008152	magnesium ion binding;lyase activity;metabolic process	GenBank	#N/A	#N/A	MaizeGDB_GenBank	#N/A	#N/A	RefSeq_dna	NM_001154674	terpene synthase 7 (LOC100281754), mRNA	RefSeq_peptide	NP_001148146	terpene synthase 7	UniGene	Zm.3165	Terpene synthase 7	Uniprot/SPTREMBL	B8A340;B6SYF3	Putative uncharacterized protein ;Terpene synthase 7	Uniprot/SWISSPROT	#N/A	#N/A
8	GRMZM2G012464	#N/A	#N/A	#N/A	#N/A	#N/A	#N/A	#N/A	#N/A	#N/A	#N/A	#N/A	#N/A	#N/A	#N/A	#N/A	#N/A	#N/A	#N/A	#N/A	#N/A	#N/A	#N/A	#N/A	#N/A	#N/A	#N/A	#N/A
9	GRMZM2G014409	EntrezGene	100275804	hypothetical protein LOC100275804	GO	#N/A	#N/A	GenBank	#N/A	#N/A	MaizeGDB_GenBank	#N/A	#N/A	RefSeq_dna	NM_001149801	hypothetical protein LOC100275804 (LOC100275804), mRNA	RefSeq_peptide	NP_001143273	hypothetical protein LOC100275804	UniGene	Zm.18030	Hypothetical protein LOC100275804	Uniprot/SPTREMBL	B6SZH9	Putative uncharacterized protein	Uniprot/SWISSPROT	#N/A	#N/A
10	GRMZM2G014844	EntrezGene	100281760	non-cyanogenic beta-glucosidase	GO	GO:0004553;GO:0005975	hydrolase activity, hydrolyzing O-glycosyl compounds;carbohydrate metabolic process	GenBank	#N/A	#N/A	MaizeGDB_GenBank	#N/A	#N/A	RefSeq_dna	NM_001154680	non-cyanogenic beta-glucosidase (LOC100281760), mRNA	RefSeq_peptide	NP_001148152	non-cyanogenic beta-glucosidase	UniGene	Zm.94467;Zm.24763	Transcribed locus, strongly similar to NP_001148152.1 non-cyanogenic beta-glucosidase [Zea mays];Non-cyanogenic beta-glucosidase	Uniprot/SPTREMBL	B6SUH6;B6SYH1	Non-cyanogenic beta-glucosidase ;Non-cyanogenic beta-glucosidase	Uniprot/SWISSPROT	#N/A	#N/A
11	GRMZM2G017299	EntrezGene	#N/A	#N/A	GO	GO:0006541;GO:0016763;GO:0009058;GO:0000105;GO:0009236;GO:0003824;GO:0005737	glutamine metabolic process;transferase activity, transferring pentosyl groups;biosynthetic process;histidine biosynthetic process;cobalamin biosynthetic process;catalytic activity;cytoplasm	GenBank	#N/A	#N/A	MaizeGDB_GenBank	#N/A	#N/A	RefSeq_dna	#N/A	#N/A	RefSeq_peptide	#N/A	#N/A	UniGene	#N/A	#N/A	Uniprot/SPTREMBL	#N/A	#N/A	Uniprot/SWISSPROT	#N/A	#N/A
12	GRMZM2G027519	#N/A	#N/A	#N/A	#N/A	#N/A	#N/A	#N/A	#N/A	#N/A	#N/A	#N/A	#N/A	#N/A	#N/A	#N/A	#N/A	#N/A	#N/A	#N/A	#N/A	#N/A	#N/A	#N/A	#N/A	#N/A	#N/A	#N/A
13	GRMZM2G053117	#N/A	#N/A	#N/A	#N/A	#N/A	#N/A	#N/A	#N/A	#N/A	#N/A	#N/A	#N/A	#N/A	#N/A	#N/A	#N/A	#N/A	#N/A	#N/A	#N/A	#N/A	#N/A	#N/A	#N/A	#N/A	#N/A	#N/A
14	GRMZM2G053830	EntrezGene	100382176	hypothetical protein LOC100382176	GO	#N/A	#N/A	GenBank	#N/A	#N/A	MaizeGDB_GenBank	#N/A	#N/A	RefSeq_dna	NM_001174936	hypothetical protein LOC100382176 (LOC100382176), mRNA	RefSeq_peptide	NP_001168407	hypothetical protein LOC100382176	UniGene	Zm.4449	Hypothetical protein LOC100382176	Uniprot/SPTREMBL	C0P555	Putative uncharacterized protein	Uniprot/SWISSPROT	#N/A	#N/A
15	GRMZM2G054653	EntrezGene	542635	glutathione transferase40	GO	#N/A	#N/A	GenBank	AF244705	product:glutathione S-transferase GST 40	MaizeGDB_GenBank	AF244705	product:glutathione S-transferase GST 40	RefSeq_dna	NM_001112160	glutathione transferase40 (gst40), mRNA	RefSeq_peptide	NP_001105630	glutathione transferase40	UniGene	Zm.565	Glutathione transferase40	Uniprot/SPTREMBL	Q9FQ99	Glutathione S-transferase GST 40 (EC 2.5.1.18)	Uniprot/SWISSPROT	#N/A	#N/A
16	GRMZM2G064715	#N/A	#N/A	#N/A	#N/A	#N/A	#N/A	#N/A	#N/A	#N/A	#N/A	#N/A	#N/A	#N/A	#N/A	#N/A	#N/A	#N/A	#N/A	#N/A	#N/A	#N/A	#N/A	#N/A	#N/A	#N/A	#N/A	#N/A
17	GRMZM2G066791	EntrezGene	#N/A	#N/A	GO	GO:0016020;GO:0006810;GO:0005215	membrane;transport;transporter activity	GenBank	#N/A	#N/A	MaizeGDB_GenBank	#N/A	#N/A	RefSeq_dna	#N/A	#N/A	RefSeq_peptide	#N/A	#N/A	UniGene	Zm.97877	Transcribed locus, weakly similar to NP_001061650.1 Os08g0367300 [Oryza sativa (japonica cultivar-group)]	Uniprot/SPTREMBL	#N/A	#N/A	Uniprot/SWISSPROT	#N/A	#N/A
18	GRMZM2G066865	EntrezGene	#N/A	#N/A	GO	GO:0016020;GO:0006810;GO:0005215	membrane;transport;transporter activity	GenBank	#N/A	#N/A	MaizeGDB_GenBank	#N/A	#N/A	RefSeq_dna	#N/A	#N/A	RefSeq_peptide	#N/A	#N/A	UniGene	Zm.97877	Transcribed locus, weakly similar to NP_001061650.1 Os08g0367300 [Oryza sativa (japonica cultivar-group)]	Uniprot/SPTREMBL	#N/A	#N/A	Uniprot/SWISSPROT	#N/A	#N/A
19	GRMZM2G068519	EntrezGene	#N/A	#N/A	GO	#N/A	#N/A	GenBank	#N/A	#N/A	MaizeGDB_GenBank	#N/A	#N/A	RefSeq_dna	#N/A	#N/A	RefSeq_peptide	#N/A	#N/A	UniGene	Zm.124983	Clone 1000501 mRNA sequence	Uniprot/SPTREMBL	#N/A	#N/A	Uniprot/SWISSPROT	#N/A	#N/A
20	GRMZM2G070603	EntrezGene	100283865	LOC100283865	GO	GO:0006979;GO:0020037;GO:0004601;GO:0055114	response to oxidative stress;heme binding;peroxidase activity;oxidation reduction	GenBank	#N/A	#N/A	MaizeGDB_GenBank	#N/A	#N/A	RefSeq_dna	NM_001156763	LOC100283865 (TIDP2769), mRNA	RefSeq_peptide	NP_001150235	LOC100283865	UniGene	Zm.8649	LOC100283865	Uniprot/SPTREMBL	B6TMI9	Peroxidase 1	Uniprot/SWISSPROT	#N/A	#N/A
21	GRMZM2G071226	EntrezGene	#N/A	#N/A	GO	GO:0016020;GO:0006810;GO:0005215	membrane;transport;transporter activity	GenBank	#N/A	#N/A	MaizeGDB_GenBank	#N/A	#N/A	RefSeq_dna	#N/A	#N/A	RefSeq_peptide	#N/A	#N/A	UniGene	Zm.97877	Transcribed locus, weakly similar to NP_001061650.1 Os08g0367300 [Oryza sativa (japonica cultivar-group)]	Uniprot/SPTREMBL	#N/A	#N/A	Uniprot/SWISSPROT	#N/A	#N/A
22	GRMZM2G078959	EntrezGene	100277148	LOC100277148	GO	#N/A	#N/A	GenBank	#N/A	#N/A	MaizeGDB_GenBank	#N/A	#N/A	RefSeq_dna	NM_001150799	LOC100277148 (IDP2141), mRNA	RefSeq_peptide	NP_001144271	hypothetical protein LOC100277148	UniGene	Zm.154939	TSA: Zea mays contig31556, mRNA sequence	Uniprot/SPTREMBL	B6TPY4	Putative uncharacterized protein	Uniprot/SWISSPROT	#N/A	#N/A
23	GRMZM2G096868	#N/A	#N/A	#N/A	#N/A	#N/A	#N/A	#N/A	#N/A	#N/A	#N/A	#N/A	#N/A	#N/A	#N/A	#N/A	#N/A	#N/A	#N/A	#N/A	#N/A	#N/A	#N/A	#N/A	#N/A	#N/A	#N/A	#N/A
24	GRMZM2G104220	EntrezGene	#N/A	#N/A	GO	#N/A	#N/A	GenBank	#N/A	#N/A	MaizeGDB_GenBank	#N/A	#N/A	RefSeq_dna	#N/A	#N/A	RefSeq_peptide	#N/A	#N/A	UniGene	Zm.140395	Full-length cDNA clone ZM_BFb0339E22	Uniprot/SPTREMBL	C4JAY6	Putative uncharacterized protein	Uniprot/SWISSPROT	#N/A	#N/A
25	GRMZM2G105657	EntrezGene	100274546	hypothetical protein LOC100274546	GO	#N/A	#N/A	GenBank	#N/A	#N/A	MaizeGDB_GenBank	#N/A	#N/A	RefSeq_dna	NM_001148902	hypothetical protein LOC100274546 (LOC100274546), mRNA	RefSeq_peptide	NP_001142374	hypothetical protein LOC100274546	UniGene	Zm.145436;Zm.17020	TSA: Zea mays contig47330, mRNA sequence;Hypothetical protein LOC100274546	Uniprot/SPTREMBL	B4G1V2	Putative uncharacterized protein	Uniprot/SWISSPROT	#N/A	#N/A
26	GRMZM2G114486	#N/A	#N/A	#N/A	#N/A	#N/A	#N/A	#N/A	#N/A	#N/A	#N/A	#N/A	#N/A	#N/A	#N/A	#N/A	#N/A	#N/A	#N/A	#N/A	#N/A	#N/A	#N/A	#N/A	#N/A	#N/A	#N/A	#N/A
27	GRMZM2G118534	EntrezGene	#N/A	#N/A	GO	#N/A	#N/A	GenBank	#N/A	#N/A	MaizeGDB_GenBank	#N/A	#N/A	RefSeq_dna	#N/A	#N/A	RefSeq_peptide	#N/A	#N/A	UniGene	Zm.85563	Clone 224568 mRNA sequence	Uniprot/SPTREMBL	#N/A	#N/A	Uniprot/SWISSPROT	#N/A	#N/A
28	GRMZM2G120449	EntrezGene	100284174	erg28 like protein	GO	GO:0016021	integral to membrane	GenBank	#N/A	#N/A	MaizeGDB_GenBank	#N/A	#N/A	RefSeq_dna	#N/A	#N/A	RefSeq_peptide	NP_001150542	erg28 like protein	UniGene	#N/A	#N/A	Uniprot/SPTREMBL	B6TQU7	Erg28 like protein	Uniprot/SWISSPROT	#N/A	#N/A
29	GRMZM2G132591	EntrezGene	#N/A	#N/A	GO	GO:0005509	calcium ion binding	GenBank	#N/A	#N/A	MaizeGDB_GenBank	#N/A	#N/A	RefSeq_dna	#N/A	#N/A	RefSeq_peptide	#N/A	#N/A	UniGene	#N/A	#N/A	Uniprot/SPTREMBL	#N/A	#N/A	Uniprot/SWISSPROT	#N/A	#N/A
30	GRMZM2G134264	EntrezGene	100275466	hypothetical protein LOC100275466	GO	#N/A	#N/A	GenBank	#N/A	#N/A	MaizeGDB_GenBank	#N/A	#N/A	RefSeq_dna	NM_001149532	hypothetical protein LOC100275466 (LOC100275466), mRNA	RefSeq_peptide	NP_001143004	hypothetical protein LOC100275466	UniGene	Zm.117837	Hypothetical protein LOC100275466	Uniprot/SPTREMBL	B6STM7	Putative uncharacterized protein	Uniprot/SWISSPROT	#N/A	#N/A
31	GRMZM2G140665	EntrezGene	100284174	erg28 like protein	GO	GO:0016021	integral to membrane	GenBank	#N/A	#N/A	MaizeGDB_GenBank	#N/A	#N/A	RefSeq_dna	NM_001157070	erg28 like protein (LOC100284174), mRNA	RefSeq_peptide	NP_001150542	erg28 like protein	UniGene	Zm.33054	Erg28 like protein	Uniprot/SPTREMBL	B6TQU7	Erg28 like protein	Uniprot/SWISSPROT	#N/A	#N/A
32	GRMZM2G146573	EntrezGene	#N/A	#N/A	GO	GO:0016068;GO:0050826;GO:0042309;GO:0003676;GO:0005727;GO:0050825;GO:0004519;GO:0009405	type I hypersensitivity;response to freezing;homoiothermy;nucleic acid binding;extrachromosomal circular DNA;ice binding;endonuclease activity;pathogenesis	GenBank	#N/A	#N/A	MaizeGDB_GenBank	#N/A	#N/A	RefSeq_dna	#N/A	#N/A	RefSeq_peptide	#N/A	#N/A	UniGene	Zm.122252	Hypothetical protein LOC100277458	Uniprot/SPTREMBL	B6TUQ3	Putative uncharacterized protein	Uniprot/SWISSPROT	#N/A	#N/A
33	GRMZM2G157046	EntrezGene	100382176	hypothetical protein LOC100382176	GO	#N/A	#N/A	GenBank	#N/A	#N/A	MaizeGDB_GenBank	#N/A	#N/A	RefSeq_dna	NM_001174936	hypothetical protein LOC100382176 (LOC100382176), mRNA	RefSeq_peptide	NP_001168407	hypothetical protein LOC100382176	UniGene	Zm.4449	Hypothetical protein LOC100382176	Uniprot/SPTREMBL	C0P555	Putative uncharacterized protein	Uniprot/SWISSPROT	#N/A	#N/A
34	GRMZM2G164781	EntrezGene	100276523	LOC100276523	GO	#N/A	#N/A	GenBank	#N/A	#N/A	MaizeGDB_GenBank	#N/A	#N/A	RefSeq_dna	NM_001150289	LOC100276523 (TIDP3740), mRNA	RefSeq_peptide	NP_001143761	hypothetical protein LOC100276523	UniGene	Zm.7159	LOC100276523	Uniprot/SPTREMBL	C0HFP1;B6TD88	Putative uncharacterized protein ;Putative uncharacterized protein	Uniprot/SWISSPROT	#N/A	#N/A
35	GRMZM2G176446	EntrezGene	100279986	hypothetical protein LOC100279986	GO	GO:0016747	transferase activity, transferring acyl groups other than amino-acyl groups	GenBank	#N/A	#N/A	MaizeGDB_GenBank	#N/A	#N/A	RefSeq_dna	NM_001152934	hypothetical protein LOC100279986 (LOC100279986), mRNA	RefSeq_peptide	NP_001146406	hypothetical protein LOC100279986	UniGene	Zm.121820	Hypothetical protein LOC100279986	Uniprot/SPTREMBL	B8A146	Putative uncharacterized protein	Uniprot/SWISSPROT	#N/A	#N/A
36	GRMZM2G176940	#N/A	#N/A	#N/A	#N/A	#N/A	#N/A	#N/A	#N/A	#N/A	#N/A	#N/A	#N/A	#N/A	#N/A	#N/A	#N/A	#N/A	#N/A	#N/A	#N/A	#N/A	#N/A	#N/A	#N/A	#N/A	#N/A	#N/A
37	GRMZM2G310175	#N/A	#N/A	#N/A	#N/A	#N/A	#N/A	#N/A	#N/A	#N/A	#N/A	#N/A	#N/A	#N/A	#N/A	#N/A	#N/A	#N/A	#N/A	#N/A	#N/A	#N/A	#N/A	#N/A	#N/A	#N/A	#N/A	#N/A
38	GRMZM2G331417	EntrezGene	#N/A	#N/A	GO	GO:0033179;GO:0015986;GO:0015078	proton-transporting V-type ATPase, V0 domain;ATP synthesis coupled proton transport;hydrogen ion transmembrane transporter activity	GenBank	#N/A	#N/A	MaizeGDB_GenBank	#N/A	#N/A	RefSeq_dna	#N/A	#N/A	RefSeq_peptide	#N/A	#N/A	UniGene	#N/A	#N/A	Uniprot/SPTREMBL	#N/A	#N/A	Uniprot/SWISSPROT	#N/A	#N/A
39	GRMZM2G345270	EntrezGene	#N/A	#N/A	GO	GO:0006810;GO:0005351;GO:0009401	transport;sugar:hydrogen symporter activity;phosphoenolpyruvate-dependent sugar phosphotransferase system	GenBank	#N/A	#N/A	MaizeGDB_GenBank	#N/A	#N/A	RefSeq_dna	#N/A	#N/A	RefSeq_peptide	#N/A	#N/A	UniGene	Zm.34413	Transcribed locus, moderately similar to XP_002461417.1 hypothetical protein SORBIDRAFT_02g002310 [Sorghum bicolor]	Uniprot/SPTREMBL	#N/A	#N/A	Uniprot/SWISSPROT	#N/A	#N/A
40	GRMZM2G379773	EntrezGene	#N/A	#N/A	GO	GO:0016788;GO:0006629	hydrolase activity, acting on ester bonds;lipid metabolic process	GenBank	#N/A	#N/A	MaizeGDB_GenBank	#N/A	#N/A	RefSeq_dna	#N/A	#N/A	RefSeq_peptide	#N/A	#N/A	UniGene	#N/A	#N/A	Uniprot/SPTREMBL	#N/A	#N/A	Uniprot/SWISSPROT	#N/A	#N/A
41	GRMZM2G385543	EntrezGene	#N/A	#N/A	GO	GO:0005634;GO:0030528;GO:0045449	nucleus;transcription regulator activity;regulation of transcription	GenBank	#N/A	#N/A	MaizeGDB_GenBank	AY111937		RefSeq_dna	#N/A	#N/A	RefSeq_peptide	#N/A	#N/A	UniGene	Zm.103201	Transcribed locus	Uniprot/SPTREMBL	#N/A	#N/A	Uniprot/SWISSPROT	#N/A	#N/A
42	GRMZM2G398807	EntrezGene	100281909	cortical cell-delineating protein	GO	#N/A	#N/A	GenBank	#N/A	#N/A	MaizeGDB_GenBank	#N/A	#N/A	RefSeq_dna	NM_001154828	cortical cell-delineating protein (LOC100281909), mRNA	RefSeq_peptide	NP_001148300	cortical cell-delineating protein	UniGene	Zm.54091	Cortical cell-delineating protein	Uniprot/SPTREMBL	B6T026	Cortical cell-delineating protein	Uniprot/SWISSPROT	#N/A	#N/A
43	GRMZM2G409312	EntrezGene	100283095	LOC100283095	GO	GO:0016020;GO:0008415;GO:0008152;GO:0016747;GO:0006633;GO:0003824;GO:0008610	membrane;acyltransferase activity;metabolic process;transferase activity, transferring acyl groups other than amino-acyl groups;fatty acid biosynthetic process;catalytic activity;lipid biosynthetic process	GenBank	#N/A	#N/A	MaizeGDB_GenBank	#N/A	#N/A	RefSeq_dna	NM_001155997	LOC100283095 (pco063938), mRNA	RefSeq_peptide	NP_001149469	LOC100283095	UniGene	Zm.66834	LOC100283095	Uniprot/SPTREMBL	B6TEK6	3-ketoacyl-CoA synthase	Uniprot/SWISSPROT	#N/A	#N/A
44	GRMZM2G416535	#N/A	#N/A	#N/A	#N/A	#N/A	#N/A	#N/A	#N/A	#N/A	#N/A	#N/A	#N/A	#N/A	#N/A	#N/A	#N/A	#N/A	#N/A	#N/A	#N/A	#N/A	#N/A	#N/A	#N/A	#N/A	#N/A	#N/A
45	GRMZM2G419875	#N/A	#N/A	#N/A	#N/A	#N/A	#N/A	#N/A	#N/A	#N/A	#N/A	#N/A	#N/A	#N/A	#N/A	#N/A	#N/A	#N/A	#N/A	#N/A	#N/A	#N/A	#N/A	#N/A	#N/A	#N/A	#N/A	#N/A
46	GRMZM2G426271	EntrezGene	#N/A	#N/A	GO	GO:0005488	binding	GenBank	#N/A	#N/A	MaizeGDB_GenBank	#N/A	#N/A	RefSeq_dna	NM_001138832	hypothetical protein LOC100193745 (LOC100193745), mRNA	RefSeq_peptide	#N/A	#N/A	UniGene	Zm.133867;Zm.50812;Zm.31458	Clone 391387 mRNA sequence;Transcribed locus;Hypothetical protein LOC100193745	Uniprot/SPTREMBL	#N/A	#N/A	Uniprot/SWISSPROT	#N/A	#N/A
47	GRMZM2G439799	EntrezGene	#N/A	#N/A	GO	GO:0005524;GO:0005515;GO:0004674;GO:0004672;GO:0006468	ATP binding;protein binding;protein serine/threonine kinase activity;protein kinase activity;protein amino acid phosphorylation	GenBank	#N/A	#N/A	MaizeGDB_GenBank	#N/A	#N/A	RefSeq_dna	#N/A	#N/A	RefSeq_peptide	#N/A	#N/A	UniGene	#N/A	#N/A	Uniprot/SPTREMBL	#N/A	#N/A	Uniprot/SWISSPROT	#N/A	#N/A
48	GRMZM2G454497	EntrezGene	#N/A	#N/A	GO	GO:0005975;GO:0004650	carbohydrate metabolic process;polygalacturonase activity	GenBank	#N/A	#N/A	MaizeGDB_GenBank	#N/A	#N/A	RefSeq_dna	#N/A	#N/A	RefSeq_peptide	#N/A	#N/A	UniGene	#N/A	#N/A	Uniprot/SPTREMBL	#N/A	#N/A	Uniprot/SWISSPROT	#N/A	#N/A
49	GRMZM2G454608	EntrezGene	542387	exopolygalacturonase1	GO	GO:0005975;GO:0004650	carbohydrate metabolic process;polygalacturonase activity	GenBank	#N/A	#N/A	MaizeGDB_GenBank	X65852	product:polygalacturonase	RefSeq_dna	#N/A	#N/A	RefSeq_peptide	NP_001105432	exopolygalacturonase precursor	UniGene	Zm.89168	Transcribed locus	Uniprot/SPTREMBL	Q41841;Q41837;Q41839;Q41840;Q41838	Polygalacturonase Fragment ;Polygalacturonase Precursor; Fragment ;Polygalacturonase Fragment ;Polygalacturonase Fragment ;Polygalacturonase Fragment	Uniprot/SWISSPROT	P26216	Exopolygalacturonase Precursor (ExoPG)(EC 3.2.1.67)(Pectinase)(Galacturan 1,4-alpha-galacturonidase)
50	GRMZM2G463986	#N/A	#N/A	#N/A	#N/A	#N/A	#N/A	#N/A	#N/A	#N/A	#N/A	#N/A	#N/A	#N/A	#N/A	#N/A	#N/A	#N/A	#N/A	#N/A	#N/A	#N/A	#N/A	#N/A	#N/A	#N/A	#N/A	#N/A
51	GRMZM2G467893	EntrezGene	100273339	hypothetical protein LOC100273339	GO	#N/A	#N/A	GenBank	#N/A	#N/A	MaizeGDB_GenBank	#N/A	#N/A	RefSeq_dna	NM_001147780	hypothetical protein LOC100273339 (LOC100273339), mRNA	RefSeq_peptide	NP_001141252	hypothetical protein LOC100273339	UniGene	Zm.42869	Hypothetical protein LOC100273339	Uniprot/SPTREMBL	B4FUR0	Putative uncharacterized protein	Uniprot/SWISSPROT	#N/A	#N/A
52	GRMZM2G577201	#N/A	#N/A	#N/A	#N/A	#N/A	#N/A	#N/A	#N/A	#N/A	#N/A	#N/A	#N/A	#N/A	#N/A	#N/A	#N/A	#N/A	#N/A	#N/A	#N/A	#N/A	#N/A	#N/A	#N/A	#N/A	#N/A	#N/A
53	GRMZM2G701811	#N/A	#N/A	#N/A	#N/A	#N/A	#N/A	#N/A	#N/A	#N/A	#N/A	#N/A	#N/A	#N/A	#N/A	#N/A	#N/A	#N/A	#N/A	#N/A	#N/A	#N/A	#N/A	#N/A	#N/A	#N/A	#N/A	#N/A
54	GRMZM5G831399	EntrezGene	845205	photosystem II reaction center protein H	GO	GO:0016020;GO:0042301;GO:0009523;GO:0050821	membrane;phosphate binding;photosystem II;protein stabilization	GenBank	#N/A	#N/A	MaizeGDB_GenBank	#N/A	#N/A	RefSeq_dna	#N/A	#N/A	RefSeq_peptide	NP_043052	photosystem II protein H	UniGene	#N/A	#N/A	Uniprot/SPTREMBL	#N/A	#N/A	Uniprot/SWISSPROT	P24993	Photosystem II reaction center protein H (PSII-H)(Photosystem II 10 kDa phosphoprotein)
55	GRMZM5G888999	#N/A	#N/A	#N/A	#N/A	#N/A	#N/A	#N/A	#N/A	#N/A	#N/A	#N/A	#N/A	#N/A	#N/A	#N/A	#N/A	#N/A	#N/A	#N/A	#N/A	#N/A	#N/A	#N/A	#N/A	#N/A	#N/A	#N/A
56	PMI	#N/A	#N/A	#N/A	#N/A	#N/A	#N/A	#N/A	#N/A	#N/A	#N/A	#N/A	#N/A	#N/A	#N/A	#N/A	#N/A	#N/A	#N/A	#N/A	#N/A	#N/A	#N/A	#N/A	#N/A	#N/A	#N/A	#N/A

## Sheet: Node -5 UP
	gene	EntrezGene	EG_Accession	EG_Description	GeneOntology	GO_Accession	GO_Annotation	GenBank	GB_Accession	GB_Description	MaizeGDB_GenBank	MGB_Accession	MGB_Description	RefSeq_dna	RS_Accession	RS_Description	RefSeq_peptide	RSP_Accession	RSP_Description	UniGene	UG_Accession	UG_Description	Uniprot.SPTREMBL	Trembl_Accession	Trembl_Description	Uniprot.SWISSPROT	SP_Accession	SP_Description
1	AC187891.3_FG006	#N/A	#N/A	#N/A	#N/A	#N/A	#N/A	#N/A	#N/A	#N/A	#N/A	#N/A	#N/A	#N/A	#N/A	#N/A	#N/A	#N/A	#N/A	#N/A	#N/A	#N/A	#N/A	#N/A	#N/A	#N/A	#N/A	#N/A
2	AC203900.3_FG006	#N/A	#N/A	#N/A	#N/A	#N/A	#N/A	#N/A	#N/A	#N/A	#N/A	#N/A	#N/A	#N/A	#N/A	#N/A	#N/A	#N/A	#N/A	#N/A	#N/A	#N/A	#N/A	#N/A	#N/A	#N/A	#N/A	#N/A
3	cT6PP	#N/A	#N/A	#N/A	#N/A	#N/A	#N/A	#N/A	#N/A	#N/A	#N/A	#N/A	#N/A	#N/A	#N/A	#N/A	#N/A	#N/A	#N/A	#N/A	#N/A	#N/A	#N/A	#N/A	#N/A	#N/A	#N/A	#N/A
4	GRMZM2G004180	EntrezGene	100381539;100276528	hypothetical protein LOC100381539;hypothetical protein LOC100276528	GO	GO:0055085;GO:0007155;GO:0006865;GO:0016021;GO:0015629;GO:0005198	transmembrane transport;cell adhesion;amino acid transport;integral to membrane;actin cytoskeleton;structural molecule activity	GenBank	#N/A	#N/A	MaizeGDB_GenBank	#N/A	#N/A	RefSeq_dna	NM_001174368;NM_001150294	hypothetical protein LOC100381539 (LOC100381539), mRNA;hypothetical protein LOC100276528 (LOC100276528), mRNA	RefSeq_peptide	NP_001143766;NP_001167839	hypothetical protein LOC100276528 ;hypothetical protein LOC100381539	UniGene	Zm.4410;Zm.123632	Hypothetical protein LOC100381539;Hypothetical protein LOC100276528	Uniprot/SPTREMBL	B6TDE8;C0HGV4	Putative uncharacterized protein ;Putative uncharacterized protein	Uniprot/SWISSPROT	#N/A	#N/A
5	GRMZM2G004334	EntrezGene	#N/A	#N/A	GO	GO:0005634;GO:0006355;GO:0043565;GO:0030528;GO:0003700	nucleus;regulation of transcription, DNA-dependent;sequence-specific DNA binding;transcription regulator activity;transcription factor activity	GenBank	#N/A	#N/A	MaizeGDB_GenBank	#N/A	#N/A	RefSeq_dna	#N/A	#N/A	RefSeq_peptide	#N/A	#N/A	UniGene	#N/A	#N/A	Uniprot/SPTREMBL	#N/A	#N/A	Uniprot/SWISSPROT	#N/A	#N/A
6	GRMZM2G005353	EntrezGene	542128	yabby14 protein	GO	#N/A	#N/A	GenBank	AY313901	product:yabby14 protein	MaizeGDB_GenBank	AY313901;EU969857	product:yabby14 protein;product:yabby14 protein	RefSeq_dna	NM_001111760	yabby14 protein (ZYB14), mRNA	RefSeq_peptide	NP_001105230	yabby14 protein	UniGene	Zm.98944	Yabby14 protein	Uniprot/SPTREMBL	Q7X9M9;C0PAD2	Yabby14 protein ;Putative uncharacterized protein	Uniprot/SWISSPROT	#N/A	#N/A
7	GRMZM2G006290	EntrezGene	#N/A	#N/A	GO	GO:0016021;GO:0008236	integral to membrane;serine-type peptidase activity	GenBank	#N/A	#N/A	MaizeGDB_GenBank	#N/A	#N/A	RefSeq_dna	#N/A	#N/A	RefSeq_peptide	#N/A	#N/A	UniGene	#N/A	#N/A	Uniprot/SPTREMBL	#N/A	#N/A	Uniprot/SWISSPROT	#N/A	#N/A
8	GRMZM2G008789	#N/A	#N/A	#N/A	#N/A	#N/A	#N/A	#N/A	#N/A	#N/A	#N/A	#N/A	#N/A	#N/A	#N/A	#N/A	#N/A	#N/A	#N/A	#N/A	#N/A	#N/A	#N/A	#N/A	#N/A	#N/A	#N/A	#N/A
9	GRMZM2G012464	#N/A	#N/A	#N/A	#N/A	#N/A	#N/A	#N/A	#N/A	#N/A	#N/A	#N/A	#N/A	#N/A	#N/A	#N/A	#N/A	#N/A	#N/A	#N/A	#N/A	#N/A	#N/A	#N/A	#N/A	#N/A	#N/A	#N/A
10	GRMZM2G014499	EntrezGene	#N/A	#N/A	GO	GO:0004252;GO:0006508;GO:0042802;GO:0043086	serine-type endopeptidase activity;proteolysis;identical protein binding;negative regulation of catalytic activity	GenBank	#N/A	#N/A	MaizeGDB_GenBank	#N/A	#N/A	RefSeq_dna	#N/A	#N/A	RefSeq_peptide	#N/A	#N/A	UniGene	#N/A	#N/A	Uniprot/SPTREMBL	#N/A	#N/A	Uniprot/SWISSPROT	#N/A	#N/A
11	GRMZM2G015709	EntrezGene	#N/A	#N/A	GO	GO:0007018;GO:0005874;GO:0005525;GO:0005198	microtubule-based movement;microtubule;GTP binding;structural molecule activity	GenBank	#N/A	#N/A	MaizeGDB_GenBank	#N/A	#N/A	RefSeq_dna	NM_001137537	hypothetical protein LOC100192114 (LOC100192114), mRNA	RefSeq_peptide	NP_001131009	hypothetical protein LOC100192114	UniGene	Zm.17328	Hypothetical protein LOC100192114	Uniprot/SPTREMBL	#N/A	#N/A	Uniprot/SWISSPROT	#N/A	#N/A
12	GRMZM2G015976	EntrezGene	100192602	hypothetical protein LOC100192602	GO	GO:0016020;GO:0004932	membrane;mating-type factor pheromone receptor activity	GenBank	#N/A	#N/A	MaizeGDB_GenBank	#N/A	#N/A	RefSeq_dna	NM_001137817	hypothetical protein LOC100192602 (LOC100192602), mRNA	RefSeq_peptide	NP_001131289	hypothetical protein LOC100192602	UniGene	Zm.100504	Hypothetical protein LOC100192602	Uniprot/SPTREMBL	B4FBY7	MtN3-like proteinPutative uncharacterized protein ;	Uniprot/SWISSPROT	#N/A	#N/A
13	GRMZM2G017299	EntrezGene	#N/A	#N/A	GO	GO:0006541;GO:0016763;GO:0009058;GO:0000105;GO:0009236;GO:0003824;GO:0005737	glutamine metabolic process;transferase activity, transferring pentosyl groups;biosynthetic process;histidine biosynthetic process;cobalamin biosynthetic process;catalytic activity;cytoplasm	GenBank	#N/A	#N/A	MaizeGDB_GenBank	#N/A	#N/A	RefSeq_dna	#N/A	#N/A	RefSeq_peptide	#N/A	#N/A	UniGene	#N/A	#N/A	Uniprot/SPTREMBL	#N/A	#N/A	Uniprot/SWISSPROT	#N/A	#N/A
14	GRMZM2G026930	EntrezGene	#N/A	#N/A	GO	GO:0006694;GO:0008152;GO:0003854;GO:0044237;GO:0003824;GO:0050662;GO:0016491	steroid biosynthetic process;metabolic process;3-beta-hydroxy-delta5-steroid dehydrogenase activity;cellular metabolic process;catalytic activity;coenzyme binding;oxidoreductase activity	GenBank	#N/A	#N/A	MaizeGDB_GenBank	#N/A	#N/A	RefSeq_dna	#N/A	#N/A	RefSeq_peptide	#N/A	#N/A	UniGene	#N/A	#N/A	Uniprot/SPTREMBL	C4JC44;Q4U4G9;Q6B3C3	Putative uncharacterized protein ;NADPH-dependent reductase Fragment ;NADPH-dependent reductase-like protein Fragment	Uniprot/SWISSPROT	#N/A	#N/A
15	GRMZM2G031790	EntrezGene	#N/A	#N/A	GO	GO:0016020;GO:0008415;GO:0008152;GO:0016747;GO:0006633;GO:0003824;GO:0008610	membrane;acyltransferase activity;metabolic process;transferase activity, transferring acyl groups other than amino-acyl groups;fatty acid biosynthetic process;catalytic activity;lipid biosynthetic process	GenBank	#N/A	#N/A	MaizeGDB_GenBank	#N/A	#N/A	RefSeq_dna	#N/A	#N/A	RefSeq_peptide	#N/A	#N/A	UniGene	#N/A	#N/A	Uniprot/SPTREMBL	#N/A	#N/A	Uniprot/SWISSPROT	#N/A	#N/A
16	GRMZM2G037482	EntrezGene	#N/A	#N/A	GO	GO:0016020;GO:0006835;GO:0005515;GO:0017153	membrane;dicarboxylic acid transport;protein binding;sodium:dicarboxylate symporter activity	GenBank	#N/A	#N/A	MaizeGDB_GenBank	#N/A	#N/A	RefSeq_dna	#N/A	#N/A	RefSeq_peptide	#N/A	#N/A	UniGene	#N/A	#N/A	Uniprot/SPTREMBL	#N/A	#N/A	Uniprot/SWISSPROT	#N/A	#N/A
17	GRMZM2G045809	EntrezGene	100273345	hypothetical protein LOC100273345	GO	GO:0048046;GO:0045735;GO:0030145	apoplast;nutrient reservoir activity;manganese ion binding	GenBank	#N/A	#N/A	MaizeGDB_GenBank	#N/A	#N/A	RefSeq_dna	NM_001147786	hypothetical protein LOC100273345 (LOC100273345), mRNA	RefSeq_peptide	NP_001141258	hypothetical protein LOC100273345	UniGene	Zm.93854	Hypothetical protein LOC100273345	Uniprot/SPTREMBL	B4FUT3;B4FZ05;B6TVW2	Germin-like protein subfamily 1 member 17Putative uncharacterized protein ;;Putative uncharacterized protein ;Germin-like protein subfamily 1 member 17	Uniprot/SWISSPROT	#N/A	#N/A
18	GRMZM2G050307	EntrezGene	100273465	hypothetical protein LOC100273465	GO	GO:0008168	methyltransferase activity	GenBank	#N/A	#N/A	MaizeGDB_GenBank	#N/A	#N/A	RefSeq_dna	NM_001147902	hypothetical protein LOC100273465 (LOC100273465), mRNA	RefSeq_peptide	NP_001141374	hypothetical protein LOC100273465	UniGene	Zm.36699	Hypothetical protein LOC100273465	Uniprot/SPTREMBL	B6SZU3;B4FVQ7	Jasmonate O-methyltransferase ;Putative uncharacterized protein	Uniprot/SWISSPROT	#N/A	#N/A
19	GRMZM2G051882	#N/A	#N/A	#N/A	#N/A	#N/A	#N/A	#N/A	#N/A	#N/A	#N/A	#N/A	#N/A	#N/A	#N/A	#N/A	#N/A	#N/A	#N/A	#N/A	#N/A	#N/A	#N/A	#N/A	#N/A	#N/A	#N/A	#N/A
20	GRMZM2G055826	EntrezGene	100284253	F-box domain containing protein	GO	#N/A	#N/A	GenBank	#N/A	#N/A	MaizeGDB_GenBank	#N/A	#N/A	RefSeq_dna	NM_001157148	F-box domain containing protein (LOC100284253), mRNA	RefSeq_peptide	NP_001150620	F-box domain containing protein	UniGene	Zm.125955	F-box domain containing protein	Uniprot/SPTREMBL	B6TRQ0	F-box domain containing protein	Uniprot/SWISSPROT	#N/A	#N/A
21	GRMZM2G066791	EntrezGene	#N/A	#N/A	GO	GO:0016020;GO:0006810;GO:0005215	membrane;transport;transporter activity	GenBank	#N/A	#N/A	MaizeGDB_GenBank	#N/A	#N/A	RefSeq_dna	#N/A	#N/A	RefSeq_peptide	#N/A	#N/A	UniGene	Zm.97877	Transcribed locus, weakly similar to NP_001061650.1 Os08g0367300 [Oryza sativa (japonica cultivar-group)]	Uniprot/SPTREMBL	#N/A	#N/A	Uniprot/SWISSPROT	#N/A	#N/A
22	GRMZM2G066865	EntrezGene	#N/A	#N/A	GO	GO:0016020;GO:0006810;GO:0005215	membrane;transport;transporter activity	GenBank	#N/A	#N/A	MaizeGDB_GenBank	#N/A	#N/A	RefSeq_dna	#N/A	#N/A	RefSeq_peptide	#N/A	#N/A	UniGene	Zm.97877	Transcribed locus, weakly similar to NP_001061650.1 Os08g0367300 [Oryza sativa (japonica cultivar-group)]	Uniprot/SPTREMBL	#N/A	#N/A	Uniprot/SWISSPROT	#N/A	#N/A
23	GRMZM2G071226	EntrezGene	#N/A	#N/A	GO	GO:0016020;GO:0006810;GO:0005215	membrane;transport;transporter activity	GenBank	#N/A	#N/A	MaizeGDB_GenBank	#N/A	#N/A	RefSeq_dna	#N/A	#N/A	RefSeq_peptide	#N/A	#N/A	UniGene	Zm.97877	Transcribed locus, weakly similar to NP_001061650.1 Os08g0367300 [Oryza sativa (japonica cultivar-group)]	Uniprot/SPTREMBL	#N/A	#N/A	Uniprot/SWISSPROT	#N/A	#N/A
24	GRMZM2G086946	EntrezGene	#N/A	#N/A	GO	#N/A	#N/A	GenBank	#N/A	#N/A	MaizeGDB_GenBank	#N/A	#N/A	RefSeq_dna	#N/A	#N/A	RefSeq_peptide	#N/A	#N/A	UniGene	Zm.20702	Clone 502969 mRNA sequence	Uniprot/SPTREMBL	#N/A	#N/A	Uniprot/SWISSPROT	#N/A	#N/A
25	GRMZM2G089493	EntrezGene	100275299;100191708	hypothetical protein LOC100275299;LOC100191708	GO	GO:0045735	nutrient reservoir activity	GenBank	#N/A	#N/A	MaizeGDB_GenBank	#N/A	#N/A	RefSeq_dna	NM_001137137;NM_001149414	LOC100191708 (pco107293), mRNA;hypothetical protein LOC100275299 (LOC100275299), mRNA	RefSeq_peptide	NP_001142886;NP_001130609	hypothetical protein LOC100275299 ;hypothetical protein LOC100191708	UniGene	Zm.132233;Zm.2377;Zm.120035	Hypothetical protein LOC100275299;LOC100191708;Transcribed locus	Uniprot/SPTREMBL	B6SR28;B4F9V5;B6T5U9	Putative uncharacterized protein ;Putative uncharacterized protein ;Putative uncharacterized protein	Uniprot/SWISSPROT	#N/A	#N/A
26	GRMZM2G096868	#N/A	#N/A	#N/A	#N/A	#N/A	#N/A	#N/A	#N/A	#N/A	#N/A	#N/A	#N/A	#N/A	#N/A	#N/A	#N/A	#N/A	#N/A	#N/A	#N/A	#N/A	#N/A	#N/A	#N/A	#N/A	#N/A	#N/A
27	GRMZM2G099097	EntrezGene	#N/A	#N/A	GO	GO:0005783;GO:0005506;GO:0006633;GO:0055114;GO:0016491	endoplasmic reticulum;iron ion binding;fatty acid biosynthetic process;oxidation reduction;oxidoreductase activity	GenBank	#N/A	#N/A	MaizeGDB_GenBank	#N/A	#N/A	RefSeq_dna	#N/A	#N/A	RefSeq_peptide	#N/A	#N/A	UniGene	#N/A	#N/A	Uniprot/SPTREMBL	C0P554;B6UE76	Putative uncharacterized protein ;CER1	Uniprot/SWISSPROT	#N/A	#N/A
28	GRMZM2G114486	#N/A	#N/A	#N/A	#N/A	#N/A	#N/A	#N/A	#N/A	#N/A	#N/A	#N/A	#N/A	#N/A	#N/A	#N/A	#N/A	#N/A	#N/A	#N/A	#N/A	#N/A	#N/A	#N/A	#N/A	#N/A	#N/A	#N/A
29	GRMZM2G118243	EntrezGene	#N/A	#N/A	GO	GO:0016020;GO:0007186;GO:0005524;GO:0000166;GO:0017111;GO:0019001;GO:0004871;GO:0016887	membrane;G-protein coupled receptor protein signaling pathway;ATP binding;nucleotide binding;nucleoside-triphosphatase activity;guanyl nucleotide binding;signal transducer activity;ATPase activity	GenBank	#N/A	#N/A	MaizeGDB_GenBank	#N/A	#N/A	RefSeq_dna	#N/A	#N/A	RefSeq_peptide	#N/A	#N/A	UniGene	#N/A	#N/A	Uniprot/SPTREMBL	#N/A	#N/A	Uniprot/SWISSPROT	#N/A	#N/A
30	GRMZM2G118534	EntrezGene	#N/A	#N/A	GO	#N/A	#N/A	GenBank	#N/A	#N/A	MaizeGDB_GenBank	#N/A	#N/A	RefSeq_dna	#N/A	#N/A	RefSeq_peptide	#N/A	#N/A	UniGene	Zm.85563	Clone 224568 mRNA sequence	Uniprot/SPTREMBL	#N/A	#N/A	Uniprot/SWISSPROT	#N/A	#N/A
31	GRMZM2G118873	EntrezGene	#N/A	#N/A	GO	GO:0019953;GO:0009664;GO:0005576	sexual reproduction;plant-type cell wall organization;extracellular region	GenBank	#N/A	#N/A	MaizeGDB_GenBank	#N/A	#N/A	RefSeq_dna	#N/A	#N/A	RefSeq_peptide	#N/A	#N/A	UniGene	#N/A	#N/A	Uniprot/SPTREMBL	#N/A	#N/A	Uniprot/SWISSPROT	#N/A	#N/A
32	GRMZM2G122498	EntrezGene	#N/A	#N/A	GO	GO:0009055;GO:0020037;GO:0005506;GO:0004497;GO:0055114	electron carrier activity;heme binding;iron ion binding;monooxygenase activity;oxidation reduction	GenBank	#N/A	#N/A	MaizeGDB_GenBank	#N/A	#N/A	RefSeq_dna	#N/A	#N/A	RefSeq_peptide	#N/A	#N/A	UniGene	#N/A	#N/A	Uniprot/SPTREMBL	#N/A	#N/A	Uniprot/SWISSPROT	#N/A	#N/A
33	GRMZM2G124972	EntrezGene	100273436	hypothetical protein LOC100273436	GO	GO:0009055;GO:0020037;GO:0005506;GO:0004497;GO:0055114	electron carrier activity;heme binding;iron ion binding;monooxygenase activity;oxidation reduction	GenBank	#N/A	#N/A	MaizeGDB_GenBank	#N/A	#N/A	RefSeq_dna	NM_001147873	hypothetical protein LOC100273436 (LOC100273436), mRNA	RefSeq_peptide	NP_001141345	hypothetical protein LOC100273436	UniGene	Zm.64907	Hypothetical protein LOC100273436	Uniprot/SPTREMBL	B4FVI9	Putative uncharacterized protein	Uniprot/SWISSPROT	#N/A	#N/A
34	GRMZM2G137964	EntrezGene	100216742	hypothetical protein LOC100216742	GO	#N/A	#N/A	GenBank	#N/A	#N/A	MaizeGDB_GenBank	#N/A	#N/A	RefSeq_dna	#N/A	#N/A	RefSeq_peptide	NP_001136618	hypothetical protein LOC100216742	UniGene	#N/A	#N/A	Uniprot/SPTREMBL	B4FJI6	Putative uncharacterized protein	Uniprot/SWISSPROT	#N/A	#N/A
35	GRMZM2G156877	EntrezGene	#N/A	#N/A	GO	#N/A	#N/A	GenBank	#N/A	#N/A	MaizeGDB_GenBank	#N/A	#N/A	RefSeq_dna	#N/A	#N/A	RefSeq_peptide	#N/A	#N/A	UniGene	#N/A	#N/A	Uniprot/SPTREMBL	C4J8R3	Putative uncharacterized protein	Uniprot/SWISSPROT	#N/A	#N/A
36	GRMZM2G161530	#N/A	#N/A	#N/A	#N/A	#N/A	#N/A	#N/A	#N/A	#N/A	#N/A	#N/A	#N/A	#N/A	#N/A	#N/A	#N/A	#N/A	#N/A	#N/A	#N/A	#N/A	#N/A	#N/A	#N/A	#N/A	#N/A	#N/A
37	GRMZM2G331417	EntrezGene	#N/A	#N/A	GO	GO:0033179;GO:0015986;GO:0015078	proton-transporting V-type ATPase, V0 domain;ATP synthesis coupled proton transport;hydrogen ion transmembrane transporter activity	GenBank	#N/A	#N/A	MaizeGDB_GenBank	#N/A	#N/A	RefSeq_dna	#N/A	#N/A	RefSeq_peptide	#N/A	#N/A	UniGene	#N/A	#N/A	Uniprot/SPTREMBL	#N/A	#N/A	Uniprot/SWISSPROT	#N/A	#N/A
38	GRMZM2G352891	EntrezGene	#N/A	#N/A	GO	GO:0005515;GO:0008270;GO:0003676	protein binding;zinc ion binding;nucleic acid binding	GenBank	#N/A	#N/A	MaizeGDB_GenBank	#N/A	#N/A	RefSeq_dna	#N/A	#N/A	RefSeq_peptide	#N/A	#N/A	UniGene	Zm.109774	Transcribed locus	Uniprot/SPTREMBL	#N/A	#N/A	Uniprot/SWISSPROT	#N/A	#N/A
39	GRMZM2G379773	EntrezGene	#N/A	#N/A	GO	GO:0016788;GO:0006629	hydrolase activity, acting on ester bonds;lipid metabolic process	GenBank	#N/A	#N/A	MaizeGDB_GenBank	#N/A	#N/A	RefSeq_dna	#N/A	#N/A	RefSeq_peptide	#N/A	#N/A	UniGene	#N/A	#N/A	Uniprot/SPTREMBL	#N/A	#N/A	Uniprot/SWISSPROT	#N/A	#N/A
40	GRMZM2G416535	#N/A	#N/A	#N/A	#N/A	#N/A	#N/A	#N/A	#N/A	#N/A	#N/A	#N/A	#N/A	#N/A	#N/A	#N/A	#N/A	#N/A	#N/A	#N/A	#N/A	#N/A	#N/A	#N/A	#N/A	#N/A	#N/A	#N/A
41	GRMZM2G424205	EntrezGene	#N/A	#N/A	GO	GO:0016020;GO:0051260	membrane;protein homooligomerization	GenBank	#N/A	#N/A	MaizeGDB_GenBank	#N/A	#N/A	RefSeq_dna	#N/A	#N/A	RefSeq_peptide	#N/A	#N/A	UniGene	#N/A	#N/A	Uniprot/SPTREMBL	#N/A	#N/A	Uniprot/SWISSPROT	#N/A	#N/A
42	GRMZM2G447876	EntrezGene	#N/A	#N/A	GO	#N/A	#N/A	GenBank	#N/A	#N/A	MaizeGDB_GenBank	#N/A	#N/A	RefSeq_dna	#N/A	#N/A	RefSeq_peptide	#N/A	#N/A	UniGene	Zm.96526	Clone 498449 mRNA sequence	Uniprot/SPTREMBL	#N/A	#N/A	Uniprot/SWISSPROT	#N/A	#N/A
43	GRMZM2G577201	#N/A	#N/A	#N/A	#N/A	#N/A	#N/A	#N/A	#N/A	#N/A	#N/A	#N/A	#N/A	#N/A	#N/A	#N/A	#N/A	#N/A	#N/A	#N/A	#N/A	#N/A	#N/A	#N/A	#N/A	#N/A	#N/A	#N/A
44	GRMZM5G814441	EntrezGene	#N/A	#N/A	GO	#N/A	#N/A	GenBank	#N/A	#N/A	MaizeGDB_GenBank	#N/A	#N/A	RefSeq_dna	#N/A	#N/A	RefSeq_peptide	#N/A	#N/A	UniGene	Zm.52342	Clone 457257 mRNA sequence	Uniprot/SPTREMBL	#N/A	#N/A	Uniprot/SWISSPROT	#N/A	#N/A
45	GRMZM5G888999	#N/A	#N/A	#N/A	#N/A	#N/A	#N/A	#N/A	#N/A	#N/A	#N/A	#N/A	#N/A	#N/A	#N/A	#N/A	#N/A	#N/A	#N/A	#N/A	#N/A	#N/A	#N/A	#N/A	#N/A	#N/A	#N/A	#N/A
46	PMI	#N/A	#N/A	#N/A	#N/A	#N/A	#N/A	#N/A	#N/A	#N/A	#N/A	#N/A	#N/A	#N/A	#N/A	#N/A	#N/A	#N/A	#N/A	#N/A	#N/A	#N/A	#N/A	#N/A	#N/A	#N/A	#N/A	#N/A

## Sheet: Node 0 UP
	gene	EntrezGene	EG_Accession	EG_Description	GeneOntology	GO_Accession	GO_Annotation	GenBank	GB_Accession	GB_Description	MaizeGDB_GenBank	MGB_Accession	MGB_Description	RefSeq_dna	RS_Accession	RS_Description	RefSeq_peptide	RSP_Accession	RSP_Description	UniGene	UG_Accession	UG_Description	Uniprot.SPTREMBL	Trembl_Accession	Trembl_Description	Uniprot.SWISSPROT	SP_Accession	SP_Description
1	AC148152.3_FG005	#N/A	#N/A	#N/A	#N/A	#N/A	#N/A	#N/A	#N/A	#N/A	#N/A	#N/A	#N/A	#N/A	#N/A	#N/A	#N/A	#N/A	#N/A	#N/A	#N/A	#N/A	#N/A	#N/A	#N/A	#N/A	#N/A	#N/A
2	cT6PP	#N/A	#N/A	#N/A	#N/A	#N/A	#N/A	#N/A	#N/A	#N/A	#N/A	#N/A	#N/A	#N/A	#N/A	#N/A	#N/A	#N/A	#N/A	#N/A	#N/A	#N/A	#N/A	#N/A	#N/A	#N/A	#N/A	#N/A
3	EF517601.1_FG025	#N/A	#N/A	#N/A	#N/A	#N/A	#N/A	#N/A	#N/A	#N/A	#N/A	#N/A	#N/A	#N/A	#N/A	#N/A	#N/A	#N/A	#N/A	#N/A	#N/A	#N/A	#N/A	#N/A	#N/A	#N/A	#N/A	#N/A
4	GRMZM2G006290	EntrezGene	#N/A	#N/A	GO	GO:0016021;GO:0008236	integral to membrane;serine-type peptidase activity	GenBank	#N/A	#N/A	MaizeGDB_GenBank	#N/A	#N/A	RefSeq_dna	#N/A	#N/A	RefSeq_peptide	#N/A	#N/A	UniGene	#N/A	#N/A	Uniprot/SPTREMBL	#N/A	#N/A	Uniprot/SWISSPROT	#N/A	#N/A
5	GRMZM2G012464	#N/A	#N/A	#N/A	#N/A	#N/A	#N/A	#N/A	#N/A	#N/A	#N/A	#N/A	#N/A	#N/A	#N/A	#N/A	#N/A	#N/A	#N/A	#N/A	#N/A	#N/A	#N/A	#N/A	#N/A	#N/A	#N/A	#N/A
6	GRMZM2G014409	EntrezGene	100275804	hypothetical protein LOC100275804	GO	#N/A	#N/A	GenBank	#N/A	#N/A	MaizeGDB_GenBank	#N/A	#N/A	RefSeq_dna	NM_001149801	hypothetical protein LOC100275804 (LOC100275804), mRNA	RefSeq_peptide	NP_001143273	hypothetical protein LOC100275804	UniGene	Zm.18030	Hypothetical protein LOC100275804	Uniprot/SPTREMBL	B6SZH9	Putative uncharacterized protein	Uniprot/SWISSPROT	#N/A	#N/A
7	GRMZM2G018946	EntrezGene	#N/A	#N/A	GO	GO:0003676	nucleic acid binding	GenBank	#N/A	#N/A	MaizeGDB_GenBank	#N/A	#N/A	RefSeq_dna	#N/A	#N/A	RefSeq_peptide	#N/A	#N/A	UniGene	#N/A	#N/A	Uniprot/SPTREMBL	#N/A	#N/A	Uniprot/SWISSPROT	#N/A	#N/A
8	GRMZM2G021587	EntrezGene	#N/A	#N/A	GO	GO:0008270;GO:0005622	zinc ion binding;intracellular	GenBank	#N/A	#N/A	MaizeGDB_GenBank	#N/A	#N/A	RefSeq_dna	#N/A	#N/A	RefSeq_peptide	#N/A	#N/A	UniGene	Zm.13052;Zm.372	Clone Contig723 mRNA sequence;Indeterminate growth1	Uniprot/SPTREMBL	#N/A	#N/A	Uniprot/SWISSPROT	#N/A	#N/A
9	GRMZM2G029243	EntrezGene	#N/A	#N/A	GO	GO:0004553;GO:0005975	hydrolase activity, hydrolyzing O-glycosyl compounds;carbohydrate metabolic process	GenBank	#N/A	#N/A	MaizeGDB_GenBank	#N/A	#N/A	RefSeq_dna	#N/A	#N/A	RefSeq_peptide	#N/A	#N/A	UniGene	Zm.39715	Full-length cDNA clone ZM_BFc0045L11	Uniprot/SPTREMBL	#N/A	#N/A	Uniprot/SWISSPROT	#N/A	#N/A
10	GRMZM2G034623	EntrezGene	100275953	hypothetical protein LOC100275953	GO	#N/A	#N/A	GenBank	#N/A	#N/A	MaizeGDB_GenBank	#N/A	#N/A	RefSeq_dna	NM_001149872	hypothetical protein LOC100275953 (LOC100275953), mRNA	RefSeq_peptide	NP_001143344	hypothetical protein LOC100275953	UniGene	Zm.28749	Hypothetical protein LOC100275953	Uniprot/SPTREMBL	B6T827;B4FUG1	Putative uncharacterized protein ;Putative uncharacterized protein	Uniprot/SWISSPROT	#N/A	#N/A
11	GRMZM2G044677	EntrezGene	#N/A	#N/A	GO	#N/A	#N/A	GenBank	#N/A	#N/A	MaizeGDB_GenBank	#N/A	#N/A	RefSeq_dna	#N/A	#N/A	RefSeq_peptide	#N/A	#N/A	UniGene	Zm.97553	Hypothetical protein LOC100275285	Uniprot/SPTREMBL	#N/A	#N/A	Uniprot/SWISSPROT	#N/A	#N/A
12	GRMZM2G051882	#N/A	#N/A	#N/A	#N/A	#N/A	#N/A	#N/A	#N/A	#N/A	#N/A	#N/A	#N/A	#N/A	#N/A	#N/A	#N/A	#N/A	#N/A	#N/A	#N/A	#N/A	#N/A	#N/A	#N/A	#N/A	#N/A	#N/A
13	GRMZM2G062618	EntrezGene	#N/A	#N/A	GO	#N/A	#N/A	GenBank	#N/A	#N/A	MaizeGDB_GenBank	#N/A	#N/A	RefSeq_dna	#N/A	#N/A	RefSeq_peptide	#N/A	#N/A	UniGene	Zm.133392	Clone 1467129 mRNA sequence	Uniprot/SPTREMBL	#N/A	#N/A	Uniprot/SWISSPROT	#N/A	#N/A
14	GRMZM2G066791	EntrezGene	#N/A	#N/A	GO	GO:0016020;GO:0006810;GO:0005215	membrane;transport;transporter activity	GenBank	#N/A	#N/A	MaizeGDB_GenBank	#N/A	#N/A	RefSeq_dna	#N/A	#N/A	RefSeq_peptide	#N/A	#N/A	UniGene	Zm.97877	Transcribed locus, weakly similar to NP_001061650.1 Os08g0367300 [Oryza sativa (japonica cultivar-group)]	Uniprot/SPTREMBL	#N/A	#N/A	Uniprot/SWISSPROT	#N/A	#N/A
15	GRMZM2G066865	EntrezGene	#N/A	#N/A	GO	GO:0016020;GO:0006810;GO:0005215	membrane;transport;transporter activity	GenBank	#N/A	#N/A	MaizeGDB_GenBank	#N/A	#N/A	RefSeq_dna	#N/A	#N/A	RefSeq_peptide	#N/A	#N/A	UniGene	Zm.97877	Transcribed locus, weakly similar to NP_001061650.1 Os08g0367300 [Oryza sativa (japonica cultivar-group)]	Uniprot/SPTREMBL	#N/A	#N/A	Uniprot/SWISSPROT	#N/A	#N/A
16	GRMZM2G067974	EntrezGene	#N/A	#N/A	GO	GO:0003677;GO:0006306	DNA binding;DNA methylation	GenBank	#N/A	#N/A	MaizeGDB_GenBank	#N/A	#N/A	RefSeq_dna	NM_001151690	hypothetical protein LOC100278397 (LOC100278397), mRNA	RefSeq_peptide	#N/A	#N/A	UniGene	Zm.131128	Hypothetical protein LOC100278397	Uniprot/SPTREMBL	#N/A	#N/A	Uniprot/SWISSPROT	#N/A	#N/A
17	GRMZM2G071226	EntrezGene	#N/A	#N/A	GO	GO:0016020;GO:0006810;GO:0005215	membrane;transport;transporter activity	GenBank	#N/A	#N/A	MaizeGDB_GenBank	#N/A	#N/A	RefSeq_dna	#N/A	#N/A	RefSeq_peptide	#N/A	#N/A	UniGene	Zm.97877	Transcribed locus, weakly similar to NP_001061650.1 Os08g0367300 [Oryza sativa (japonica cultivar-group)]	Uniprot/SPTREMBL	#N/A	#N/A	Uniprot/SWISSPROT	#N/A	#N/A
18	GRMZM2G078441	EntrezGene	#N/A	#N/A	GO	GO:0045735	nutrient reservoir activity	GenBank	#N/A	#N/A	MaizeGDB_GenBank	#N/A	#N/A	RefSeq_dna	#N/A	#N/A	RefSeq_peptide	#N/A	#N/A	UniGene	Zm.92932	Clone EL01N0427C11 mRNA sequence	Uniprot/SPTREMBL	#N/A	#N/A	Uniprot/SWISSPROT	#N/A	#N/A
19	GRMZM2G083156	#N/A	#N/A	#N/A	#N/A	#N/A	#N/A	#N/A	#N/A	#N/A	#N/A	#N/A	#N/A	#N/A	#N/A	#N/A	#N/A	#N/A	#N/A	#N/A	#N/A	#N/A	#N/A	#N/A	#N/A	#N/A	#N/A	#N/A
20	GRMZM2G085661	EntrezGene	100192631	benzoxazinone synthesis2	GO	GO:0009055;GO:0020037;GO:0005506;GO:0004497;GO:0055114	electron carrier activity;heme binding;iron ion binding;monooxygenase activity;oxidation reduction	GenBank	#N/A	#N/A	MaizeGDB_GenBank	#N/A	#N/A	RefSeq_dna	#N/A	#N/A	RefSeq_peptide	NP_001131317	benzoxazinone synthesis2	UniGene	Zm.79291;Zm.101242	Benzoxazinone synthesis2;Transcribed locus, moderately similar to NP_001131317.1 benzoxazinone synthesis2 [Zea mays]	Uniprot/SPTREMBL	C0P9Q3;C0PGU0;B4FC25	Putative uncharacterized protein ;Putative uncharacterized protein ;Putative uncharacterized protein	Uniprot/SWISSPROT	Q43257	Cytochrome P450 71C4 (EC 1.14.-.-)(Protein benzoxazineless 2)
21	GRMZM2G096271	EntrezGene	100282485	polcalcin Jun o 2	GO	GO:0005509	calcium ion binding	GenBank	#N/A	#N/A	MaizeGDB_GenBank	#N/A	#N/A	RefSeq_dna	NM_001155394	polcalcin Jun o 2 (LOC100282485), mRNA	RefSeq_peptide	NP_001148866	polcalcin Jun o 2	UniGene	Zm.130289	Polcalcin Jun o 2	Uniprot/SPTREMBL	B6T7W4	Polcalcin Jun o 2	Uniprot/SWISSPROT	#N/A	#N/A
22	GRMZM2G096868	#N/A	#N/A	#N/A	#N/A	#N/A	#N/A	#N/A	#N/A	#N/A	#N/A	#N/A	#N/A	#N/A	#N/A	#N/A	#N/A	#N/A	#N/A	#N/A	#N/A	#N/A	#N/A	#N/A	#N/A	#N/A	#N/A	#N/A
23	GRMZM2G106980	EntrezGene	#N/A	#N/A	GO	#N/A	#N/A	GenBank	#N/A	#N/A	MaizeGDB_GenBank	#N/A	#N/A	RefSeq_dna	#N/A	#N/A	RefSeq_peptide	#N/A	#N/A	UniGene	#N/A	#N/A	Uniprot/SPTREMBL	C0PGB7;B8A0W2	Putative uncharacterized protein ;Putative uncharacterized protein	Uniprot/SWISSPROT	#N/A	#N/A
24	GRMZM2G107469	EntrezGene	#N/A	#N/A	GO	GO:0016829;GO:0006520	lyase activity;cellular amino acid metabolic process	GenBank	#N/A	#N/A	MaizeGDB_GenBank	#N/A	#N/A	RefSeq_dna	#N/A	#N/A	RefSeq_peptide	#N/A	#N/A	UniGene	#N/A	#N/A	Uniprot/SPTREMBL	#N/A	#N/A	Uniprot/SWISSPROT	#N/A	#N/A
25	GRMZM2G108859	EntrezGene	#N/A	#N/A	GO	GO:0005634;GO:0003677;GO:0006355;GO:0004879	nucleus;DNA binding;regulation of transcription, DNA-dependent;ligand-dependent nuclear receptor activity	GenBank	#N/A	#N/A	MaizeGDB_GenBank	#N/A	#N/A	RefSeq_dna	#N/A	#N/A	RefSeq_peptide	#N/A	#N/A	UniGene	Zm.98163;Zm.83984;Zm.37487	Clone 299368 mRNA sequence;Transcribed locus, weakly similar to NP_001052404.1 Os04g0298700 [Oryza sativa (japonica cultivar-group)];Full-length cDNA clone ZM_BFb0316D22	Uniprot/SPTREMBL	#N/A	#N/A	Uniprot/SWISSPROT	#N/A	#N/A
26	GRMZM2G114486	#N/A	#N/A	#N/A	#N/A	#N/A	#N/A	#N/A	#N/A	#N/A	#N/A	#N/A	#N/A	#N/A	#N/A	#N/A	#N/A	#N/A	#N/A	#N/A	#N/A	#N/A	#N/A	#N/A	#N/A	#N/A	#N/A	#N/A
27	GRMZM2G118534	EntrezGene	#N/A	#N/A	GO	#N/A	#N/A	GenBank	#N/A	#N/A	MaizeGDB_GenBank	#N/A	#N/A	RefSeq_dna	#N/A	#N/A	RefSeq_peptide	#N/A	#N/A	UniGene	Zm.85563	Clone 224568 mRNA sequence	Uniprot/SPTREMBL	#N/A	#N/A	Uniprot/SWISSPROT	#N/A	#N/A
28	GRMZM2G122498	EntrezGene	#N/A	#N/A	GO	GO:0009055;GO:0020037;GO:0005506;GO:0004497;GO:0055114	electron carrier activity;heme binding;iron ion binding;monooxygenase activity;oxidation reduction	GenBank	#N/A	#N/A	MaizeGDB_GenBank	#N/A	#N/A	RefSeq_dna	#N/A	#N/A	RefSeq_peptide	#N/A	#N/A	UniGene	#N/A	#N/A	Uniprot/SPTREMBL	#N/A	#N/A	Uniprot/SWISSPROT	#N/A	#N/A
29	GRMZM2G127656	EntrezGene	#N/A	#N/A	GO	#N/A	#N/A	GenBank	#N/A	#N/A	MaizeGDB_GenBank	#N/A	#N/A	RefSeq_dna	#N/A	#N/A	RefSeq_peptide	#N/A	#N/A	UniGene	Zm.106534	Transcribed locus	Uniprot/SPTREMBL	#N/A	#N/A	Uniprot/SWISSPROT	#N/A	#N/A
30	GRMZM2G131421	EntrezGene	#N/A	#N/A	GO	#N/A	#N/A	GenBank	#N/A	#N/A	MaizeGDB_GenBank	#N/A	#N/A	RefSeq_dna	#N/A	#N/A	RefSeq_peptide	#N/A	#N/A	UniGene	Zm.94775	Hypothetical protein LOC100193182	Uniprot/SPTREMBL	#N/A	#N/A	Uniprot/SWISSPROT	#N/A	#N/A
31	GRMZM2G137964	EntrezGene	100216742	hypothetical protein LOC100216742	GO	#N/A	#N/A	GenBank	#N/A	#N/A	MaizeGDB_GenBank	#N/A	#N/A	RefSeq_dna	#N/A	#N/A	RefSeq_peptide	NP_001136618	hypothetical protein LOC100216742	UniGene	#N/A	#N/A	Uniprot/SPTREMBL	B4FJI6	Putative uncharacterized protein	Uniprot/SWISSPROT	#N/A	#N/A
32	GRMZM2G161530	#N/A	#N/A	#N/A	#N/A	#N/A	#N/A	#N/A	#N/A	#N/A	#N/A	#N/A	#N/A	#N/A	#N/A	#N/A	#N/A	#N/A	#N/A	#N/A	#N/A	#N/A	#N/A	#N/A	#N/A	#N/A	#N/A	#N/A
33	GRMZM2G177349	EntrezGene	#N/A	#N/A	GO	GO:0016747	transferase activity, transferring acyl groups other than amino-acyl groups	GenBank	#N/A	#N/A	MaizeGDB_GenBank	#N/A	#N/A	RefSeq_dna	#N/A	#N/A	RefSeq_peptide	#N/A	#N/A	UniGene	#N/A	#N/A	Uniprot/SPTREMBL	#N/A	#N/A	Uniprot/SWISSPROT	#N/A	#N/A
34	GRMZM2G331417	EntrezGene	#N/A	#N/A	GO	GO:0033179;GO:0015986;GO:0015078	proton-transporting V-type ATPase, V0 domain;ATP synthesis coupled proton transport;hydrogen ion transmembrane transporter activity	GenBank	#N/A	#N/A	MaizeGDB_GenBank	#N/A	#N/A	RefSeq_dna	#N/A	#N/A	RefSeq_peptide	#N/A	#N/A	UniGene	#N/A	#N/A	Uniprot/SPTREMBL	#N/A	#N/A	Uniprot/SWISSPROT	#N/A	#N/A
35	GRMZM2G341171	#N/A	#N/A	#N/A	#N/A	#N/A	#N/A	#N/A	#N/A	#N/A	#N/A	#N/A	#N/A	#N/A	#N/A	#N/A	#N/A	#N/A	#N/A	#N/A	#N/A	#N/A	#N/A	#N/A	#N/A	#N/A	#N/A	#N/A
36	GRMZM2G379773	EntrezGene	#N/A	#N/A	GO	GO:0016788;GO:0006629	hydrolase activity, acting on ester bonds;lipid metabolic process	GenBank	#N/A	#N/A	MaizeGDB_GenBank	#N/A	#N/A	RefSeq_dna	#N/A	#N/A	RefSeq_peptide	#N/A	#N/A	UniGene	#N/A	#N/A	Uniprot/SPTREMBL	#N/A	#N/A	Uniprot/SWISSPROT	#N/A	#N/A
37	GRMZM2G416535	#N/A	#N/A	#N/A	#N/A	#N/A	#N/A	#N/A	#N/A	#N/A	#N/A	#N/A	#N/A	#N/A	#N/A	#N/A	#N/A	#N/A	#N/A	#N/A	#N/A	#N/A	#N/A	#N/A	#N/A	#N/A	#N/A	#N/A
38	GRMZM2G424205	EntrezGene	#N/A	#N/A	GO	GO:0016020;GO:0051260	membrane;protein homooligomerization	GenBank	#N/A	#N/A	MaizeGDB_GenBank	#N/A	#N/A	RefSeq_dna	#N/A	#N/A	RefSeq_peptide	#N/A	#N/A	UniGene	#N/A	#N/A	Uniprot/SPTREMBL	#N/A	#N/A	Uniprot/SWISSPROT	#N/A	#N/A
39	GRMZM2G447876	EntrezGene	#N/A	#N/A	GO	#N/A	#N/A	GenBank	#N/A	#N/A	MaizeGDB_GenBank	#N/A	#N/A	RefSeq_dna	#N/A	#N/A	RefSeq_peptide	#N/A	#N/A	UniGene	Zm.96526	Clone 498449 mRNA sequence	Uniprot/SPTREMBL	#N/A	#N/A	Uniprot/SWISSPROT	#N/A	#N/A
40	GRMZM2G577201	#N/A	#N/A	#N/A	#N/A	#N/A	#N/A	#N/A	#N/A	#N/A	#N/A	#N/A	#N/A	#N/A	#N/A	#N/A	#N/A	#N/A	#N/A	#N/A	#N/A	#N/A	#N/A	#N/A	#N/A	#N/A	#N/A	#N/A
41	GRMZM2G700208	EntrezGene	100191178	LOC100191178	GO	GO:0016788;GO:0006629	hydrolase activity, acting on ester bonds;lipid metabolic process	GenBank	#N/A	#N/A	MaizeGDB_GenBank	#N/A	#N/A	RefSeq_dna	NM_001136613	LOC100191178 (TIDP3581), mRNA	RefSeq_peptide	NP_001130085	hypothetical protein LOC100191178	UniGene	Zm.4324	LOC100191178	Uniprot/SPTREMBL	B6TJQ3;B4F7W6	GDSL-motif lipase/hydrolase-like protein ;Putative uncharacterized protein	Uniprot/SWISSPROT	#N/A	#N/A
42	PMI	#N/A	#N/A	#N/A	#N/A	#N/A	#N/A	#N/A	#N/A	#N/A	#N/A	#N/A	#N/A	#N/A	#N/A	#N/A	#N/A	#N/A	#N/A	#N/A	#N/A	#N/A	#N/A	#N/A	#N/A	#N/A	#N/A	#N/A

## Sheet: Node 5 UP
	gene	EntrezGene	EG_Accession	EG_Description	GeneOntology	GO_Accession	GO_Annotation	GenBank	GB_Accession	GB_Description	MaizeGDB_GenBank	MGB_Accession	MGB_Description	RefSeq_dna	RS_Accession	RS_Description	RefSeq_peptide	RSP_Accession	RSP_Description	UniGene	UG_Accession	UG_Description	Uniprot.SPTREMBL	Trembl_Accession	Trembl_Description	Uniprot.SWISSPROT	SP_Accession	SP_Description
1	cT6PP	#N/A	#N/A	#N/A	#N/A	#N/A	#N/A	#N/A	#N/A	#N/A	#N/A	#N/A	#N/A	#N/A	#N/A	#N/A	#N/A	#N/A	#N/A	#N/A	#N/A	#N/A	#N/A	#N/A	#N/A	#N/A	#N/A	#N/A
2	GRMZM2G006290	EntrezGene	#N/A	#N/A	GO	GO:0016021;GO:0008236	integral to membrane;serine-type peptidase activity	GenBank	#N/A	#N/A	MaizeGDB_GenBank	#N/A	#N/A	RefSeq_dna	#N/A	#N/A	RefSeq_peptide	#N/A	#N/A	UniGene	#N/A	#N/A	Uniprot/SPTREMBL	#N/A	#N/A	Uniprot/SWISSPROT	#N/A	#N/A
3	GRMZM2G006853	EntrezGene	100284970	thaumatin-like protein	GO	#N/A	#N/A	GenBank	#N/A	#N/A	MaizeGDB_GenBank	#N/A	#N/A	RefSeq_dna	NM_001157865	thaumatin-like protein (LOC100284970), mRNA	RefSeq_peptide	NP_001151337	thaumatin-like protein	UniGene	Zm.8726	Thaumatin-like protein	Uniprot/SPTREMBL	B4FVM0	Putative uncharacterized proteinThaumatin-like protein ;	Uniprot/SWISSPROT	#N/A	#N/A
4	GRMZM2G010494	EntrezGene	#N/A	#N/A	GO	GO:0008152;GO:0003824;GO:0004802	metabolic process;catalytic activity;transketolase activity	GenBank	#N/A	#N/A	MaizeGDB_GenBank	#N/A	#N/A	RefSeq_dna	#N/A	#N/A	RefSeq_peptide	#N/A	#N/A	UniGene	Zm.124451	Clone 460505 mRNA sequence	Uniprot/SPTREMBL	#N/A	#N/A	Uniprot/SWISSPROT	#N/A	#N/A
5	GRMZM2G012464	#N/A	#N/A	#N/A	#N/A	#N/A	#N/A	#N/A	#N/A	#N/A	#N/A	#N/A	#N/A	#N/A	#N/A	#N/A	#N/A	#N/A	#N/A	#N/A	#N/A	#N/A	#N/A	#N/A	#N/A	#N/A	#N/A	#N/A
6	GRMZM2G013302	EntrezGene	#N/A	#N/A	GO	GO:0050825;GO:0005634;GO:0003677;GO:0006355;GO:0050826;GO:0042309;GO:0004879	ice binding;nucleus;DNA binding;regulation of transcription, DNA-dependent;response to freezing;homoiothermy;ligand-dependent nuclear receptor activity	GenBank	#N/A	#N/A	MaizeGDB_GenBank	#N/A	#N/A	RefSeq_dna	#N/A	#N/A	RefSeq_peptide	#N/A	#N/A	UniGene	Zm.134123	Clone 385058 mRNA sequence	Uniprot/SPTREMBL	#N/A	#N/A	Uniprot/SWISSPROT	#N/A	#N/A
7	GRMZM2G013398	EntrezGene	#N/A	#N/A	GO	#N/A	#N/A	GenBank	#N/A	#N/A	MaizeGDB_GenBank	#N/A	#N/A	RefSeq_dna	#N/A	#N/A	RefSeq_peptide	#N/A	#N/A	UniGene	Zm.99275	TSA: Zea mays contig26219, mRNA sequence	Uniprot/SPTREMBL	#N/A	#N/A	Uniprot/SWISSPROT	#N/A	#N/A
8	GRMZM2G017299	EntrezGene	#N/A	#N/A	GO	GO:0006541;GO:0016763;GO:0009058;GO:0000105;GO:0009236;GO:0003824;GO:0005737	glutamine metabolic process;transferase activity, transferring pentosyl groups;biosynthetic process;histidine biosynthetic process;cobalamin biosynthetic process;catalytic activity;cytoplasm	GenBank	#N/A	#N/A	MaizeGDB_GenBank	#N/A	#N/A	RefSeq_dna	#N/A	#N/A	RefSeq_peptide	#N/A	#N/A	UniGene	#N/A	#N/A	Uniprot/SPTREMBL	#N/A	#N/A	Uniprot/SWISSPROT	#N/A	#N/A
9	GRMZM2G019413	EntrezGene	100192093;100281672	hypothetical protein LOC100192093;nodulin-like protein	GO	GO:0016020;GO:0006835;GO:0017153	membrane;dicarboxylic acid transport;sodium:dicarboxylate symporter activity	GenBank	#N/A	#N/A	MaizeGDB_GenBank	#N/A	#N/A	RefSeq_dna	NM_001137516;NM_001154592	hypothetical protein LOC100192093 (LOC100192093), mRNA;nodulin-like protein (LOC100281672), mRNA	RefSeq_peptide	NP_001130988;NP_001148064	hypothetical protein LOC100192093 ;nodulin-like protein	UniGene	Zm.135054;Zm.139732	Nodulin-like protein;Hypothetical protein LOC100192093	Uniprot/SPTREMBL	B6SXN8;B4FBB1	Nodulin-like protein ;Putative uncharacterized protein	Uniprot/SWISSPROT	#N/A	#N/A
10	GRMZM2G029780	EntrezGene	100279360	hypothetical protein LOC100279360	GO	GO:0004252;GO:0006508;GO:0042802;GO:0043086	serine-type endopeptidase activity;proteolysis;identical protein binding;negative regulation of catalytic activity	GenBank	#N/A	#N/A	MaizeGDB_GenBank	#N/A	#N/A	RefSeq_dna	NM_001152377	hypothetical protein LOC100279360 (LOC100279360), mRNA	RefSeq_peptide	NP_001145849	hypothetical protein LOC100279360	UniGene	Zm.137239	Hypothetical protein LOC100279360	Uniprot/SPTREMBL	B7ZXS4	Putative uncharacterized protein	Uniprot/SWISSPROT	#N/A	#N/A
11	GRMZM2G066274	EntrezGene	#N/A	#N/A	GO	GO:0005515	protein binding	GenBank	#N/A	#N/A	MaizeGDB_GenBank	#N/A	#N/A	RefSeq_dna	#N/A	#N/A	RefSeq_peptide	#N/A	#N/A	UniGene	#N/A	#N/A	Uniprot/SPTREMBL	#N/A	#N/A	Uniprot/SWISSPROT	#N/A	#N/A
12	GRMZM2G066791	EntrezGene	#N/A	#N/A	GO	GO:0016020;GO:0006810;GO:0005215	membrane;transport;transporter activity	GenBank	#N/A	#N/A	MaizeGDB_GenBank	#N/A	#N/A	RefSeq_dna	#N/A	#N/A	RefSeq_peptide	#N/A	#N/A	UniGene	Zm.97877	Transcribed locus, weakly similar to NP_001061650.1 Os08g0367300 [Oryza sativa (japonica cultivar-group)]	Uniprot/SPTREMBL	#N/A	#N/A	Uniprot/SWISSPROT	#N/A	#N/A
13	GRMZM2G066865	EntrezGene	#N/A	#N/A	GO	GO:0016020;GO:0006810;GO:0005215	membrane;transport;transporter activity	GenBank	#N/A	#N/A	MaizeGDB_GenBank	#N/A	#N/A	RefSeq_dna	#N/A	#N/A	RefSeq_peptide	#N/A	#N/A	UniGene	Zm.97877	Transcribed locus, weakly similar to NP_001061650.1 Os08g0367300 [Oryza sativa (japonica cultivar-group)]	Uniprot/SPTREMBL	#N/A	#N/A	Uniprot/SWISSPROT	#N/A	#N/A
14	GRMZM2G067974	EntrezGene	#N/A	#N/A	GO	GO:0003677;GO:0006306	DNA binding;DNA methylation	GenBank	#N/A	#N/A	MaizeGDB_GenBank	#N/A	#N/A	RefSeq_dna	NM_001151690	hypothetical protein LOC100278397 (LOC100278397), mRNA	RefSeq_peptide	#N/A	#N/A	UniGene	Zm.131128	Hypothetical protein LOC100278397	Uniprot/SPTREMBL	#N/A	#N/A	Uniprot/SWISSPROT	#N/A	#N/A
15	GRMZM2G071226	EntrezGene	#N/A	#N/A	GO	GO:0016020;GO:0006810;GO:0005215	membrane;transport;transporter activity	GenBank	#N/A	#N/A	MaizeGDB_GenBank	#N/A	#N/A	RefSeq_dna	#N/A	#N/A	RefSeq_peptide	#N/A	#N/A	UniGene	Zm.97877	Transcribed locus, weakly similar to NP_001061650.1 Os08g0367300 [Oryza sativa (japonica cultivar-group)]	Uniprot/SPTREMBL	#N/A	#N/A	Uniprot/SWISSPROT	#N/A	#N/A
16	GRMZM2G086117	#N/A	#N/A	#N/A	#N/A	#N/A	#N/A	#N/A	#N/A	#N/A	#N/A	#N/A	#N/A	#N/A	#N/A	#N/A	#N/A	#N/A	#N/A	#N/A	#N/A	#N/A	#N/A	#N/A	#N/A	#N/A	#N/A	#N/A
17	GRMZM2G086946	EntrezGene	#N/A	#N/A	GO	#N/A	#N/A	GenBank	#N/A	#N/A	MaizeGDB_GenBank	#N/A	#N/A	RefSeq_dna	#N/A	#N/A	RefSeq_peptide	#N/A	#N/A	UniGene	Zm.20702	Clone 502969 mRNA sequence	Uniprot/SPTREMBL	#N/A	#N/A	Uniprot/SWISSPROT	#N/A	#N/A
18	GRMZM2G096868	#N/A	#N/A	#N/A	#N/A	#N/A	#N/A	#N/A	#N/A	#N/A	#N/A	#N/A	#N/A	#N/A	#N/A	#N/A	#N/A	#N/A	#N/A	#N/A	#N/A	#N/A	#N/A	#N/A	#N/A	#N/A	#N/A	#N/A
19	GRMZM2G101149	#N/A	#N/A	#N/A	#N/A	#N/A	#N/A	#N/A	#N/A	#N/A	#N/A	#N/A	#N/A	#N/A	#N/A	#N/A	#N/A	#N/A	#N/A	#N/A	#N/A	#N/A	#N/A	#N/A	#N/A	#N/A	#N/A	#N/A
20	GRMZM2G106980	EntrezGene	#N/A	#N/A	GO	#N/A	#N/A	GenBank	#N/A	#N/A	MaizeGDB_GenBank	#N/A	#N/A	RefSeq_dna	#N/A	#N/A	RefSeq_peptide	#N/A	#N/A	UniGene	#N/A	#N/A	Uniprot/SPTREMBL	C0PGB7;B8A0W2	Putative uncharacterized protein ;Putative uncharacterized protein	Uniprot/SWISSPROT	#N/A	#N/A
21	GRMZM2G107469	EntrezGene	#N/A	#N/A	GO	GO:0016829;GO:0006520	lyase activity;cellular amino acid metabolic process	GenBank	#N/A	#N/A	MaizeGDB_GenBank	#N/A	#N/A	RefSeq_dna	#N/A	#N/A	RefSeq_peptide	#N/A	#N/A	UniGene	#N/A	#N/A	Uniprot/SPTREMBL	#N/A	#N/A	Uniprot/SWISSPROT	#N/A	#N/A
22	GRMZM2G114486	#N/A	#N/A	#N/A	#N/A	#N/A	#N/A	#N/A	#N/A	#N/A	#N/A	#N/A	#N/A	#N/A	#N/A	#N/A	#N/A	#N/A	#N/A	#N/A	#N/A	#N/A	#N/A	#N/A	#N/A	#N/A	#N/A	#N/A
23	GRMZM2G114820	EntrezGene	#N/A	#N/A	GO	GO:0007186;GO:0003677;GO:0006355;GO:0016021;GO:0004974;GO:0003700	G-protein coupled receptor protein signaling pathway;DNA binding;regulation of transcription, DNA-dependent;integral to membrane;leukotriene receptor activity;transcription factor activity	GenBank	#N/A	#N/A	MaizeGDB_GenBank	#N/A	#N/A	RefSeq_dna	#N/A	#N/A	RefSeq_peptide	#N/A	#N/A	UniGene	#N/A	#N/A	Uniprot/SPTREMBL	#N/A	#N/A	Uniprot/SWISSPROT	#N/A	#N/A
24	GRMZM2G117989	EntrezGene	#N/A	#N/A	GO	GO:0050832;GO:0042742	defense response to fungus;defense response to bacterium	GenBank	#N/A	#N/A	MaizeGDB_GenBank	#N/A	#N/A	RefSeq_dna	#N/A	#N/A	RefSeq_peptide	#N/A	#N/A	UniGene	Zm.46430;Zm.153977	Transcribed locus;TSA: Zea mays contig35653, mRNA sequence	Uniprot/SPTREMBL	#N/A	#N/A	Uniprot/SWISSPROT	#N/A	#N/A
25	GRMZM2G118534	EntrezGene	#N/A	#N/A	GO	#N/A	#N/A	GenBank	#N/A	#N/A	MaizeGDB_GenBank	#N/A	#N/A	RefSeq_dna	#N/A	#N/A	RefSeq_peptide	#N/A	#N/A	UniGene	Zm.85563	Clone 224568 mRNA sequence	Uniprot/SPTREMBL	#N/A	#N/A	Uniprot/SWISSPROT	#N/A	#N/A
26	GRMZM2G122498	EntrezGene	#N/A	#N/A	GO	GO:0009055;GO:0020037;GO:0005506;GO:0004497;GO:0055114	electron carrier activity;heme binding;iron ion binding;monooxygenase activity;oxidation reduction	GenBank	#N/A	#N/A	MaizeGDB_GenBank	#N/A	#N/A	RefSeq_dna	#N/A	#N/A	RefSeq_peptide	#N/A	#N/A	UniGene	#N/A	#N/A	Uniprot/SPTREMBL	#N/A	#N/A	Uniprot/SWISSPROT	#N/A	#N/A
27	GRMZM2G133716	EntrezGene	100381618	hypothetical protein LOC100381618	GO	#N/A	#N/A	GenBank	#N/A	#N/A	MaizeGDB_GenBank	#N/A	#N/A	RefSeq_dna	NM_001174435	hypothetical protein LOC100381618 (LOC100381618), mRNA	RefSeq_peptide	NP_001167906	hypothetical protein LOC100381618	UniGene	Zm.156762;Zm.10662	Hypothetical protein LOC100381618;Clone 1287224 mRNA sequence	Uniprot/SPTREMBL	C0HHG6	Putative uncharacterized protein	Uniprot/SWISSPROT	#N/A	#N/A
28	GRMZM2G138355	EntrezGene	100284751	nudix hydrolase 13	GO	GO:0016787	hydrolase activity	GenBank	#N/A	#N/A	MaizeGDB_GenBank	#N/A	#N/A	RefSeq_dna	NM_001157646	nudix hydrolase 13 (LOC100284751), mRNA	RefSeq_peptide	NP_001151118	nudix hydrolase 13	UniGene	Zm.3263	Nudix hydrolase 13	Uniprot/SPTREMBL	B6SNB9;B6TX41	Nudix hydrolase 13 ;Nudix hydrolase 13	Uniprot/SWISSPROT	#N/A	#N/A
29	GRMZM2G143373	EntrezGene	100281306;100273792	cis-2,3-dihydrobiphenyl-2,3-diol dehydrogenase;hypothetical protein LOC100273792	GO	GO:0009239;GO:0008152;GO:0008667;GO:0055114;GO:0016491	enterobactin biosynthetic process;metabolic process;2,3-dihydro-2,3-dihydroxybenzoate dehydrogenase activity;oxidation reduction;oxidoreductase activity	GenBank	#N/A	#N/A	MaizeGDB_GenBank	#N/A	#N/A	RefSeq_dna	NM_001154224;NM_001148194	cis-2,3-dihydrobiphenyl-2,3-diol dehydrogenase (LOC100281306), mRNA;hypothetical protein LOC100273792 (LOC100273792), mRNA	RefSeq_peptide	NP_001141666;NP_001147696	hypothetical protein LOC100273792 ;cis-2,3-dihydrobiphenyl-2,3-diol dehydrogenase	UniGene	Zm.12033;Zm.136313	Hypothetical protein LOC100273792;Cis-2,3-dihydrobiphenyl-2,3-diol dehydrogenase	Uniprot/SPTREMBL	B4FXH8;B6SU70	Putative uncharacterized protein ;Cis-2,3-dihydrobiphenyl-2,3-diol dehydrogenase	Uniprot/SWISSPROT	#N/A	#N/A
30	GRMZM2G173257	#N/A	#N/A	#N/A	#N/A	#N/A	#N/A	#N/A	#N/A	#N/A	#N/A	#N/A	#N/A	#N/A	#N/A	#N/A	#N/A	#N/A	#N/A	#N/A	#N/A	#N/A	#N/A	#N/A	#N/A	#N/A	#N/A	#N/A
31	GRMZM2G177349	EntrezGene	#N/A	#N/A	GO	GO:0016747	transferase activity, transferring acyl groups other than amino-acyl groups	GenBank	#N/A	#N/A	MaizeGDB_GenBank	#N/A	#N/A	RefSeq_dna	#N/A	#N/A	RefSeq_peptide	#N/A	#N/A	UniGene	#N/A	#N/A	Uniprot/SPTREMBL	#N/A	#N/A	Uniprot/SWISSPROT	#N/A	#N/A
32	GRMZM2G331417	EntrezGene	#N/A	#N/A	GO	GO:0033179;GO:0015986;GO:0015078	proton-transporting V-type ATPase, V0 domain;ATP synthesis coupled proton transport;hydrogen ion transmembrane transporter activity	GenBank	#N/A	#N/A	MaizeGDB_GenBank	#N/A	#N/A	RefSeq_dna	#N/A	#N/A	RefSeq_peptide	#N/A	#N/A	UniGene	#N/A	#N/A	Uniprot/SPTREMBL	#N/A	#N/A	Uniprot/SWISSPROT	#N/A	#N/A
33	GRMZM2G379773	EntrezGene	#N/A	#N/A	GO	GO:0016788;GO:0006629	hydrolase activity, acting on ester bonds;lipid metabolic process	GenBank	#N/A	#N/A	MaizeGDB_GenBank	#N/A	#N/A	RefSeq_dna	#N/A	#N/A	RefSeq_peptide	#N/A	#N/A	UniGene	#N/A	#N/A	Uniprot/SPTREMBL	#N/A	#N/A	Uniprot/SWISSPROT	#N/A	#N/A
34	GRMZM2G416535	#N/A	#N/A	#N/A	#N/A	#N/A	#N/A	#N/A	#N/A	#N/A	#N/A	#N/A	#N/A	#N/A	#N/A	#N/A	#N/A	#N/A	#N/A	#N/A	#N/A	#N/A	#N/A	#N/A	#N/A	#N/A	#N/A	#N/A
35	GRMZM2G424205	EntrezGene	#N/A	#N/A	GO	GO:0016020;GO:0051260	membrane;protein homooligomerization	GenBank	#N/A	#N/A	MaizeGDB_GenBank	#N/A	#N/A	RefSeq_dna	#N/A	#N/A	RefSeq_peptide	#N/A	#N/A	UniGene	#N/A	#N/A	Uniprot/SPTREMBL	#N/A	#N/A	Uniprot/SWISSPROT	#N/A	#N/A
36	GRMZM2G447876	EntrezGene	#N/A	#N/A	GO	#N/A	#N/A	GenBank	#N/A	#N/A	MaizeGDB_GenBank	#N/A	#N/A	RefSeq_dna	#N/A	#N/A	RefSeq_peptide	#N/A	#N/A	UniGene	Zm.96526	Clone 498449 mRNA sequence	Uniprot/SPTREMBL	#N/A	#N/A	Uniprot/SWISSPROT	#N/A	#N/A
37	GRMZM2G492296	EntrezGene	#N/A	#N/A	GO	#N/A	#N/A	GenBank	#N/A	#N/A	MaizeGDB_GenBank	#N/A	#N/A	RefSeq_dna	#N/A	#N/A	RefSeq_peptide	#N/A	#N/A	UniGene	#N/A	#N/A	Uniprot/SPTREMBL	B6SSB5	Putative uncharacterized protein	Uniprot/SWISSPROT	#N/A	#N/A
38	GRMZM2G577201	#N/A	#N/A	#N/A	#N/A	#N/A	#N/A	#N/A	#N/A	#N/A	#N/A	#N/A	#N/A	#N/A	#N/A	#N/A	#N/A	#N/A	#N/A	#N/A	#N/A	#N/A	#N/A	#N/A	#N/A	#N/A	#N/A	#N/A
39	GRMZM2G700208	EntrezGene	100191178	LOC100191178	GO	GO:0016788;GO:0006629	hydrolase activity, acting on ester bonds;lipid metabolic process	GenBank	#N/A	#N/A	MaizeGDB_GenBank	#N/A	#N/A	RefSeq_dna	NM_001136613	LOC100191178 (TIDP3581), mRNA	RefSeq_peptide	NP_001130085	hypothetical protein LOC100191178	UniGene	Zm.4324	LOC100191178	Uniprot/SPTREMBL	B6TJQ3;B4F7W6	GDSL-motif lipase/hydrolase-like protein ;Putative uncharacterized protein	Uniprot/SWISSPROT	#N/A	#N/A
40	GRMZM5G814441	EntrezGene	#N/A	#N/A	GO	#N/A	#N/A	GenBank	#N/A	#N/A	MaizeGDB_GenBank	#N/A	#N/A	RefSeq_dna	#N/A	#N/A	RefSeq_peptide	#N/A	#N/A	UniGene	Zm.52342	Clone 457257 mRNA sequence	Uniprot/SPTREMBL	#N/A	#N/A	Uniprot/SWISSPROT	#N/A	#N/A
41	GRMZM5G888999	#N/A	#N/A	#N/A	#N/A	#N/A	#N/A	#N/A	#N/A	#N/A	#N/A	#N/A	#N/A	#N/A	#N/A	#N/A	#N/A	#N/A	#N/A	#N/A	#N/A	#N/A	#N/A	#N/A	#N/A	#N/A	#N/A	#N/A
42	PMI	#N/A	#N/A	#N/A	#N/A	#N/A	#N/A	#N/A	#N/A	#N/A	#N/A	#N/A	#N/A	#N/A	#N/A	#N/A	#N/A	#N/A	#N/A	#N/A	#N/A	#N/A	#N/A	#N/A	#N/A	#N/A	#N/A	#N/A

## Sheet: Node 10 UP
	gene	EntrezGene	EG_Accession	EG_Description	GeneOntology	GO_Accession	GO_Annotation	GenBank	GB_Accession	GB_Description	MaizeGDB_GenBank	MGB_Accession	MGB_Description	RefSeq_dna	RS_Accession	RS_Description	RefSeq_peptide	RSP_Accession	RSP_Description	UniGene	UG_Accession	UG_Description	Uniprot.SPTREMBL	Trembl_Accession	Trembl_Description	Uniprot.SWISSPROT	SP_Accession	SP_Description
1	AC186603.6_FG003	#N/A	#N/A	#N/A	#N/A	#N/A	#N/A	#N/A	#N/A	#N/A	#N/A	#N/A	#N/A	#N/A	#N/A	#N/A	#N/A	#N/A	#N/A	#N/A	#N/A	#N/A	#N/A	#N/A	#N/A	#N/A	#N/A	#N/A
2	AC205274.3_FG001	#N/A	#N/A	#N/A	#N/A	#N/A	#N/A	#N/A	#N/A	#N/A	#N/A	#N/A	#N/A	#N/A	#N/A	#N/A	#N/A	#N/A	#N/A	#N/A	#N/A	#N/A	#N/A	#N/A	#N/A	#N/A	#N/A	#N/A
3	AC205888.4_FG004	#N/A	#N/A	#N/A	#N/A	#N/A	#N/A	#N/A	#N/A	#N/A	#N/A	#N/A	#N/A	#N/A	#N/A	#N/A	#N/A	#N/A	#N/A	#N/A	#N/A	#N/A	#N/A	#N/A	#N/A	#N/A	#N/A	#N/A
4	AC233953.1_FG004	#N/A	#N/A	#N/A	#N/A	#N/A	#N/A	#N/A	#N/A	#N/A	#N/A	#N/A	#N/A	#N/A	#N/A	#N/A	#N/A	#N/A	#N/A	#N/A	#N/A	#N/A	#N/A	#N/A	#N/A	#N/A	#N/A	#N/A
5	cT6PP	#N/A	#N/A	#N/A	#N/A	#N/A	#N/A	#N/A	#N/A	#N/A	#N/A	#N/A	#N/A	#N/A	#N/A	#N/A	#N/A	#N/A	#N/A	#N/A	#N/A	#N/A	#N/A	#N/A	#N/A	#N/A	#N/A	#N/A
6	GRMZM2G003389	EntrezGene	100275619	hypothetical protein LOC100275619	GO	#N/A	#N/A	GenBank	#N/A	#N/A	MaizeGDB_GenBank	#N/A	#N/A	RefSeq_dna	NM_001149667	hypothetical protein LOC100275619 (LOC100275619), mRNA	RefSeq_peptide	NP_001143139	hypothetical protein LOC100275619	UniGene	Zm.14786	Hypothetical protein LOC100275619	Uniprot/SPTREMBL	C0PN04;B6SWQ8	Putative uncharacterized protein ;Putative uncharacterized protein	Uniprot/SWISSPROT	#N/A	#N/A
7	GRMZM2G006290	EntrezGene	#N/A	#N/A	GO	GO:0016021;GO:0008236	integral to membrane;serine-type peptidase activity	GenBank	#N/A	#N/A	MaizeGDB_GenBank	#N/A	#N/A	RefSeq_dna	#N/A	#N/A	RefSeq_peptide	#N/A	#N/A	UniGene	#N/A	#N/A	Uniprot/SPTREMBL	#N/A	#N/A	Uniprot/SWISSPROT	#N/A	#N/A
8	GRMZM2G010636	EntrezGene	#N/A	#N/A	GO	#N/A	#N/A	GenBank	#N/A	#N/A	MaizeGDB_GenBank	#N/A	#N/A	RefSeq_dna	#N/A	#N/A	RefSeq_peptide	#N/A	#N/A	UniGene	Zm.115317	Transcribed locus	Uniprot/SPTREMBL	#N/A	#N/A	Uniprot/SWISSPROT	#N/A	#N/A
9	GRMZM2G012464	#N/A	#N/A	#N/A	#N/A	#N/A	#N/A	#N/A	#N/A	#N/A	#N/A	#N/A	#N/A	#N/A	#N/A	#N/A	#N/A	#N/A	#N/A	#N/A	#N/A	#N/A	#N/A	#N/A	#N/A	#N/A	#N/A	#N/A
10	GRMZM2G012970	EntrezGene	100277584	LOC100277584	GO	#N/A	#N/A	GenBank	#N/A	#N/A	MaizeGDB_GenBank	#N/A	#N/A	RefSeq_dna	NM_001151102	LOC100277584 (pco138313a), mRNA	RefSeq_peptide	NP_001144574	hypothetical protein LOC100277584	UniGene	Zm.55529;Zm.80332;Zm.130873	Transcribed locus;LOC100277584;Transcribed locus, moderately similar to NP_001144574.1 hypothetical protein LOC100277584 [Zea mays]	Uniprot/SPTREMBL	B4FWZ3;B4FLN2	Putative uncharacterized protein ;Putative uncharacterized protein	Uniprot/SWISSPROT	#N/A	#N/A
11	GRMZM2G013987	EntrezGene	100382542	hypothetical protein LOC100382542	GO	#N/A	#N/A	GenBank	#N/A	#N/A	MaizeGDB_GenBank	#N/A	#N/A	RefSeq_dna	NM_001175276	hypothetical protein LOC100382542 (LOC100382542), mRNA	RefSeq_peptide	NP_001168747	hypothetical protein LOC100382542	UniGene	Zm.139906;Zm.22706	Transcribed locus, moderately similar to NP_001168747.1 hypothetical protein LOC100382542 [Zea mays];Hypothetical protein LOC100382542	Uniprot/SPTREMBL	C0P8T9	Putative uncharacterized protein	Uniprot/SWISSPROT	#N/A	#N/A
12	GRMZM2G029780	EntrezGene	100279360	hypothetical protein LOC100279360	GO	GO:0004252;GO:0006508;GO:0042802;GO:0043086	serine-type endopeptidase activity;proteolysis;identical protein binding;negative regulation of catalytic activity	GenBank	#N/A	#N/A	MaizeGDB_GenBank	#N/A	#N/A	RefSeq_dna	NM_001152377	hypothetical protein LOC100279360 (LOC100279360), mRNA	RefSeq_peptide	NP_001145849	hypothetical protein LOC100279360	UniGene	Zm.137239	Hypothetical protein LOC100279360	Uniprot/SPTREMBL	B7ZXS4	Putative uncharacterized protein	Uniprot/SWISSPROT	#N/A	#N/A
13	GRMZM2G039639	EntrezGene	100281135	protein P21	GO	#N/A	#N/A	GenBank	#N/A	#N/A	MaizeGDB_GenBank	#N/A	#N/A	RefSeq_dna	NM_001154054	protein P21 (LOC100281135), mRNA	RefSeq_peptide	NP_001147526	protein P21	UniGene	Zm.23524	Protein P21	Uniprot/SPTREMBL	B6SSJ6	Protein P21	Uniprot/SWISSPROT	#N/A	#N/A
14	GRMZM2G043336	EntrezGene	#N/A	#N/A	GO	GO:0015977;GO:0016984	carbon fixation;ribulose-bisphosphate carboxylase activity	GenBank	#N/A	#N/A	MaizeGDB_GenBank	AJ223470	product:phytase	RefSeq_dna	NM_001148427	hypothetical protein LOC100274046 (LOC100274046), mRNA	RefSeq_peptide	#N/A	#N/A	UniGene	#N/A	#N/A	Uniprot/SPTREMBL	#N/A	#N/A	Uniprot/SWISSPROT	#N/A	#N/A
15	GRMZM2G044194	EntrezGene	100286376;606469;100303828	phytosulfokines 4;phytosulfokine peptide precursor1;phytosulfokines 4	GO	GO:0050825;GO:0008083;GO:0008283;GO:0005576;GO:0050826;GO:0042309	ice binding;growth factor activity;cell proliferation;extracellular region;response to freezing;homoiothermy	GenBank	BK000133;AY842490	product:putative phytosulfokine peptide precursor;product:phytosulfokine peptide precursor	MaizeGDB_GenBank	BK000133;AY842490	product:putative phytosulfokine peptide precursor;product:phytosulfokine peptide precursor	RefSeq_dna	NM_001159263;NM_001165456;NM_001112326	phytosulfokines 4 (LOC100286376), mRNA;phytosulfokines 4 (LOC100303828), mRNA;phytosulfokine peptide precursor1 (psk1), mRNA	RefSeq_peptide	NP_001158928;NP_001105796;NP_001152735	phytosulfokines 4 ;phytosulfokine peptide precursor1 ;phytosulfokines 4	UniGene	Zm.100426	Phytosulfokines 4	Uniprot/SPTREMBL	Q7PC96;B6UIM4;Q4VKK0;B6SGI9	Putative phytosulfokine peptide Precursor ;Phytosulfokines 4 ;Phytosulfokine peptide Precursor ;Phytosulfokines 4	Uniprot/SWISSPROT	#N/A	#N/A
16	GRMZM2G045809	EntrezGene	100273345	hypothetical protein LOC100273345	GO	GO:0048046;GO:0045735;GO:0030145	apoplast;nutrient reservoir activity;manganese ion binding	GenBank	#N/A	#N/A	MaizeGDB_GenBank	#N/A	#N/A	RefSeq_dna	NM_001147786	hypothetical protein LOC100273345 (LOC100273345), mRNA	RefSeq_peptide	NP_001141258	hypothetical protein LOC100273345	UniGene	Zm.93854	Hypothetical protein LOC100273345	Uniprot/SPTREMBL	B4FUT3;B4FZ05;B6TVW2	Germin-like protein subfamily 1 member 17Putative uncharacterized protein ;;Putative uncharacterized protein ;Germin-like protein subfamily 1 member 17	Uniprot/SWISSPROT	#N/A	#N/A
17	GRMZM2G047319	EntrezGene	#N/A	#N/A	GO	GO:0016020;GO:0004252;GO:0006835;GO:0006508;GO:0042802;GO:0017153;GO:0043086	membrane;serine-type endopeptidase activity;dicarboxylic acid transport;proteolysis;identical protein binding;sodium:dicarboxylate symporter activity;negative regulation of catalytic activity	GenBank	#N/A	#N/A	MaizeGDB_GenBank	#N/A	#N/A	RefSeq_dna	#N/A	#N/A	RefSeq_peptide	#N/A	#N/A	UniGene	Zm.79757;Zm.17326;Zm.100711	Transcribed locus, strongly similar to XP_002452918.1 hypothetical protein SORBIDRAFT_04g034950 [Sorghum bicolor];Transcribed locus, moderately similar to XP_002452918.1 hypothetical protein SORBIDRAFT_04g034950 [Sorghum bicolor];Transcribed locus, strongly similar to XP_002452918.1 hypothetical protein SORBIDRAFT_04g034950 [Sorghum bicolor]	Uniprot/SPTREMBL	#N/A	#N/A	Uniprot/SWISSPROT	#N/A	#N/A
18	GRMZM2G048165	EntrezGene	#N/A	#N/A	GO	GO:0004553;GO:0005975;GO:0003824	hydrolase activity, hydrolyzing O-glycosyl compounds;carbohydrate metabolic process;catalytic activity	GenBank	#N/A	#N/A	MaizeGDB_GenBank	#N/A	#N/A	RefSeq_dna	#N/A	#N/A	RefSeq_peptide	#N/A	#N/A	UniGene	#N/A	#N/A	Uniprot/SPTREMBL	#N/A	#N/A	Uniprot/SWISSPROT	#N/A	#N/A
19	GRMZM2G049654	EntrezGene	100278542	hypothetical protein LOC100278542	GO	GO:0005634;GO:0006355	nucleus;regulation of transcription, DNA-dependent	GenBank	#N/A	#N/A	MaizeGDB_GenBank	#N/A	#N/A	RefSeq_dna	NM_001151782	hypothetical protein LOC100278542 (LOC100278542), mRNA	RefSeq_peptide	NP_001145254	hypothetical protein LOC100278542	UniGene	Zm.135329	Hypothetical protein LOC100278542	Uniprot/SPTREMBL	B6UAF9	Putative uncharacterized protein	Uniprot/SWISSPROT	#N/A	#N/A
20	GRMZM2G051012	EntrezGene	#N/A	#N/A	GO	#N/A	#N/A	GenBank	#N/A	#N/A	MaizeGDB_GenBank	#N/A	#N/A	RefSeq_dna	#N/A	#N/A	RefSeq_peptide	#N/A	#N/A	UniGene	Zm.119144;Zm.137914	Full-length cDNA clone ZM_BFb0154J21;Hypothetical protein LOC100279154	Uniprot/SPTREMBL	B4FJ19	Putative uncharacterized protein	Uniprot/SWISSPROT	#N/A	#N/A
21	GRMZM2G053117	#N/A	#N/A	#N/A	#N/A	#N/A	#N/A	#N/A	#N/A	#N/A	#N/A	#N/A	#N/A	#N/A	#N/A	#N/A	#N/A	#N/A	#N/A	#N/A	#N/A	#N/A	#N/A	#N/A	#N/A	#N/A	#N/A	#N/A
22	GRMZM2G064250	EntrezGene	#N/A	#N/A	GO	#N/A	#N/A	GenBank	#N/A	#N/A	MaizeGDB_GenBank	#N/A	#N/A	RefSeq_dna	#N/A	#N/A	RefSeq_peptide	#N/A	#N/A	UniGene	Zm.140241	TSA: Zea mays contig52595, mRNA sequence	Uniprot/SPTREMBL	#N/A	#N/A	Uniprot/SWISSPROT	#N/A	#N/A
23	GRMZM2G066791	EntrezGene	#N/A	#N/A	GO	GO:0016020;GO:0006810;GO:0005215	membrane;transport;transporter activity	GenBank	#N/A	#N/A	MaizeGDB_GenBank	#N/A	#N/A	RefSeq_dna	#N/A	#N/A	RefSeq_peptide	#N/A	#N/A	UniGene	Zm.97877	Transcribed locus, weakly similar to NP_001061650.1 Os08g0367300 [Oryza sativa (japonica cultivar-group)]	Uniprot/SPTREMBL	#N/A	#N/A	Uniprot/SWISSPROT	#N/A	#N/A
24	GRMZM2G066865	EntrezGene	#N/A	#N/A	GO	GO:0016020;GO:0006810;GO:0005215	membrane;transport;transporter activity	GenBank	#N/A	#N/A	MaizeGDB_GenBank	#N/A	#N/A	RefSeq_dna	#N/A	#N/A	RefSeq_peptide	#N/A	#N/A	UniGene	Zm.97877	Transcribed locus, weakly similar to NP_001061650.1 Os08g0367300 [Oryza sativa (japonica cultivar-group)]	Uniprot/SPTREMBL	#N/A	#N/A	Uniprot/SWISSPROT	#N/A	#N/A
25	GRMZM2G071226	EntrezGene	#N/A	#N/A	GO	GO:0016020;GO:0006810;GO:0005215	membrane;transport;transporter activity	GenBank	#N/A	#N/A	MaizeGDB_GenBank	#N/A	#N/A	RefSeq_dna	#N/A	#N/A	RefSeq_peptide	#N/A	#N/A	UniGene	Zm.97877	Transcribed locus, weakly similar to NP_001061650.1 Os08g0367300 [Oryza sativa (japonica cultivar-group)]	Uniprot/SPTREMBL	#N/A	#N/A	Uniprot/SWISSPROT	#N/A	#N/A
26	GRMZM2G075315	EntrezGene	100037814	Bowman-Birk serine protease inhibitor-like	GO	GO:0004867;GO:0005576	serine-type endopeptidase inhibitor activity;extracellular region	GenBank	EF406276	product:putative Bowman-Birk serine protease inhibitor	MaizeGDB_GenBank	#N/A	#N/A	RefSeq_dna	NM_001112514	Bowman-Birk serine protease inhibitor-like (LOC100037814), mRNA	RefSeq_peptide	NP_001105984	putative Bowman-Birk serine protease inhibitor	UniGene	Zm.152580	TSA: Zea mays contig02050, mRNA sequence	Uniprot/SPTREMBL	A3FMA4	Bowman-Birk type trypsin inhibitorPutative Bowman-Birk serine protease inhibitorPutative uncharacterized protein ;;	Uniprot/SWISSPROT	#N/A	#N/A
27	GRMZM2G086946	EntrezGene	#N/A	#N/A	GO	#N/A	#N/A	GenBank	#N/A	#N/A	MaizeGDB_GenBank	#N/A	#N/A	RefSeq_dna	#N/A	#N/A	RefSeq_peptide	#N/A	#N/A	UniGene	Zm.20702	Clone 502969 mRNA sequence	Uniprot/SPTREMBL	#N/A	#N/A	Uniprot/SWISSPROT	#N/A	#N/A
28	GRMZM2G091445	EntrezGene	#N/A	#N/A	GO	GO:0006952	defense response	GenBank	#N/A	#N/A	MaizeGDB_GenBank	AY108107		RefSeq_dna	#N/A	#N/A	RefSeq_peptide	#N/A	#N/A	UniGene	Zm.97081	Transcribed locus, weakly similar to XP_002459041.1 hypothetical protein SORBIDRAFT_03g044940 [Sorghum bicolor]	Uniprot/SPTREMBL	C5JA66	Putative defensin	Uniprot/SWISSPROT	#N/A	#N/A
29	GRMZM2G092474	EntrezGene	100276695	hypothetical protein LOC100276695	GO	#N/A	#N/A	GenBank	#N/A	#N/A	MaizeGDB_GenBank	#N/A	#N/A	RefSeq_dna	NM_001150422	hypothetical protein LOC100276695 (LOC100276695), mRNA	RefSeq_peptide	NP_001143894	hypothetical protein LOC100276695	UniGene	Zm.27514	Hypothetical protein LOC100276695	Uniprot/SPTREMBL	B6TGN8	Putative uncharacterized protein	Uniprot/SWISSPROT	#N/A	#N/A
30	GRMZM2G096868	#N/A	#N/A	#N/A	#N/A	#N/A	#N/A	#N/A	#N/A	#N/A	#N/A	#N/A	#N/A	#N/A	#N/A	#N/A	#N/A	#N/A	#N/A	#N/A	#N/A	#N/A	#N/A	#N/A	#N/A	#N/A	#N/A	#N/A
31	GRMZM2G100732	EntrezGene	#N/A	#N/A	GO	GO:0003677;GO:0005524;GO:0006260;GO:0004003	DNA binding;ATP binding;DNA replication;ATP-dependent DNA helicase activity	GenBank	#N/A	#N/A	MaizeGDB_GenBank	#N/A	#N/A	RefSeq_dna	#N/A	#N/A	RefSeq_peptide	#N/A	#N/A	UniGene	Zm.23716	Transcribed locus, strongly similar to XP_002447007.1 hypothetical protein SORBIDRAFT_06g026800 [Sorghum bicolor]	Uniprot/SPTREMBL	#N/A	#N/A	Uniprot/SWISSPROT	#N/A	#N/A
32	GRMZM2G106980	EntrezGene	#N/A	#N/A	GO	#N/A	#N/A	GenBank	#N/A	#N/A	MaizeGDB_GenBank	#N/A	#N/A	RefSeq_dna	#N/A	#N/A	RefSeq_peptide	#N/A	#N/A	UniGene	#N/A	#N/A	Uniprot/SPTREMBL	C0PGB7;B8A0W2	Putative uncharacterized protein ;Putative uncharacterized protein	Uniprot/SWISSPROT	#N/A	#N/A
33	GRMZM2G107228	EntrezGene	100273283	hypothetical protein LOC100273283	GO	GO:0006979;GO:0020037;GO:0004601;GO:0055114	response to oxidative stress;heme binding;peroxidase activity;oxidation reduction	GenBank	#N/A	#N/A	MaizeGDB_GenBank	#N/A	#N/A	RefSeq_dna	NM_001147724	hypothetical protein LOC100273283 (LOC100273283), mRNA	RefSeq_peptide	NP_001141196	hypothetical protein LOC100273283	UniGene	Zm.10377	Hypothetical protein LOC100273283	Uniprot/SPTREMBL	B4FU88	Putative uncharacterized protein	Uniprot/SWISSPROT	#N/A	#N/A
34	GRMZM2G114486	#N/A	#N/A	#N/A	#N/A	#N/A	#N/A	#N/A	#N/A	#N/A	#N/A	#N/A	#N/A	#N/A	#N/A	#N/A	#N/A	#N/A	#N/A	#N/A	#N/A	#N/A	#N/A	#N/A	#N/A	#N/A	#N/A	#N/A
35	GRMZM2G115329	EntrezGene	#N/A	#N/A	GO	#N/A	#N/A	GenBank	#N/A	#N/A	MaizeGDB_GenBank	#N/A	#N/A	RefSeq_dna	#N/A	#N/A	RefSeq_peptide	#N/A	#N/A	UniGene	Zm.20563	Hypothetical protein LOC100275144	Uniprot/SPTREMBL	B6T0H5	Putative uncharacterized protein	Uniprot/SWISSPROT	#N/A	#N/A
36	GRMZM2G117989	EntrezGene	#N/A	#N/A	GO	GO:0050832;GO:0042742	defense response to fungus;defense response to bacterium	GenBank	#N/A	#N/A	MaizeGDB_GenBank	#N/A	#N/A	RefSeq_dna	#N/A	#N/A	RefSeq_peptide	#N/A	#N/A	UniGene	Zm.46430;Zm.153977	Transcribed locus;TSA: Zea mays contig35653, mRNA sequence	Uniprot/SPTREMBL	#N/A	#N/A	Uniprot/SWISSPROT	#N/A	#N/A
37	GRMZM2G118534	EntrezGene	#N/A	#N/A	GO	#N/A	#N/A	GenBank	#N/A	#N/A	MaizeGDB_GenBank	#N/A	#N/A	RefSeq_dna	#N/A	#N/A	RefSeq_peptide	#N/A	#N/A	UniGene	Zm.85563	Clone 224568 mRNA sequence	Uniprot/SPTREMBL	#N/A	#N/A	Uniprot/SWISSPROT	#N/A	#N/A
38	GRMZM2G122498	EntrezGene	#N/A	#N/A	GO	GO:0009055;GO:0020037;GO:0005506;GO:0004497;GO:0055114	electron carrier activity;heme binding;iron ion binding;monooxygenase activity;oxidation reduction	GenBank	#N/A	#N/A	MaizeGDB_GenBank	#N/A	#N/A	RefSeq_dna	#N/A	#N/A	RefSeq_peptide	#N/A	#N/A	UniGene	#N/A	#N/A	Uniprot/SPTREMBL	#N/A	#N/A	Uniprot/SWISSPROT	#N/A	#N/A
39	GRMZM2G133370	EntrezGene	542025	basal layer antifungal peptide	GO	#N/A	#N/A	GenBank	#N/A	#N/A	MaizeGDB_GenBank	#N/A	#N/A	RefSeq_dna	NM_001111671	basal layer antifungal peptide (bap-3b), mRNA	RefSeq_peptide	NP_001105141	basal layer antifungal peptide	UniGene	Zm.322;Zm.157653	Basal layer antifungal peptide;TSA: Zea mays cultivar W22 CL122Contig1.betc, mRNA sequence	Uniprot/SPTREMBL	Q9FER0	Basal layer antifungal peptide Precursor	Uniprot/SWISSPROT	#N/A	#N/A
40	GRMZM2G136372	EntrezGene	100284970	thaumatin-like protein	GO	#N/A	#N/A	GenBank	#N/A	#N/A	MaizeGDB_GenBank	#N/A	#N/A	RefSeq_dna	#N/A	#N/A	RefSeq_peptide	NP_001151337	thaumatin-like protein	UniGene	#N/A	#N/A	Uniprot/SPTREMBL	B4FVM0	Putative uncharacterized proteinThaumatin-like protein ;	Uniprot/SWISSPROT	#N/A	#N/A
41	GRMZM2G156632	EntrezGene	100281975;542729	Bowman-Birk type wound-induced proteinase inhibitor WIP1;wound induced protein1	GO	GO:0004867;GO:0005576	serine-type endopeptidase inhibitor activity;extracellular region	GenBank	#N/A	#N/A	MaizeGDB_GenBank	#N/A	#N/A	RefSeq_dna	NM_001154892;NM_001112240	Bowman-Birk type wound-induced proteinase inhibitor WIP1 (LOC100281975), mRNA;wound induced protein1 (wip1), mRNA	RefSeq_peptide	NP_001148364;NP_001105710	Bowman-Birk type wound-induced proteinase inhibitor WIP1 ;Bowman-Birk type wound-induced proteinase inhibitor WIP1 precursor	UniGene	Zm.140771;Zm.103508;Zm.101456;Zm.144202	Wound-induced protease inhibitor;TSA: Zea mays contig59291, mRNA sequence;Bowman-Birk type wound-induced proteinase inhibitor WIP1;TSA: Zea mays contig57018, mRNA sequence	Uniprot/SPTREMBL	Q946G5;Q93WE5;B8QY42;Q7FU43;B8QY61;B8QY59;B8QYA9;Q946G7;B8QYB8;Q93V98;Q7FU57;Q93VC0;Q946H1;B8QY48;B8QYB6;Q71QH3;Q946G8;B8QY37;Q93VC2;B8QY63;Q93V97;Q93WE6;B8QYB4;B8QY55;Q93V45;Q946G9;Q0GQW7;Q946H3;Q946H2;Q946G6;Q7FU61	Wound-induced protease inhibitor ;Wound-induced protease inhibitor ;Wound-induced serine protease inhibitor ;Wound-induced protease inhibitor ;Wound-induced serine protease inhibitor ;Wound-induced serine protease inhibitor ;Wound-induced serine protease inhibitor ;Wound-induced protease inhibitorWound-induced serine protease inhibitor ;;Wound-induced serine protease inhibitor ;Wound-induced prot…	Uniprot/SWISSPROT	P31862	Bowman-Birk type wound-induced proteinase inhibitor WIP1 Precursor
42	GRMZM2G162359	EntrezGene	100274481	hypothetical protein LOC100274481	GO	GO:0004553;GO:0005975	hydrolase activity, hydrolyzing O-glycosyl compounds;carbohydrate metabolic process	GenBank	#N/A	#N/A	MaizeGDB_GenBank	#N/A	#N/A	RefSeq_dna	NM_001148840	hypothetical protein LOC100274481 (LOC100274481), mRNA	RefSeq_peptide	NP_001142312	hypothetical protein LOC100274481	UniGene	Zm.84867;Zm.137589	Hypothetical protein LOC100274481;Transcribed locus, moderately similar to NP_001142312.1 hypothetical protein LOC100274481 [Zea mays]	Uniprot/SPTREMBL	B4G1C2	Putative uncharacterized protein	Uniprot/SWISSPROT	#N/A	#N/A
43	GRMZM2G331417	EntrezGene	#N/A	#N/A	GO	GO:0033179;GO:0015986;GO:0015078	proton-transporting V-type ATPase, V0 domain;ATP synthesis coupled proton transport;hydrogen ion transmembrane transporter activity	GenBank	#N/A	#N/A	MaizeGDB_GenBank	#N/A	#N/A	RefSeq_dna	#N/A	#N/A	RefSeq_peptide	#N/A	#N/A	UniGene	#N/A	#N/A	Uniprot/SPTREMBL	#N/A	#N/A	Uniprot/SWISSPROT	#N/A	#N/A
44	GRMZM2G371793	EntrezGene	#N/A	#N/A	GO	GO:0003993	acid phosphatase activity	GenBank	#N/A	#N/A	MaizeGDB_GenBank	#N/A	#N/A	RefSeq_dna	#N/A	#N/A	RefSeq_peptide	#N/A	#N/A	UniGene	#N/A	#N/A	Uniprot/SPTREMBL	#N/A	#N/A	Uniprot/SWISSPROT	#N/A	#N/A
45	GRMZM2G379773	EntrezGene	#N/A	#N/A	GO	GO:0016788;GO:0006629	hydrolase activity, acting on ester bonds;lipid metabolic process	GenBank	#N/A	#N/A	MaizeGDB_GenBank	#N/A	#N/A	RefSeq_dna	#N/A	#N/A	RefSeq_peptide	#N/A	#N/A	UniGene	#N/A	#N/A	Uniprot/SPTREMBL	#N/A	#N/A	Uniprot/SWISSPROT	#N/A	#N/A
46	GRMZM2G387360	EntrezGene	100282034;100283691	nonspecific lipid-transfer protein;nonspecific lipid-transfer protein	GO	GO:0050825;GO:0050826;GO:0042309	ice binding;response to freezing;homoiothermy	GenBank	#N/A	#N/A	MaizeGDB_GenBank	#N/A	#N/A	RefSeq_dna	NM_001156592;NM_001154947	nonspecific lipid-transfer protein (LOC100283691), mRNA;nonspecific lipid-transfer protein (LOC100282034), mRNA	RefSeq_peptide	NP_001148419;NP_001150064	nonspecific lipid-transfer protein ;nonspecific lipid-transfer protein	UniGene	Zm.156477	TSA: Zea mays contig58141, mRNA sequence	Uniprot/SPTREMBL	B6T2T4;B6TKN6	Nonspecific lipid-transfer protein ;Nonspecific lipid-transfer protein	Uniprot/SWISSPROT	#N/A	#N/A
47	GRMZM2G391511	EntrezGene	#N/A	#N/A	GO	GO:0004516;GO:0019363	nicotinate phosphoribosyltransferase activity;pyridine nucleotide biosynthetic process	GenBank	#N/A	#N/A	MaizeGDB_GenBank	#N/A	#N/A	RefSeq_dna	#N/A	#N/A	RefSeq_peptide	#N/A	#N/A	UniGene	#N/A	#N/A	Uniprot/SPTREMBL	#N/A	#N/A	Uniprot/SWISSPROT	#N/A	#N/A
48	GRMZM2G406170	EntrezGene	#N/A	#N/A	GO	#N/A	#N/A	GenBank	#N/A	#N/A	MaizeGDB_GenBank	#N/A	#N/A	RefSeq_dna	#N/A	#N/A	RefSeq_peptide	#N/A	#N/A	UniGene	Zm.82732	TSA: Zea mays cultivar W22 CL5Contig2.betc, mRNA sequence	Uniprot/SPTREMBL	#N/A	#N/A	Uniprot/SWISSPROT	#N/A	#N/A
49	GRMZM2G416535	#N/A	#N/A	#N/A	#N/A	#N/A	#N/A	#N/A	#N/A	#N/A	#N/A	#N/A	#N/A	#N/A	#N/A	#N/A	#N/A	#N/A	#N/A	#N/A	#N/A	#N/A	#N/A	#N/A	#N/A	#N/A	#N/A	#N/A
50	GRMZM2G424205	EntrezGene	#N/A	#N/A	GO	GO:0016020;GO:0051260	membrane;protein homooligomerization	GenBank	#N/A	#N/A	MaizeGDB_GenBank	#N/A	#N/A	RefSeq_dna	#N/A	#N/A	RefSeq_peptide	#N/A	#N/A	UniGene	#N/A	#N/A	Uniprot/SPTREMBL	#N/A	#N/A	Uniprot/SWISSPROT	#N/A	#N/A
51	GRMZM2G426271	EntrezGene	#N/A	#N/A	GO	GO:0005488	binding	GenBank	#N/A	#N/A	MaizeGDB_GenBank	#N/A	#N/A	RefSeq_dna	NM_001138832	hypothetical protein LOC100193745 (LOC100193745), mRNA	RefSeq_peptide	#N/A	#N/A	UniGene	Zm.133867;Zm.50812;Zm.31458	Clone 391387 mRNA sequence;Transcribed locus;Hypothetical protein LOC100193745	Uniprot/SPTREMBL	#N/A	#N/A	Uniprot/SWISSPROT	#N/A	#N/A
52	GRMZM2G447876	EntrezGene	#N/A	#N/A	GO	#N/A	#N/A	GenBank	#N/A	#N/A	MaizeGDB_GenBank	#N/A	#N/A	RefSeq_dna	#N/A	#N/A	RefSeq_peptide	#N/A	#N/A	UniGene	Zm.96526	Clone 498449 mRNA sequence	Uniprot/SPTREMBL	#N/A	#N/A	Uniprot/SWISSPROT	#N/A	#N/A
53	GRMZM2G453805	EntrezGene	542525	chitinase chem5	GO	GO:0004553;GO:0006032;GO:0005975;GO:0004568	hydrolase activity, hydrolyzing O-glycosyl compounds;chitin catabolic process;carbohydrate metabolic process;chitinase activity	GenBank	#N/A	#N/A	MaizeGDB_GenBank	#N/A	#N/A	RefSeq_dna	NM_001112071	chitinase chem5 (chn1), mRNA	RefSeq_peptide	NP_001105541	chitinase chem5	UniGene	Zm.95692	Chitinase chem5	Uniprot/SPTREMBL	P93518;B4G1T3	PRm 3 ;Putative uncharacterized protein	Uniprot/SWISSPROT	#N/A	#N/A
54	GRMZM2G474602	#N/A	#N/A	#N/A	#N/A	#N/A	#N/A	#N/A	#N/A	#N/A	#N/A	#N/A	#N/A	#N/A	#N/A	#N/A	#N/A	#N/A	#N/A	#N/A	#N/A	#N/A	#N/A	#N/A	#N/A	#N/A	#N/A	#N/A
55	GRMZM2G577201	#N/A	#N/A	#N/A	#N/A	#N/A	#N/A	#N/A	#N/A	#N/A	#N/A	#N/A	#N/A	#N/A	#N/A	#N/A	#N/A	#N/A	#N/A	#N/A	#N/A	#N/A	#N/A	#N/A	#N/A	#N/A	#N/A	#N/A
56	GRMZM2G700208	EntrezGene	100191178	LOC100191178	GO	GO:0016788;GO:0006629	hydrolase activity, acting on ester bonds;lipid metabolic process	GenBank	#N/A	#N/A	MaizeGDB_GenBank	#N/A	#N/A	RefSeq_dna	NM_001136613	LOC100191178 (TIDP3581), mRNA	RefSeq_peptide	NP_001130085	hypothetical protein LOC100191178	UniGene	Zm.4324	LOC100191178	Uniprot/SPTREMBL	B6TJQ3;B4F7W6	GDSL-motif lipase/hydrolase-like protein ;Putative uncharacterized protein	Uniprot/SWISSPROT	#N/A	#N/A
57	GRMZM5G849149	EntrezGene	100276765	LOC100276765	GO	GO:0005634;GO:0006355	nucleus;regulation of transcription, DNA-dependent	GenBank	#N/A	#N/A	MaizeGDB_GenBank	#N/A	#N/A	RefSeq_dna	NM_001150480	LOC100276765 (cl55469_1), mRNA	RefSeq_peptide	NP_001143952	hypothetical protein LOC100276765	UniGene	Zm.4132	LOC100276765	Uniprot/SPTREMBL	B4FPD3;B6THU6	Putative uncharacterized protein ;Putative uncharacterized protein	Uniprot/SWISSPROT	#N/A	#N/A
58	GRMZM5G888999	#N/A	#N/A	#N/A	#N/A	#N/A	#N/A	#N/A	#N/A	#N/A	#N/A	#N/A	#N/A	#N/A	#N/A	#N/A	#N/A	#N/A	#N/A	#N/A	#N/A	#N/A	#N/A	#N/A	#N/A	#N/A	#N/A	#N/A
59	PMI	#N/A	#N/A	#N/A	#N/A	#N/A	#N/A	#N/A	#N/A	#N/A	#N/A	#N/A	#N/A	#N/A	#N/A	#N/A	#N/A	#N/A	#N/A	#N/A	#N/A	#N/A	#N/A	#N/A	#N/A	#N/A	#N/A	#N/A

## Sheet: Pith 0 UP
	gene	EntrezGene	EG_Accession	EG_Description	GeneOntology	GO_Accession	GO_Annotation	GenBank	GB_Accession	GB_Description	MaizeGDB_GenBank	MGB_Accession	MGB_Description	RefSeq_dna	RS_Accession	RS_Description	RefSeq_peptide	RSP_Accession	RSP_Description	UniGene	UG_Accession	UG_Description	Uniprot.SPTREMBL	Trembl_Accession	Trembl_Description	Uniprot.SWISSPROT	SP_Accession	SP_Description
1	AC148152.3_FG008	#N/A	#N/A	#N/A	#N/A	#N/A	#N/A	#N/A	#N/A	#N/A	#N/A	#N/A	#N/A	#N/A	#N/A	#N/A	#N/A	#N/A	#N/A	#N/A	#N/A	#N/A	#N/A	#N/A	#N/A	#N/A	#N/A	#N/A
2	AC186606.4_FG003	#N/A	#N/A	#N/A	#N/A	#N/A	#N/A	#N/A	#N/A	#N/A	#N/A	#N/A	#N/A	#N/A	#N/A	#N/A	#N/A	#N/A	#N/A	#N/A	#N/A	#N/A	#N/A	#N/A	#N/A	#N/A	#N/A	#N/A
3	AC193786.3_FG005	#N/A	#N/A	#N/A	#N/A	#N/A	#N/A	#N/A	#N/A	#N/A	#N/A	#N/A	#N/A	#N/A	#N/A	#N/A	#N/A	#N/A	#N/A	#N/A	#N/A	#N/A	#N/A	#N/A	#N/A	#N/A	#N/A	#N/A
4	AC195914.2_FG002	#N/A	#N/A	#N/A	#N/A	#N/A	#N/A	#N/A	#N/A	#N/A	#N/A	#N/A	#N/A	#N/A	#N/A	#N/A	#N/A	#N/A	#N/A	#N/A	#N/A	#N/A	#N/A	#N/A	#N/A	#N/A	#N/A	#N/A
5	AC198353.5_FG001	#N/A	#N/A	#N/A	#N/A	#N/A	#N/A	#N/A	#N/A	#N/A	#N/A	#N/A	#N/A	#N/A	#N/A	#N/A	#N/A	#N/A	#N/A	#N/A	#N/A	#N/A	#N/A	#N/A	#N/A	#N/A	#N/A	#N/A
6	AC202129.3_FG001	#N/A	#N/A	#N/A	#N/A	#N/A	#N/A	#N/A	#N/A	#N/A	#N/A	#N/A	#N/A	#N/A	#N/A	#N/A	#N/A	#N/A	#N/A	#N/A	#N/A	#N/A	#N/A	#N/A	#N/A	#N/A	#N/A	#N/A
7	AC202974.3_FG004	#N/A	#N/A	#N/A	#N/A	#N/A	#N/A	#N/A	#N/A	#N/A	#N/A	#N/A	#N/A	#N/A	#N/A	#N/A	#N/A	#N/A	#N/A	#N/A	#N/A	#N/A	#N/A	#N/A	#N/A	#N/A	#N/A	#N/A
8	AC208221.3_FG002	#N/A	#N/A	#N/A	#N/A	#N/A	#N/A	#N/A	#N/A	#N/A	#N/A	#N/A	#N/A	#N/A	#N/A	#N/A	#N/A	#N/A	#N/A	#N/A	#N/A	#N/A	#N/A	#N/A	#N/A	#N/A	#N/A	#N/A
9	AC208897.3_FG004	#N/A	#N/A	#N/A	#N/A	#N/A	#N/A	#N/A	#N/A	#N/A	#N/A	#N/A	#N/A	#N/A	#N/A	#N/A	#N/A	#N/A	#N/A	#N/A	#N/A	#N/A	#N/A	#N/A	#N/A	#N/A	#N/A	#N/A
10	AC208915.3_FG010	#N/A	#N/A	#N/A	#N/A	#N/A	#N/A	#N/A	#N/A	#N/A	#N/A	#N/A	#N/A	#N/A	#N/A	#N/A	#N/A	#N/A	#N/A	#N/A	#N/A	#N/A	#N/A	#N/A	#N/A	#N/A	#N/A	#N/A
11	AC209208.3_FG002	#N/A	#N/A	#N/A	#N/A	#N/A	#N/A	#N/A	#N/A	#N/A	#N/A	#N/A	#N/A	#N/A	#N/A	#N/A	#N/A	#N/A	#N/A	#N/A	#N/A	#N/A	#N/A	#N/A	#N/A	#N/A	#N/A	#N/A
12	AC210003.2_FG015	#N/A	#N/A	#N/A	#N/A	#N/A	#N/A	#N/A	#N/A	#N/A	#N/A	#N/A	#N/A	#N/A	#N/A	#N/A	#N/A	#N/A	#N/A	#N/A	#N/A	#N/A	#N/A	#N/A	#N/A	#N/A	#N/A	#N/A
13	AC210669.3_FG001	#N/A	#N/A	#N/A	#N/A	#N/A	#N/A	#N/A	#N/A	#N/A	#N/A	#N/A	#N/A	#N/A	#N/A	#N/A	#N/A	#N/A	#N/A	#N/A	#N/A	#N/A	#N/A	#N/A	#N/A	#N/A	#N/A	#N/A
14	AC212023.4_FG004	#N/A	#N/A	#N/A	#N/A	#N/A	#N/A	#N/A	#N/A	#N/A	#N/A	#N/A	#N/A	#N/A	#N/A	#N/A	#N/A	#N/A	#N/A	#N/A	#N/A	#N/A	#N/A	#N/A	#N/A	#N/A	#N/A	#N/A
15	AC212351.4_FG001	#N/A	#N/A	#N/A	#N/A	#N/A	#N/A	#N/A	#N/A	#N/A	#N/A	#N/A	#N/A	#N/A	#N/A	#N/A	#N/A	#N/A	#N/A	#N/A	#N/A	#N/A	#N/A	#N/A	#N/A	#N/A	#N/A	#N/A
16	AC216264.3_FG001	#N/A	#N/A	#N/A	#N/A	#N/A	#N/A	#N/A	#N/A	#N/A	#N/A	#N/A	#N/A	#N/A	#N/A	#N/A	#N/A	#N/A	#N/A	#N/A	#N/A	#N/A	#N/A	#N/A	#N/A	#N/A	#N/A	#N/A
17	AC217050.4_FG007	#N/A	#N/A	#N/A	#N/A	#N/A	#N/A	#N/A	#N/A	#N/A	#N/A	#N/A	#N/A	#N/A	#N/A	#N/A	#N/A	#N/A	#N/A	#N/A	#N/A	#N/A	#N/A	#N/A	#N/A	#N/A	#N/A	#N/A
18	AC220927.3_FG007	#N/A	#N/A	#N/A	#N/A	#N/A	#N/A	#N/A	#N/A	#N/A	#N/A	#N/A	#N/A	#N/A	#N/A	#N/A	#N/A	#N/A	#N/A	#N/A	#N/A	#N/A	#N/A	#N/A	#N/A	#N/A	#N/A	#N/A
19	AC233850.1_FG009	#N/A	#N/A	#N/A	#N/A	#N/A	#N/A	#N/A	#N/A	#N/A	#N/A	#N/A	#N/A	#N/A	#N/A	#N/A	#N/A	#N/A	#N/A	#N/A	#N/A	#N/A	#N/A	#N/A	#N/A	#N/A	#N/A	#N/A
20	AC233888.1_FG002	#N/A	#N/A	#N/A	#N/A	#N/A	#N/A	#N/A	#N/A	#N/A	#N/A	#N/A	#N/A	#N/A	#N/A	#N/A	#N/A	#N/A	#N/A	#N/A	#N/A	#N/A	#N/A	#N/A	#N/A	#N/A	#N/A	#N/A
21	AC235539.1_FG001	#N/A	#N/A	#N/A	#N/A	#N/A	#N/A	#N/A	#N/A	#N/A	#N/A	#N/A	#N/A	#N/A	#N/A	#N/A	#N/A	#N/A	#N/A	#N/A	#N/A	#N/A	#N/A	#N/A	#N/A	#N/A	#N/A	#N/A
22	cT6PP	#N/A	#N/A	#N/A	#N/A	#N/A	#N/A	#N/A	#N/A	#N/A	#N/A	#N/A	#N/A	#N/A	#N/A	#N/A	#N/A	#N/A	#N/A	#N/A	#N/A	#N/A	#N/A	#N/A	#N/A	#N/A	#N/A	#N/A
23	GRMZM2G000092	EntrezGene	#N/A	#N/A	GO	GO:0008152;GO:0003824	metabolic process;catalytic activity	GenBank	#N/A	#N/A	MaizeGDB_GenBank	#N/A	#N/A	RefSeq_dna	#N/A	#N/A	RefSeq_peptide	#N/A	#N/A	UniGene	#N/A	#N/A	Uniprot/SPTREMBL	#N/A	#N/A	Uniprot/SWISSPROT	#N/A	#N/A
24	GRMZM2G000423	EntrezGene	100281145	LOC100281145	GO	GO:0005506;GO:0055114;GO:0016491	iron ion binding;oxidation reduction;oxidoreductase activity	GenBank	#N/A	#N/A	MaizeGDB_GenBank	#N/A	#N/A	RefSeq_dna	NM_001154064	LOC100281145 (gpm626), mRNA	RefSeq_peptide	NP_001147536	LOC100281145	UniGene	Zm.155677;Zm.11590	LOC100281145;Full-length cDNA clone ZM_BFc0173N24	Uniprot/SPTREMBL	C4JC57;B6SSL8	Putative uncharacterized protein ;Leucoanthocyanidin dioxygenase	Uniprot/SWISSPROT	#N/A	#N/A
25	GRMZM2G001205	EntrezGene	100284435	ZFP16-1	GO	GO:0008270;GO:0005622	zinc ion binding;intracellular	GenBank	#N/A	#N/A	MaizeGDB_GenBank	#N/A	#N/A	RefSeq_dna	NM_001157330	ZFP16-1 (LOC100284435), mRNA	RefSeq_peptide	NP_001150802	ZFP16-1	UniGene	Zm.132336	ZFP16-1	Uniprot/SPTREMBL	B6TTL8	ZFP16-1	Uniprot/SWISSPROT	#N/A	#N/A
26	GRMZM2G001457	EntrezGene	541663	blue-light receptor phototropin 1	GO	GO:0007165;GO:0005524;GO:0004674;GO:0006355;GO:0004672;GO:0006468;GO:0004871	signal transduction;ATP binding;protein serine/threonine kinase activity;regulation of transcription, DNA-dependent;protein kinase activity;protein amino acid phosphorylation;signal transducer activity	GenBank	AF033263	product:nonphototropic hypocotyl 1	MaizeGDB_GenBank	#N/A	#N/A	RefSeq_dna	NM_001111416	blue-light receptor phototropin 1 (phot1), mRNA	RefSeq_peptide	NP_001104886	blue-light receptor phototropin 1	UniGene	Zm.156497;Zm.1519	TSA: Zea mays contig55102, mRNA sequence;Blue-light receptor phototropin 1	Uniprot/SPTREMBL	O48547	Nonphototropic hypocotyl 1	Uniprot/SWISSPROT	#N/A	#N/A
27	GRMZM2G001631	EntrezGene	#N/A	#N/A	GO	GO:0006396;GO:0003723;GO:0004525;GO:0005622;GO:0003725	RNA processing;RNA binding;ribonuclease III activity;intracellular;double-stranded RNA binding	GenBank	#N/A	#N/A	MaizeGDB_GenBank	#N/A	#N/A	RefSeq_dna	#N/A	#N/A	RefSeq_peptide	#N/A	#N/A	UniGene	Zm.64598	Transcribed locus, moderately similar to XP_002464289.1 hypothetical protein SORBIDRAFT_01g015666 [Sorghum bicolor]	Uniprot/SPTREMBL	#N/A	#N/A	Uniprot/SWISSPROT	#N/A	#N/A
28	GRMZM2G001653	EntrezGene	100283848	LOC100283848	GO	#N/A	#N/A	GenBank	#N/A	#N/A	MaizeGDB_GenBank	#N/A	#N/A	RefSeq_dna	NM_001156746	LOC100283848 (pco139896), mRNA	RefSeq_peptide	NP_001150218	LOC100283848	UniGene	#N/A	#N/A	Uniprot/SPTREMBL	B6SR19;B6SQZ7	16kDa membrane proteinPutative uncharacterized protein ;;16kDa membrane protein	Uniprot/SWISSPROT	#N/A	#N/A
29	GRMZM2G001696	EntrezGene	541622	phosphoenolpyruvate carboxykinase	GO	GO:0005524;GO:0006094;GO:0004612;GO:0004611;GO:0017076	ATP binding;gluconeogenesis;phosphoenolpyruvate carboxykinase (ATP) activity;phosphoenolpyruvate carboxykinase activity;purine nucleotide binding	GenBank	#N/A	#N/A	MaizeGDB_GenBank	#N/A	#N/A	RefSeq_dna	#N/A	#N/A	RefSeq_peptide	NP_001104847	phosphoenolpyruvate carboxykinase	UniGene	Zm.144444;Zm.32453	TSA: Zea mays contig55167, mRNA sequence;Phosphoenolpyruvate carboxykinase	Uniprot/SPTREMBL	C0P3W9	Putative uncharacterized protein	Uniprot/SWISSPROT	Q9SLZ0	Phosphoenolpyruvate carboxykinase [ATP] (PEP carboxykinase)(PEPCK)(EC 4.1.1.49)(Phosphoenolpyruvate carboxylase)
30	GRMZM2G003526	EntrezGene	#N/A	#N/A	GO	GO:0005783;GO:0005506;GO:0006633;GO:0055114;GO:0016491	endoplasmic reticulum;iron ion binding;fatty acid biosynthetic process;oxidation reduction;oxidoreductase activity	GenBank	#N/A	#N/A	MaizeGDB_GenBank	#N/A	#N/A	RefSeq_dna	#N/A	#N/A	RefSeq_peptide	#N/A	#N/A	UniGene	#N/A	#N/A	Uniprot/SPTREMBL	#N/A	#N/A	Uniprot/SWISSPROT	#N/A	#N/A
31	GRMZM2G003682	EntrezGene	100284742	nematode-resistance protein	GO	#N/A	#N/A	GenBank	#N/A	#N/A	MaizeGDB_GenBank	#N/A	#N/A	RefSeq_dna	NM_001157637	nematode-resistance protein (LOC100284742), mRNA	RefSeq_peptide	NP_001151109	nematode-resistance protein	UniGene	Zm.84382	Nematode-resistance protein	Uniprot/SPTREMBL	C0P2W6;B6TX16	Putative uncharacterized protein ;Nematode-resistance protein	Uniprot/SWISSPROT	#N/A	#N/A
32	GRMZM2G004523	EntrezGene	100285938	transposon protein Mutator sub-class	GO	GO:0005515;GO:0009416;GO:0004871	protein binding;response to light stimulus;signal transducer activity	GenBank	#N/A	#N/A	MaizeGDB_GenBank	#N/A	#N/A	RefSeq_dna	NM_001158827	transposon protein Mutator sub-class (LOC100285938), mRNA	RefSeq_peptide	NP_001152299	transposon protein Mutator sub-class	UniGene	Zm.33684	Transposon protein Mutator sub-class	Uniprot/SPTREMBL	B7ZX45;B6UC07;B7ZYS1	Putative uncharacterized protein ;Transposon protein Mutator sub-class ;Putative uncharacterized protein	Uniprot/SWISSPROT	#N/A	#N/A
33	GRMZM2G004828	EntrezGene	100284518	seed maturation protein	GO	GO:0005783	endoplasmic reticulum	GenBank	#N/A	#N/A	MaizeGDB_GenBank	#N/A	#N/A	RefSeq_dna	NM_001157413	seed maturation protein (LOC100284518), mRNA	RefSeq_peptide	NP_001150885	seed maturation protein	UniGene	Zm.10132	Seed maturation protein	Uniprot/SPTREMBL	B6TUJ8	Seed maturation protein	Uniprot/SWISSPROT	#N/A	#N/A
34	GRMZM2G004856	EntrezGene	#N/A	#N/A	GO	GO:0004553;GO:0005975	hydrolase activity, hydrolyzing O-glycosyl compounds;carbohydrate metabolic process	GenBank	#N/A	#N/A	MaizeGDB_GenBank	#N/A	#N/A	RefSeq_dna	#N/A	#N/A	RefSeq_peptide	#N/A	#N/A	UniGene	Zm.140616	Transcribed locus, weakly similar to NP_001055187.1 Os05g0319900 [Oryza sativa Japonica Group]	Uniprot/SPTREMBL	#N/A	#N/A	Uniprot/SWISSPROT	#N/A	#N/A
35	GRMZM2G005146	EntrezGene	100284214	auxin-repressed protein	GO	GO:0050825;GO:0005634;GO:0003677;GO:0006355;GO:0050826;GO:0042309;GO:0004879	ice binding;nucleus;DNA binding;regulation of transcription, DNA-dependent;response to freezing;homoiothermy;ligand-dependent nuclear receptor activity	GenBank	#N/A	#N/A	MaizeGDB_GenBank	#N/A	#N/A	RefSeq_dna	NM_001157109	auxin-repressed protein (LOC100284214), mRNA	RefSeq_peptide	NP_001150581	auxin-repressed protein	UniGene	Zm.27627	TSA: Zea mays contig59060, mRNA sequence	Uniprot/SPTREMBL	B6TRA9	Auxin-repressed protein	Uniprot/SWISSPROT	#N/A	#N/A
36	GRMZM2G006290	EntrezGene	#N/A	#N/A	GO	GO:0016021;GO:0008236	integral to membrane;serine-type peptidase activity	GenBank	#N/A	#N/A	MaizeGDB_GenBank	#N/A	#N/A	RefSeq_dna	#N/A	#N/A	RefSeq_peptide	#N/A	#N/A	UniGene	#N/A	#N/A	Uniprot/SPTREMBL	#N/A	#N/A	Uniprot/SWISSPROT	#N/A	#N/A
37	GRMZM2G008353	EntrezGene	100383991	hypothetical protein LOC100383991	GO	#N/A	#N/A	GenBank	#N/A	#N/A	MaizeGDB_GenBank	#N/A	#N/A	RefSeq_dna	NM_001176603	hypothetical protein LOC100383991 (LOC100383991), mRNA	RefSeq_peptide	NP_001170074	hypothetical protein LOC100383991	UniGene	Zm.86543;Zm.139283	TSA: Zea mays contig16252, mRNA sequence;Hypothetical protein LOC100383991	Uniprot/SPTREMBL	C0PKK2	Putative uncharacterized protein	Uniprot/SWISSPROT	#N/A	#N/A
38	GRMZM2G009189	EntrezGene	#N/A	#N/A	GO	#N/A	#N/A	GenBank	#N/A	#N/A	MaizeGDB_GenBank	#N/A	#N/A	RefSeq_dna	NM_001174635	hypothetical protein LOC100381844 (LOC100381844), mRNA	RefSeq_peptide	NP_001168106	hypothetical protein LOC100381844	UniGene	Zm.32249	Hypothetical protein LOC100381844	Uniprot/SPTREMBL	#N/A	#N/A	Uniprot/SWISSPROT	#N/A	#N/A
39	GRMZM2G009958	EntrezGene	100276501;100304205	LOC100276501;hypothetical protein LOC100304205	GO	#N/A	#N/A	GenBank	#N/A	#N/A	MaizeGDB_GenBank	#N/A	#N/A	RefSeq_dna	NM_001165655;NM_001150274	hypothetical protein LOC100304205 (LOC100304205), mRNA;LOC100276501 (TIDP3715), mRNA	RefSeq_peptide	NP_001143746;NP_001159127	hypothetical protein LOC100276501 ;hypothetical protein LOC100304205	UniGene	Zm.5340;Zm.54989;Zm.156503	LOC100276501;Transcribed locus;TSA: Zea mays contig52703, mRNA sequence	Uniprot/SPTREMBL	B8A3L9;B6TCR5	Putative uncharacterized protein ;Putative uncharacterized protein	Uniprot/SWISSPROT	#N/A	#N/A
40	GRMZM2G010034	EntrezGene	100277758	hypothetical protein LOC100277758	GO	#N/A	#N/A	GenBank	#N/A	#N/A	MaizeGDB_GenBank	#N/A	#N/A	RefSeq_dna	NM_001151246	hypothetical protein LOC100277758 (LOC100277758), mRNA	RefSeq_peptide	NP_001144718	hypothetical protein LOC100277758	UniGene	Zm.22057	Hypothetical protein LOC100277758	Uniprot/SPTREMBL	B6TZN4	Putative uncharacterized protein	Uniprot/SWISSPROT	#N/A	#N/A
41	GRMZM2G010460	EntrezGene	#N/A	#N/A	GO	GO:0043687;GO:0019787;GO:0051246	post-translational protein modification;small conjugating protein ligase activity;regulation of protein metabolic process	GenBank	#N/A	#N/A	MaizeGDB_GenBank	#N/A	#N/A	RefSeq_dna	#N/A	#N/A	RefSeq_peptide	#N/A	#N/A	UniGene	#N/A	#N/A	Uniprot/SPTREMBL	B4FLC1	Putative uncharacterized protein	Uniprot/SWISSPROT	#N/A	#N/A
42	GRMZM2G010673	EntrezGene	#N/A	#N/A	GO	#N/A	#N/A	GenBank	#N/A	#N/A	MaizeGDB_GenBank	#N/A	#N/A	RefSeq_dna	#N/A	#N/A	RefSeq_peptide	#N/A	#N/A	UniGene	Zm.131475;Zm.133461	Hypothetical protein LOC100278293;Hypothetical protein LOC100279146	Uniprot/SPTREMBL	B6U6D2	Putative uncharacterized protein	Uniprot/SWISSPROT	#N/A	#N/A
43	GRMZM2G010855	EntrezGene	100192073	hypothetical protein LOC100192073	GO	GO:0008287;GO:0006470;GO:0003824;GO:0004722	protein serine/threonine phosphatase complex;protein amino acid dephosphorylation;catalytic activity;protein serine/threonine phosphatase activity	GenBank	#N/A	#N/A	MaizeGDB_GenBank	#N/A	#N/A	RefSeq_dna	NM_001137496	hypothetical protein LOC100192073 (LOC100192073), mRNA	RefSeq_peptide	NP_001130968	hypothetical protein LOC100192073	UniGene	#N/A	#N/A	Uniprot/SPTREMBL	B4FB83;C4J1A8;B6TRT3	Putative uncharacterized protein ;Putative uncharacterized protein ;Protein phosphatase 2C	Uniprot/SWISSPROT	#N/A	#N/A
44	GRMZM2G010884	EntrezGene	100282214	chlorophyll a-b binding protein 8	GO	#N/A	#N/A	GenBank	#N/A	#N/A	MaizeGDB_GenBank	#N/A	#N/A	RefSeq_dna	#N/A	#N/A	RefSeq_peptide	NP_001148598	chlorophyll a-b binding protein 8	UniGene	Zm.6914	Chlorophyll a-b binding protein 8	Uniprot/SPTREMBL	B6T4Y7	Chlorophyll a-b binding protein 8	Uniprot/SWISSPROT	#N/A	#N/A
45	GRMZM2G011006	EntrezGene	100193480	hypothetical protein LOC100193480	GO	#N/A	#N/A	GenBank	#N/A	#N/A	MaizeGDB_GenBank	#N/A	#N/A	RefSeq_dna	NM_001138595	hypothetical protein LOC100193480 (LOC100193480), mRNA	RefSeq_peptide	NP_001132067	hypothetical protein LOC100193480	UniGene	Zm.86750;Zm.125580;Zm.154261	Hypothetical protein LOC100193480;TSA: Zea mays contig42766, mRNA sequence;TSA: Zea mays contig34439, mRNA sequence	Uniprot/SPTREMBL	B6U2V1;B4FF60	Putative uncharacterized protein ;Putative uncharacterized protein	Uniprot/SWISSPROT	#N/A	#N/A
46	GRMZM2G012224	EntrezGene	#N/A	#N/A	GO	GO:0050825;GO:0050826;GO:0042309	ice binding;response to freezing;homoiothermy	GenBank	#N/A	#N/A	MaizeGDB_GenBank	#N/A	#N/A	RefSeq_dna	#N/A	#N/A	RefSeq_peptide	#N/A	#N/A	UniGene	#N/A	#N/A	Uniprot/SPTREMBL	#N/A	#N/A	Uniprot/SWISSPROT	#N/A	#N/A
47	GRMZM2G012397	EntrezGene	100286020	photosystem I reaction center6	GO	GO:0016020;GO:0015979;GO:0009522	membrane;photosynthesis;photosystem I	GenBank	#N/A	#N/A	MaizeGDB_GenBank	#N/A	#N/A	RefSeq_dna	NM_001158908	photosystem I reaction center6 (psa6), mRNA	RefSeq_peptide	NP_001152380	photosystem I reaction center6	UniGene	#N/A	#N/A	Uniprot/SPTREMBL	B6TR16;B6SX34	Photosystem I reaction center subunit psaK ;Photosystem I reaction center subunit psaK	Uniprot/SWISSPROT	#N/A	#N/A
48	GRMZM2G012464	#N/A	#N/A	#N/A	#N/A	#N/A	#N/A	#N/A	#N/A	#N/A	#N/A	#N/A	#N/A	#N/A	#N/A	#N/A	#N/A	#N/A	#N/A	#N/A	#N/A	#N/A	#N/A	#N/A	#N/A	#N/A	#N/A	#N/A
49	GRMZM2G012891	EntrezGene	#N/A	#N/A	GO	#N/A	#N/A	GenBank	#N/A	#N/A	MaizeGDB_GenBank	#N/A	#N/A	RefSeq_dna	#N/A	#N/A	RefSeq_peptide	#N/A	#N/A	UniGene	Zm.141749	Hypothetical protein LOC100272701	Uniprot/SPTREMBL	#N/A	#N/A	Uniprot/SWISSPROT	#N/A	#N/A
50	GRMZM2G013471	EntrezGene	#N/A	#N/A	GO	#N/A	#N/A	GenBank	#N/A	#N/A	MaizeGDB_GenBank	#N/A	#N/A	RefSeq_dna	#N/A	#N/A	RefSeq_peptide	#N/A	#N/A	UniGene	#N/A	#N/A	Uniprot/SPTREMBL	C4J247	Putative uncharacterized protein	Uniprot/SWISSPROT	#N/A	#N/A
51	GRMZM2G013657	EntrezGene	#N/A	#N/A	GO	GO:0003677;GO:0006355;GO:0003700	DNA binding;regulation of transcription, DNA-dependent;transcription factor activity	GenBank	#N/A	#N/A	MaizeGDB_GenBank	#N/A	#N/A	RefSeq_dna	#N/A	#N/A	RefSeq_peptide	#N/A	#N/A	UniGene	#N/A	#N/A	Uniprot/SPTREMBL	#N/A	#N/A	Uniprot/SWISSPROT	#N/A	#N/A
52	GRMZM2G013920	EntrezGene	#N/A	#N/A	GO	#N/A	#N/A	GenBank	#N/A	#N/A	MaizeGDB_GenBank	#N/A	#N/A	RefSeq_dna	#N/A	#N/A	RefSeq_peptide	#N/A	#N/A	UniGene	Zm.140223	TSA: Zea mays contig47389, mRNA sequence	Uniprot/SPTREMBL	#N/A	#N/A	Uniprot/SWISSPROT	#N/A	#N/A
53	GRMZM2G014560	EntrezGene	#N/A	#N/A	GO	GO:0005524;GO:0004674;GO:0005509;GO:0004672;GO:0006468	ATP binding;protein serine/threonine kinase activity;calcium ion binding;protein kinase activity;protein amino acid phosphorylation	GenBank	#N/A	#N/A	MaizeGDB_GenBank	#N/A	#N/A	RefSeq_dna	#N/A	#N/A	RefSeq_peptide	#N/A	#N/A	UniGene	#N/A	#N/A	Uniprot/SPTREMBL	#N/A	#N/A	Uniprot/SWISSPROT	#N/A	#N/A
54	GRMZM2G014844	EntrezGene	100281760	non-cyanogenic beta-glucosidase	GO	GO:0004553;GO:0005975	hydrolase activity, hydrolyzing O-glycosyl compounds;carbohydrate metabolic process	GenBank	#N/A	#N/A	MaizeGDB_GenBank	#N/A	#N/A	RefSeq_dna	NM_001154680	non-cyanogenic beta-glucosidase (LOC100281760), mRNA	RefSeq_peptide	NP_001148152	non-cyanogenic beta-glucosidase	UniGene	Zm.94467;Zm.24763	Transcribed locus, strongly similar to NP_001148152.1 non-cyanogenic beta-glucosidase [Zea mays];Non-cyanogenic beta-glucosidase	Uniprot/SPTREMBL	B6SUH6;B6SYH1	Non-cyanogenic beta-glucosidase ;Non-cyanogenic beta-glucosidase	Uniprot/SWISSPROT	#N/A	#N/A
55	GRMZM2G015542	EntrezGene	100280087	hypothetical protein LOC100280087	GO	GO:0009055;GO:0020037;GO:0005506;GO:0004497;GO:0055114	electron carrier activity;heme binding;iron ion binding;monooxygenase activity;oxidation reduction	GenBank	#N/A	#N/A	MaizeGDB_GenBank	#N/A	#N/A	RefSeq_dna	NM_001153025	hypothetical protein LOC100280087 (LOC100280087), mRNA	RefSeq_peptide	NP_001146497	hypothetical protein LOC100280087	UniGene	Zm.125146	Hypothetical protein LOC100280087	Uniprot/SPTREMBL	B8A1V0	Putative uncharacterized protein	Uniprot/SWISSPROT	#N/A	#N/A
56	GRMZM2G015976	EntrezGene	100192602	hypothetical protein LOC100192602	GO	GO:0016020;GO:0004932	membrane;mating-type factor pheromone receptor activity	GenBank	#N/A	#N/A	MaizeGDB_GenBank	#N/A	#N/A	RefSeq_dna	NM_001137817	hypothetical protein LOC100192602 (LOC100192602), mRNA	RefSeq_peptide	NP_001131289	hypothetical protein LOC100192602	UniGene	Zm.100504	Hypothetical protein LOC100192602	Uniprot/SPTREMBL	B4FBY7	MtN3-like proteinPutative uncharacterized protein ;	Uniprot/SWISSPROT	#N/A	#N/A
57	GRMZM2G016254	EntrezGene	#N/A	#N/A	GO	GO:0000287;GO:0016829;GO:0008152	magnesium ion binding;lyase activity;metabolic process	GenBank	#N/A	#N/A	MaizeGDB_GenBank	#N/A	#N/A	RefSeq_dna	#N/A	#N/A	RefSeq_peptide	#N/A	#N/A	UniGene	#N/A	#N/A	Uniprot/SPTREMBL	C0PLL3	Putative uncharacterized protein	Uniprot/SWISSPROT	#N/A	#N/A
58	GRMZM2G016890	EntrezGene	542414	beta glucosidase1	GO	GO:0004553;GO:0005975	hydrolase activity, hydrolyzing O-glycosyl compounds;carbohydrate metabolic process	GenBank	ZMU25157;ZMU33816	product:beta-D-glucosidase;product:beta-D-glucosidase	MaizeGDB_GenBank	X74217	product:beta-glucosidase	RefSeq_dna	NM_001111984	beta glucosidase1 (glu1), mRNA	RefSeq_peptide	NP_001105454	beta-glucosidase, chloroplastic precursor	UniGene	Zm.99160;Zm.94498	TSA: Zea mays contig61807, mRNA sequence;Beta glucosidase1	Uniprot/SPTREMBL	Q53WW9	Beta-D-glucosidaseNon-cyanogenic beta-glucosidasePutative uncharacterized protein ;;	Uniprot/SWISSPROT	P49235	Beta-glucosidase, chloroplastic Precursor (EC 3.2.1.21)(Gentiobiase)(Cellobiase)(Beta-D-glucoside glucohydrolase)
59	GRMZM2G017319	EntrezGene	#N/A	#N/A	GO	GO:0050825;GO:0005840;GO:0006412;GO:0005622;GO:0050826;GO:0042309;GO:0003735	ice binding;ribosome;translation;intracellular;response to freezing;homoiothermy;structural constituent of ribosome	GenBank	#N/A	#N/A	MaizeGDB_GenBank	#N/A	#N/A	RefSeq_dna	#N/A	#N/A	RefSeq_peptide	#N/A	#N/A	UniGene	#N/A	#N/A	Uniprot/SPTREMBL	#N/A	#N/A	Uniprot/SWISSPROT	#N/A	#N/A
60	GRMZM2G019404	EntrezGene	542439	plasma-membrane H+ATPase2	GO	GO:0016020;GO:0015662;GO:0008152;GO:0005524;GO:0006812;GO:0003824;GO:0006754;GO:0016820;GO:0016021;GO:0016887	membrane;ATPase activity, coupled to transmembrane movement of ions, phosphorylative mechanism;metabolic process;ATP binding;cation transport;catalytic activity;ATP biosynthetic process;hydrolase activity, acting on acid anhydrides, catalyzing transmembrane movement of substances;integral to membrane;ATPase activity	GenBank	#N/A	#N/A	MaizeGDB_GenBank	#N/A	#N/A	RefSeq_dna	#N/A	#N/A	RefSeq_peptide	NP_001105470	plasma-membrane H+ATPase2	UniGene	#N/A	#N/A	Uniprot/SPTREMBL	Q43271;Q8RUJ4;Q8RUJ5;Q8S2U8;Q8L6A2;B8A326	H(+)-transporting ATPase (EC 3.6.1.35);Plasma membrane H+-transporting ATPase-like protein Fragment ;Plasma membrane H+-transporting ATPase-like protein Fragment ;Plasma membrane H+-transporting ATPase-like protein Fragment ;Proton-exporting ATPase Fragment (EC 3.6.3.6);Putative uncharacterized protein	Uniprot/SWISSPROT	#N/A	#N/A
61	GRMZM2G019413	EntrezGene	100192093;100281672	hypothetical protein LOC100192093;nodulin-like protein	GO	GO:0016020;GO:0006835;GO:0017153	membrane;dicarboxylic acid transport;sodium:dicarboxylate symporter activity	GenBank	#N/A	#N/A	MaizeGDB_GenBank	#N/A	#N/A	RefSeq_dna	NM_001137516;NM_001154592	hypothetical protein LOC100192093 (LOC100192093), mRNA;nodulin-like protein (LOC100281672), mRNA	RefSeq_peptide	NP_001130988;NP_001148064	hypothetical protein LOC100192093 ;nodulin-like protein	UniGene	Zm.135054;Zm.139732	Nodulin-like protein;Hypothetical protein LOC100192093	Uniprot/SPTREMBL	B6SXN8;B4FBB1	Nodulin-like protein ;Putative uncharacterized protein	Uniprot/SWISSPROT	#N/A	#N/A
62	GRMZM2G019799	EntrezGene	#N/A	#N/A	GO	GO:0009055;GO:0005524;GO:0005506;GO:0050660;GO:0006468;GO:0003824;GO:0055114;GO:0051536;GO:0046872;GO:0004672;GO:0016491	electron carrier activity;ATP binding;iron ion binding;FAD binding;protein amino acid phosphorylation;catalytic activity;oxidation reduction;iron-sulfur cluster binding;metal ion binding;protein kinase activity;oxidoreductase activity	GenBank	#N/A	#N/A	MaizeGDB_GenBank	#N/A	#N/A	RefSeq_dna	#N/A	#N/A	RefSeq_peptide	#N/A	#N/A	UniGene	#N/A	#N/A	Uniprot/SPTREMBL	#N/A	#N/A	Uniprot/SWISSPROT	#N/A	#N/A
63	GRMZM2G020043	#N/A	#N/A	#N/A	#N/A	#N/A	#N/A	#N/A	#N/A	#N/A	#N/A	#N/A	#N/A	#N/A	#N/A	#N/A	#N/A	#N/A	#N/A	#N/A	#N/A	#N/A	#N/A	#N/A	#N/A	#N/A	#N/A	#N/A
64	GRMZM2G021416	EntrezGene	#N/A	#N/A	GO	GO:0050825;GO:0050826;GO:0042309	ice binding;response to freezing;homoiothermy	GenBank	#N/A	#N/A	MaizeGDB_GenBank	#N/A	#N/A	RefSeq_dna	NM_001175928	hypothetical protein LOC100383268 (LOC100383268), mRNA	RefSeq_peptide	NP_001169399	hypothetical protein LOC100383268	UniGene	Zm.144252	TSA: Zea mays contig56642, mRNA sequence	Uniprot/SPTREMBL	#N/A	#N/A	Uniprot/SWISSPROT	#N/A	#N/A
65	GRMZM2G022979	#N/A	#N/A	#N/A	#N/A	#N/A	#N/A	#N/A	#N/A	#N/A	#N/A	#N/A	#N/A	#N/A	#N/A	#N/A	#N/A	#N/A	#N/A	#N/A	#N/A	#N/A	#N/A	#N/A	#N/A	#N/A	#N/A	#N/A
66	GRMZM2G023982	#N/A	#N/A	#N/A	#N/A	#N/A	#N/A	#N/A	#N/A	#N/A	#N/A	#N/A	#N/A	#N/A	#N/A	#N/A	#N/A	#N/A	#N/A	#N/A	#N/A	#N/A	#N/A	#N/A	#N/A	#N/A	#N/A	#N/A
67	GRMZM2G025459	EntrezGene	100285804	SNF1-related protein kinase regulatory subunit beta-1	GO	#N/A	#N/A	GenBank	#N/A	#N/A	MaizeGDB_GenBank	#N/A	#N/A	RefSeq_dna	NM_001158694	SNF1-related protein kinase regulatory subunit beta-1 (LOC100285804), mRNA	RefSeq_peptide	NP_001152166	SNF1-related protein kinase regulatory subunit beta-1	UniGene	Zm.18116	SNF1-related protein kinase regulatory subunit beta-1	Uniprot/SPTREMBL	B6U9Y4;B6TN07;B8A088	SNF1-related protein kinase regulatory subunit beta-1 ;SNF1-related protein kinase regulatory subunit beta-1 ;Putative uncharacterized protein	Uniprot/SWISSPROT	#N/A	#N/A
68	GRMZM2G026833	EntrezGene	#N/A	#N/A	GO	#N/A	#N/A	GenBank	#N/A	#N/A	MaizeGDB_GenBank	#N/A	#N/A	RefSeq_dna	#N/A	#N/A	RefSeq_peptide	#N/A	#N/A	UniGene	#N/A	#N/A	Uniprot/SPTREMBL	B8A0X8	Putative uncharacterized protein	Uniprot/SWISSPROT	#N/A	#N/A
69	GRMZM2G027098	EntrezGene	541894	tonoplast intrinsic protein2	GO	GO:0016020;GO:0006810;GO:0055085;GO:0016021;GO:0005215	membrane;transport;transmembrane transport;integral to membrane;transporter activity	GenBank	AF326501	product:tonoplast membrane integral protein ZmTIP2-1	MaizeGDB_GenBank	AY105015		RefSeq_dna	NM_001111560	tonoplast intrinsic protein2 (tip2a), mRNA	RefSeq_peptide	NP_001105030	aquaporin TIP2-1	UniGene	Zm.95867;Zm.613;Zm.100858	Transcribed locus, strongly similar to NP_001105030.1 aquaporin TIP2-1 [Zea mays];Tonoplast intrinsic protein2;Transcribed locus, strongly similar to NP_001105030.1 aquaporin TIP2-1 [Zea mays]	Uniprot/SPTREMBL	B6TNY0	Aquaporin TIP2.1	Uniprot/SWISSPROT	Q9ATL9	Aquaporin TIP2-1 (Tonoplast intrinsic protein 2-1)(ZmTIP2-1)(ZmTIP2;1)
70	GRMZM2G027495	EntrezGene	100280311	hypothetical protein LOC100280311	GO	GO:0005515;GO:0008270	protein binding;zinc ion binding	GenBank	#N/A	#N/A	MaizeGDB_GenBank	#N/A	#N/A	RefSeq_dna	#N/A	#N/A	RefSeq_peptide	NP_001146709	hypothetical protein LOC100280311	UniGene	#N/A	#N/A	Uniprot/SPTREMBL	B8A347;B4FLK1	Putative uncharacterized protein ;Putative uncharacterized protein	Uniprot/SWISSPROT	#N/A	#N/A
71	GRMZM2G028821	EntrezGene	#N/A	#N/A	GO	GO:0004364;GO:0008152;GO:0005737	glutathione transferase activity;metabolic process;cytoplasm	GenBank	#N/A	#N/A	MaizeGDB_GenBank	#N/A	#N/A	RefSeq_dna	#N/A	#N/A	RefSeq_peptide	#N/A	#N/A	UniGene	#N/A	#N/A	Uniprot/SPTREMBL	#N/A	#N/A	Uniprot/SWISSPROT	#N/A	#N/A
72	GRMZM2G029151	#N/A	#N/A	#N/A	#N/A	#N/A	#N/A	#N/A	#N/A	#N/A	#N/A	#N/A	#N/A	#N/A	#N/A	#N/A	#N/A	#N/A	#N/A	#N/A	#N/A	#N/A	#N/A	#N/A	#N/A	#N/A	#N/A	#N/A
73	GRMZM2G031138	EntrezGene	100382376	hypothetical protein LOC100382376	GO	GO:0008152;GO:0016758	metabolic process;transferase activity, transferring hexosyl groups	GenBank	#N/A	#N/A	MaizeGDB_GenBank	#N/A	#N/A	RefSeq_dna	NM_001175121	hypothetical protein LOC100382376 (LOC100382376), mRNA	RefSeq_peptide	NP_001168592	hypothetical protein LOC100382376	UniGene	Zm.22676	Hypothetical protein LOC100382376	Uniprot/SPTREMBL	C0HIB0	Putative uncharacterized protein	Uniprot/SWISSPROT	#N/A	#N/A
74	GRMZM2G031280	EntrezGene	#N/A	#N/A	GO	GO:0050825;GO:0005515;GO:0008270;GO:0050826;GO:0042309	ice binding;protein binding;zinc ion binding;response to freezing;homoiothermy	GenBank	#N/A	#N/A	MaizeGDB_GenBank	#N/A	#N/A	RefSeq_dna	#N/A	#N/A	RefSeq_peptide	#N/A	#N/A	UniGene	#N/A	#N/A	Uniprot/SPTREMBL	#N/A	#N/A	Uniprot/SWISSPROT	#N/A	#N/A
75	GRMZM2G031477	EntrezGene	100192797	hypothetical protein LOC100192797	GO	GO:0016020;GO:0019028;GO:0051260;GO:0005198	membrane;viral capsid;protein homooligomerization;structural molecule activity	GenBank	#N/A	#N/A	MaizeGDB_GenBank	#N/A	#N/A	RefSeq_dna	NM_001137990	hypothetical protein LOC100192797 (LOC100192797), mRNA	RefSeq_peptide	NP_001131462	hypothetical protein LOC100192797	UniGene	Zm.31859	Hypothetical protein LOC100192797	Uniprot/SPTREMBL	B4FCN9	Putative uncharacterized protein	Uniprot/SWISSPROT	#N/A	#N/A
76	GRMZM2G033179	EntrezGene	#N/A	#N/A	GO	#N/A	#N/A	GenBank	#N/A	#N/A	MaizeGDB_GenBank	#N/A	#N/A	RefSeq_dna	NM_001149523	hypothetical protein LOC100275456 (LOC100275456), mRNA	RefSeq_peptide	#N/A	#N/A	UniGene	Zm.145769;Zm.144314;Zm.149679;Zm.8725;Zm.141375	TSA: Zea mays contig44763, mRNA sequence;TSA: Zea mays contig56065, mRNA sequence;TSA: Zea mays contig15983, mRNA sequence;Hypothetical protein LOC100275456;TSA: Zea mays contig64449, mRNA sequence	Uniprot/SPTREMBL	#N/A	#N/A	Uniprot/SWISSPROT	#N/A	#N/A
77	GRMZM2G033228	#N/A	#N/A	#N/A	#N/A	#N/A	#N/A	#N/A	#N/A	#N/A	#N/A	#N/A	#N/A	#N/A	#N/A	#N/A	#N/A	#N/A	#N/A	#N/A	#N/A	#N/A	#N/A	#N/A	#N/A	#N/A	#N/A	#N/A
78	GRMZM2G033236	EntrezGene	#N/A	#N/A	GO	#N/A	#N/A	GenBank	#N/A	#N/A	MaizeGDB_GenBank	#N/A	#N/A	RefSeq_dna	#N/A	#N/A	RefSeq_peptide	#N/A	#N/A	UniGene	Zm.138486;Zm.144790;Zm.143088	TSA: Zea mays contig28257, mRNA sequence;TSA: Zea mays contig52378, mRNA sequence;TSA: Zea mays contig65189, mRNA sequence	Uniprot/SPTREMBL	C4J8V4	Putative uncharacterized protein	Uniprot/SWISSPROT	#N/A	#N/A
79	GRMZM2G034113	EntrezGene	#N/A	#N/A	GO	GO:0006508;GO:0004197	proteolysis;cysteine-type endopeptidase activity	GenBank	#N/A	#N/A	MaizeGDB_GenBank	#N/A	#N/A	RefSeq_dna	#N/A	#N/A	RefSeq_peptide	#N/A	#N/A	UniGene	Zm.145279	TSA: Zea mays contig48582, mRNA sequence	Uniprot/SPTREMBL	#N/A	#N/A	Uniprot/SWISSPROT	#N/A	#N/A
80	GRMZM2G034152	EntrezGene	#N/A	#N/A	GO	GO:0006813;GO:0008324	potassium ion transport;cation transmembrane transporter activity	GenBank	#N/A	#N/A	MaizeGDB_GenBank	#N/A	#N/A	RefSeq_dna	#N/A	#N/A	RefSeq_peptide	#N/A	#N/A	UniGene	Zm.136604	Clone 1538519 mRNA sequence	Uniprot/SPTREMBL	#N/A	#N/A	Uniprot/SWISSPROT	#N/A	#N/A
81	GRMZM2G034471	EntrezGene	#N/A	#N/A	GO	GO:0009055;GO:0020037;GO:0005506;GO:0004497;GO:0055114	electron carrier activity;heme binding;iron ion binding;monooxygenase activity;oxidation reduction	GenBank	#N/A	#N/A	MaizeGDB_GenBank	#N/A	#N/A	RefSeq_dna	#N/A	#N/A	RefSeq_peptide	#N/A	#N/A	UniGene	Zm.66894	Transcribed locus, moderately similar to XP_002462709.1 hypothetical protein SORBIDRAFT_02g030640 [Sorghum bicolor]	Uniprot/SPTREMBL	#N/A	#N/A	Uniprot/SWISSPROT	#N/A	#N/A
82	GRMZM2G035256	EntrezGene	#N/A	#N/A	GO	GO:0004607;GO:0006629	phosphatidylcholine-sterol O-acyltransferase activity;lipid metabolic process	GenBank	#N/A	#N/A	MaizeGDB_GenBank	#N/A	#N/A	RefSeq_dna	#N/A	#N/A	RefSeq_peptide	#N/A	#N/A	UniGene	Zm.152716;Zm.148996	TSA: Zea mays contig01373, mRNA sequence;TSA: Zea mays contig19018, mRNA sequence	Uniprot/SPTREMBL	#N/A	#N/A	Uniprot/SWISSPROT	#N/A	#N/A
83	GRMZM2G037146	EntrezGene	100382094	hypothetical protein LOC100382094	GO	GO:0009296;GO:0003774;GO:0009424	flagellum assembly;motor activity;bacterial-type flagellum hook	GenBank	#N/A	#N/A	MaizeGDB_GenBank	#N/A	#N/A	RefSeq_dna	NM_001174855	hypothetical protein LOC100382094 (LOC100382094), mRNA	RefSeq_peptide	NP_001168326	hypothetical protein LOC100382094	UniGene	Zm.20465;Zm.157018	Hypothetical protein LOC100382094;Clone 275421 mRNA sequence	Uniprot/SPTREMBL	C0P4A5	Putative uncharacterized protein	Uniprot/SWISSPROT	#N/A	#N/A
84	GRMZM2G037865	EntrezGene	100283700	NF-180	GO	#N/A	#N/A	GenBank	#N/A	#N/A	MaizeGDB_GenBank	#N/A	#N/A	RefSeq_dna	NM_001156599;NM_001176998	NF-180 (LOC100283700), mRNA;hypothetical protein LOC100384466 (LOC100384466), mRNA	RefSeq_peptide	NP_001150071	NF-180	UniGene	Zm.4752;Zm.142973	NF-180;Hypothetical protein LOC100384466	Uniprot/SPTREMBL	B6TKR8	NF-180	Uniprot/SWISSPROT	#N/A	#N/A
85	GRMZM2G037931	EntrezGene	#N/A	#N/A	GO	#N/A	#N/A	GenBank	#N/A	#N/A	MaizeGDB_GenBank	#N/A	#N/A	RefSeq_dna	#N/A	#N/A	RefSeq_peptide	#N/A	#N/A	UniGene	Zm.147628;Zm.108417;Zm.152958	TSA: Zea mays contig25342, mRNA sequence;Transcribed locus;TSA: Zea mays contig00138, mRNA sequence	Uniprot/SPTREMBL	#N/A	#N/A	Uniprot/SWISSPROT	#N/A	#N/A
86	GRMZM2G038335	EntrezGene	100280750	RING-H2 finger protein ATL1N	GO	GO:0005515;GO:0008270	protein binding;zinc ion binding	GenBank	#N/A	#N/A	MaizeGDB_GenBank	#N/A	#N/A	RefSeq_dna	NM_001153671	RING-H2 finger protein ATL1N (LOC100280750), mRNA	RefSeq_peptide	NP_001147143	RING-H2 finger protein ATL1N	UniGene	Zm.20706	RING-H2 finger protein ATL1N	Uniprot/SPTREMBL	B6U5N4;B6SLC6	RING-H2 finger protein ATL1N ;RING-H2 finger protein ATL1N	Uniprot/SWISSPROT	#N/A	#N/A
87	GRMZM2G039246	EntrezGene	100281022	histidine-containing phosphotransfer protein 4	GO	GO:0000160;GO:0004871	two-component signal transduction system (phosphorelay);signal transducer activity	GenBank	#N/A	#N/A	MaizeGDB_GenBank	#N/A	#N/A	RefSeq_dna	NM_001153941	histidine-containing phosphotransfer protein 4 (LOC100281022), mRNA	RefSeq_peptide	NP_001147413	histidine-containing phosphotransfer protein 4	UniGene	Zm.82075	Histidine-containing phosphotransfer protein 4	Uniprot/SPTREMBL	B6SRE6	Histidine-containing phosphotransfer protein 4Putative uncharacterized protein ;	Uniprot/SWISSPROT	#N/A	#N/A
88	GRMZM2G040309	EntrezGene	#N/A	#N/A	GO	#N/A	#N/A	GenBank	#N/A	#N/A	MaizeGDB_GenBank	#N/A	#N/A	RefSeq_dna	#N/A	#N/A	RefSeq_peptide	#N/A	#N/A	UniGene	Zm.10241	Transcribed locus	Uniprot/SPTREMBL	#N/A	#N/A	Uniprot/SWISSPROT	#N/A	#N/A
89	GRMZM2G042364	EntrezGene	#N/A	#N/A	GO	GO:0016020	membrane	GenBank	#N/A	#N/A	MaizeGDB_GenBank	#N/A	#N/A	RefSeq_dna	#N/A	#N/A	RefSeq_peptide	#N/A	#N/A	UniGene	#N/A	#N/A	Uniprot/SPTREMBL	#N/A	#N/A	Uniprot/SWISSPROT	#N/A	#N/A
90	GRMZM2G042666	EntrezGene	542198	LOC542198	GO	GO:0008270;GO:0005622	zinc ion binding;intracellular	GenBank	AY754865	product:INDETERMINATE-related protein 7	MaizeGDB_GenBank	#N/A	#N/A	RefSeq_dna	NM_001111812	LOC542198 (AI987507), mRNA	RefSeq_peptide	NP_001105282	LOC542198	UniGene	Zm.17415	LOC542198	Uniprot/SPTREMBL	C0HE63;Q5UDB7	Putative uncharacterized protein ;INDETERMINATE-related protein 7	Uniprot/SWISSPROT	#N/A	#N/A
91	GRMZM2G042895	EntrezGene	100284818	DNA binding like	GO	GO:0005634;GO:0030528;GO:0045449	nucleus;transcription regulator activity;regulation of transcription	GenBank	#N/A	#N/A	MaizeGDB_GenBank	#N/A	#N/A	RefSeq_dna	NM_001157713	DNA binding like (LOC100284818), mRNA	RefSeq_peptide	NP_001151185	DNA binding like	UniGene	#N/A	#N/A	Uniprot/SPTREMBL	C4J357;B6TXR9	Putative uncharacterized protein ;DNA binding like	Uniprot/SWISSPROT	#N/A	#N/A
92	GRMZM2G043277	EntrezGene	100192807	hypothetical protein LOC100192807	GO	GO:0006788;GO:0004392;GO:0055114	heme oxidation;heme oxygenase (decyclizing) activity;oxidation reduction	GenBank	#N/A	#N/A	MaizeGDB_GenBank	#N/A	#N/A	RefSeq_dna	NM_001138000	hypothetical protein LOC100192807 (LOC100192807), mRNA	RefSeq_peptide	NP_001131472	hypothetical protein LOC100192807	UniGene	Zm.119292	Hypothetical protein LOC100192807	Uniprot/SPTREMBL	B4FCQ3	Putative uncharacterized protein	Uniprot/SWISSPROT	#N/A	#N/A
93	GRMZM2G043338	EntrezGene	#N/A	#N/A	GO	GO:0005634;GO:0003677;GO:0006355;GO:0004879	nucleus;DNA binding;regulation of transcription, DNA-dependent;ligand-dependent nuclear receptor activity	GenBank	#N/A	#N/A	MaizeGDB_GenBank	#N/A	#N/A	RefSeq_dna	#N/A	#N/A	RefSeq_peptide	#N/A	#N/A	UniGene	#N/A	#N/A	Uniprot/SPTREMBL	#N/A	#N/A	Uniprot/SWISSPROT	#N/A	#N/A
94	GRMZM2G044677	EntrezGene	#N/A	#N/A	GO	#N/A	#N/A	GenBank	#N/A	#N/A	MaizeGDB_GenBank	#N/A	#N/A	RefSeq_dna	#N/A	#N/A	RefSeq_peptide	#N/A	#N/A	UniGene	Zm.97553	Hypothetical protein LOC100275285	Uniprot/SPTREMBL	#N/A	#N/A	Uniprot/SWISSPROT	#N/A	#N/A
95	GRMZM2G045154	#N/A	#N/A	#N/A	#N/A	#N/A	#N/A	#N/A	#N/A	#N/A	#N/A	#N/A	#N/A	#N/A	#N/A	#N/A	#N/A	#N/A	#N/A	#N/A	#N/A	#N/A	#N/A	#N/A	#N/A	#N/A	#N/A	#N/A
96	GRMZM2G046317	EntrezGene	100303919;100277016	hypothetical protein LOC100303919;hypothetical protein LOC100277016	GO	#N/A	#N/A	GenBank	#N/A	#N/A	MaizeGDB_GenBank	#N/A	#N/A	RefSeq_dna	NM_001150689;NM_001165498	hypothetical protein LOC100277016 (LOC100277016), mRNA;hypothetical protein LOC100303919 (LOC100303919), mRNA	RefSeq_peptide	NP_001144161;NP_001158970	hypothetical protein LOC100277016 ;hypothetical protein LOC100303919	UniGene	Zm.138056;Zm.156553	Hypothetical protein LOC100303919;TSA: Zea mays contig43375, mRNA sequence	Uniprot/SPTREMBL	B6TMP2;B6SX87	Putative uncharacterized protein ;Putative uncharacterized protein	Uniprot/SWISSPROT	#N/A	#N/A
97	GRMZM2G047139	EntrezGene	#N/A	#N/A	GO	#N/A	#N/A	GenBank	#N/A	#N/A	MaizeGDB_GenBank	#N/A	#N/A	RefSeq_dna	#N/A	#N/A	RefSeq_peptide	#N/A	#N/A	UniGene	Zm.144285	TSA: Zea mays contig56349, mRNA sequence	Uniprot/SPTREMBL	#N/A	#N/A	Uniprot/SWISSPROT	#N/A	#N/A
98	GRMZM2G047592	EntrezGene	#N/A	#N/A	GO	GO:0030246;GO:0005975;GO:0003824	carbohydrate binding;carbohydrate metabolic process;catalytic activity	GenBank	#N/A	#N/A	MaizeGDB_GenBank	#N/A	#N/A	RefSeq_dna	#N/A	#N/A	RefSeq_peptide	#N/A	#N/A	UniGene	#N/A	#N/A	Uniprot/SPTREMBL	#N/A	#N/A	Uniprot/SWISSPROT	#N/A	#N/A
99	GRMZM2G047763	EntrezGene	#N/A	#N/A	GO	#N/A	#N/A	GenBank	#N/A	#N/A	MaizeGDB_GenBank	#N/A	#N/A	RefSeq_dna	#N/A	#N/A	RefSeq_peptide	#N/A	#N/A	UniGene	Zm.138617	TSA: Zea mays contig43736, mRNA sequence	Uniprot/SPTREMBL	#N/A	#N/A	Uniprot/SWISSPROT	#N/A	#N/A
100	GRMZM2G048085	EntrezGene	#N/A	#N/A	GO	#N/A	#N/A	GenBank	#N/A	#N/A	MaizeGDB_GenBank	#N/A	#N/A	RefSeq_dna	NM_001153308	hypothetical protein LOC100280383 (LOC100280383), mRNA	RefSeq_peptide	#N/A	#N/A	UniGene	Zm.8116	Hypothetical protein LOC100280383	Uniprot/SPTREMBL	#N/A	#N/A	Uniprot/SWISSPROT	#N/A	#N/A
101	GRMZM2G048165	EntrezGene	#N/A	#N/A	GO	GO:0004553;GO:0005975;GO:0003824	hydrolase activity, hydrolyzing O-glycosyl compounds;carbohydrate metabolic process;catalytic activity	GenBank	#N/A	#N/A	MaizeGDB_GenBank	#N/A	#N/A	RefSeq_dna	#N/A	#N/A	RefSeq_peptide	#N/A	#N/A	UniGene	#N/A	#N/A	Uniprot/SPTREMBL	#N/A	#N/A	Uniprot/SWISSPROT	#N/A	#N/A
102	GRMZM2G050481	EntrezGene	#N/A	#N/A	GO	GO:0008152	metabolic process	GenBank	#N/A	#N/A	MaizeGDB_GenBank	#N/A	#N/A	RefSeq_dna	#N/A	#N/A	RefSeq_peptide	#N/A	#N/A	UniGene	#N/A	#N/A	Uniprot/SPTREMBL	#N/A	#N/A	Uniprot/SWISSPROT	#N/A	#N/A
103	GRMZM2G051952	EntrezGene	#N/A	#N/A	GO	GO:0005634;GO:0003677;GO:0006355;GO:0004879	nucleus;DNA binding;regulation of transcription, DNA-dependent;ligand-dependent nuclear receptor activity	GenBank	#N/A	#N/A	MaizeGDB_GenBank	#N/A	#N/A	RefSeq_dna	#N/A	#N/A	RefSeq_peptide	#N/A	#N/A	UniGene	#N/A	#N/A	Uniprot/SPTREMBL	B4FCK8	Putative uncharacterized protein	Uniprot/SWISSPROT	#N/A	#N/A
104	GRMZM2G053466	EntrezGene	#N/A	#N/A	GO	GO:0016884	carbon-nitrogen ligase activity, with glutamine as amido-N-donor	GenBank	#N/A	#N/A	MaizeGDB_GenBank	#N/A	#N/A	RefSeq_dna	#N/A	#N/A	RefSeq_peptide	#N/A	#N/A	UniGene	#N/A	#N/A	Uniprot/SPTREMBL	C0PKR2;C0P532;C4J1W0	Putative uncharacterized protein ;Putative uncharacterized protein ;Putative uncharacterized protein	Uniprot/SWISSPROT	#N/A	#N/A
105	GRMZM2G053554	EntrezGene	#N/A	#N/A	GO	GO:0004553;GO:0005975	hydrolase activity, hydrolyzing O-glycosyl compounds;carbohydrate metabolic process	GenBank	#N/A	#N/A	MaizeGDB_GenBank	#N/A	#N/A	RefSeq_dna	#N/A	#N/A	RefSeq_peptide	#N/A	#N/A	UniGene	#N/A	#N/A	Uniprot/SPTREMBL	#N/A	#N/A	Uniprot/SWISSPROT	#N/A	#N/A
106	GRMZM2G053830	EntrezGene	100382176	hypothetical protein LOC100382176	GO	#N/A	#N/A	GenBank	#N/A	#N/A	MaizeGDB_GenBank	#N/A	#N/A	RefSeq_dna	NM_001174936	hypothetical protein LOC100382176 (LOC100382176), mRNA	RefSeq_peptide	NP_001168407	hypothetical protein LOC100382176	UniGene	Zm.4449	Hypothetical protein LOC100382176	Uniprot/SPTREMBL	C0P555	Putative uncharacterized protein	Uniprot/SWISSPROT	#N/A	#N/A
107	GRMZM2G054387	EntrezGene	#N/A	#N/A	GO	#N/A	#N/A	GenBank	#N/A	#N/A	MaizeGDB_GenBank	#N/A	#N/A	RefSeq_dna	#N/A	#N/A	RefSeq_peptide	#N/A	#N/A	UniGene	Zm.66927	Thiol-disulphide oxidoreductase DCC	Uniprot/SPTREMBL	#N/A	#N/A	Uniprot/SWISSPROT	#N/A	#N/A
108	GRMZM2G055238	EntrezGene	100272659	hypothetical protein LOC100272659	GO	GO:0016020	membrane	GenBank	#N/A	#N/A	MaizeGDB_GenBank	#N/A	#N/A	RefSeq_dna	NM_001147117	hypothetical protein LOC100272659 (LOC100272659), mRNA	RefSeq_peptide	NP_001140589	hypothetical protein LOC100272659	UniGene	Zm.34472	Hypothetical protein LOC100272659	Uniprot/SPTREMBL	B4FPU0	Putative uncharacterized protein	Uniprot/SWISSPROT	#N/A	#N/A
109	GRMZM2G055834	EntrezGene	100191709	hypothetical protein LOC100191709	GO	GO:0016020;GO:0006810;GO:0055085;GO:0006857;GO:0005215	membrane;transport;transmembrane transport;oligopeptide transport;transporter activity	GenBank	#N/A	#N/A	MaizeGDB_GenBank	#N/A	#N/A	RefSeq_dna	NM_001137138	hypothetical protein LOC100191709 (LOC100191709), mRNA	RefSeq_peptide	NP_001130610	hypothetical protein LOC100191709	UniGene	Zm.42873	Hypothetical protein LOC100191709	Uniprot/SPTREMBL	B4F9V6	Putative uncharacterized protein	Uniprot/SWISSPROT	#N/A	#N/A
110	GRMZM2G057140	EntrezGene	#N/A	#N/A	GO	GO:0003993	acid phosphatase activity	GenBank	#N/A	#N/A	MaizeGDB_GenBank	#N/A	#N/A	RefSeq_dna	#N/A	#N/A	RefSeq_peptide	#N/A	#N/A	UniGene	#N/A	#N/A	Uniprot/SPTREMBL	#N/A	#N/A	Uniprot/SWISSPROT	#N/A	#N/A
111	GRMZM2G058491	EntrezGene	#N/A	#N/A	GO	GO:0005524;GO:0000166;GO:0017111;GO:0016887	ATP binding;nucleotide binding;nucleoside-triphosphatase activity;ATPase activity	GenBank	#N/A	#N/A	MaizeGDB_GenBank	#N/A	#N/A	RefSeq_dna	#N/A	#N/A	RefSeq_peptide	#N/A	#N/A	UniGene	Zm.28218	TSA: Zea mays cultivar W22 CL203Contig1.betc, mRNA sequence	Uniprot/SPTREMBL	#N/A	#N/A	Uniprot/SWISSPROT	#N/A	#N/A
112	GRMZM2G060156	EntrezGene	100304279	hypothetical protein LOC100304279	GO	GO:0009234;GO:0008152;GO:0008935;GO:0003824	menaquinone biosynthetic process;metabolic process;naphthoate synthase activity;catalytic activity	GenBank	#N/A	#N/A	MaizeGDB_GenBank	#N/A	#N/A	RefSeq_dna	NM_001165722	hypothetical protein LOC100304279 (LOC100304279), mRNA	RefSeq_peptide	NP_001159194	hypothetical protein LOC100304279	UniGene	Zm.23757	Hypothetical protein LOC100304279	Uniprot/SPTREMBL	C0HEB1	Putative uncharacterized protein	Uniprot/SWISSPROT	#N/A	#N/A
113	GRMZM2G060659	EntrezGene	#N/A	#N/A	GO	GO:0009058;GO:0016157;GO:0005985	biosynthetic process;sucrose synthase activity;sucrose metabolic process	GenBank	#N/A	#N/A	MaizeGDB_GenBank	#N/A	#N/A	RefSeq_dna	#N/A	#N/A	RefSeq_peptide	#N/A	#N/A	UniGene	Zm.143431	TSA: Zea mays contig62776, mRNA sequence	Uniprot/SPTREMBL	B6U989	Putative uncharacterized protein	Uniprot/SWISSPROT	#N/A	#N/A
114	GRMZM2G061126	#N/A	#N/A	#N/A	#N/A	#N/A	#N/A	#N/A	#N/A	#N/A	#N/A	#N/A	#N/A	#N/A	#N/A	#N/A	#N/A	#N/A	#N/A	#N/A	#N/A	#N/A	#N/A	#N/A	#N/A	#N/A	#N/A	#N/A
115	GRMZM2G061469	EntrezGene	100281575	LOC100281575	GO	GO:0055085;GO:0016021	transmembrane transport;integral to membrane	GenBank	#N/A	#N/A	MaizeGDB_GenBank	#N/A	#N/A	RefSeq_dna	#N/A	#N/A	RefSeq_peptide	NP_001147966	LOC100281575	UniGene	#N/A	#N/A	Uniprot/SPTREMBL	B6SWN8	C4-dicarboxylate transporter/malic acid transport protein	Uniprot/SWISSPROT	#N/A	#N/A
116	GRMZM2G061702	EntrezGene	100274378	LOC100274378	GO	#N/A	#N/A	GenBank	#N/A	#N/A	MaizeGDB_GenBank	#N/A	#N/A	RefSeq_dna	#N/A	#N/A	RefSeq_peptide	NP_001142210	hypothetical protein LOC100274378	UniGene	Zm.144260	TSA: Zea mays contig56593, mRNA sequence	Uniprot/SPTREMBL	B4G0J8;C4JBU0	Putative uncharacterized protein ;Putative uncharacterized protein	Uniprot/SWISSPROT	#N/A	#N/A
117	GRMZM2G062129	EntrezGene	100281488	LOC100281488	GO	GO:0005488	binding	GenBank	#N/A	#N/A	MaizeGDB_GenBank	#N/A	#N/A	RefSeq_dna	NM_001154406	LOC100281488 (pco116765), mRNA	RefSeq_peptide	NP_001147878	LOC100281488	UniGene	Zm.23404	LOC100281488	Uniprot/SPTREMBL	B6SVU6	ATA15 protein	Uniprot/SWISSPROT	#N/A	#N/A
118	GRMZM2G064096	EntrezGene	100272933	hypothetical protein LOC100272933	GO	GO:0048046;GO:0045735;GO:0030145	apoplast;nutrient reservoir activity;manganese ion binding	GenBank	AY394010	product:germin-like protein	MaizeGDB_GenBank	AY394010	product:germin-like protein	RefSeq_dna	NM_001147385	hypothetical protein LOC100272933 (LOC100272933), mRNA	RefSeq_peptide	NP_001140857	hypothetical protein LOC100272933	UniGene	Zm.7017;Zm.149500	Hypothetical protein LOC100272933;TSA: Zea mays contig16807, mRNA sequence	Uniprot/SPTREMBL	Q6TM44;C0PFL8	Germin-like proteinPutative uncharacterized protein ;;Putative uncharacterized protein	Uniprot/SWISSPROT	#N/A	#N/A
119	GRMZM2G064657	EntrezGene	#N/A	#N/A	GO	GO:0016021	integral to membrane	GenBank	#N/A	#N/A	MaizeGDB_GenBank	#N/A	#N/A	RefSeq_dna	#N/A	#N/A	RefSeq_peptide	#N/A	#N/A	UniGene	#N/A	#N/A	Uniprot/SPTREMBL	#N/A	#N/A	Uniprot/SWISSPROT	#N/A	#N/A
120	GRMZM2G065496	EntrezGene	#N/A	#N/A	GO	GO:0003677;GO:0006355	DNA binding;regulation of transcription, DNA-dependent	GenBank	#N/A	#N/A	MaizeGDB_GenBank	#N/A	#N/A	RefSeq_dna	#N/A	#N/A	RefSeq_peptide	#N/A	#N/A	UniGene	#N/A	#N/A	Uniprot/SPTREMBL	#N/A	#N/A	Uniprot/SWISSPROT	#N/A	#N/A
121	GRMZM2G066791	EntrezGene	#N/A	#N/A	GO	GO:0016020;GO:0006810;GO:0005215	membrane;transport;transporter activity	GenBank	#N/A	#N/A	MaizeGDB_GenBank	#N/A	#N/A	RefSeq_dna	#N/A	#N/A	RefSeq_peptide	#N/A	#N/A	UniGene	Zm.97877	Transcribed locus, weakly similar to NP_001061650.1 Os08g0367300 [Oryza sativa (japonica cultivar-group)]	Uniprot/SPTREMBL	#N/A	#N/A	Uniprot/SWISSPROT	#N/A	#N/A
122	GRMZM2G066865	EntrezGene	#N/A	#N/A	GO	GO:0016020;GO:0006810;GO:0005215	membrane;transport;transporter activity	GenBank	#N/A	#N/A	MaizeGDB_GenBank	#N/A	#N/A	RefSeq_dna	#N/A	#N/A	RefSeq_peptide	#N/A	#N/A	UniGene	Zm.97877	Transcribed locus, weakly similar to NP_001061650.1 Os08g0367300 [Oryza sativa (japonica cultivar-group)]	Uniprot/SPTREMBL	#N/A	#N/A	Uniprot/SWISSPROT	#N/A	#N/A
123	GRMZM2G067277	EntrezGene	100275140	hypothetical protein LOC100275140	GO	#N/A	#N/A	GenBank	#N/A	#N/A	MaizeGDB_GenBank	#N/A	#N/A	RefSeq_dna	NM_001149307	hypothetical protein LOC100275140 (LOC100275140), mRNA	RefSeq_peptide	NP_001142779	hypothetical protein LOC100275140	UniGene	Zm.129788	Hypothetical protein LOC100275140	Uniprot/SPTREMBL	B6SNZ5	Putative uncharacterized protein	Uniprot/SWISSPROT	#N/A	#N/A
124	GRMZM2G067865	EntrezGene	#N/A	#N/A	GO	GO:0005515;GO:0008270	protein binding;zinc ion binding	GenBank	#N/A	#N/A	MaizeGDB_GenBank	#N/A	#N/A	RefSeq_dna	#N/A	#N/A	RefSeq_peptide	#N/A	#N/A	UniGene	Zm.127733	Clone 1336474 mRNA sequence	Uniprot/SPTREMBL	#N/A	#N/A	Uniprot/SWISSPROT	#N/A	#N/A
125	GRMZM2G067908	EntrezGene	#N/A	#N/A	GO	#N/A	#N/A	GenBank	#N/A	#N/A	MaizeGDB_GenBank	#N/A	#N/A	RefSeq_dna	NM_001176195	hypothetical protein LOC100383547 (LOC100383547), mRNA	RefSeq_peptide	#N/A	#N/A	UniGene	Zm.148755;Zm.80762	TSA: Zea mays contig20066, mRNA sequence;Hypothetical protein LOC100383547	Uniprot/SPTREMBL	#N/A	#N/A	Uniprot/SWISSPROT	#N/A	#N/A
126	GRMZM2G068672	EntrezGene	100284930	homeobox-leucine zipper protein ATHB-4	GO	GO:0005634;GO:0003677;GO:0006355;GO:0030528;GO:0050826;GO:0042309;GO:0050825;GO:0043565;GO:0003700	nucleus;DNA binding;regulation of transcription, DNA-dependent;transcription regulator activity;response to freezing;homoiothermy;ice binding;sequence-specific DNA binding;transcription factor activity	GenBank	#N/A	#N/A	MaizeGDB_GenBank	#N/A	#N/A	RefSeq_dna	NM_001157825	homeobox-leucine zipper protein ATHB-4 (LOC100284930), mRNA	RefSeq_peptide	NP_001151297	homeobox-leucine zipper protein ATHB-4	UniGene	Zm.99675	Homeobox-leucine zipper protein ATHB-4	Uniprot/SPTREMBL	B6TYV1	Homeobox-leucine zipper protein ATHB-4	Uniprot/SWISSPROT	#N/A	#N/A
127	GRMZM2G068973	EntrezGene	100381829	hypothetical protein LOC100381829	GO	GO:0003677;GO:0045449	DNA binding;regulation of transcription	GenBank	#N/A	#N/A	MaizeGDB_GenBank	#N/A	#N/A	RefSeq_dna	NM_001174623	hypothetical protein LOC100381829 (LOC100381829), mRNA	RefSeq_peptide	NP_001168094	hypothetical protein LOC100381829	UniGene	#N/A	#N/A	Uniprot/SPTREMBL	C0HJ60	Putative uncharacterized protein	Uniprot/SWISSPROT	#N/A	#N/A
128	GRMZM2G069569	EntrezGene	100279074	hypothetical protein LOC100279074	GO	#N/A	#N/A	GenBank	#N/A	#N/A	MaizeGDB_GenBank	#N/A	#N/A	RefSeq_dna	NM_001152126	hypothetical protein LOC100279074 (LOC100279074), mRNA	RefSeq_peptide	NP_001145598	hypothetical protein LOC100279074	UniGene	#N/A	#N/A	Uniprot/SPTREMBL	B6UHF9	Putative uncharacterized protein	Uniprot/SWISSPROT	#N/A	#N/A
129	GRMZM2G071089	EntrezGene	100283627	LOC100283627	GO	GO:0016020;GO:0005840;GO:0006412;GO:0005622;GO:0003735	membrane;ribosome;translation;intracellular;structural constituent of ribosome	GenBank	#N/A	#N/A	MaizeGDB_GenBank	#N/A	#N/A	RefSeq_dna	NM_001156528	LOC100283627 (umc1162), mRNA	RefSeq_peptide	NP_001150000	LOC100283627	UniGene	#N/A	#N/A	Uniprot/SPTREMBL	B6TK17	DREPP2 proteinPutative uncharacterized protein ;	Uniprot/SWISSPROT	#N/A	#N/A
130	GRMZM2G071226	EntrezGene	#N/A	#N/A	GO	GO:0016020;GO:0006810;GO:0005215	membrane;transport;transporter activity	GenBank	#N/A	#N/A	MaizeGDB_GenBank	#N/A	#N/A	RefSeq_dna	#N/A	#N/A	RefSeq_peptide	#N/A	#N/A	UniGene	Zm.97877	Transcribed locus, weakly similar to NP_001061650.1 Os08g0367300 [Oryza sativa (japonica cultivar-group)]	Uniprot/SPTREMBL	#N/A	#N/A	Uniprot/SWISSPROT	#N/A	#N/A
131	GRMZM2G071450	EntrezGene	100192779;100281113	hypothetical protein LOC100192779;plastocyanin	GO	GO:0050825;GO:0009055;GO:0005507;GO:0050826;GO:0042309	ice binding;electron carrier activity;copper ion binding;response to freezing;homoiothermy	GenBank	#N/A	#N/A	MaizeGDB_GenBank	#N/A	#N/A	RefSeq_dna	NM_001154032;NM_001137975	plastocyanin (LOC100281113), mRNA;hypothetical protein LOC100192779 (LOC100192779), mRNA	RefSeq_peptide	NP_001147504;NP_001131447	plastocyanin ;hypothetical protein LOC100192779	UniGene	#N/A	#N/A	Uniprot/SPTREMBL	C0PAK8;B4FCL1;B4G095;B6SSB9	Putative uncharacterized protein ;Putative uncharacterized protein ;Putative uncharacterized protein ;Plastocyanin	Uniprot/SWISSPROT	#N/A	#N/A
132	GRMZM2G071996	EntrezGene	100278360	LOC100278360	GO	GO:0006457;GO:0051082;GO:0031072	protein folding;unfolded protein binding;heat shock protein binding	GenBank	#N/A	#N/A	MaizeGDB_GenBank	#N/A	#N/A	RefSeq_dna	NM_001151661	LOC100278360 (cl11315_1a), mRNA	RefSeq_peptide	NP_001145133	hypothetical protein LOC100278360	UniGene	#N/A	#N/A	Uniprot/SPTREMBL	B6U7L5	Putative uncharacterized protein	Uniprot/SWISSPROT	#N/A	#N/A
133	GRMZM2G074270	EntrezGene	100194012	LOC100194012	GO	GO:0008152;GO:0008168	metabolic process;methyltransferase activity	GenBank	#N/A	#N/A	MaizeGDB_GenBank	#N/A	#N/A	RefSeq_dna	NM_001139075	LOC100194012 (umc2235), mRNA	RefSeq_peptide	NP_001132547	hypothetical protein LOC100194012	UniGene	#N/A	#N/A	Uniprot/SPTREMBL	B4FH40	MethylasePutative uncharacterized protein ;	Uniprot/SWISSPROT	#N/A	#N/A
134	GRMZM2G074438	EntrezGene	#N/A	#N/A	GO	GO:0007155;GO:0005634;GO:0030528;GO:0015629;GO:0005198;GO:0045449	cell adhesion;nucleus;transcription regulator activity;actin cytoskeleton;structural molecule activity;regulation of transcription	GenBank	#N/A	#N/A	MaizeGDB_GenBank	#N/A	#N/A	RefSeq_dna	#N/A	#N/A	RefSeq_peptide	#N/A	#N/A	UniGene	Zm.130724	Clone 1603585 mRNA sequence	Uniprot/SPTREMBL	#N/A	#N/A	Uniprot/SWISSPROT	#N/A	#N/A
135	GRMZM2G074546	EntrezGene	#N/A	#N/A	GO	GO:0005201;GO:0005578	extracellular matrix structural constituent;proteinaceous extracellular matrix	GenBank	#N/A	#N/A	MaizeGDB_GenBank	#N/A	#N/A	RefSeq_dna	#N/A	#N/A	RefSeq_peptide	#N/A	#N/A	UniGene	#N/A	#N/A	Uniprot/SPTREMBL	#N/A	#N/A	Uniprot/SWISSPROT	#N/A	#N/A
136	GRMZM2G074946	EntrezGene	100282975	LOC100282975	GO	GO:0006098;GO:0017057;GO:0005975	pentose-phosphate shunt;6-phosphogluconolactonase activity;carbohydrate metabolic process	GenBank	#N/A	#N/A	MaizeGDB_GenBank	#N/A	#N/A	RefSeq_dna	#N/A	#N/A	RefSeq_peptide	NP_001149351	LOC100282975	UniGene	#N/A	#N/A	Uniprot/SPTREMBL	B4FKI4	6-phosphogluconolactonasePutative uncharacterized protein ;	Uniprot/SWISSPROT	#N/A	#N/A
137	GRMZM2G075837	EntrezGene	100285311	plant-specific domain TIGR01570 family protein	GO	#N/A	#N/A	GenBank	#N/A	#N/A	MaizeGDB_GenBank	#N/A	#N/A	RefSeq_dna	NM_001158204	plant-specific domain TIGR01570 family protein (LOC100285311), mRNA	RefSeq_peptide	NP_001151676	plant-specific domain TIGR01570 family protein	UniGene	Zm.31181	Plant-specific domain TIGR01570 family protein	Uniprot/SPTREMBL	B6U390;C0PED7	Plant-specific domain TIGR01570 family protein ;Putative uncharacterized protein	Uniprot/SWISSPROT	#N/A	#N/A
138	GRMZM2G077206	EntrezGene	542632	LOC542632	GO	#N/A	#N/A	GenBank	AF244692	product:glutathione S-transferase GST 27	MaizeGDB_GenBank	AF244692	product:glutathione S-transferase GST 27	RefSeq_dna	NM_001112157	LOC542632 (pco061770a), mRNA	RefSeq_peptide	NP_001105627	LOC542632	UniGene	Zm.553	LOC542632	Uniprot/SPTREMBL	B6U5G4;Q9FQB2	Glutathione S-transferase GSTU6 ;Glutathione S-transferase GST 27Putative uncharacterized protein (EC 2.5.1.18);	Uniprot/SWISSPROT	#N/A	#N/A
139	GRMZM2G077333	EntrezGene	100283653;542126	photosystem II 22 kDa protein;photosystem II subunit PsbS1	GO	#N/A	#N/A	GenBank	AY291061	product:photosystem II subunit PsbS precursor	MaizeGDB_GenBank	AY291061	product:photosystem II subunit PsbS precursor	RefSeq_dna	NM_001111758;NM_001156554	photosystem II subunit PsbS1 (psbs1), mRNA;photosystem II 22 kDa protein (LOC100283653), mRNA	RefSeq_peptide	NP_001150026;NP_001105228	photosystem II 22 kDa protein ;photosystem II subunit PsbS1	UniGene	Zm.92692	Photosystem II 22 kDa protein	Uniprot/SPTREMBL	Q6WFB1;B6TKD1	Photosystem II subunit PsbS ;Photosystem II 22 kDa protein	Uniprot/SWISSPROT	#N/A	#N/A
140	GRMZM2G078118	EntrezGene	#N/A	#N/A	GO	GO:0005634;GO:0003677;GO:0006355;GO:0004879	nucleus;DNA binding;regulation of transcription, DNA-dependent;ligand-dependent nuclear receptor activity	GenBank	#N/A	#N/A	MaizeGDB_GenBank	#N/A	#N/A	RefSeq_dna	#N/A	#N/A	RefSeq_peptide	#N/A	#N/A	UniGene	Zm.149929	TSA: Zea mays contig14770, mRNA sequence	Uniprot/SPTREMBL	B4FL72	Putative uncharacterized protein	Uniprot/SWISSPROT	#N/A	#N/A
141	GRMZM2G078781	EntrezGene	100273558	hypothetical protein LOC100273558	GO	#N/A	#N/A	GenBank	#N/A	#N/A	MaizeGDB_GenBank	#N/A	#N/A	RefSeq_dna	NM_001147976	hypothetical protein LOC100273558 (LOC100273558), mRNA	RefSeq_peptide	NP_001141448	hypothetical protein LOC100273558	UniGene	Zm.38220	Hypothetical protein LOC100273558	Uniprot/SPTREMBL	B4FW95;B6U9Q0;C0PDL6	Putative uncharacterized protein ;Cyclic nucleotide-gated ion channel 2 ;Putative uncharacterized protein	Uniprot/SWISSPROT	#N/A	#N/A
142	GRMZM2G079484	EntrezGene	#N/A	#N/A	GO	GO:0009055;GO:0020037;GO:0005506;GO:0004497;GO:0055114	electron carrier activity;heme binding;iron ion binding;monooxygenase activity;oxidation reduction	GenBank	#N/A	#N/A	MaizeGDB_GenBank	#N/A	#N/A	RefSeq_dna	#N/A	#N/A	RefSeq_peptide	#N/A	#N/A	UniGene	#N/A	#N/A	Uniprot/SPTREMBL	#N/A	#N/A	Uniprot/SWISSPROT	#N/A	#N/A
143	GRMZM2G079617	EntrezGene	100285007	polygalacturonase	GO	GO:0005975;GO:0004650	carbohydrate metabolic process;polygalacturonase activity	GenBank	#N/A	#N/A	MaizeGDB_GenBank	#N/A	#N/A	RefSeq_dna	NM_001157902	polygalacturonase (LOC100285007), mRNA	RefSeq_peptide	NP_001151374	polygalacturonase	UniGene	Zm.49834	Polygalacturonase	Uniprot/SPTREMBL	B6TZR7	Polygalacturonase	Uniprot/SWISSPROT	#N/A	#N/A
144	GRMZM2G079805	EntrezGene	#N/A	#N/A	GO	GO:0008152;GO:0008168;GO:0050660;GO:0055114;GO:0050661;GO:0000154;GO:0004499;GO:0008649;GO:0000179;GO:0008610;GO:0016491	metabolic process;methyltransferase activity;FAD binding;oxidation reduction;NADP or NADPH binding;rRNA modification;flavin-containing monooxygenase activity;rRNA methyltransferase activity;rRNA (adenine-N6,N6-)-dimethyltransferase activity;lipid biosynthetic process;oxidoreductase activity	GenBank	#N/A	#N/A	MaizeGDB_GenBank	#N/A	#N/A	RefSeq_dna	#N/A	#N/A	RefSeq_peptide	#N/A	#N/A	UniGene	#N/A	#N/A	Uniprot/SPTREMBL	#N/A	#N/A	Uniprot/SWISSPROT	#N/A	#N/A
145	GRMZM2G079913	EntrezGene	#N/A	#N/A	GO	GO:0007186;GO:0005199;GO:0005524;GO:0006468;GO:0004969;GO:0004674;GO:0004672;GO:0016021	G-protein coupled receptor protein signaling pathway;structural constituent of cell wall;ATP binding;protein amino acid phosphorylation;histamine receptor activity;protein serine/threonine kinase activity;protein kinase activity;integral to membrane	GenBank	#N/A	#N/A	MaizeGDB_GenBank	#N/A	#N/A	RefSeq_dna	#N/A	#N/A	RefSeq_peptide	#N/A	#N/A	UniGene	Zm.154194	TSA: Zea mays contig34719, mRNA sequence	Uniprot/SPTREMBL	#N/A	#N/A	Uniprot/SWISSPROT	#N/A	#N/A
146	GRMZM2G081053	EntrezGene	#N/A	#N/A	GO	GO:0003872;GO:0006096;GO:0005945	6-phosphofructokinase activity;glycolysis;6-phosphofructokinase complex	GenBank	#N/A	#N/A	MaizeGDB_GenBank	#N/A	#N/A	RefSeq_dna	#N/A	#N/A	RefSeq_peptide	#N/A	#N/A	UniGene	#N/A	#N/A	Uniprot/SPTREMBL	C0PG56	Putative uncharacterized protein	Uniprot/SWISSPROT	#N/A	#N/A
147	GRMZM2G081192	EntrezGene	541889	plasma membrane intrinsic protein2	GO	GO:0016020;GO:0006810;GO:0055085;GO:0016021;GO:0005215	membrane;transport;transmembrane transport;integral to membrane;transporter activity	GenBank	AF326493	product:plasma membrane integral protein ZmPIP2-3	MaizeGDB_GenBank	AF326493	product:plasma membrane integral protein ZmPIP2-3	RefSeq_dna	NM_001111555	plasma membrane intrinsic protein2 (pip2c), mRNA	RefSeq_peptide	NP_001105025	aquaporin PIP2-3	UniGene	#N/A	#N/A	Uniprot/SPTREMBL	C4JAU6	Putative uncharacterized protein	Uniprot/SWISSPROT	Q9ATM7	Aquaporin PIP2-3 (Plasma membrane intrinsic protein 2-3)(ZmPIP2-3)(ZmPIP2;3)
148	GRMZM2G081322	EntrezGene	#N/A	#N/A	GO	GO:0003779;GO:0007010	actin binding;cytoskeleton organization	GenBank	#N/A	#N/A	MaizeGDB_GenBank	#N/A	#N/A	RefSeq_dna	#N/A	#N/A	RefSeq_peptide	#N/A	#N/A	UniGene	Zm.36005;Zm.23774	Transcribed locus, strongly similar to XP_002467837.1 hypothetical protein SORBIDRAFT_01g034950 [Sorghum bicolor];Transcribed locus, strongly similar to XP_002467837.1 hypothetical protein SORBIDRAFT_01g034950 [Sorghum bicolor]	Uniprot/SPTREMBL	#N/A	#N/A	Uniprot/SWISSPROT	#N/A	#N/A
149	GRMZM2G082855	EntrezGene	#N/A	#N/A	GO	GO:0005524;GO:0005515;GO:0004674;GO:0004672;GO:0006468	ATP binding;protein binding;protein serine/threonine kinase activity;protein kinase activity;protein amino acid phosphorylation	GenBank	#N/A	#N/A	MaizeGDB_GenBank	#N/A	#N/A	RefSeq_dna	#N/A	#N/A	RefSeq_peptide	#N/A	#N/A	UniGene	#N/A	#N/A	Uniprot/SPTREMBL	#N/A	#N/A	Uniprot/SWISSPROT	#N/A	#N/A
150	GRMZM2G083841	EntrezGene	100191762;542372	hypothetical protein LOC100191762;phosphoenolpyruvate carboxylase1	GO	GO:0006099;GO:0015977;GO:0008964;GO:0003824	tricarboxylic acid cycle;carbon fixation;phosphoenolpyruvate carboxylase activity;catalytic activity	GenBank	FJ415327;NM_001111948	product:phosphoenolpyruvate carboxylase;product:phosphoenolpyruvate carboxylase1	MaizeGDB_GenBank	AY103747		RefSeq_dna	NM_001161348;NM_001111948	hypothetical protein LOC100191762 (LOC100191762), mRNA;phosphoenolpyruvate carboxylase1 (pep1), mRNA	RefSeq_peptide	NP_001154820;NP_001105418	hypothetical protein LOC100191762 ;phosphoenolpyruvate carboxylase 1	UniGene	Zm.137741;Zm.2433	Hypothetical protein LOC100191762;Phosphoenolpyruvate carboxylase1	Uniprot/SPTREMBL	Q3LR52;C0LFZ3;C0LFX7;Q84KR7;Q43267;B4FAP2;C0LFX9;C0LFT6;Q41197;B4FA25;B7ZXA3;C0LFY7;B4FUJ8;B8XPZ2;C0LFU3;C0LFX0;C0LFW9;C0LFW5;C0LFT9;C0LFY3	Phosphoenolpyruvate carboxylase Fragment ;Phosphoenolpyruvate carboxylase Fragment ;Phosphoenolpyruvate carboxylase Fragment ;Phosphoenolpyruvate carboxylase (EC 4.1.1.31);PEP carboxylasePutative uncharacterized protein ;;Putative uncharacterized protein ;Phosphoenolpyruvate carboxylase Fragment ;Phosphoenolpyruvate carboxylase Fragment ;Phosphoenolpyruvate carboxylase Fragment ;Putative uncharac…	Uniprot/SWISSPROT	P04711	Phosphoenolpyruvate carboxylase 1 (PEPCase 1)(PEPC 1)(EC 4.1.1.31)
151	GRMZM2G084086	EntrezGene	100283963	tyrosine specific protein phosphatase family protein	GO	GO:0016311;GO:0004725;GO:0016791	dephosphorylation;protein tyrosine phosphatase activity;phosphatase activity	GenBank	#N/A	#N/A	MaizeGDB_GenBank	#N/A	#N/A	RefSeq_dna	NM_001156861	tyrosine specific protein phosphatase family protein (LOC100283963), mRNA	RefSeq_peptide	NP_001150333	tyrosine specific protein phosphatase family protein	UniGene	Zm.134072	Tyrosine specific protein phosphatase family protein	Uniprot/SPTREMBL	B6TNL4	Tyrosine specific protein phosphatase family protein	Uniprot/SWISSPROT	#N/A	#N/A
152	GRMZM2G084496	EntrezGene	100280501	terpene synthase 6	GO	GO:0000287;GO:0016829;GO:0008152	magnesium ion binding;lyase activity;metabolic process	GenBank	#N/A	#N/A	MaizeGDB_GenBank	#N/A	#N/A	RefSeq_dna	NM_001153421	terpene synthase 6 (LOC100280501), mRNA	RefSeq_peptide	NP_001146893	terpene synthase 6	UniGene	Zm.18846	Terpene synthase 6	Uniprot/SPTREMBL	B6SHD2;C0HDU4	Terpene synthase 6 ;Putative uncharacterized protein	Uniprot/SWISSPROT	#N/A	#N/A
153	GRMZM2G085460	#N/A	#N/A	#N/A	#N/A	#N/A	#N/A	#N/A	#N/A	#N/A	#N/A	#N/A	#N/A	#N/A	#N/A	#N/A	#N/A	#N/A	#N/A	#N/A	#N/A	#N/A	#N/A	#N/A	#N/A	#N/A	#N/A	#N/A
154	GRMZM2G085568	EntrezGene	100276479	hypothetical protein LOC100276479	GO	#N/A	#N/A	GenBank	#N/A	#N/A	MaizeGDB_GenBank	#N/A	#N/A	RefSeq_dna	NM_001150257	hypothetical protein LOC100276479 (LOC100276479), mRNA	RefSeq_peptide	NP_001143729	hypothetical protein LOC100276479	UniGene	#N/A	#N/A	Uniprot/SPTREMBL	B6TC97	Putative uncharacterized protein	Uniprot/SWISSPROT	#N/A	#N/A
155	GRMZM2G089525	EntrezGene	#N/A	#N/A	GO	GO:0005634;GO:0006355;GO:0043565;GO:0003700	nucleus;regulation of transcription, DNA-dependent;sequence-specific DNA binding;transcription factor activity	GenBank	#N/A	#N/A	MaizeGDB_GenBank	#N/A	#N/A	RefSeq_dna	#N/A	#N/A	RefSeq_peptide	#N/A	#N/A	UniGene	Zm.87449;Zm.31244	Transcribed locus, moderately similar to XP_002455983.1 hypothetical protein SORBIDRAFT_03g028470 [Sorghum bicolor];Transcribed locus, moderately similar to XP_002455983.1 hypothetical protein SORBIDRAFT_03g028470 [Sorghum bicolor]	Uniprot/SPTREMBL	#N/A	#N/A	Uniprot/SWISSPROT	#N/A	#N/A
156	GRMZM2G090568	EntrezGene	542230	catalase2	GO	GO:0006979;GO:0020037;GO:0004096;GO:0005506;GO:0055114	response to oxidative stress;heme binding;catalase activity;iron ion binding;oxidation reduction	GenBank	#N/A	#N/A	MaizeGDB_GenBank	AY107763		RefSeq_dna	NM_001111840	catalase2 (cat2), mRNA	RefSeq_peptide	NP_001105310	catalase isozyme 2	UniGene	Zm.157	Catalase2	Uniprot/SPTREMBL	C0PM18	Putative uncharacterized protein	Uniprot/SWISSPROT	P12365	Catalase isozyme 2 (EC 1.11.1.6)
157	GRMZM2G092823	EntrezGene	100286852	cytochrome P450 CYP78A53	GO	GO:0009055;GO:0020037;GO:0005506;GO:0004497;GO:0055114	electron carrier activity;heme binding;iron ion binding;monooxygenase activity;oxidation reduction	GenBank	#N/A	#N/A	MaizeGDB_GenBank	#N/A	#N/A	RefSeq_dna	NM_001159623	cytochrome P450 CYP78A53 (CYP78A53), mRNA	RefSeq_peptide	NP_001153095	cytochrome P450 CYP78A53	UniGene	Zm.155811;Zm.103426	TSA: Zea mays contig59577, mRNA sequence;Cytochrome P450 CYP78A53	Uniprot/SPTREMBL	B6SY44;B6ST44	Cytochrome P450 CYP78A53 ;Cytochrome P450 CYP78A52	Uniprot/SWISSPROT	#N/A	#N/A
158	GRMZM2G093325	EntrezGene	100276869	hypothetical protein LOC100276869	GO	#N/A	#N/A	GenBank	#N/A	#N/A	MaizeGDB_GenBank	#N/A	#N/A	RefSeq_dna	NM_001150573	hypothetical protein LOC100276869 (LOC100276869), mRNA	RefSeq_peptide	NP_001144045	hypothetical protein LOC100276869	UniGene	Zm.96539	Hypothetical protein LOC100276869	Uniprot/SPTREMBL	B6TK46	Putative uncharacterized protein	Uniprot/SWISSPROT	#N/A	#N/A
159	GRMZM2G096868	#N/A	#N/A	#N/A	#N/A	#N/A	#N/A	#N/A	#N/A	#N/A	#N/A	#N/A	#N/A	#N/A	#N/A	#N/A	#N/A	#N/A	#N/A	#N/A	#N/A	#N/A	#N/A	#N/A	#N/A	#N/A	#N/A	#N/A
160	GRMZM2G096876	EntrezGene	#N/A	#N/A	GO	#N/A	#N/A	GenBank	#N/A	#N/A	MaizeGDB_GenBank	#N/A	#N/A	RefSeq_dna	#N/A	#N/A	RefSeq_peptide	#N/A	#N/A	UniGene	Zm.89653	Transcribed locus	Uniprot/SPTREMBL	#N/A	#N/A	Uniprot/SWISSPROT	#N/A	#N/A
161	GRMZM2G097283	EntrezGene	100285808	LOC100285808	GO	GO:0004659;GO:0016021	prenyltransferase activity;integral to membrane	GenBank	#N/A	#N/A	MaizeGDB_GenBank	#N/A	#N/A	RefSeq_dna	NM_001158698	LOC100285808 (TIDP3406), mRNA	RefSeq_peptide	NP_001152170	LOC100285808	UniGene	#N/A	#N/A	Uniprot/SPTREMBL	B6UA12;C0P7R4;C0HG52	1,4-dihydroxy-2-naphthoate octaprenyltransferase ;Putative uncharacterized protein ;Putative uncharacterized protein	Uniprot/SWISSPROT	#N/A	#N/A
162	GRMZM2G100360	EntrezGene	100383171	hypothetical protein LOC100383171	GO	#N/A	#N/A	GenBank	#N/A	#N/A	MaizeGDB_GenBank	#N/A	#N/A	RefSeq_dna	NM_001175836	hypothetical protein LOC100383171 (LOC100383171), mRNA	RefSeq_peptide	NP_001169307	hypothetical protein LOC100383171	UniGene	Zm.144727;Zm.140002	TSA: Zea mays contig52913, mRNA sequence;Hypothetical protein LOC100383171	Uniprot/SPTREMBL	C0PDT4	Putative uncharacterized protein	Uniprot/SWISSPROT	#N/A	#N/A
163	GRMZM2G102560	EntrezGene	#N/A	#N/A	GO	GO:0003824	catalytic activity	GenBank	#N/A	#N/A	MaizeGDB_GenBank	#N/A	#N/A	RefSeq_dna	#N/A	#N/A	RefSeq_peptide	#N/A	#N/A	UniGene	Zm.145799	TSA: Zea mays contig44574, mRNA sequence	Uniprot/SPTREMBL	#N/A	#N/A	Uniprot/SWISSPROT	#N/A	#N/A
164	GRMZM2G103137	EntrezGene	#N/A	#N/A	GO	#N/A	#N/A	GenBank	#N/A	#N/A	MaizeGDB_GenBank	#N/A	#N/A	RefSeq_dna	#N/A	#N/A	RefSeq_peptide	#N/A	#N/A	UniGene	Zm.17520;Zm.100238	Hypothetical protein LOC100381992;Transcribed locus, strongly similar to NP_001168232.1 hypothetical protein LOC100381992 [Zea mays]	Uniprot/SPTREMBL	#N/A	#N/A	Uniprot/SWISSPROT	#N/A	#N/A
165	GRMZM2G104204	EntrezGene	#N/A	#N/A	GO	GO:0005634;GO:0006355;GO:0043565;GO:0003700	nucleus;regulation of transcription, DNA-dependent;sequence-specific DNA binding;transcription factor activity	GenBank	#N/A	#N/A	MaizeGDB_GenBank	#N/A	#N/A	RefSeq_dna	#N/A	#N/A	RefSeq_peptide	#N/A	#N/A	UniGene	#N/A	#N/A	Uniprot/SPTREMBL	#N/A	#N/A	Uniprot/SWISSPROT	#N/A	#N/A
166	GRMZM2G104783	EntrezGene	100274430	hypothetical protein LOC100274430	GO	GO:0009055;GO:0020037;GO:0005506;GO:0004497;GO:0055114	electron carrier activity;heme binding;iron ion binding;monooxygenase activity;oxidation reduction	GenBank	#N/A	#N/A	MaizeGDB_GenBank	#N/A	#N/A	RefSeq_dna	NM_001148789	hypothetical protein LOC100274430 (LOC100274430), mRNA	RefSeq_peptide	NP_001142261	hypothetical protein LOC100274430	UniGene	Zm.99315	Hypothetical protein LOC100274430	Uniprot/SPTREMBL	B4G0Y8;B6SY23	Putative uncharacterized protein ;Cytochrome P450 CYP78A54	Uniprot/SWISSPROT	#N/A	#N/A
167	GRMZM2G105834	EntrezGene	#N/A	#N/A	GO	GO:0005634;GO:0003677;GO:0006355;GO:0043565;GO:0030528;GO:0003700	nucleus;DNA binding;regulation of transcription, DNA-dependent;sequence-specific DNA binding;transcription regulator activity;transcription factor activity	GenBank	#N/A	#N/A	MaizeGDB_GenBank	#N/A	#N/A	RefSeq_dna	NM_001153022	hypothetical protein LOC100280084 (LOC100280084), mRNA	RefSeq_peptide	#N/A	#N/A	UniGene	Zm.31826;Zm.80366	Hypothetical protein LOC100280084;Transcribed locus, moderately similar to XP_001758141.1 predicted protein [Physcomitrella patens subsp. patens]	Uniprot/SPTREMBL	#N/A	#N/A	Uniprot/SWISSPROT	#N/A	#N/A
168	GRMZM2G106673	EntrezGene	#N/A	#N/A	GO	GO:0003677;GO:0006355	DNA binding;regulation of transcription, DNA-dependent	GenBank	#N/A	#N/A	MaizeGDB_GenBank	#N/A	#N/A	RefSeq_dna	#N/A	#N/A	RefSeq_peptide	#N/A	#N/A	UniGene	#N/A	#N/A	Uniprot/SPTREMBL	C0P906	Putative uncharacterized protein	Uniprot/SWISSPROT	#N/A	#N/A
169	GRMZM2G107003	EntrezGene	100280954	LOC100280954	GO	#N/A	#N/A	GenBank	#N/A	#N/A	MaizeGDB_GenBank	#N/A	#N/A	RefSeq_dna	NM_001153874	LOC100280954 (cl22897_1a), mRNA	RefSeq_peptide	NP_001147346	LOC100280954	UniGene	Zm.118167	LOC100280954	Uniprot/SPTREMBL	Q19VG5	GASA-like proteinGibberellin-regulated protein 1Putative uncharacterized protein ;;	Uniprot/SWISSPROT	#N/A	#N/A
170	GRMZM2G107226	EntrezGene	100278578	hypothetical protein LOC100278578	GO	#N/A	#N/A	GenBank	#N/A	#N/A	MaizeGDB_GenBank	#N/A	#N/A	RefSeq_dna	NM_001151810	hypothetical protein LOC100278578 (LOC100278578), mRNA	RefSeq_peptide	NP_001145282	hypothetical protein LOC100278578	UniGene	Zm.145775;Zm.141873	TSA: Zea mays contig44731, mRNA sequence;TSA: Zea mays contig52490, mRNA sequence	Uniprot/SPTREMBL	B6UAX1	Putative uncharacterized protein	Uniprot/SWISSPROT	#N/A	#N/A
171	GRMZM2G107469	EntrezGene	#N/A	#N/A	GO	GO:0016829;GO:0006520	lyase activity;cellular amino acid metabolic process	GenBank	#N/A	#N/A	MaizeGDB_GenBank	#N/A	#N/A	RefSeq_dna	#N/A	#N/A	RefSeq_peptide	#N/A	#N/A	UniGene	#N/A	#N/A	Uniprot/SPTREMBL	#N/A	#N/A	Uniprot/SWISSPROT	#N/A	#N/A
172	GRMZM2G109814	EntrezGene	100284367	hsp20/alpha crystallin family protein	GO	#N/A	#N/A	GenBank	#N/A	#N/A	MaizeGDB_GenBank	#N/A	#N/A	RefSeq_dna	NM_001157262	hsp20/alpha crystallin family protein (LOC100284367), mRNA	RefSeq_peptide	NP_001150734	hsp20/alpha crystallin family protein	UniGene	Zm.3524	Hsp20/alpha crystallin family protein	Uniprot/SPTREMBL	B6TSR7	Hsp20/alpha crystallin family protein	Uniprot/SWISSPROT	#N/A	#N/A
173	GRMZM2G110192	EntrezGene	#N/A	#N/A	GO	#N/A	#N/A	GenBank	#N/A	#N/A	MaizeGDB_GenBank	#N/A	#N/A	RefSeq_dna	#N/A	#N/A	RefSeq_peptide	#N/A	#N/A	UniGene	Zm.24813;Zm.36774	Transcribed locus, moderately similar to NP_001047858.1 Os02g0704000 [Oryza sativa Japonica Group];Full-length cDNA clone ZM_BFb0377F04	Uniprot/SPTREMBL	#N/A	#N/A	Uniprot/SWISSPROT	#N/A	#N/A
174	GRMZM2G111136	EntrezGene	100127016	SBP-domain protein1	GO	GO:0050825;GO:0005634;GO:0003677;GO:0050826;GO:0042309	ice binding;nucleus;DNA binding;response to freezing;homoiothermy	GenBank	#N/A	#N/A	MaizeGDB_GenBank	#N/A	#N/A	RefSeq_dna	NM_001112607	SBP-domain protein1 (sbp1), mRNA	RefSeq_peptide	NP_001106077	SBP-domain protein1	UniGene	#N/A	#N/A	Uniprot/SPTREMBL	Q9SM19	SBP-domain protein 1	Uniprot/SWISSPROT	#N/A	#N/A
175	GRMZM2G113203	EntrezGene	#N/A	#N/A	GO	GO:0006810;GO:0055085;GO:0005524;GO:0000166;GO:0042626;GO:0017111;GO:0016021;GO:0016887	transport;transmembrane transport;ATP binding;nucleotide binding;ATPase activity, coupled to transmembrane movement of substances;nucleoside-triphosphatase activity;integral to membrane;ATPase activity	GenBank	#N/A	#N/A	MaizeGDB_GenBank	#N/A	#N/A	RefSeq_dna	#N/A	#N/A	RefSeq_peptide	#N/A	#N/A	UniGene	#N/A	#N/A	Uniprot/SPTREMBL	#N/A	#N/A	Uniprot/SWISSPROT	#N/A	#N/A
176	GRMZM2G113349	EntrezGene	100191684	hypothetical protein LOC100191684	GO	GO:0042549;GO:0019898;GO:0005509;GO:0015979;GO:0009654	photosystem II stabilization;extrinsic to membrane;calcium ion binding;photosynthesis;oxygen evolving complex	GenBank	#N/A	#N/A	MaizeGDB_GenBank	#N/A	#N/A	RefSeq_dna	NM_001137113	hypothetical protein LOC100191684 (LOC100191684), mRNA	RefSeq_peptide	NP_001130585	hypothetical protein LOC100191684	UniGene	Zm.120254	Transcribed locus, moderately similar to NP_001140815.1 hypothetical protein LOC100272890 [Zea mays]	Uniprot/SPTREMBL	B4F9R9	Oxygen-evolving enhancer protein 1Putative uncharacterized protein ;	Uniprot/SWISSPROT	#N/A	#N/A
177	GRMZM2G113726	EntrezGene	100384791	hypothetical protein LOC100384791	GO	#N/A	#N/A	GenBank	#N/A	#N/A	MaizeGDB_GenBank	#N/A	#N/A	RefSeq_dna	NM_001177238	hypothetical protein LOC100384791 (LOC100384791), mRNA	RefSeq_peptide	NP_001170709	hypothetical protein LOC100384791	UniGene	#N/A	#N/A	Uniprot/SPTREMBL	C4J075	Putative uncharacterized protein	Uniprot/SWISSPROT	#N/A	#N/A
178	GRMZM2G113796	EntrezGene	100277803	hypothetical protein LOC100277803	GO	#N/A	#N/A	GenBank	#N/A	#N/A	MaizeGDB_GenBank	#N/A	#N/A	RefSeq_dna	NM_001151281	hypothetical protein LOC100277803 (LOC100277803), mRNA	RefSeq_peptide	NP_001144753	hypothetical protein LOC100277803	UniGene	Zm.147832;Zm.30944;Zm.153543;Zm.143556	TSA: Zea mays contig24455, mRNA sequence;Hypothetical protein LOC100277803;TSA: Zea mays contig37906, mRNA sequence;TSA: Zea mays contig61859, mRNA sequence	Uniprot/SPTREMBL	B6U047	Putative uncharacterized protein	Uniprot/SWISSPROT	#N/A	#N/A
179	GRMZM2G114486	#N/A	#N/A	#N/A	#N/A	#N/A	#N/A	#N/A	#N/A	#N/A	#N/A	#N/A	#N/A	#N/A	#N/A	#N/A	#N/A	#N/A	#N/A	#N/A	#N/A	#N/A	#N/A	#N/A	#N/A	#N/A	#N/A	#N/A
180	GRMZM2G114778	#N/A	#N/A	#N/A	#N/A	#N/A	#N/A	#N/A	#N/A	#N/A	#N/A	#N/A	#N/A	#N/A	#N/A	#N/A	#N/A	#N/A	#N/A	#N/A	#N/A	#N/A	#N/A	#N/A	#N/A	#N/A	#N/A	#N/A
181	GRMZM2G115630	EntrezGene	#N/A	#N/A	GO	GO:0008152;GO:0003824	metabolic process;catalytic activity	GenBank	#N/A	#N/A	MaizeGDB_GenBank	#N/A	#N/A	RefSeq_dna	#N/A	#N/A	RefSeq_peptide	#N/A	#N/A	UniGene	Zm.81377	Transcribed locus, moderately similar to XP_002464895.1 hypothetical protein SORBIDRAFT_01g028410 [Sorghum bicolor]	Uniprot/SPTREMBL	#N/A	#N/A	Uniprot/SWISSPROT	#N/A	#N/A
182	GRMZM2G118243	EntrezGene	#N/A	#N/A	GO	GO:0016020;GO:0007186;GO:0005524;GO:0000166;GO:0017111;GO:0019001;GO:0004871;GO:0016887	membrane;G-protein coupled receptor protein signaling pathway;ATP binding;nucleotide binding;nucleoside-triphosphatase activity;guanyl nucleotide binding;signal transducer activity;ATPase activity	GenBank	#N/A	#N/A	MaizeGDB_GenBank	#N/A	#N/A	RefSeq_dna	#N/A	#N/A	RefSeq_peptide	#N/A	#N/A	UniGene	#N/A	#N/A	Uniprot/SPTREMBL	#N/A	#N/A	Uniprot/SWISSPROT	#N/A	#N/A
183	GRMZM2G118497	EntrezGene	100381541	hypothetical protein LOC100381541	GO	GO:0016020;GO:0055085;GO:0006812;GO:0008324	membrane;transmembrane transport;cation transport;cation transmembrane transporter activity	GenBank	#N/A	#N/A	MaizeGDB_GenBank	#N/A	#N/A	RefSeq_dna	NM_001174369	hypothetical protein LOC100381541 (LOC100381541), mRNA	RefSeq_peptide	NP_001167840	hypothetical protein LOC100381541	UniGene	Zm.85208	Hypothetical protein LOC100381541	Uniprot/SPTREMBL	C0HGV8	Putative uncharacterized protein	Uniprot/SWISSPROT	#N/A	#N/A
184	GRMZM2G118534	EntrezGene	#N/A	#N/A	GO	#N/A	#N/A	GenBank	#N/A	#N/A	MaizeGDB_GenBank	#N/A	#N/A	RefSeq_dna	#N/A	#N/A	RefSeq_peptide	#N/A	#N/A	UniGene	Zm.85563	Clone 224568 mRNA sequence	Uniprot/SPTREMBL	#N/A	#N/A	Uniprot/SWISSPROT	#N/A	#N/A
185	GRMZM2G119705	EntrezGene	541814;100192066	ribosome-inactivating protein;hypothetical protein LOC100192066	GO	GO:0007186;GO:0004983;GO:0017148;GO:0016021;GO:0030598	G-protein coupled receptor protein signaling pathway;neuropeptide Y receptor activity;negative regulation of translation;integral to membrane;rRNA N-glycosylase activity	GenBank	AF233881	product:ribosome-inactivating protein	MaizeGDB_GenBank	AF233881	product:ribosome-inactivating protein	RefSeq_dna	NM_001137489;NM_001111495	hypothetical protein LOC100192066 (LOC100192066), mRNA;ribosome-inactivating protein (RIP), mRNA	RefSeq_peptide	NP_001130961;NP_001104965	hypothetical protein LOC100192066 ;ribosome-inactivating protein	UniGene	Zm.144728;Zm.120704	TSA: Zea mays contig52910, mRNA sequence;Hypothetical protein LOC100192066	Uniprot/SPTREMBL	B8QXT1;B8QXS1;B8QXP9;Q41851;B8QXN5;B8QXT0;B8QXS4;B8QXQ6;B8QXP7;B8QXM9;B8QXN3;B8QXQ1;B8QXU2;B8QXM5;Q9M5A7;B8QXU1;B8QXP5;B8QXU8;B8QXR2;B8QXU3;B8QXT8;B8QXS6;Q2XXH7;B8QXM8;B8QXR3;B8QXQ0;B8QXP6;B8QXU4;B8QXU5;Q2XXI1;Q2XXI0;B8QXN2;Q2XXH6;B8QXU7;B8QXN6;B8QXQ2;Q2XXI3;B8QXM7;B8QXU6;B8QXS9;B8QXQ9;Q2XXH8;B8QXP8;B8QXP4;B8QXT6;B8QXT9;B8QXT2;B8QXP1;B8QXS2;Q2XXH4;Q2XXH5;Q2XXI2;B8QXT3;B4FB72;B8QXP2;B8QXP3;B8QXU0;…	Ribosome-inactivating protein Fragment ;Ribosome-inactivating protein Fragment ;Ribosome-inactivating protein Fragment ;Ribosome-inactivating protein ;Ribosome-inactivating protein Fragment ;Ribosome-inactivating protein Fragment ;Ribosome-inactivating protein Fragment ;Ribosome-inactivating protein Fragment ;Ribosome-inactivating protein Fragment ;Ribosome-inactivating protein Fragment ;Ribosome…	Uniprot/SWISSPROT	#N/A	#N/A
186	GRMZM2G120449	EntrezGene	100284174	erg28 like protein	GO	GO:0016021	integral to membrane	GenBank	#N/A	#N/A	MaizeGDB_GenBank	#N/A	#N/A	RefSeq_dna	#N/A	#N/A	RefSeq_peptide	NP_001150542	erg28 like protein	UniGene	#N/A	#N/A	Uniprot/SPTREMBL	B6TQU7	Erg28 like protein	Uniprot/SWISSPROT	#N/A	#N/A
187	GRMZM2G120587	EntrezGene	100280301	hypothetical protein LOC100280301	GO	GO:0006508;GO:0004185	proteolysis;serine-type carboxypeptidase activity	GenBank	#N/A	#N/A	MaizeGDB_GenBank	#N/A	#N/A	RefSeq_dna	NM_001153228	hypothetical protein LOC100280301 (LOC100280301), mRNA	RefSeq_peptide	NP_001146700	hypothetical protein LOC100280301	UniGene	Zm.149379;Zm.137542;Zm.27491	TSA: Zea mays contig17313, mRNA sequence;Transcribed locus, moderately similar to NP_001173456.1 Os03g0393700 [Oryza sativa Japonica Group];Hypothetical protein LOC100280301	Uniprot/SPTREMBL	B8A324	Putative uncharacterized protein	Uniprot/SWISSPROT	#N/A	#N/A
188	GRMZM2G122231	EntrezGene	100281927	LOC100281927	GO	GO:0008152;GO:0005992;GO:0005524;GO:0003824;GO:0005737;GO:0000166;GO:0006418;GO:0006412;GO:0004812	metabolic process;trehalose biosynthetic process;ATP binding;catalytic activity;cytoplasm;nucleotide binding;tRNA aminoacylation for protein translation;translation;aminoacyl-tRNA ligase activity	GenBank	#N/A	#N/A	MaizeGDB_GenBank	#N/A	#N/A	RefSeq_dna	NM_001154846	LOC100281927 (gpm600), mRNA	RefSeq_peptide	NP_001148318	LOC100281927	UniGene	Zm.98658	LOC100281927	Uniprot/SPTREMBL	B6T0F0;C4JBT8;C0PKN3	Trehalose-6-phosphate synthase ;Putative uncharacterized protein ;Putative uncharacterized protein	Uniprot/SWISSPROT	#N/A	#N/A
189	GRMZM2G122335	EntrezGene	100279919	hypothetical protein LOC100279919	GO	GO:0005524;GO:0004674;GO:0004672;GO:0006468;GO:0004707	ATP binding;protein serine/threonine kinase activity;protein kinase activity;protein amino acid phosphorylation;MAP kinase activity	GenBank	#N/A	#N/A	MaizeGDB_GenBank	#N/A	#N/A	RefSeq_dna	#N/A	#N/A	RefSeq_peptide	NP_001146342	hypothetical protein LOC100279919	UniGene	#N/A	#N/A	Uniprot/SPTREMBL	B8A0M9	Putative uncharacterized protein	Uniprot/SWISSPROT	#N/A	#N/A
190	GRMZM2G122954	EntrezGene	100383322	hypothetical protein LOC100383322	GO	#N/A	#N/A	GenBank	#N/A	#N/A	MaizeGDB_GenBank	#N/A	#N/A	RefSeq_dna	NM_001175980	hypothetical protein LOC100383322 (LOC100383322), mRNA	RefSeq_peptide	NP_001169451	hypothetical protein LOC100383322	UniGene	#N/A	#N/A	Uniprot/SPTREMBL	C0PF44	Putative uncharacterized protein	Uniprot/SWISSPROT	#N/A	#N/A
191	GRMZM2G123896	EntrezGene	#N/A	#N/A	GO	#N/A	#N/A	GenBank	#N/A	#N/A	MaizeGDB_GenBank	#N/A	#N/A	RefSeq_dna	#N/A	#N/A	RefSeq_peptide	#N/A	#N/A	UniGene	#N/A	#N/A	Uniprot/SPTREMBL	B6SKM1	Auxin-repressed 12.5 kDa protein	Uniprot/SWISSPROT	#N/A	#N/A
192	GRMZM2G124566	EntrezGene	100286247	growth-regulating factor	GO	GO:0005634;GO:0005524;GO:0016818;GO:0045449	nucleus;ATP binding;hydrolase activity, acting on acid anhydrides, in phosphorus-containing anhydrides;regulation of transcription	GenBank	#N/A	#N/A	MaizeGDB_GenBank	#N/A	#N/A	RefSeq_dna	NM_001159135	growth-regulating factor (LOC100286247), mRNA	RefSeq_peptide	NP_001152607	growth-regulating factor	UniGene	Zm.23965	Transcribed locus, strongly similar to NP_001152607.1 growth-regulating factor [Zea mays]	Uniprot/SPTREMBL	B6UGM8	Growth-regulating factor	Uniprot/SWISSPROT	#N/A	#N/A
193	GRMZM2G126763	EntrezGene	542629	glutathione transferase9	GO	#N/A	#N/A	GenBank	AF244674	product:glutathione S-transferase GST 9	MaizeGDB_GenBank	AF244674	product:glutathione S-transferase GST 9	RefSeq_dna	NM_001112155	glutathione transferase9 (gst9), mRNA	RefSeq_peptide	NP_001105625	glutathione transferase9	UniGene	Zm.540	Glutathione transferase9	Uniprot/SPTREMBL	Q9FQD0	Glutathione S-transferase 6Glutathione S-transferase GST 9 ;(EC 2.5.1.18)	Uniprot/SWISSPROT	#N/A	#N/A
194	GRMZM2G126972	EntrezGene	100193100	hypothetical protein LOC100193100	GO	#N/A	#N/A	GenBank	#N/A	#N/A	MaizeGDB_GenBank	#N/A	#N/A	RefSeq_dna	NM_001138263	hypothetical protein LOC100193100 (LOC100193100), mRNA	RefSeq_peptide	NP_001131735	hypothetical protein LOC100193100	UniGene	#N/A	#N/A	Uniprot/SPTREMBL	B4FDS8	Putative uncharacterized protein	Uniprot/SWISSPROT	#N/A	#N/A
195	GRMZM2G127134	EntrezGene	#N/A	#N/A	GO	GO:0016020;GO:0006857;GO:0005215	membrane;oligopeptide transport;transporter activity	GenBank	#N/A	#N/A	MaizeGDB_GenBank	#N/A	#N/A	RefSeq_dna	NM_001177246	hypothetical protein LOC100384800 (LOC100384800), mRNA	RefSeq_peptide	#N/A	#N/A	UniGene	Zm.145405;Zm.21642	TSA: Zea mays contig47562, mRNA sequence;Hypothetical protein LOC100384800	Uniprot/SPTREMBL	#N/A	#N/A	Uniprot/SWISSPROT	#N/A	#N/A
196	GRMZM2G127695	EntrezGene	100272690	hypothetical protein LOC100272690	GO	#N/A	#N/A	GenBank	#N/A	#N/A	MaizeGDB_GenBank	#N/A	#N/A	RefSeq_dna	NM_001147145	hypothetical protein LOC100272690 (LOC100272690), mRNA	RefSeq_peptide	NP_001140617	hypothetical protein LOC100272690	UniGene	Zm.5464;Zm.149107;Zm.135589	Hypothetical protein LOC100272690;TSA: Zea mays contig18497, mRNA sequence;TSA: Zea mays contig16392, mRNA sequence	Uniprot/SPTREMBL	B4FPZ1;B4FVA5	Putative uncharacterized protein ;Putative uncharacterized protein	Uniprot/SWISSPROT	#N/A	#N/A
197	GRMZM2G132461	EntrezGene	#N/A	#N/A	GO	GO:0005544;GO:0005509	calcium-dependent phospholipid binding;calcium ion binding	GenBank	#N/A	#N/A	MaizeGDB_GenBank	#N/A	#N/A	RefSeq_dna	#N/A	#N/A	RefSeq_peptide	#N/A	#N/A	UniGene	#N/A	#N/A	Uniprot/SPTREMBL	B4FSS8	Putative uncharacterized protein	Uniprot/SWISSPROT	#N/A	#N/A
198	GRMZM2G133675	EntrezGene	#N/A	#N/A	GO	GO:0005634;GO:0030528;GO:0045449	nucleus;transcription regulator activity;regulation of transcription	GenBank	#N/A	#N/A	MaizeGDB_GenBank	#N/A	#N/A	RefSeq_dna	#N/A	#N/A	RefSeq_peptide	#N/A	#N/A	UniGene	#N/A	#N/A	Uniprot/SPTREMBL	#N/A	#N/A	Uniprot/SWISSPROT	#N/A	#N/A
199	GRMZM2G135746	EntrezGene	100272659	hypothetical protein LOC100272659	GO	GO:0016020;GO:0006810;GO:0005337	membrane;transport;nucleoside transmembrane transporter activity	GenBank	#N/A	#N/A	MaizeGDB_GenBank	#N/A	#N/A	RefSeq_dna	#N/A	#N/A	RefSeq_peptide	NP_001140589	hypothetical protein LOC100272659	UniGene	#N/A	#N/A	Uniprot/SPTREMBL	B4FPU0	Putative uncharacterized protein	Uniprot/SWISSPROT	#N/A	#N/A
200	GRMZM2G136366	EntrezGene	#N/A	#N/A	GO	GO:0003723;GO:0008168	RNA binding;methyltransferase activity	GenBank	#N/A	#N/A	MaizeGDB_GenBank	#N/A	#N/A	RefSeq_dna	#N/A	#N/A	RefSeq_peptide	#N/A	#N/A	UniGene	Zm.149205	TSA: Zea mays contig18059, mRNA sequence	Uniprot/SPTREMBL	#N/A	#N/A	Uniprot/SWISSPROT	#N/A	#N/A
201	GRMZM2G138744	EntrezGene	#N/A	#N/A	GO	#N/A	#N/A	GenBank	#N/A	#N/A	MaizeGDB_GenBank	#N/A	#N/A	RefSeq_dna	#N/A	#N/A	RefSeq_peptide	#N/A	#N/A	UniGene	#N/A	#N/A	Uniprot/SPTREMBL	C0P6Z2	Putative uncharacterized protein	Uniprot/SWISSPROT	#N/A	#N/A
202	GRMZM2G140665	EntrezGene	100284174	erg28 like protein	GO	GO:0016021	integral to membrane	GenBank	#N/A	#N/A	MaizeGDB_GenBank	#N/A	#N/A	RefSeq_dna	NM_001157070	erg28 like protein (LOC100284174), mRNA	RefSeq_peptide	NP_001150542	erg28 like protein	UniGene	Zm.33054	Erg28 like protein	Uniprot/SPTREMBL	B6TQU7	Erg28 like protein	Uniprot/SWISSPROT	#N/A	#N/A
203	GRMZM2G141353	EntrezGene	#N/A	#N/A	GO	#N/A	#N/A	GenBank	#N/A	#N/A	MaizeGDB_GenBank	#N/A	#N/A	RefSeq_dna	#N/A	#N/A	RefSeq_peptide	#N/A	#N/A	UniGene	Zm.150217;Zm.146662	TSA: Zea mays contig13317, mRNA sequence;TSA: Zea mays contig29609, mRNA sequence	Uniprot/SPTREMBL	B4FHV2	Putative uncharacterized protein	Uniprot/SWISSPROT	#N/A	#N/A
204	GRMZM2G142721	EntrezGene	100278049	G1 protein	GO	#N/A	#N/A	GenBank	#N/A	#N/A	MaizeGDB_GenBank	#N/A	#N/A	RefSeq_dna	NM_001151454	G1 protein (ZmG1), mRNA	RefSeq_peptide	NP_001144926	hypothetical protein LOC100278049	UniGene	Zm.124158	G1 protein	Uniprot/SPTREMBL	B6U3D6	G1 proteinPutative uncharacterized protein ;	Uniprot/SWISSPROT	#N/A	#N/A
205	GRMZM2G142751	EntrezGene	100279595	hypothetical protein LOC100279595	GO	#N/A	#N/A	GenBank	#N/A	#N/A	MaizeGDB_GenBank	#N/A	#N/A	RefSeq_dna	NM_001152592	hypothetical protein LOC100279595 (LOC100279595), mRNA	RefSeq_peptide	NP_001146064	hypothetical protein LOC100279595	UniGene	Zm.79824	Hypothetical protein LOC100279595	Uniprot/SPTREMBL	B7ZYZ0	Putative uncharacterized protein	Uniprot/SWISSPROT	#N/A	#N/A
206	GRMZM2G145446	#N/A	#N/A	#N/A	#N/A	#N/A	#N/A	#N/A	#N/A	#N/A	#N/A	#N/A	#N/A	#N/A	#N/A	#N/A	#N/A	#N/A	#N/A	#N/A	#N/A	#N/A	#N/A	#N/A	#N/A	#N/A	#N/A	#N/A
207	GRMZM2G145562	EntrezGene	100216697	hypothetical protein LOC100216697	GO	GO:0003676	nucleic acid binding	GenBank	#N/A	#N/A	MaizeGDB_GenBank	#N/A	#N/A	RefSeq_dna	NM_001143103	hypothetical protein LOC100216697 (LOC100216697), mRNA	RefSeq_peptide	NP_001136575	hypothetical protein LOC100216697	UniGene	#N/A	#N/A	Uniprot/SPTREMBL	B4FJA7	Putative uncharacterized protein	Uniprot/SWISSPROT	#N/A	#N/A
208	GRMZM2G146192	EntrezGene	100279508	hypothetical protein LOC100279508	GO	GO:0004553;GO:0005975	hydrolase activity, hydrolyzing O-glycosyl compounds;carbohydrate metabolic process	GenBank	#N/A	#N/A	MaizeGDB_GenBank	#N/A	#N/A	RefSeq_dna	NM_001152508	hypothetical protein LOC100279508 (LOC100279508), mRNA	RefSeq_peptide	NP_001145980	hypothetical protein LOC100279508	UniGene	Zm.30753	Hypothetical protein LOC100279508	Uniprot/SPTREMBL	B6SWK9;B7ZYH5	Auxin-induced beta-glucosidase ;Putative uncharacterized protein	Uniprot/SWISSPROT	#N/A	#N/A
209	GRMZM2G146472	EntrezGene	100280198	hypothetical protein LOC100280198	GO	GO:0003676	nucleic acid binding	GenBank	#N/A	#N/A	MaizeGDB_GenBank	#N/A	#N/A	RefSeq_dna	NM_001153130	hypothetical protein LOC100280198 (LOC100280198), mRNA	RefSeq_peptide	NP_001146602	hypothetical protein LOC100280198	UniGene	Zm.84695	Hypothetical protein LOC100280198	Uniprot/SPTREMBL	B8A2G7	Putative uncharacterized protein	Uniprot/SWISSPROT	#N/A	#N/A
210	GRMZM2G148790	EntrezGene	100193618	hypothetical protein LOC100193618	GO	#N/A	#N/A	GenBank	#N/A	#N/A	MaizeGDB_GenBank	#N/A	#N/A	RefSeq_dna	NM_001138719	hypothetical protein LOC100193618 (LOC100193618), mRNA	RefSeq_peptide	NP_001132191	hypothetical protein LOC100193618	UniGene	Zm.31789	Hypothetical protein LOC100193618	Uniprot/SPTREMBL	B4FFP8	Putative uncharacterized protein	Uniprot/SWISSPROT	#N/A	#N/A
211	GRMZM2G149580	EntrezGene	100284652	LOC100284652	GO	GO:0031177;GO:0048037;GO:0006633;GO:0000036	phosphopantetheine binding;cofactor binding;fatty acid biosynthetic process;acyl carrier activity	GenBank	#N/A	#N/A	MaizeGDB_GenBank	#N/A	#N/A	RefSeq_dna	NM_001165780;NM_001157547	hypothetical protein LOC100304342 (LOC100304342), mRNA;LOC100284652 (si605047f11), mRNA	RefSeq_peptide	NP_001151019	LOC100284652	UniGene	Zm.142967;Zm.25267	Hypothetical protein LOC100304342;LOC100284652	Uniprot/SPTREMBL	B6TW30	Acyl carrier protein	Uniprot/SWISSPROT	#N/A	#N/A
212	GRMZM2G150280	EntrezGene	#N/A	#N/A	GO	#N/A	#N/A	GenBank	#N/A	#N/A	MaizeGDB_GenBank	#N/A	#N/A	RefSeq_dna	#N/A	#N/A	RefSeq_peptide	#N/A	#N/A	UniGene	Zm.11951	Transcribed locus, strongly similar to XP_002456018.1 hypothetical protein SORBIDRAFT_03g028940 [Sorghum bicolor]	Uniprot/SPTREMBL	#N/A	#N/A	Uniprot/SWISSPROT	#N/A	#N/A
213	GRMZM2G151567	EntrezGene	#N/A	#N/A	GO	GO:0005515	protein binding	GenBank	#N/A	#N/A	MaizeGDB_GenBank	#N/A	#N/A	RefSeq_dna	#N/A	#N/A	RefSeq_peptide	#N/A	#N/A	UniGene	Zm.68596;Zm.132295	Transcribed locus, moderately similar to XP_002444009.1 hypothetical protein SORBIDRAFT_07g005820 [Sorghum bicolor];Clone 394025 mRNA sequence	Uniprot/SPTREMBL	#N/A	#N/A	Uniprot/SWISSPROT	#N/A	#N/A
214	GRMZM2G153103	EntrezGene	100275161;100272555	hypothetical protein LOC100275161;hypothetical protein LOC100272555	GO	GO:0016068	type I hypersensitivity	GenBank	#N/A	#N/A	MaizeGDB_GenBank	#N/A	#N/A	RefSeq_dna	NM_001147022;NM_001149318	hypothetical protein LOC100272555 (LOC100272555), mRNA;hypothetical protein LOC100275161 (LOC100275161), mRNA	RefSeq_peptide	NP_001140494;NP_001142790	hypothetical protein LOC100272555 ;hypothetical protein LOC100275161	UniGene	Zm.36496;Zm.141776;Zm.125718	Hypothetical protein LOC100272555;Hypothetical protein LOC100275161;TSA: Zea mays contig45683, mRNA sequence	Uniprot/SPTREMBL	B4FP97;B6SPC7	Putative uncharacterized protein ;Putative uncharacterized protein	Uniprot/SWISSPROT	#N/A	#N/A
215	GRMZM2G157046	EntrezGene	100382176	hypothetical protein LOC100382176	GO	#N/A	#N/A	GenBank	#N/A	#N/A	MaizeGDB_GenBank	#N/A	#N/A	RefSeq_dna	NM_001174936	hypothetical protein LOC100382176 (LOC100382176), mRNA	RefSeq_peptide	NP_001168407	hypothetical protein LOC100382176	UniGene	Zm.4449	Hypothetical protein LOC100382176	Uniprot/SPTREMBL	C0P555	Putative uncharacterized protein	Uniprot/SWISSPROT	#N/A	#N/A
216	GRMZM2G157458	EntrezGene	100285570	ferredoxin-thioredoxin reductase, variable chain	GO	GO:0009536;GO:0003824;GO:0015979;GO:0008937	plastid;catalytic activity;photosynthesis;ferredoxin reductase activity	GenBank	#N/A	#N/A	MaizeGDB_GenBank	#N/A	#N/A	RefSeq_dna	NM_001158461	ferredoxin-thioredoxin reductase, variable chain (LOC100285570), mRNA	RefSeq_peptide	NP_001151933	ferredoxin-thioredoxin reductase, variable chain	UniGene	#N/A	#N/A	Uniprot/SPTREMBL	B6U6T1	Ferredoxin-thioredoxin reductase, variable chain	Uniprot/SWISSPROT	#N/A	#N/A
217	GRMZM2G158313	EntrezGene	100281364	bZIP transcription factor family protein	GO	#N/A	#N/A	GenBank	#N/A	#N/A	MaizeGDB_GenBank	#N/A	#N/A	RefSeq_dna	NM_001154282	bZIP transcription factor family protein (LOC100281364), mRNA	RefSeq_peptide	NP_001147754	bZIP transcription factor family protein	UniGene	#N/A	#N/A	Uniprot/SPTREMBL	B6SUN9	BZIP transcription factor family proteinPutative uncharacterized protein ;	Uniprot/SWISSPROT	#N/A	#N/A
218	GRMZM2G159149	EntrezGene	100282620	carboxy-lyase	GO	#N/A	#N/A	GenBank	#N/A	#N/A	MaizeGDB_GenBank	#N/A	#N/A	RefSeq_dna	NM_001155528	carboxy-lyase (LOC100282620), mRNA	RefSeq_peptide	NP_001149000	carboxy-lyase	UniGene	Zm.124006;Zm.79430	Transcribed locus, strongly similar to NP_001149000.1 carboxy-lyase [Zea mays];Carboxy-lyase	Uniprot/SPTREMBL	B6T9H8	Carboxy-lyase	Uniprot/SWISSPROT	#N/A	#N/A
219	GRMZM2G159977	EntrezGene	#N/A	#N/A	GO	GO:0005524;GO:0000166;GO:0017111	ATP binding;nucleotide binding;nucleoside-triphosphatase activity	GenBank	#N/A	#N/A	MaizeGDB_GenBank	#N/A	#N/A	RefSeq_dna	#N/A	#N/A	RefSeq_peptide	#N/A	#N/A	UniGene	#N/A	#N/A	Uniprot/SPTREMBL	#N/A	#N/A	Uniprot/SWISSPROT	#N/A	#N/A
220	GRMZM2G161295	EntrezGene	100274305	hypothetical protein LOC100274305	GO	#N/A	#N/A	GenBank	#N/A	#N/A	MaizeGDB_GenBank	#N/A	#N/A	RefSeq_dna	NM_001148668	hypothetical protein LOC100274305 (LOC100274305), mRNA	RefSeq_peptide	NP_001142140	hypothetical protein LOC100274305	UniGene	Zm.10153	Hypothetical protein LOC100274305	Uniprot/SPTREMBL	B4G054	Putative uncharacterized protein	Uniprot/SWISSPROT	#N/A	#N/A
221	GRMZM2G161530	#N/A	#N/A	#N/A	#N/A	#N/A	#N/A	#N/A	#N/A	#N/A	#N/A	#N/A	#N/A	#N/A	#N/A	#N/A	#N/A	#N/A	#N/A	#N/A	#N/A	#N/A	#N/A	#N/A	#N/A	#N/A	#N/A	#N/A
222	GRMZM2G164036	EntrezGene	#N/A	#N/A	GO	GO:0009055;GO:0020037;GO:0005506;GO:0004497;GO:0055114	electron carrier activity;heme binding;iron ion binding;monooxygenase activity;oxidation reduction	GenBank	#N/A	#N/A	MaizeGDB_GenBank	#N/A	#N/A	RefSeq_dna	#N/A	#N/A	RefSeq_peptide	#N/A	#N/A	UniGene	Zm.151813;Zm.133723	TSA: Zea mays contig05775, mRNA sequence;TSA: Zea mays contig07419, mRNA sequence	Uniprot/SPTREMBL	B6UA52	Cytochrome P450 CYP71C36	Uniprot/SWISSPROT	#N/A	#N/A
223	GRMZM2G165901	EntrezGene	#N/A	#N/A	GO	GO:0016020;GO:0003723;GO:0051260;GO:0003676	membrane;RNA binding;protein homooligomerization;nucleic acid binding	GenBank	#N/A	#N/A	MaizeGDB_GenBank	#N/A	#N/A	RefSeq_dna	#N/A	#N/A	RefSeq_peptide	#N/A	#N/A	UniGene	#N/A	#N/A	Uniprot/SPTREMBL	B6TY06;B4FQ70	Glycine-rich RNA-binding protein 2 ;Putative uncharacterized protein	Uniprot/SWISSPROT	#N/A	#N/A
224	GRMZM2G167220	EntrezGene	#N/A	#N/A	GO	GO:0019139;GO:0009690;GO:0050660;GO:0003824;GO:0055114;GO:0016491	cytokinin dehydrogenase activity;cytokinin metabolic process;FAD binding;catalytic activity;oxidation reduction;oxidoreductase activity	GenBank	#N/A	#N/A	MaizeGDB_GenBank	#N/A	#N/A	RefSeq_dna	NM_001111693	cytokinin oxidase 3 (cko3), mRNA	RefSeq_peptide	#N/A	#N/A	UniGene	Zm.16971;Zm.103517	Cytokinin oxidase 3;Cytokinin oxidase 3 (cko3 gene), clone 1	Uniprot/SPTREMBL	#N/A	#N/A	Uniprot/SWISSPROT	#N/A	#N/A
225	GRMZM2G167578	EntrezGene	#N/A	#N/A	GO	GO:0009055;GO:0005199;GO:0005634;GO:0003677;GO:0006355;GO:0005507;GO:0004879	electron carrier activity;structural constituent of cell wall;nucleus;DNA binding;regulation of transcription, DNA-dependent;copper ion binding;ligand-dependent nuclear receptor activity	GenBank	#N/A	#N/A	MaizeGDB_GenBank	#N/A	#N/A	RefSeq_dna	#N/A	#N/A	RefSeq_peptide	#N/A	#N/A	UniGene	#N/A	#N/A	Uniprot/SPTREMBL	#N/A	#N/A	Uniprot/SWISSPROT	#N/A	#N/A
226	GRMZM2G168502	EntrezGene	100217285	hypothetical protein LOC100217285	GO	GO:0016020	membrane	GenBank	#N/A	#N/A	MaizeGDB_GenBank	#N/A	#N/A	RefSeq_dna	NM_001143636	hypothetical protein LOC100217285 (LOC100217285), mRNA	RefSeq_peptide	NP_001137108	hypothetical protein LOC100217285	UniGene	Zm.9252	Hypothetical protein LOC100217285	Uniprot/SPTREMBL	B4FMD1	Putative uncharacterized protein	Uniprot/SWISSPROT	#N/A	#N/A
227	GRMZM2G168552	EntrezGene	100303888;100285704;542559	bundle sheath cell specific protein 1;bundle sheath cell specific protein 1;bundle sheath strands specific gene1	GO	GO:0006950	response to stress	GenBank	AB045759	product:bundle sheath cell specific protein 1	MaizeGDB_GenBank	#N/A	#N/A	RefSeq_dna	NM_001158595;NM_001112099;NM_001165481	bundle sheath cell specific protein 1 (LOC100285704), mRNA;bundle sheath strands specific gene1 (bss1), mRNA;bundle sheath cell specific protein 1 (LOC100303888), mRNA	RefSeq_peptide	NP_001158953;NP_001105569;NP_001152067	bundle sheath cell specific protein 1 ;bundle sheath strands specific gene1 ;bundle sheath cell specific protein 1	UniGene	Zm.122340;Zm.155440;Zm.1794;Zm.143141	Bundle sheath strands specific gene1;Bundle sheath cell specific protein 1;Bundle sheath cell specific protein 1;TSA: Zea mays contig64817, mRNA sequence	Uniprot/SPTREMBL	B6SQI1;B6U8D9;Q9FRX0	Bundle sheath cell specific protein 1 ;Bundle sheath cell specific protein 1 ;Bundle sheath cell specific protein 1	Uniprot/SWISSPROT	#N/A	#N/A
228	GRMZM2G172214	EntrezGene	100282160	LOC100282160	GO	#N/A	#N/A	GenBank	#N/A	#N/A	MaizeGDB_GenBank	#N/A	#N/A	RefSeq_dna	NM_001155072	LOC100282160 (cl11049_1), mRNA	RefSeq_peptide	NP_001148544	LOC100282160	UniGene	Zm.75346	LOC100282160	Uniprot/SPTREMBL	B6T4C2	CBS domain containing proteinPutative uncharacterized protein ;	Uniprot/SWISSPROT	#N/A	#N/A
229	GRMZM2G173124	EntrezGene	#N/A	#N/A	GO	GO:0008270;GO:0003676	zinc ion binding;nucleic acid binding	GenBank	#N/A	#N/A	MaizeGDB_GenBank	#N/A	#N/A	RefSeq_dna	#N/A	#N/A	RefSeq_peptide	#N/A	#N/A	UniGene	#N/A	#N/A	Uniprot/SPTREMBL	#N/A	#N/A	Uniprot/SWISSPROT	#N/A	#N/A
230	GRMZM2G173805	#N/A	#N/A	#N/A	#N/A	#N/A	#N/A	#N/A	#N/A	#N/A	#N/A	#N/A	#N/A	#N/A	#N/A	#N/A	#N/A	#N/A	#N/A	#N/A	#N/A	#N/A	#N/A	#N/A	#N/A	#N/A	#N/A	#N/A
231	GRMZM2G174984	EntrezGene	100281646	photosystem II3	GO	GO:0042651;GO:0015979;GO:0009654	thylakoid membrane;photosynthesis;oxygen evolving complex	GenBank	#N/A	#N/A	MaizeGDB_GenBank	#N/A	#N/A	RefSeq_dna	NM_001154565	photosystem II3 (psb3), mRNA	RefSeq_peptide	NP_001148037	photosystem II3	UniGene	#N/A	#N/A	Uniprot/SPTREMBL	B6T3F3;B6SQV5	Photosystem II 10 kDa polypeptide ;Photosystem II 10 kDa polypeptide	Uniprot/SWISSPROT	#N/A	#N/A
232	GRMZM2G176056	EntrezGene	100276236	LOC100276236	GO	#N/A	#N/A	GenBank	#N/A	#N/A	MaizeGDB_GenBank	#N/A	#N/A	RefSeq_dna	NM_001150074	LOC100276236 (umc2366), mRNA	RefSeq_peptide	NP_001143546	hypothetical protein LOC100276236	UniGene	Zm.75667	LOC100276236	Uniprot/SPTREMBL	B6T777	Putative uncharacterized protein	Uniprot/SWISSPROT	#N/A	#N/A
233	GRMZM2G176910	EntrezGene	100283709	growth inhibition and differentiation-related protein 88	GO	GO:0003676	nucleic acid binding	GenBank	#N/A	#N/A	MaizeGDB_GenBank	#N/A	#N/A	RefSeq_dna	NM_001156608	growth inhibition and differentiation-related protein 88 (LOC100283709), mRNA	RefSeq_peptide	NP_001150080	growth inhibition and differentiation-related protein 88	UniGene	Zm.12246	Growth inhibition and differentiation-related protein 88	Uniprot/SPTREMBL	B6TKU0	Growth inhibition and differentiation-related protein 88Putative uncharacterized protein ;	Uniprot/SWISSPROT	#N/A	#N/A
234	GRMZM2G177349	EntrezGene	#N/A	#N/A	GO	GO:0016747	transferase activity, transferring acyl groups other than amino-acyl groups	GenBank	#N/A	#N/A	MaizeGDB_GenBank	#N/A	#N/A	RefSeq_dna	#N/A	#N/A	RefSeq_peptide	#N/A	#N/A	UniGene	#N/A	#N/A	Uniprot/SPTREMBL	#N/A	#N/A	Uniprot/SWISSPROT	#N/A	#N/A
235	GRMZM2G177424	EntrezGene	100193067	hypothetical protein LOC100193067	GO	GO:0008171;GO:0008168;GO:0046983	O-methyltransferase activity;methyltransferase activity;protein dimerization activity	GenBank	#N/A	#N/A	MaizeGDB_GenBank	#N/A	#N/A	RefSeq_dna	NM_001138233	hypothetical protein LOC100193067 (LOC100193067), mRNA	RefSeq_peptide	NP_001131705	hypothetical protein LOC100193067	UniGene	Zm.20954	Hypothetical protein LOC100193067	Uniprot/SPTREMBL	B4FDN5	Putative uncharacterized protein	Uniprot/SWISSPROT	#N/A	#N/A
236	GRMZM2G178356	EntrezGene	#N/A	#N/A	GO	GO:0016020;GO:0055085;GO:0006813;GO:0005249;GO:0005216;GO:0006811	membrane;transmembrane transport;potassium ion transport;voltage-gated potassium channel activity;ion channel activity;ion transport	GenBank	#N/A	#N/A	MaizeGDB_GenBank	#N/A	#N/A	RefSeq_dna	#N/A	#N/A	RefSeq_peptide	#N/A	#N/A	UniGene	#N/A	#N/A	Uniprot/SPTREMBL	#N/A	#N/A	Uniprot/SWISSPROT	#N/A	#N/A
237	GRMZM2G178650	EntrezGene	#N/A	#N/A	GO	#N/A	#N/A	GenBank	#N/A	#N/A	MaizeGDB_GenBank	#N/A	#N/A	RefSeq_dna	#N/A	#N/A	RefSeq_peptide	#N/A	#N/A	UniGene	Zm.145110	TSA: Zea mays contig49845, mRNA sequence	Uniprot/SPTREMBL	#N/A	#N/A	Uniprot/SWISSPROT	#N/A	#N/A
238	GRMZM2G179523	EntrezGene	100285439	phosphatidylinositol 3- and 4-kinase family protein	GO	GO:0016773	phosphotransferase activity, alcohol group as acceptor	GenBank	#N/A	#N/A	MaizeGDB_GenBank	#N/A	#N/A	RefSeq_dna	NM_001158332	phosphatidylinositol 3- and 4-kinase family protein (LOC100285439), mRNA	RefSeq_peptide	NP_001151804	phosphatidylinositol 3- and 4-kinase family protein	UniGene	Zm.2795	Phosphatidylinositol 3- and 4-kinase family protein	Uniprot/SPTREMBL	B7ZZW3;B6U4S4	Putative uncharacterized protein ;Phosphatidylinositol 3-and 4-kinase family protein	Uniprot/SWISSPROT	#N/A	#N/A
239	GRMZM2G306105	EntrezGene	#N/A	#N/A	GO	#N/A	#N/A	GenBank	#N/A	#N/A	MaizeGDB_GenBank	#N/A	#N/A	RefSeq_dna	#N/A	#N/A	RefSeq_peptide	#N/A	#N/A	UniGene	Zm.3500	Hypothetical protein LOC100274526	Uniprot/SPTREMBL	#N/A	#N/A	Uniprot/SWISSPROT	#N/A	#N/A
240	GRMZM2G306345	EntrezGene	#N/A	#N/A	GO	GO:0016310;GO:0003824;GO:0016772	phosphorylation;catalytic activity;transferase activity, transferring phosphorus-containing groups	GenBank	#N/A	#N/A	MaizeGDB_GenBank	#N/A	#N/A	RefSeq_dna	#N/A	#N/A	RefSeq_peptide	#N/A	#N/A	UniGene	#N/A	#N/A	Uniprot/SPTREMBL	#N/A	#N/A	Uniprot/SWISSPROT	#N/A	#N/A
241	GRMZM2G320269	EntrezGene	100282342	peroxidase 27	GO	GO:0006979;GO:0020037;GO:0004601;GO:0055114	response to oxidative stress;heme binding;peroxidase activity;oxidation reduction	GenBank	#N/A	#N/A	MaizeGDB_GenBank	#N/A	#N/A	RefSeq_dna	NM_001155254	peroxidase 27 (LOC100282342), mRNA	RefSeq_peptide	NP_001148726	peroxidase 27	UniGene	Zm.97921;Zm.126939;Zm.16643;Zm.137328	Transcribed locus, strongly similar to NP_001148726.1 peroxidase 27 [Zea mays];Transcribed locus, moderately similar to NP_001148726.1 peroxidase 27 [Zea mays];Peroxidase 27;Transcribed locus, strongly similar to NP_001148726.1 peroxidase 27 [Zea mays]	Uniprot/SPTREMBL	B6T6D4;C0HIT1;C0PEC5	Peroxidase 27 ;Putative uncharacterized protein ;Putative uncharacterized protein	Uniprot/SWISSPROT	#N/A	#N/A
242	GRMZM2G321354	#N/A	#N/A	#N/A	#N/A	#N/A	#N/A	#N/A	#N/A	#N/A	#N/A	#N/A	#N/A	#N/A	#N/A	#N/A	#N/A	#N/A	#N/A	#N/A	#N/A	#N/A	#N/A	#N/A	#N/A	#N/A	#N/A	#N/A
243	GRMZM2G329047	EntrezGene	100285458	photosystem I reaction center subunit V	GO	GO:0016020;GO:0015979;GO:0009522	membrane;photosynthesis;photosystem I	GenBank	#N/A	#N/A	MaizeGDB_GenBank	#N/A	#N/A	RefSeq_dna	NM_001158351	photosystem I reaction center subunit V (LOC100285458), mRNA	RefSeq_peptide	NP_001151823	photosystem I reaction center subunit V	UniGene	#N/A	#N/A	Uniprot/SPTREMBL	B6U534	Photosystem I reaction center subunit V	Uniprot/SWISSPROT	#N/A	#N/A
244	GRMZM2G331417	EntrezGene	#N/A	#N/A	GO	GO:0033179;GO:0015986;GO:0015078	proton-transporting V-type ATPase, V0 domain;ATP synthesis coupled proton transport;hydrogen ion transmembrane transporter activity	GenBank	#N/A	#N/A	MaizeGDB_GenBank	#N/A	#N/A	RefSeq_dna	#N/A	#N/A	RefSeq_peptide	#N/A	#N/A	UniGene	#N/A	#N/A	Uniprot/SPTREMBL	#N/A	#N/A	Uniprot/SWISSPROT	#N/A	#N/A
245	GRMZM2G336783	#N/A	#N/A	#N/A	#N/A	#N/A	#N/A	#N/A	#N/A	#N/A	#N/A	#N/A	#N/A	#N/A	#N/A	#N/A	#N/A	#N/A	#N/A	#N/A	#N/A	#N/A	#N/A	#N/A	#N/A	#N/A	#N/A	#N/A
246	GRMZM2G338928	EntrezGene	#N/A	#N/A	GO	GO:0007018;GO:0005524;GO:0003777	microtubule-based movement;ATP binding;microtubule motor activity	GenBank	#N/A	#N/A	MaizeGDB_GenBank	#N/A	#N/A	RefSeq_dna	#N/A	#N/A	RefSeq_peptide	#N/A	#N/A	UniGene	Zm.30266	Transcribed locus, moderately similar to XP_002462712.1 hypothetical protein SORBIDRAFT_02g030680 [Sorghum bicolor]	Uniprot/SPTREMBL	#N/A	#N/A	Uniprot/SWISSPROT	#N/A	#N/A
247	GRMZM2G348956	EntrezGene	#N/A	#N/A	GO	GO:0045005;GO:0005524;GO:0003684;GO:0006298;GO:0000166;GO:0030983;GO:0017111	maintenance of fidelity involved in DNA-dependent DNA replication;ATP binding;damaged DNA binding;mismatch repair;nucleotide binding;mismatched DNA binding;nucleoside-triphosphatase activity	GenBank	#N/A	#N/A	MaizeGDB_GenBank	#N/A	#N/A	RefSeq_dna	#N/A	#N/A	RefSeq_peptide	#N/A	#N/A	UniGene	Zm.146969;Zm.141849;Zm.139745;Zm.151937;Zm.32111	TSA: Zea mays contig28166, mRNA sequence;TSA: Zea mays contig10020, mRNA sequence;Hypothetical protein LOC100192659;TSA: Zea mays contig05153, mRNA sequence;TSA: Zea mays contig55134, mRNA sequence	Uniprot/SPTREMBL	#N/A	#N/A	Uniprot/SWISSPROT	#N/A	#N/A
248	GRMZM2G349380	#N/A	#N/A	#N/A	#N/A	#N/A	#N/A	#N/A	#N/A	#N/A	#N/A	#N/A	#N/A	#N/A	#N/A	#N/A	#N/A	#N/A	#N/A	#N/A	#N/A	#N/A	#N/A	#N/A	#N/A	#N/A	#N/A	#N/A
249	GRMZM2G351977	EntrezGene	100274453	hypothetical protein LOC100274453	GO	#N/A	#N/A	GenBank	#N/A	#N/A	MaizeGDB_GenBank	#N/A	#N/A	RefSeq_dna	#N/A	#N/A	RefSeq_peptide	NP_001142284	hypothetical protein LOC100274453	UniGene	#N/A	#N/A	Uniprot/SPTREMBL	B4G143	Chlorophyll a-b binding protein 2Putative uncharacterized protein ;	Uniprot/SWISSPROT	#N/A	#N/A
250	GRMZM2G358009	EntrezGene	#N/A	#N/A	GO	GO:0015035;GO:0009055;GO:0006662;GO:0045454	protein disulfide oxidoreductase activity;electron carrier activity;glycerol ether metabolic process;cell redox homeostasis	GenBank	MZETHIOM	product:thioredoxin M	MaizeGDB_GenBank	#N/A	#N/A	RefSeq_dna	NM_001111860	thioredoxin M1 (trm1), mRNA	RefSeq_peptide	#N/A	#N/A	UniGene	#N/A	#N/A	Uniprot/SPTREMBL	#N/A	#N/A	Uniprot/SWISSPROT	#N/A	#N/A
251	GRMZM2G362949	EntrezGene	#N/A	#N/A	GO	#N/A	#N/A	GenBank	#N/A	#N/A	MaizeGDB_GenBank	#N/A	#N/A	RefSeq_dna	#N/A	#N/A	RefSeq_peptide	#N/A	#N/A	UniGene	Zm.157490	TSA: Zea mays contig12264, mRNA sequence	Uniprot/SPTREMBL	C0PP40	Putative uncharacterized protein	Uniprot/SWISSPROT	#N/A	#N/A
252	GRMZM2G366150	EntrezGene	#N/A	#N/A	GO	GO:0005515	protein binding	GenBank	#N/A	#N/A	MaizeGDB_GenBank	#N/A	#N/A	RefSeq_dna	#N/A	#N/A	RefSeq_peptide	#N/A	#N/A	UniGene	#N/A	#N/A	Uniprot/SPTREMBL	#N/A	#N/A	Uniprot/SWISSPROT	#N/A	#N/A
253	GRMZM2G366659	EntrezGene	#N/A	#N/A	GO	GO:0008152;GO:0005992;GO:0003824	metabolic process;trehalose biosynthetic process;catalytic activity	GenBank	#N/A	#N/A	MaizeGDB_GenBank	#N/A	#N/A	RefSeq_dna	#N/A	#N/A	RefSeq_peptide	#N/A	#N/A	UniGene	Zm.103881;Zm.35968	TSA: Zea mays contig62291, mRNA sequence;Cultivar 18-599 trehalose-6-phosphate synthase-like (TPS6) mRNA, complete sequence	Uniprot/SPTREMBL	#N/A	#N/A	Uniprot/SWISSPROT	#N/A	#N/A
254	GRMZM2G378653	EntrezGene	100273300	hypothetical protein LOC100273300	GO	GO:0005634;GO:0030528;GO:0045449	nucleus;transcription regulator activity;regulation of transcription	GenBank	#N/A	#N/A	MaizeGDB_GenBank	#N/A	#N/A	RefSeq_dna	NM_001147741	hypothetical protein LOC100273300 (LOC100273300), mRNA	RefSeq_peptide	NP_001141213	hypothetical protein LOC100273300	UniGene	#N/A	#N/A	Uniprot/SPTREMBL	B4FUE1	Putative uncharacterized protein	Uniprot/SWISSPROT	#N/A	#N/A
255	GRMZM2G379773	EntrezGene	#N/A	#N/A	GO	GO:0016788;GO:0006629	hydrolase activity, acting on ester bonds;lipid metabolic process	GenBank	#N/A	#N/A	MaizeGDB_GenBank	#N/A	#N/A	RefSeq_dna	#N/A	#N/A	RefSeq_peptide	#N/A	#N/A	UniGene	#N/A	#N/A	Uniprot/SPTREMBL	#N/A	#N/A	Uniprot/SWISSPROT	#N/A	#N/A
256	GRMZM2G381076	EntrezGene	100285889	protein kinase APK1B	GO	GO:0005524;GO:0004674;GO:0004672;GO:0006468	ATP binding;protein serine/threonine kinase activity;protein kinase activity;protein amino acid phosphorylation	GenBank	#N/A	#N/A	MaizeGDB_GenBank	#N/A	#N/A	RefSeq_dna	NM_001158779	protein kinase APK1B (LOC100285889), mRNA	RefSeq_peptide	NP_001152251	protein kinase APK1B	UniGene	Zm.97883	Protein kinase APK1B	Uniprot/SPTREMBL	B6UB82	Protein kinase APK1B	Uniprot/SWISSPROT	#N/A	#N/A
257	GRMZM2G381739	EntrezGene	#N/A	#N/A	GO	GO:0006508;GO:0004190	proteolysis;aspartic-type endopeptidase activity	GenBank	#N/A	#N/A	MaizeGDB_GenBank	#N/A	#N/A	RefSeq_dna	#N/A	#N/A	RefSeq_peptide	#N/A	#N/A	UniGene	Zm.148383;Zm.34403	TSA: Zea mays contig21939, mRNA sequence;Transcribed locus, moderately similar to NP_001159203.1 hypothetical protein LOC100304289 [Zea mays]	Uniprot/SPTREMBL	#N/A	#N/A	Uniprot/SWISSPROT	#N/A	#N/A
258	GRMZM2G399136	EntrezGene	100281362;100281085	chaperone protein dnaJ 11;chaperone protein dnaJ 11	GO	GO:0006457;GO:0051082;GO:0031072	protein folding;unfolded protein binding;heat shock protein binding	GenBank	#N/A	#N/A	MaizeGDB_GenBank	#N/A	#N/A	RefSeq_dna	NM_001154004;NM_001154280	chaperone protein dnaJ 11 (LOC100281085), mRNA;chaperone protein dnaJ 11 (LOC100281362), mRNA	RefSeq_peptide	NP_001147752;NP_001147476	chaperone protein dnaJ 11 ;chaperone protein dnaJ 11	UniGene	Zm.125669	Chaperone protein dnaJ 11	Uniprot/SPTREMBL	B6SUM8;B6SS19	Chaperone protein dnaJ 11 ;Chaperone protein dnaJ 11	Uniprot/SWISSPROT	#N/A	#N/A
259	GRMZM2G401436	EntrezGene	100281962	protein binding protein	GO	GO:0005515;GO:0008270	protein binding;zinc ion binding	GenBank	#N/A	#N/A	MaizeGDB_GenBank	#N/A	#N/A	RefSeq_dna	NM_001154880	protein binding protein (LOC100281962), mRNA	RefSeq_peptide	NP_001148352	protein binding protein	UniGene	#N/A	#N/A	Uniprot/SPTREMBL	C4J4V7;B6T1I5	Putative uncharacterized protein ;Protein binding protein	Uniprot/SWISSPROT	#N/A	#N/A
260	GRMZM2G402936	EntrezGene	#N/A	#N/A	GO	#N/A	#N/A	GenBank	#N/A	#N/A	MaizeGDB_GenBank	Y00379;X53398	product:mature LHCP;product:light harvesting chlorophyll a /b binding protein	RefSeq_dna	NM_001111957	light harvesting chlorophyll a /b binding protein (Cab-m7), mRNA	RefSeq_peptide	#N/A	#N/A	UniGene	Zm.126656;Zm.128422;Zm.132911	Transcribed locus, moderately similar to NP_001105427.1 light harvesting chlorophyll a /b binding protein [Zea mays];Light harvesting chlorophyll a /b binding protein;Transcribed locus, moderately similar to XP_002440263.1 hypothetical protein SORBIDRAFT_09g028720 [Sorghum bicolor]	Uniprot/SPTREMBL	#N/A	#N/A	Uniprot/SWISSPROT	#N/A	#N/A
261	GRMZM2G405178	EntrezGene	100281381	S-adenosylmethionine-dependent methyltransferase/ methyltransferase/ thiopurine S-methyltransferase	GO	GO:0008152;GO:0008168;GO:0008119;GO:0005737	metabolic process;methyltransferase activity;thiopurine S-methyltransferase activity;cytoplasm	GenBank	#N/A	#N/A	MaizeGDB_GenBank	#N/A	#N/A	RefSeq_dna	NM_001154299;NM_001174586	S-adenosylmethionine-dependent methyltransferase/ methyltransferase/ thiopurine S-methyltransferase (LOC100281381), mRNA;hypothetical protein LOC100381787 (LOC100381787), mRNA	RefSeq_peptide	NP_001147771	S-adenosylmethionine-dependent methyltransferase/ methyltransferase/ thiopurine S-methyltransferase	UniGene	Zm.138883;Zm.10258;Zm.156980;Zm.157360;Zm.156906;Zm.157429	Hypothetical protein LOC100381787;S-adenosylmethionine-dependent methyltransferase/ methyltransferase/ thiopurine S-methyltransferase;TSA: Zea mays contig52106, mRNA sequence;TSA: Zea mays contig65112, mRNA sequence;TSA: Zea mays contig07401, mRNA sequence;TSA: Zea mays contig45846, mRNA sequence	Uniprot/SPTREMBL	B6SUY9;B6SN60	S-adenosylmethionine-dependent methyltransferase/ methyltransferase/ thiopurine S-methyltransferase ;Putative uncharacterized protein	Uniprot/SWISSPROT	#N/A	#N/A
262	GRMZM2G414915	EntrezGene	100286067	LOC100286067	GO	GO:0004252;GO:0006508;GO:0042802;GO:0043086	serine-type endopeptidase activity;proteolysis;identical protein binding;negative regulation of catalytic activity	GenBank	#N/A	#N/A	MaizeGDB_GenBank	#N/A	#N/A	RefSeq_dna	#N/A	#N/A	RefSeq_peptide	NP_001152427	LOC100286067	UniGene	#N/A	#N/A	Uniprot/SPTREMBL	C0P5D8;B6UDX1	Putative uncharacterized protein ;Subtilisin-like protease	Uniprot/SWISSPROT	#N/A	#N/A
263	GRMZM2G416535	#N/A	#N/A	#N/A	#N/A	#N/A	#N/A	#N/A	#N/A	#N/A	#N/A	#N/A	#N/A	#N/A	#N/A	#N/A	#N/A	#N/A	#N/A	#N/A	#N/A	#N/A	#N/A	#N/A	#N/A	#N/A	#N/A	#N/A
264	GRMZM2G422644	EntrezGene	#N/A	#N/A	GO	GO:0008270;GO:0005622	zinc ion binding;intracellular	GenBank	#N/A	#N/A	MaizeGDB_GenBank	#N/A	#N/A	RefSeq_dna	#N/A	#N/A	RefSeq_peptide	#N/A	#N/A	UniGene	#N/A	#N/A	Uniprot/SPTREMBL	#N/A	#N/A	Uniprot/SWISSPROT	#N/A	#N/A
265	GRMZM2G429000	EntrezGene	100281898;541620	gibberellin responsive2;GR1a protein	GO	#N/A	#N/A	GenBank	AB018588;AB018587	;	MaizeGDB_GenBank	AB018588;AB018587	;	RefSeq_dna	NM_001111375;NM_001154818	GR1a protein (GR1a), mRNA;gibberellin responsive2 (gar2), mRNA	RefSeq_peptide	NP_001104845;NP_001148290	GR1a protein ;gibberellin responsive2	UniGene	Zm.94105	GR1a protein	Uniprot/SPTREMBL	Q9ZWI6;B6SZZ1;B6SJF9;Q9ST25	Putative uncharacterized proteinZmGR1a protein ;;Cortical cell-delineating protein ;Cortical cell-delineating protein ;ZmGR1b protein	Uniprot/SWISSPROT	#N/A	#N/A
266	GRMZM2G430039	EntrezGene	#N/A	#N/A	GO	GO:0004252;GO:0006508;GO:0042802;GO:0043086	serine-type endopeptidase activity;proteolysis;identical protein binding;negative regulation of catalytic activity	GenBank	#N/A	#N/A	MaizeGDB_GenBank	#N/A	#N/A	RefSeq_dna	#N/A	#N/A	RefSeq_peptide	#N/A	#N/A	UniGene	Zm.153144	TSA: Zea mays contig39499, mRNA sequence	Uniprot/SPTREMBL	B4G181;B6SWF4	Putative uncharacterized protein ;Subtilisin-like protease	Uniprot/SWISSPROT	#N/A	#N/A
267	GRMZM2G434557	EntrezGene	100285545	integral membrane protein	GO	#N/A	#N/A	GenBank	#N/A	#N/A	MaizeGDB_GenBank	#N/A	#N/A	RefSeq_dna	NM_001158436	integral membrane protein (LOC100285545), mRNA	RefSeq_peptide	NP_001151908	integral membrane protein	UniGene	Zm.41409	Integral membrane protein	Uniprot/SPTREMBL	B6U6B5	Integral membrane protein	Uniprot/SWISSPROT	#N/A	#N/A
268	GRMZM2G434935	EntrezGene	#N/A	#N/A	GO	#N/A	#N/A	GenBank	#N/A	#N/A	MaizeGDB_GenBank	#N/A	#N/A	RefSeq_dna	#N/A	#N/A	RefSeq_peptide	#N/A	#N/A	UniGene	Zm.144268	TSA: Zea mays contig56535, mRNA sequence	Uniprot/SPTREMBL	#N/A	#N/A	Uniprot/SWISSPROT	#N/A	#N/A
269	GRMZM2G436710	EntrezGene	100194054	hypothetical protein LOC100194054	GO	#N/A	#N/A	GenBank	#N/A	#N/A	MaizeGDB_GenBank	#N/A	#N/A	RefSeq_dna	NM_001139111	hypothetical protein LOC100194054 (LOC100194054), mRNA	RefSeq_peptide	NP_001132583	hypothetical protein LOC100194054	UniGene	Zm.25350	Hypothetical protein LOC100194054	Uniprot/SPTREMBL	B4FHA0	Putative uncharacterized protein	Uniprot/SWISSPROT	#N/A	#N/A
270	GRMZM2G447785	EntrezGene	100284348	Bowman-Birk type bran trypsin inhibitor	GO	GO:0004867;GO:0005576	serine-type endopeptidase inhibitor activity;extracellular region	GenBank	#N/A	#N/A	MaizeGDB_GenBank	#N/A	#N/A	RefSeq_dna	NM_001157243	Bowman-Birk type bran trypsin inhibitor (LOC100284348), mRNA	RefSeq_peptide	NP_001150715	Bowman-Birk type bran trypsin inhibitor	UniGene	Zm.72748	Bowman-Birk type bran trypsin inhibitor	Uniprot/SPTREMBL	C0PNX6;B6TSM7	Putative uncharacterized protein ;Bowman-Birk type bran trypsin inhibitor	Uniprot/SWISSPROT	#N/A	#N/A
271	GRMZM2G448001	EntrezGene	#N/A	#N/A	GO	#N/A	#N/A	GenBank	#N/A	#N/A	MaizeGDB_GenBank	#N/A	#N/A	RefSeq_dna	#N/A	#N/A	RefSeq_peptide	#N/A	#N/A	UniGene	Zm.28648;Zm.125284;Zm.155798	TSA: Zea mays contig39394, mRNA sequence;Transcribed locus, moderately similar to XP_002466125.1 hypothetical protein SORBIDRAFT_01g001880 [Sorghum bicolor];TSA: Zea mays contig00121, mRNA sequence	Uniprot/SPTREMBL	#N/A	#N/A	Uniprot/SWISSPROT	#N/A	#N/A
272	GRMZM2G455124	EntrezGene	#N/A	#N/A	GO	GO:0046677;GO:0015904;GO:0055085;GO:0008152;GO:0016021;GO:0003824;GO:0015520	response to antibiotic;tetracycline transport;transmembrane transport;metabolic process;integral to membrane;catalytic activity;tetracycline:hydrogen antiporter activity	GenBank	#N/A	#N/A	MaizeGDB_GenBank	#N/A	#N/A	RefSeq_dna	#N/A	#N/A	RefSeq_peptide	#N/A	#N/A	UniGene	Zm.87600;Zm.36935	Clone 4643 mRNA sequence;Transcribed locus, strongly similar to XP_002456219.1 hypothetical protein SORBIDRAFT_03g032310 [Sorghum bicolor]	Uniprot/SPTREMBL	#N/A	#N/A	Uniprot/SWISSPROT	#N/A	#N/A
273	GRMZM2G457898	EntrezGene	#N/A	#N/A	GO	GO:0015035;GO:0009055;GO:0045454	protein disulfide oxidoreductase activity;electron carrier activity;cell redox homeostasis	GenBank	#N/A	#N/A	MaizeGDB_GenBank	#N/A	#N/A	RefSeq_dna	#N/A	#N/A	RefSeq_peptide	#N/A	#N/A	UniGene	#N/A	#N/A	Uniprot/SPTREMBL	#N/A	#N/A	Uniprot/SWISSPROT	#N/A	#N/A
274	GRMZM2G463904	EntrezGene	100383941	hypothetical protein LOC100383941	GO	GO:0016855;GO:0005524;GO:0005515;GO:0004674;GO:0004672;GO:0006468	racemase and epimerase activity, acting on amino acids and derivatives;ATP binding;protein binding;protein serine/threonine kinase activity;protein kinase activity;protein amino acid phosphorylation	GenBank	#N/A	#N/A	MaizeGDB_GenBank	#N/A	#N/A	RefSeq_dna	NM_001176559	hypothetical protein LOC100383941 (LOC100383941), mRNA	RefSeq_peptide	NP_001170030	hypothetical protein LOC100383941	UniGene	Zm.119274	Transcribed locus, moderately similar to NP_001057087.1 Os06g0203800 [Oryza sativa Japonica Group]	Uniprot/SPTREMBL	C0PGY3;C0PK62	Putative uncharacterized protein ;Putative uncharacterized protein	Uniprot/SWISSPROT	#N/A	#N/A
275	GRMZM2G466780	EntrezGene	100281184	protein kinase	GO	GO:0004747;GO:0006014	ribokinase activity;D-ribose metabolic process	GenBank	#N/A	#N/A	MaizeGDB_GenBank	#N/A	#N/A	RefSeq_dna	NM_001154103	protein kinase (LOC100281184), mRNA	RefSeq_peptide	NP_001147575	protein kinase	UniGene	Zm.149061;Zm.3346	TSA: Zea mays contig18731, mRNA sequence;Protein kinase	Uniprot/SPTREMBL	B6SSY8	Protein kinase	Uniprot/SWISSPROT	#N/A	#N/A
276	GRMZM2G467338	EntrezGene	#N/A	#N/A	GO	GO:0008152;GO:0051539	metabolic process;4 iron, 4 sulfur cluster binding	GenBank	#N/A	#N/A	MaizeGDB_GenBank	#N/A	#N/A	RefSeq_dna	#N/A	#N/A	RefSeq_peptide	#N/A	#N/A	UniGene	#N/A	#N/A	Uniprot/SPTREMBL	C4J6M5	Putative uncharacterized protein	Uniprot/SWISSPROT	#N/A	#N/A
277	GRMZM2G469994	EntrezGene	#N/A	#N/A	GO	GO:0015035;GO:0009055;GO:0045454	protein disulfide oxidoreductase activity;electron carrier activity;cell redox homeostasis	GenBank	#N/A	#N/A	MaizeGDB_GenBank	#N/A	#N/A	RefSeq_dna	#N/A	#N/A	RefSeq_peptide	#N/A	#N/A	UniGene	#N/A	#N/A	Uniprot/SPTREMBL	#N/A	#N/A	Uniprot/SWISSPROT	#N/A	#N/A
278	GRMZM2G471931	#N/A	#N/A	#N/A	#N/A	#N/A	#N/A	#N/A	#N/A	#N/A	#N/A	#N/A	#N/A	#N/A	#N/A	#N/A	#N/A	#N/A	#N/A	#N/A	#N/A	#N/A	#N/A	#N/A	#N/A	#N/A	#N/A	#N/A
279	GRMZM2G476685	EntrezGene	#N/A	#N/A	GO	#N/A	#N/A	GenBank	#N/A	#N/A	MaizeGDB_GenBank	#N/A	#N/A	RefSeq_dna	#N/A	#N/A	RefSeq_peptide	#N/A	#N/A	UniGene	#N/A	#N/A	Uniprot/SPTREMBL	C0P569	Putative uncharacterized protein	Uniprot/SWISSPROT	#N/A	#N/A
280	GRMZM2G492296	EntrezGene	#N/A	#N/A	GO	#N/A	#N/A	GenBank	#N/A	#N/A	MaizeGDB_GenBank	#N/A	#N/A	RefSeq_dna	#N/A	#N/A	RefSeq_peptide	#N/A	#N/A	UniGene	#N/A	#N/A	Uniprot/SPTREMBL	B6SSB5	Putative uncharacterized protein	Uniprot/SWISSPROT	#N/A	#N/A
281	GRMZM2G577201	#N/A	#N/A	#N/A	#N/A	#N/A	#N/A	#N/A	#N/A	#N/A	#N/A	#N/A	#N/A	#N/A	#N/A	#N/A	#N/A	#N/A	#N/A	#N/A	#N/A	#N/A	#N/A	#N/A	#N/A	#N/A	#N/A	#N/A
282	GRMZM2G700192	EntrezGene	100216923	hypothetical protein LOC100216923	GO	#N/A	#N/A	GenBank	#N/A	#N/A	MaizeGDB_GenBank	#N/A	#N/A	RefSeq_dna	NM_001143308	hypothetical protein LOC100216923 (LOC100216923), mRNA	RefSeq_peptide	NP_001136780	hypothetical protein LOC100216923	UniGene	#N/A	#N/A	Uniprot/SPTREMBL	B4FKG7	Putative uncharacterized protein	Uniprot/SWISSPROT	#N/A	#N/A
283	GRMZM2G702522	#N/A	#N/A	#N/A	#N/A	#N/A	#N/A	#N/A	#N/A	#N/A	#N/A	#N/A	#N/A	#N/A	#N/A	#N/A	#N/A	#N/A	#N/A	#N/A	#N/A	#N/A	#N/A	#N/A	#N/A	#N/A	#N/A	#N/A
284	GRMZM2G703641	#N/A	#N/A	#N/A	#N/A	#N/A	#N/A	#N/A	#N/A	#N/A	#N/A	#N/A	#N/A	#N/A	#N/A	#N/A	#N/A	#N/A	#N/A	#N/A	#N/A	#N/A	#N/A	#N/A	#N/A	#N/A	#N/A	#N/A
285	GRMZM5G809078	EntrezGene	100273296	hypothetical protein LOC100273296	GO	GO:0006260;GO:0003896	DNA replication;DNA primase activity	GenBank	#N/A	#N/A	MaizeGDB_GenBank	#N/A	#N/A	RefSeq_dna	NM_001147737	hypothetical protein LOC100273296 (LOC100273296), mRNA	RefSeq_peptide	NP_001141209	hypothetical protein LOC100273296	UniGene	Zm.10277	Hypothetical protein LOC100273296	Uniprot/SPTREMBL	B4FUC6	Putative uncharacterized protein	Uniprot/SWISSPROT	#N/A	#N/A
286	GRMZM5G822098	EntrezGene	100217307	hypothetical protein LOC100217307	GO	#N/A	#N/A	GenBank	#N/A	#N/A	MaizeGDB_GenBank	#N/A	#N/A	RefSeq_dna	NM_001143654	hypothetical protein LOC100217307 (LOC100217307), mRNA	RefSeq_peptide	NP_001137126	hypothetical protein LOC100217307	UniGene	#N/A	#N/A	Uniprot/SPTREMBL	B4FMH7	Putative uncharacterized protein	Uniprot/SWISSPROT	#N/A	#N/A
287	GRMZM5G828987	EntrezGene	#N/A	#N/A	GO	GO:0004553;GO:0005975	hydrolase activity, hydrolyzing O-glycosyl compounds;carbohydrate metabolic process	GenBank	#N/A	#N/A	MaizeGDB_GenBank	#N/A	#N/A	RefSeq_dna	#N/A	#N/A	RefSeq_peptide	#N/A	#N/A	UniGene	#N/A	#N/A	Uniprot/SPTREMBL	#N/A	#N/A	Uniprot/SWISSPROT	#N/A	#N/A
288	GRMZM5G829103	EntrezGene	100283565	nuclear transcription factor Y subunit A-10	GO	GO:0005634;GO:0006355;GO:0008270;GO:0055114;GO:0003700;GO:0016491	nucleus;regulation of transcription, DNA-dependent;zinc ion binding;oxidation reduction;transcription factor activity;oxidoreductase activity	GenBank	#N/A	#N/A	MaizeGDB_GenBank	#N/A	#N/A	RefSeq_dna	NM_001156465	nuclear transcription factor Y subunit A-10 (LOC100283565), mRNA	RefSeq_peptide	NP_001149937	nuclear transcription factor Y subunit A-10	UniGene	#N/A	#N/A	Uniprot/SPTREMBL	B4FIN9;B6TJI7	Putative uncharacterized protein ;Nuclear transcription factor Y subunit A-10	Uniprot/SWISSPROT	#N/A	#N/A
289	GRMZM5G830436	EntrezGene	#N/A	#N/A	GO	#N/A	#N/A	GenBank	#N/A	#N/A	MaizeGDB_GenBank	#N/A	#N/A	RefSeq_dna	#N/A	#N/A	RefSeq_peptide	#N/A	#N/A	UniGene	Zm.26441;Zm.138857	TSA: Zea mays contig23345, mRNA sequence;TSA: Zea mays contig13732, mRNA sequence	Uniprot/SPTREMBL	#N/A	#N/A	Uniprot/SWISSPROT	#N/A	#N/A
290	GRMZM5G831577	EntrezGene	100280792	RNA-binding protein	GO	#N/A	#N/A	GenBank	#N/A	#N/A	MaizeGDB_GenBank	#N/A	#N/A	RefSeq_dna	NM_001153713	RNA-binding protein (LOC100280792), mRNA	RefSeq_peptide	NP_001147185	LOC100280792	UniGene	Zm.18564	RNA-binding protein	Uniprot/SPTREMBL	#N/A	#N/A	Uniprot/SWISSPROT	B6SM63	Ninja-family protein 5
291	GRMZM5G834952	EntrezGene	#N/A	#N/A	GO	#N/A	#N/A	GenBank	#N/A	#N/A	MaizeGDB_GenBank	#N/A	#N/A	RefSeq_dna	#N/A	#N/A	RefSeq_peptide	#N/A	#N/A	UniGene	#N/A	#N/A	Uniprot/SPTREMBL	C4J7N9	Putative uncharacterized protein	Uniprot/SWISSPROT	#N/A	#N/A
292	GRMZM5G844909	#N/A	#N/A	#N/A	#N/A	#N/A	#N/A	#N/A	#N/A	#N/A	#N/A	#N/A	#N/A	#N/A	#N/A	#N/A	#N/A	#N/A	#N/A	#N/A	#N/A	#N/A	#N/A	#N/A	#N/A	#N/A	#N/A	#N/A
293	GRMZM5G853245	EntrezGene	100280461	nucleic acid binding protein	GO	GO:0008270;GO:0003676	zinc ion binding;nucleic acid binding	GenBank	#N/A	#N/A	MaizeGDB_GenBank	#N/A	#N/A	RefSeq_dna	NM_001153381	nucleic acid binding protein (LOC100280461), mRNA	RefSeq_peptide	NP_001146853	nucleic acid binding protein	UniGene	Zm.93697	Clone 1632556 mRNA sequence	Uniprot/SPTREMBL	B4FKZ7;B6SGH3	Putative uncharacterized protein ;Nucleic acid binding protein	Uniprot/SWISSPROT	#N/A	#N/A
294	GRMZM5G854138	EntrezGene	100281313	abscisic stress ripening protein 2	GO	GO:0006950	response to stress	GenBank	#N/A	#N/A	MaizeGDB_GenBank	#N/A	#N/A	RefSeq_dna	NM_001154231	abscisic stress ripening protein 2 (LOC100281313), mRNA	RefSeq_peptide	NP_001147703	abscisic stress ripening protein 2	UniGene	Zm.156031	TSA: Zea mays contig42939, mRNA sequence	Uniprot/SPTREMBL	B4G0Q9	Abscisic stress ripening protein 2Putative uncharacterized protein ;	Uniprot/SWISSPROT	#N/A	#N/A
295	GRMZM5G858094	EntrezGene	542319	acetyl-coenzyme A carboxylase	GO	GO:0003989;GO:0008152;GO:0005524;GO:0006633;GO:0003824;GO:0016874	acetyl-CoA carboxylase activity;metabolic process;ATP binding;fatty acid biosynthetic process;catalytic activity;ligase activity	GenBank	AY312172;ZMU19183	product:acetyl-coenzyme A carboxylase ACC1B;product:acetyl-coenzyme A carboxylase	MaizeGDB_GenBank	AF359517;ZMU19183	product:acetyl-CoA carboxylase;product:acetyl-coenzyme A carboxylase	RefSeq_dna	NM_001111903	acetyl-coenzyme A carboxylase (ACC1), mRNA	RefSeq_peptide	NP_001105373	acetyl-coenzyme A carboxylase	UniGene	#N/A	#N/A	Uniprot/SPTREMBL	Q3V4E6;Q94FR7;Q3V4H5;Q7XYR3;Q3V4E5;Q850M7;Q41743;Q3V4H4	Acetyl-CoA carboxylase Fragment (EC 6.4.1.2);Acetyl-CoA carboxylase Fragment ;Acetyl-Coa carboxylase Fragment (EC 6.4.1.2);Acetyl-coenzyme A carboxylase ACC1B ;Acetyl-CoA carboxylase Fragment (EC 6.4.1.2);Acetyl-CoA carboxylase Fragment ;Acetyl-coenzyme A carboxylase ;Acetyl-Coa carboxylase Fragment (EC 6.4.1.2)	Uniprot/SWISSPROT	#N/A	#N/A
296	GRMZM5G862467	EntrezGene	#N/A	#N/A	GO	GO:0005515	protein binding	GenBank	#N/A	#N/A	MaizeGDB_GenBank	#N/A	#N/A	RefSeq_dna	#N/A	#N/A	RefSeq_peptide	#N/A	#N/A	UniGene	Zm.87024	Hypothetical protein LOC100384341	Uniprot/SPTREMBL	#N/A	#N/A	Uniprot/SWISSPROT	#N/A	#N/A
297	GRMZM5G872392	EntrezGene	#N/A	#N/A	GO	GO:0016020;GO:0005840;GO:0006412;GO:0005622;GO:0003735	membrane;ribosome;translation;intracellular;structural constituent of ribosome	GenBank	#N/A	#N/A	MaizeGDB_GenBank	#N/A	#N/A	RefSeq_dna	#N/A	#N/A	RefSeq_peptide	#N/A	#N/A	UniGene	#N/A	#N/A	Uniprot/SPTREMBL	#N/A	#N/A	Uniprot/SWISSPROT	#N/A	#N/A
298	GRMZM5G873581	#N/A	#N/A	#N/A	#N/A	#N/A	#N/A	#N/A	#N/A	#N/A	#N/A	#N/A	#N/A	#N/A	#N/A	#N/A	#N/A	#N/A	#N/A	#N/A	#N/A	#N/A	#N/A	#N/A	#N/A	#N/A	#N/A	#N/A
299	GRMZM5G879851	EntrezGene	100275156	LOC100275156	GO	#N/A	#N/A	GenBank	#N/A	#N/A	MaizeGDB_GenBank	#N/A	#N/A	RefSeq_dna	NM_001149314	LOC100275156 (umc2735), mRNA	RefSeq_peptide	NP_001142786	hypothetical protein LOC100275156	UniGene	Zm.82702;Zm.133175;Zm.92975	LOC100275156;Transcribed locus, strongly similar to NP_001142786.1 hypothetical protein LOC100275156 [Zea mays];Transcribed locus, strongly similar to NP_001142786.1 hypothetical protein LOC100275156 [Zea mays]	Uniprot/SPTREMBL	B6SP75	Putative uncharacterized protein	Uniprot/SWISSPROT	#N/A	#N/A
300	GRMZM5G885392	EntrezGene	#N/A	#N/A	GO	#N/A	#N/A	GenBank	#N/A	#N/A	MaizeGDB_GenBank	#N/A	#N/A	RefSeq_dna	#N/A	#N/A	RefSeq_peptide	#N/A	#N/A	UniGene	Zm.12184	Transcribed locus, moderately similar to NP_001062297.1 Os08g0526300 [Oryza sativa Japonica Group]	Uniprot/SPTREMBL	#N/A	#N/A	Uniprot/SWISSPROT	#N/A	#N/A
301	GRMZM5G888999	#N/A	#N/A	#N/A	#N/A	#N/A	#N/A	#N/A	#N/A	#N/A	#N/A	#N/A	#N/A	#N/A	#N/A	#N/A	#N/A	#N/A	#N/A	#N/A	#N/A	#N/A	#N/A	#N/A	#N/A	#N/A	#N/A	#N/A
302	PMI	#N/A	#N/A	#N/A	#N/A	#N/A	#N/A	#N/A	#N/A	#N/A	#N/A	#N/A	#N/A	#N/A	#N/A	#N/A	#N/A	#N/A	#N/A	#N/A	#N/A	#N/A	#N/A	#N/A	#N/A	#N/A	#N/A	#N/A

## Sheet: Pith 5 UP
	gene	EntrezGene	EG_Accession	EG_Description	GeneOntology	GO_Accession	GO_Annotation	GenBank	GB_Accession	GB_Description	MaizeGDB_GenBank	MGB_Accession	MGB_Description	RefSeq_dna	RS_Accession	RS_Description	RefSeq_peptide	RSP_Accession	RSP_Description	UniGene	UG_Accession	UG_Description	Uniprot.SPTREMBL	Trembl_Accession	Trembl_Description	Uniprot.SWISSPROT	SP_Accession	SP_Description
1	AC193353.3_FG002	#N/A	#N/A	#N/A	#N/A	#N/A	#N/A	#N/A	#N/A	#N/A	#N/A	#N/A	#N/A	#N/A	#N/A	#N/A	#N/A	#N/A	#N/A	#N/A	#N/A	#N/A	#N/A	#N/A	#N/A	#N/A	#N/A	#N/A
2	AC195608.3_FG005	#N/A	#N/A	#N/A	#N/A	#N/A	#N/A	#N/A	#N/A	#N/A	#N/A	#N/A	#N/A	#N/A	#N/A	#N/A	#N/A	#N/A	#N/A	#N/A	#N/A	#N/A	#N/A	#N/A	#N/A	#N/A	#N/A	#N/A
3	AC195608.3_FG006	#N/A	#N/A	#N/A	#N/A	#N/A	#N/A	#N/A	#N/A	#N/A	#N/A	#N/A	#N/A	#N/A	#N/A	#N/A	#N/A	#N/A	#N/A	#N/A	#N/A	#N/A	#N/A	#N/A	#N/A	#N/A	#N/A	#N/A
4	AC200099.4_FG006	#N/A	#N/A	#N/A	#N/A	#N/A	#N/A	#N/A	#N/A	#N/A	#N/A	#N/A	#N/A	#N/A	#N/A	#N/A	#N/A	#N/A	#N/A	#N/A	#N/A	#N/A	#N/A	#N/A	#N/A	#N/A	#N/A	#N/A
5	AC206165.3_FG019	#N/A	#N/A	#N/A	#N/A	#N/A	#N/A	#N/A	#N/A	#N/A	#N/A	#N/A	#N/A	#N/A	#N/A	#N/A	#N/A	#N/A	#N/A	#N/A	#N/A	#N/A	#N/A	#N/A	#N/A	#N/A	#N/A	#N/A
6	AC207652.3_FG001	#N/A	#N/A	#N/A	#N/A	#N/A	#N/A	#N/A	#N/A	#N/A	#N/A	#N/A	#N/A	#N/A	#N/A	#N/A	#N/A	#N/A	#N/A	#N/A	#N/A	#N/A	#N/A	#N/A	#N/A	#N/A	#N/A	#N/A
7	AC208221.3_FG002	#N/A	#N/A	#N/A	#N/A	#N/A	#N/A	#N/A	#N/A	#N/A	#N/A	#N/A	#N/A	#N/A	#N/A	#N/A	#N/A	#N/A	#N/A	#N/A	#N/A	#N/A	#N/A	#N/A	#N/A	#N/A	#N/A	#N/A
8	AC210003.2_FG015	#N/A	#N/A	#N/A	#N/A	#N/A	#N/A	#N/A	#N/A	#N/A	#N/A	#N/A	#N/A	#N/A	#N/A	#N/A	#N/A	#N/A	#N/A	#N/A	#N/A	#N/A	#N/A	#N/A	#N/A	#N/A	#N/A	#N/A
9	AC211474.3_FG006	#N/A	#N/A	#N/A	#N/A	#N/A	#N/A	#N/A	#N/A	#N/A	#N/A	#N/A	#N/A	#N/A	#N/A	#N/A	#N/A	#N/A	#N/A	#N/A	#N/A	#N/A	#N/A	#N/A	#N/A	#N/A	#N/A	#N/A
10	AC212351.4_FG001	#N/A	#N/A	#N/A	#N/A	#N/A	#N/A	#N/A	#N/A	#N/A	#N/A	#N/A	#N/A	#N/A	#N/A	#N/A	#N/A	#N/A	#N/A	#N/A	#N/A	#N/A	#N/A	#N/A	#N/A	#N/A	#N/A	#N/A
11	AC216264.3_FG001	#N/A	#N/A	#N/A	#N/A	#N/A	#N/A	#N/A	#N/A	#N/A	#N/A	#N/A	#N/A	#N/A	#N/A	#N/A	#N/A	#N/A	#N/A	#N/A	#N/A	#N/A	#N/A	#N/A	#N/A	#N/A	#N/A	#N/A
12	AC217050.4_FG007	#N/A	#N/A	#N/A	#N/A	#N/A	#N/A	#N/A	#N/A	#N/A	#N/A	#N/A	#N/A	#N/A	#N/A	#N/A	#N/A	#N/A	#N/A	#N/A	#N/A	#N/A	#N/A	#N/A	#N/A	#N/A	#N/A	#N/A
13	AC217270.3_FG004	#N/A	#N/A	#N/A	#N/A	#N/A	#N/A	#N/A	#N/A	#N/A	#N/A	#N/A	#N/A	#N/A	#N/A	#N/A	#N/A	#N/A	#N/A	#N/A	#N/A	#N/A	#N/A	#N/A	#N/A	#N/A	#N/A	#N/A
14	AC234152.1_FG005	#N/A	#N/A	#N/A	#N/A	#N/A	#N/A	#N/A	#N/A	#N/A	#N/A	#N/A	#N/A	#N/A	#N/A	#N/A	#N/A	#N/A	#N/A	#N/A	#N/A	#N/A	#N/A	#N/A	#N/A	#N/A	#N/A	#N/A
15	AC235539.1_FG001	#N/A	#N/A	#N/A	#N/A	#N/A	#N/A	#N/A	#N/A	#N/A	#N/A	#N/A	#N/A	#N/A	#N/A	#N/A	#N/A	#N/A	#N/A	#N/A	#N/A	#N/A	#N/A	#N/A	#N/A	#N/A	#N/A	#N/A
16	cT6PP	#N/A	#N/A	#N/A	#N/A	#N/A	#N/A	#N/A	#N/A	#N/A	#N/A	#N/A	#N/A	#N/A	#N/A	#N/A	#N/A	#N/A	#N/A	#N/A	#N/A	#N/A	#N/A	#N/A	#N/A	#N/A	#N/A	#N/A
17	GRMZM2G000775	EntrezGene	#N/A	#N/A	GO	#N/A	#N/A	GenBank	#N/A	#N/A	MaizeGDB_GenBank	#N/A	#N/A	RefSeq_dna	#N/A	#N/A	RefSeq_peptide	#N/A	#N/A	UniGene	Zm.9797	Transcribed locus, moderately similar to NP_001169839.1 hypothetical protein LOC100383731 [Zea mays]	Uniprot/SPTREMBL	#N/A	#N/A	Uniprot/SWISSPROT	#N/A	#N/A
18	GRMZM2G000818	EntrezGene	#N/A	#N/A	GO	GO:0003677	DNA binding	GenBank	#N/A	#N/A	MaizeGDB_GenBank	#N/A	#N/A	RefSeq_dna	#N/A	#N/A	RefSeq_peptide	#N/A	#N/A	UniGene	Zm.98625	R2R3MYB-domain protein	Uniprot/SPTREMBL	Q9SQB5	R2R3MYB-domain protein Fragment	Uniprot/SWISSPROT	#N/A	#N/A
19	GRMZM2G001139	EntrezGene	100286160	MADS-box transcription factor 32	GO	GO:0005634;GO:0006355;GO:0043565;GO:0003700	nucleus;regulation of transcription, DNA-dependent;sequence-specific DNA binding;transcription factor activity	GenBank	#N/A	#N/A	MaizeGDB_GenBank	#N/A	#N/A	RefSeq_dna	NM_001159048	MADS-box transcription factor 32 (LOC100286160), mRNA	RefSeq_peptide	NP_001152520	MADS-box transcription factor 32	UniGene	Zm.59094;Zm.118179	Transcribed locus;MADS-box transcription factor 32	Uniprot/SPTREMBL	B6UF80	MADS-box transcription factor 32	Uniprot/SWISSPROT	#N/A	#N/A
20	GRMZM2G001205	EntrezGene	100284435	ZFP16-1	GO	GO:0008270;GO:0005622	zinc ion binding;intracellular	GenBank	#N/A	#N/A	MaizeGDB_GenBank	#N/A	#N/A	RefSeq_dna	NM_001157330	ZFP16-1 (LOC100284435), mRNA	RefSeq_peptide	NP_001150802	ZFP16-1	UniGene	Zm.132336	ZFP16-1	Uniprot/SPTREMBL	B6TTL8	ZFP16-1	Uniprot/SWISSPROT	#N/A	#N/A
21	GRMZM2G001457	EntrezGene	541663	blue-light receptor phototropin 1	GO	GO:0007165;GO:0005524;GO:0004674;GO:0006355;GO:0004672;GO:0006468;GO:0004871	signal transduction;ATP binding;protein serine/threonine kinase activity;regulation of transcription, DNA-dependent;protein kinase activity;protein amino acid phosphorylation;signal transducer activity	GenBank	AF033263	product:nonphototropic hypocotyl 1	MaizeGDB_GenBank	#N/A	#N/A	RefSeq_dna	NM_001111416	blue-light receptor phototropin 1 (phot1), mRNA	RefSeq_peptide	NP_001104886	blue-light receptor phototropin 1	UniGene	Zm.156497;Zm.1519	TSA: Zea mays contig55102, mRNA sequence;Blue-light receptor phototropin 1	Uniprot/SPTREMBL	O48547	Nonphototropic hypocotyl 1	Uniprot/SWISSPROT	#N/A	#N/A
22	GRMZM2G001663	EntrezGene	#N/A	#N/A	GO	#N/A	#N/A	GenBank	#N/A	#N/A	MaizeGDB_GenBank	#N/A	#N/A	RefSeq_dna	#N/A	#N/A	RefSeq_peptide	#N/A	#N/A	UniGene	Zm.124433;Zm.136736	TSA: Zea mays contig30422, mRNA sequence;TSA: Zea mays contig27080, mRNA sequence	Uniprot/SPTREMBL	#N/A	#N/A	Uniprot/SWISSPROT	#N/A	#N/A
23	GRMZM2G002396	#N/A	#N/A	#N/A	#N/A	#N/A	#N/A	#N/A	#N/A	#N/A	#N/A	#N/A	#N/A	#N/A	#N/A	#N/A	#N/A	#N/A	#N/A	#N/A	#N/A	#N/A	#N/A	#N/A	#N/A	#N/A	#N/A	#N/A
24	GRMZM2G003514	EntrezGene	542709	MADS box protein	GO	GO:0005634;GO:0006355;GO:0043565;GO:0003700	nucleus;regulation of transcription, DNA-dependent;sequence-specific DNA binding;transcription factor activity	GenBank	MZEMADSB	product:MADS box protein	MaizeGDB_GenBank	MZEMADSB	product:MADS box protein	RefSeq_dna	NM_001112222	MADS box protein (ZAG5), mRNA	RefSeq_peptide	NP_001105692	MADS box protein	UniGene	#N/A	#N/A	Uniprot/SPTREMBL	C4JAA4;Q41827	Putative uncharacterized protein ;MADS box protein	Uniprot/SWISSPROT	#N/A	#N/A
25	GRMZM2G003682	EntrezGene	100284742	nematode-resistance protein	GO	#N/A	#N/A	GenBank	#N/A	#N/A	MaizeGDB_GenBank	#N/A	#N/A	RefSeq_dna	NM_001157637	nematode-resistance protein (LOC100284742), mRNA	RefSeq_peptide	NP_001151109	nematode-resistance protein	UniGene	Zm.84382	Nematode-resistance protein	Uniprot/SPTREMBL	C0P2W6;B6TX16	Putative uncharacterized protein ;Nematode-resistance protein	Uniprot/SWISSPROT	#N/A	#N/A
26	GRMZM2G004377	EntrezGene	100383559	hypothetical protein LOC100383559	GO	GO:0003824	catalytic activity	GenBank	#N/A	#N/A	MaizeGDB_GenBank	#N/A	#N/A	RefSeq_dna	NM_001176207	hypothetical protein LOC100383559 (LOC100383559), mRNA	RefSeq_peptide	NP_001169678	hypothetical protein LOC100383559	UniGene	Zm.145791;Zm.24265	TSA: Zea mays contig44650, mRNA sequence;Hypothetical protein LOC100383559	Uniprot/SPTREMBL	C0PH22	Putative uncharacterized protein	Uniprot/SWISSPROT	#N/A	#N/A
27	GRMZM2G004523	EntrezGene	100285938	transposon protein Mutator sub-class	GO	GO:0005515;GO:0009416;GO:0004871	protein binding;response to light stimulus;signal transducer activity	GenBank	#N/A	#N/A	MaizeGDB_GenBank	#N/A	#N/A	RefSeq_dna	NM_001158827	transposon protein Mutator sub-class (LOC100285938), mRNA	RefSeq_peptide	NP_001152299	transposon protein Mutator sub-class	UniGene	Zm.33684	Transposon protein Mutator sub-class	Uniprot/SPTREMBL	B7ZX45;B6UC07;B7ZYS1	Putative uncharacterized protein ;Transposon protein Mutator sub-class ;Putative uncharacterized protein	Uniprot/SWISSPROT	#N/A	#N/A
28	GRMZM2G005624	EntrezGene	100274482	LOC100274482	GO	GO:0005634;GO:0006355;GO:0043565;GO:0030528;GO:0003700	nucleus;regulation of transcription, DNA-dependent;sequence-specific DNA binding;transcription regulator activity;transcription factor activity	GenBank	#N/A	#N/A	MaizeGDB_GenBank	#N/A	#N/A	RefSeq_dna	NM_001148841	LOC100274482 (umc2204), mRNA	RefSeq_peptide	NP_001142313	hypothetical protein LOC100274482	UniGene	Zm.26688	LOC100274482	Uniprot/SPTREMBL	B4G1C5;B6TUX5	Putative uncharacterized protein ;DNA binding protein	Uniprot/SWISSPROT	#N/A	#N/A
29	GRMZM2G005991	EntrezGene	#N/A	#N/A	GO	GO:0008289;GO:0006869	lipid binding;lipid transport	GenBank	#N/A	#N/A	MaizeGDB_GenBank	#N/A	#N/A	RefSeq_dna	#N/A	#N/A	RefSeq_peptide	#N/A	#N/A	UniGene	Zm.97385	Clone 343248 mRNA sequence	Uniprot/SPTREMBL	#N/A	#N/A	Uniprot/SWISSPROT	#N/A	#N/A
30	GRMZM2G006290	EntrezGene	#N/A	#N/A	GO	GO:0016021;GO:0008236	integral to membrane;serine-type peptidase activity	GenBank	#N/A	#N/A	MaizeGDB_GenBank	#N/A	#N/A	RefSeq_dna	#N/A	#N/A	RefSeq_peptide	#N/A	#N/A	UniGene	#N/A	#N/A	Uniprot/SPTREMBL	#N/A	#N/A	Uniprot/SWISSPROT	#N/A	#N/A
31	GRMZM2G006468	EntrezGene	732827	wound responsive protein-like	GO	#N/A	#N/A	GenBank	DQ167205	product:putative wound responsive protein	MaizeGDB_GenBank	#N/A	#N/A	RefSeq_dna	NM_001112438	wound responsive protein-like (LOC732827), mRNA	RefSeq_peptide	NP_001105908	putative wound responsive protein	UniGene	#N/A	#N/A	Uniprot/SPTREMBL	Q3S4H7;B6SUR2	Putative wound responsive protein ;Wound responsive protein	Uniprot/SWISSPROT	#N/A	#N/A
32	GRMZM2G008226	EntrezGene	#N/A	#N/A	GO	GO:0008152;GO:0005992;GO:0003824	metabolic process;trehalose biosynthetic process;catalytic activity	GenBank	#N/A	#N/A	MaizeGDB_GenBank	#N/A	#N/A	RefSeq_dna	#N/A	#N/A	RefSeq_peptide	#N/A	#N/A	UniGene	Zm.138152;Zm.145960;Zm.22215;Zm.152200	TSA: Zea mays contig31035, mRNA sequence;TSA: Zea mays contig42779, mRNA sequence;TSA: Zea mays contig43955, mRNA sequence;TSA: Zea mays contig03879, mRNA sequence	Uniprot/SPTREMBL	#N/A	#N/A	Uniprot/SWISSPROT	#N/A	#N/A
33	GRMZM2G009144	EntrezGene	100381587;100276181	hypothetical protein LOC100381587;hypothetical protein LOC100276181	GO	#N/A	#N/A	GenBank	#N/A	#N/A	MaizeGDB_GenBank	#N/A	#N/A	RefSeq_dna	NM_001150030;NM_001174409	hypothetical protein LOC100276181 (LOC100276181), mRNA;hypothetical protein LOC100381587 (LOC100381587), mRNA	RefSeq_peptide	NP_001167880;NP_001143502	hypothetical protein LOC100381587 ;hypothetical protein LOC100276181	UniGene	Zm.97525;Zm.157390;Zm.130390;Zm.157427	Hypothetical protein LOC100381587;TSA: Zea mays contig57116, mRNA sequence;Hypothetical protein LOC100276181;TSA: Zea mays contig46461, mRNA sequence	Uniprot/SPTREMBL	C0HH83;B6T694	Putative uncharacterized protein ;Putative uncharacterized protein	Uniprot/SWISSPROT	#N/A	#N/A
34	GRMZM2G009958	EntrezGene	100276501;100304205	LOC100276501;hypothetical protein LOC100304205	GO	#N/A	#N/A	GenBank	#N/A	#N/A	MaizeGDB_GenBank	#N/A	#N/A	RefSeq_dna	NM_001165655;NM_001150274	hypothetical protein LOC100304205 (LOC100304205), mRNA;LOC100276501 (TIDP3715), mRNA	RefSeq_peptide	NP_001143746;NP_001159127	hypothetical protein LOC100276501 ;hypothetical protein LOC100304205	UniGene	Zm.5340;Zm.54989;Zm.156503	LOC100276501;Transcribed locus;TSA: Zea mays contig52703, mRNA sequence	Uniprot/SPTREMBL	B8A3L9;B6TCR5	Putative uncharacterized protein ;Putative uncharacterized protein	Uniprot/SWISSPROT	#N/A	#N/A
35	GRMZM2G010011	EntrezGene	100279394	hypothetical protein LOC100279394	GO	GO:0008270	zinc ion binding	GenBank	#N/A	#N/A	MaizeGDB_GenBank	#N/A	#N/A	RefSeq_dna	NM_001152407	hypothetical protein LOC100279394 (LOC100279394), mRNA	RefSeq_peptide	NP_001145879	hypothetical protein LOC100279394	UniGene	Zm.32459	Hypothetical protein LOC100279394	Uniprot/SPTREMBL	B7ZXY0	Putative uncharacterized protein	Uniprot/SWISSPROT	#N/A	#N/A
36	GRMZM2G010460	EntrezGene	#N/A	#N/A	GO	GO:0043687;GO:0019787;GO:0051246	post-translational protein modification;small conjugating protein ligase activity;regulation of protein metabolic process	GenBank	#N/A	#N/A	MaizeGDB_GenBank	#N/A	#N/A	RefSeq_dna	#N/A	#N/A	RefSeq_peptide	#N/A	#N/A	UniGene	#N/A	#N/A	Uniprot/SPTREMBL	B4FLC1	Putative uncharacterized protein	Uniprot/SWISSPROT	#N/A	#N/A
37	GRMZM2G010468	EntrezGene	#N/A	#N/A	GO	GO:0009055;GO:0020037;GO:0005506;GO:0004497;GO:0055114	electron carrier activity;heme binding;iron ion binding;monooxygenase activity;oxidation reduction	GenBank	#N/A	#N/A	MaizeGDB_GenBank	#N/A	#N/A	RefSeq_dna	#N/A	#N/A	RefSeq_peptide	#N/A	#N/A	UniGene	Zm.137609;Zm.142007	Transcribed locus, strongly similar to XP_002458683.1 hypothetical protein SORBIDRAFT_03g038160 [Sorghum bicolor];TSA: Zea mays contig17389, mRNA sequence	Uniprot/SPTREMBL	#N/A	#N/A	Uniprot/SWISSPROT	#N/A	#N/A
38	GRMZM2G010494	EntrezGene	#N/A	#N/A	GO	GO:0008152;GO:0003824;GO:0004802	metabolic process;catalytic activity;transketolase activity	GenBank	#N/A	#N/A	MaizeGDB_GenBank	#N/A	#N/A	RefSeq_dna	#N/A	#N/A	RefSeq_peptide	#N/A	#N/A	UniGene	Zm.124451	Clone 460505 mRNA sequence	Uniprot/SPTREMBL	#N/A	#N/A	Uniprot/SWISSPROT	#N/A	#N/A
39	GRMZM2G010920	EntrezGene	100275160	hypothetical protein LOC100275160	GO	#N/A	#N/A	GenBank	#N/A	#N/A	MaizeGDB_GenBank	#N/A	#N/A	RefSeq_dna	NM_001149317	hypothetical protein LOC100275160 (LOC100275160), mRNA	RefSeq_peptide	NP_001142789	hypothetical protein LOC100275160	UniGene	Zm.43330;Zm.145178;Zm.143671	Hypothetical protein LOC100275160;TSA: Zea mays contig49237, mRNA sequence;TSA: Zea mays contig60842, mRNA sequence	Uniprot/SPTREMBL	B6SPC5;B4FMH9	Putative uncharacterized protein ;Putative uncharacterized protein	Uniprot/SWISSPROT	#N/A	#N/A
40	GRMZM2G011006	EntrezGene	100193480	hypothetical protein LOC100193480	GO	#N/A	#N/A	GenBank	#N/A	#N/A	MaizeGDB_GenBank	#N/A	#N/A	RefSeq_dna	NM_001138595	hypothetical protein LOC100193480 (LOC100193480), mRNA	RefSeq_peptide	NP_001132067	hypothetical protein LOC100193480	UniGene	Zm.86750;Zm.125580;Zm.154261	Hypothetical protein LOC100193480;TSA: Zea mays contig42766, mRNA sequence;TSA: Zea mays contig34439, mRNA sequence	Uniprot/SPTREMBL	B6U2V1;B4FF60	Putative uncharacterized protein ;Putative uncharacterized protein	Uniprot/SWISSPROT	#N/A	#N/A
41	GRMZM2G011367	#N/A	#N/A	#N/A	#N/A	#N/A	#N/A	#N/A	#N/A	#N/A	#N/A	#N/A	#N/A	#N/A	#N/A	#N/A	#N/A	#N/A	#N/A	#N/A	#N/A	#N/A	#N/A	#N/A	#N/A	#N/A	#N/A	#N/A
42	GRMZM2G011523	EntrezGene	#N/A	#N/A	GO	GO:0004867;GO:0005576	serine-type endopeptidase inhibitor activity;extracellular region	GenBank	#N/A	#N/A	MaizeGDB_GenBank	#N/A	#N/A	RefSeq_dna	#N/A	#N/A	RefSeq_peptide	#N/A	#N/A	UniGene	Zm.145880	TSA: Zea mays contig43752, mRNA sequence	Uniprot/SPTREMBL	B6T113;C0PD90	Bowman-Birk type wound-induced proteinase inhibitor WIP1 ;Putative uncharacterized protein	Uniprot/SWISSPROT	#N/A	#N/A
43	GRMZM2G012464	#N/A	#N/A	#N/A	#N/A	#N/A	#N/A	#N/A	#N/A	#N/A	#N/A	#N/A	#N/A	#N/A	#N/A	#N/A	#N/A	#N/A	#N/A	#N/A	#N/A	#N/A	#N/A	#N/A	#N/A	#N/A	#N/A	#N/A
44	GRMZM2G012546	EntrezGene	#N/A	#N/A	GO	GO:0016787;GO:0008152	hydrolase activity;metabolic process	GenBank	#N/A	#N/A	MaizeGDB_GenBank	#N/A	#N/A	RefSeq_dna	NM_001177179	hypothetical protein LOC100384704 (LOC100384704), mRNA	RefSeq_peptide	NP_001170650	hypothetical protein LOC100384704	UniGene	Zm.43396	Hypothetical protein LOC100384704	Uniprot/SPTREMBL	#N/A	#N/A	Uniprot/SWISSPROT	#N/A	#N/A
45	GRMZM2G013082	EntrezGene	#N/A	#N/A	GO	GO:0009055;GO:0020037;GO:0005506;GO:0004497;GO:0055114	electron carrier activity;heme binding;iron ion binding;monooxygenase activity;oxidation reduction	GenBank	#N/A	#N/A	MaizeGDB_GenBank	#N/A	#N/A	RefSeq_dna	#N/A	#N/A	RefSeq_peptide	#N/A	#N/A	UniGene	Zm.118744;Zm.119436	Transcribed locus, strongly similar to NP_001137105.1 hypothetical protein LOC100217282 [Zea mays];Full-length cDNA clone ZM_BFc0116H23	Uniprot/SPTREMBL	#N/A	#N/A	Uniprot/SWISSPROT	#N/A	#N/A
46	GRMZM2G013302	EntrezGene	#N/A	#N/A	GO	GO:0050825;GO:0005634;GO:0003677;GO:0006355;GO:0050826;GO:0042309;GO:0004879	ice binding;nucleus;DNA binding;regulation of transcription, DNA-dependent;response to freezing;homoiothermy;ligand-dependent nuclear receptor activity	GenBank	#N/A	#N/A	MaizeGDB_GenBank	#N/A	#N/A	RefSeq_dna	#N/A	#N/A	RefSeq_peptide	#N/A	#N/A	UniGene	Zm.134123	Clone 385058 mRNA sequence	Uniprot/SPTREMBL	#N/A	#N/A	Uniprot/SWISSPROT	#N/A	#N/A
47	GRMZM2G013398	EntrezGene	#N/A	#N/A	GO	#N/A	#N/A	GenBank	#N/A	#N/A	MaizeGDB_GenBank	#N/A	#N/A	RefSeq_dna	#N/A	#N/A	RefSeq_peptide	#N/A	#N/A	UniGene	Zm.99275	TSA: Zea mays contig26219, mRNA sequence	Uniprot/SPTREMBL	#N/A	#N/A	Uniprot/SWISSPROT	#N/A	#N/A
48	GRMZM2G013530	EntrezGene	100281220	agmatine coumaroyltransferase	GO	GO:0016747	transferase activity, transferring acyl groups other than amino-acyl groups	GenBank	#N/A	#N/A	MaizeGDB_GenBank	#N/A	#N/A	RefSeq_dna	NM_001154139	agmatine coumaroyltransferase (LOC100281220), mRNA	RefSeq_peptide	NP_001147611	agmatine coumaroyltransferase	UniGene	Zm.126678	Agmatine coumaroyltransferase	Uniprot/SPTREMBL	C0PMX1;B6ST92	Putative uncharacterized protein ;Agmatine coumaroyltransferase	Uniprot/SWISSPROT	#N/A	#N/A
49	GRMZM2G013920	EntrezGene	#N/A	#N/A	GO	#N/A	#N/A	GenBank	#N/A	#N/A	MaizeGDB_GenBank	#N/A	#N/A	RefSeq_dna	#N/A	#N/A	RefSeq_peptide	#N/A	#N/A	UniGene	Zm.140223	TSA: Zea mays contig47389, mRNA sequence	Uniprot/SPTREMBL	#N/A	#N/A	Uniprot/SWISSPROT	#N/A	#N/A
50	GRMZM2G013986	EntrezGene	100274260	LOC100274260	GO	GO:0004252;GO:0006508;GO:0042802;GO:0043086	serine-type endopeptidase activity;proteolysis;identical protein binding;negative regulation of catalytic activity	GenBank	#N/A	#N/A	MaizeGDB_GenBank	#N/A	#N/A	RefSeq_dna	NM_001148624	LOC100274260 (pco096605), mRNA	RefSeq_peptide	NP_001142096	hypothetical protein LOC100274260	UniGene	Zm.16504	LOC100274260	Uniprot/SPTREMBL	B4FZU2;C0PMW2	Putative uncharacterized protein ;Putative uncharacterized protein	Uniprot/SWISSPROT	#N/A	#N/A
51	GRMZM2G014560	EntrezGene	#N/A	#N/A	GO	GO:0005524;GO:0004674;GO:0005509;GO:0004672;GO:0006468	ATP binding;protein serine/threonine kinase activity;calcium ion binding;protein kinase activity;protein amino acid phosphorylation	GenBank	#N/A	#N/A	MaizeGDB_GenBank	#N/A	#N/A	RefSeq_dna	#N/A	#N/A	RefSeq_peptide	#N/A	#N/A	UniGene	#N/A	#N/A	Uniprot/SPTREMBL	#N/A	#N/A	Uniprot/SWISSPROT	#N/A	#N/A
52	GRMZM2G014813	EntrezGene	#N/A	#N/A	GO	GO:0006813;GO:0004616;GO:0008442;GO:0004725;GO:0055114;GO:0006098;GO:0006470;GO:0008324;GO:0006573	potassium ion transport;phosphogluconate dehydrogenase (decarboxylating) activity;3-hydroxyisobutyrate dehydrogenase activity;protein tyrosine phosphatase activity;oxidation reduction;pentose-phosphate shunt;protein amino acid dephosphorylation;cation transmembrane transporter activity;valine metabolic process	GenBank	#N/A	#N/A	MaizeGDB_GenBank	#N/A	#N/A	RefSeq_dna	#N/A	#N/A	RefSeq_peptide	#N/A	#N/A	UniGene	#N/A	#N/A	Uniprot/SPTREMBL	#N/A	#N/A	Uniprot/SWISSPROT	#N/A	#N/A
53	GRMZM2G015654	EntrezGene	#N/A	#N/A	GO	GO:0016020;GO:0008107;GO:0042546	membrane;galactoside 2-alpha-L-fucosyltransferase activity;cell wall biogenesis	GenBank	#N/A	#N/A	MaizeGDB_GenBank	#N/A	#N/A	RefSeq_dna	#N/A	#N/A	RefSeq_peptide	#N/A	#N/A	UniGene	#N/A	#N/A	Uniprot/SPTREMBL	#N/A	#N/A	Uniprot/SWISSPROT	#N/A	#N/A
54	GRMZM2G015976	EntrezGene	100192602	hypothetical protein LOC100192602	GO	GO:0016020;GO:0004932	membrane;mating-type factor pheromone receptor activity	GenBank	#N/A	#N/A	MaizeGDB_GenBank	#N/A	#N/A	RefSeq_dna	NM_001137817	hypothetical protein LOC100192602 (LOC100192602), mRNA	RefSeq_peptide	NP_001131289	hypothetical protein LOC100192602	UniGene	Zm.100504	Hypothetical protein LOC100192602	Uniprot/SPTREMBL	B4FBY7	MtN3-like proteinPutative uncharacterized protein ;	Uniprot/SWISSPROT	#N/A	#N/A
55	GRMZM2G016254	EntrezGene	#N/A	#N/A	GO	GO:0000287;GO:0016829;GO:0008152	magnesium ion binding;lyase activity;metabolic process	GenBank	#N/A	#N/A	MaizeGDB_GenBank	#N/A	#N/A	RefSeq_dna	#N/A	#N/A	RefSeq_peptide	#N/A	#N/A	UniGene	#N/A	#N/A	Uniprot/SPTREMBL	C0PLL3	Putative uncharacterized protein	Uniprot/SWISSPROT	#N/A	#N/A
56	GRMZM2G017249	EntrezGene	#N/A	#N/A	GO	#N/A	#N/A	GenBank	#N/A	#N/A	MaizeGDB_GenBank	#N/A	#N/A	RefSeq_dna	#N/A	#N/A	RefSeq_peptide	#N/A	#N/A	UniGene	Zm.139010;Zm.153758;Zm.139150;Zm.80179;Zm.138981	TSA: Zea mays contig42364, mRNA sequence;TSA: Zea mays contig36762, mRNA sequence;TSA: Zea mays contig44738, mRNA sequence;TSA: Zea mays contig24080, mRNA sequence;TSA: Zea mays contig52514, mRNA sequence	Uniprot/SPTREMBL	#N/A	#N/A	Uniprot/SWISSPROT	#N/A	#N/A
57	GRMZM2G017268	EntrezGene	#N/A	#N/A	GO	GO:0003677	DNA binding	GenBank	#N/A	#N/A	MaizeGDB_GenBank	#N/A	#N/A	RefSeq_dna	#N/A	#N/A	RefSeq_peptide	#N/A	#N/A	UniGene	Zm.13901	R2R3MYB-domain protein	Uniprot/SPTREMBL	Q9SQD9	R2R3MYB-domain protein Fragment	Uniprot/SWISSPROT	#N/A	#N/A
58	GRMZM2G017319	EntrezGene	#N/A	#N/A	GO	GO:0050825;GO:0005840;GO:0006412;GO:0005622;GO:0050826;GO:0042309;GO:0003735	ice binding;ribosome;translation;intracellular;response to freezing;homoiothermy;structural constituent of ribosome	GenBank	#N/A	#N/A	MaizeGDB_GenBank	#N/A	#N/A	RefSeq_dna	#N/A	#N/A	RefSeq_peptide	#N/A	#N/A	UniGene	#N/A	#N/A	Uniprot/SPTREMBL	#N/A	#N/A	Uniprot/SWISSPROT	#N/A	#N/A
59	GRMZM2G017386	EntrezGene	100279300	hypothetical protein LOC100279300	GO	GO:0005524;GO:0004674;GO:0004672;GO:0006468	ATP binding;protein serine/threonine kinase activity;protein kinase activity;protein amino acid phosphorylation	GenBank	#N/A	#N/A	MaizeGDB_GenBank	#N/A	#N/A	RefSeq_dna	#N/A	#N/A	RefSeq_peptide	NP_001145793	hypothetical protein LOC100279300	UniGene	#N/A	#N/A	Uniprot/SPTREMBL	B7ZXE8;C0PH68	Putative uncharacterized protein ;Putative uncharacterized protein	Uniprot/SWISSPROT	#N/A	#N/A
60	GRMZM2G017555	EntrezGene	100191701	hypothetical protein LOC100191701	GO	GO:0003872;GO:0006096;GO:0005945;GO:0030599;GO:0043087;GO:0005618;GO:0004857;GO:0042545	6-phosphofructokinase activity;glycolysis;6-phosphofructokinase complex;pectinesterase activity;regulation of GTPase activity;cell wall;enzyme inhibitor activity;cell wall modification	GenBank	#N/A	#N/A	MaizeGDB_GenBank	#N/A	#N/A	RefSeq_dna	NM_001137130	hypothetical protein LOC100191701 (LOC100191701), mRNA	RefSeq_peptide	NP_001130602	hypothetical protein LOC100191701	UniGene	Zm.39541	Hypothetical protein LOC100191701	Uniprot/SPTREMBL	B4F9U3	Pectinesterase (EC 3.1.1.11)	Uniprot/SWISSPROT	#N/A	#N/A
61	GRMZM2G018760	EntrezGene	100281061	mazG nucleotide pyrophosphohydrolase domain protein	GO	#N/A	#N/A	GenBank	#N/A	#N/A	MaizeGDB_GenBank	#N/A	#N/A	RefSeq_dna	NM_001153980	mazG nucleotide pyrophosphohydrolase domain protein (LOC100281061), mRNA	RefSeq_peptide	NP_001147452	mazG nucleotide pyrophosphohydrolase domain protein	UniGene	#N/A	#N/A	Uniprot/SPTREMBL	B6SRV4	MazG nucleotide pyrophosphohydrolase domain protein	Uniprot/SWISSPROT	#N/A	#N/A
62	GRMZM2G019183	EntrezGene	#N/A	#N/A	GO	GO:0005992;GO:0003824	trehalose biosynthetic process;catalytic activity	GenBank	#N/A	#N/A	MaizeGDB_GenBank	#N/A	#N/A	RefSeq_dna	#N/A	#N/A	RefSeq_peptide	#N/A	#N/A	UniGene	#N/A	#N/A	Uniprot/SPTREMBL	C4J3K7	Putative uncharacterized protein	Uniprot/SWISSPROT	#N/A	#N/A
63	GRMZM2G019586	EntrezGene	100191649	LOC100191649	GO	#N/A	#N/A	GenBank	#N/A	#N/A	MaizeGDB_GenBank	#N/A	#N/A	RefSeq_dna	NM_001137078	LOC100191649 (csu193), mRNA	RefSeq_peptide	NP_001130550	hypothetical protein LOC100191649	UniGene	Zm.82585	LOC100191649	Uniprot/SPTREMBL	B6SUQ9;B6TJ64;B4F9M0	Putative uncharacterized protein ;Putative uncharacterized protein ;Putative uncharacterized protein	Uniprot/SWISSPROT	#N/A	#N/A
64	GRMZM2G022979	#N/A	#N/A	#N/A	#N/A	#N/A	#N/A	#N/A	#N/A	#N/A	#N/A	#N/A	#N/A	#N/A	#N/A	#N/A	#N/A	#N/A	#N/A	#N/A	#N/A	#N/A	#N/A	#N/A	#N/A	#N/A	#N/A	#N/A
65	GRMZM2G023591	EntrezGene	#N/A	#N/A	GO	GO:0003723;GO:0003676	RNA binding;nucleic acid binding	GenBank	#N/A	#N/A	MaizeGDB_GenBank	#N/A	#N/A	RefSeq_dna	#N/A	#N/A	RefSeq_peptide	#N/A	#N/A	UniGene	Zm.17828	Ribonucleoprotein	Uniprot/SPTREMBL	C4J5R8	Putative uncharacterized protein	Uniprot/SWISSPROT	#N/A	#N/A
66	GRMZM2G024221	EntrezGene	#N/A	#N/A	GO	#N/A	#N/A	GenBank	#N/A	#N/A	MaizeGDB_GenBank	#N/A	#N/A	RefSeq_dna	#N/A	#N/A	RefSeq_peptide	#N/A	#N/A	UniGene	Zm.123070;Zm.144182	Hypothetical protein LOC100275664;TSA: Zea mays contig57226, mRNA sequence	Uniprot/SPTREMBL	#N/A	#N/A	Uniprot/SWISSPROT	#N/A	#N/A
67	GRMZM2G025250	EntrezGene	#N/A	#N/A	GO	#N/A	#N/A	GenBank	#N/A	#N/A	MaizeGDB_GenBank	#N/A	#N/A	RefSeq_dna	#N/A	#N/A	RefSeq_peptide	#N/A	#N/A	UniGene	Zm.133697	Transcribed locus, weakly similar to XP_002441819.1 hypothetical protein SORBIDRAFT_08g002870 [Sorghum bicolor]	Uniprot/SPTREMBL	#N/A	#N/A	Uniprot/SWISSPROT	#N/A	#N/A
68	GRMZM2G025414	EntrezGene	100284368;100281281	BCL-2 binding anthanogene-1;BCL-2 binding anthanogene-1	GO	#N/A	#N/A	GenBank	#N/A	#N/A	MaizeGDB_GenBank	#N/A	#N/A	RefSeq_dna	NM_001157263;NM_001159457	BCL-2 binding anthanogene-1 (LOC100284368), mRNA;BCL-2 binding anthanogene-1 (LOC100281281), mRNA	RefSeq_peptide	NP_001150735;NP_001152929	BCL-2 binding anthanogene-1 ;BCL-2 binding anthanogene-1	UniGene	Zm.85355;Zm.136595	BCL-2 binding anthanogene-1;BCL-2 binding anthanogene-1	Uniprot/SPTREMBL	B6STZ6	BCL-2 binding anthanogene-1	Uniprot/SWISSPROT	#N/A	#N/A
69	GRMZM2G025459	EntrezGene	100285804	SNF1-related protein kinase regulatory subunit beta-1	GO	#N/A	#N/A	GenBank	#N/A	#N/A	MaizeGDB_GenBank	#N/A	#N/A	RefSeq_dna	NM_001158694	SNF1-related protein kinase regulatory subunit beta-1 (LOC100285804), mRNA	RefSeq_peptide	NP_001152166	SNF1-related protein kinase regulatory subunit beta-1	UniGene	Zm.18116	SNF1-related protein kinase regulatory subunit beta-1	Uniprot/SPTREMBL	B6U9Y4;B6TN07;B8A088	SNF1-related protein kinase regulatory subunit beta-1 ;SNF1-related protein kinase regulatory subunit beta-1 ;Putative uncharacterized protein	Uniprot/SWISSPROT	#N/A	#N/A
70	GRMZM2G026580	EntrezGene	#N/A	#N/A	GO	GO:0003887;GO:0003677;GO:0005524;GO:0009360;GO:0006260;GO:0000166;GO:0017111	DNA-directed DNA polymerase activity;DNA binding;ATP binding;DNA polymerase III complex;DNA replication;nucleotide binding;nucleoside-triphosphatase activity	GenBank	#N/A	#N/A	MaizeGDB_GenBank	#N/A	#N/A	RefSeq_dna	#N/A	#N/A	RefSeq_peptide	#N/A	#N/A	UniGene	Zm.26769	Clone 1165623 mRNA sequence	Uniprot/SPTREMBL	#N/A	#N/A	Uniprot/SWISSPROT	#N/A	#N/A
71	GRMZM2G026910	EntrezGene	100284567	LOC100284567	GO	#N/A	#N/A	GenBank	#N/A	#N/A	MaizeGDB_GenBank	#N/A	#N/A	RefSeq_dna	NM_001157462	LOC100284567 (pco120805), mRNA	RefSeq_peptide	NP_001150934	LOC100284567	UniGene	Zm.138521;Zm.143584;Zm.23463	TSA: Zea mays contig62179, mRNA sequence;TSA: Zea mays contig61646, mRNA sequence;LOC100284567	Uniprot/SPTREMBL	B6TV67	Plant-specific domain TIGR01589 family protein	Uniprot/SWISSPROT	#N/A	#N/A
72	GRMZM2G026980	EntrezGene	#N/A	#N/A	GO	GO:0004553;GO:0005975	hydrolase activity, hydrolyzing O-glycosyl compounds;carbohydrate metabolic process	GenBank	#N/A	#N/A	MaizeGDB_GenBank	#N/A	#N/A	RefSeq_dna	#N/A	#N/A	RefSeq_peptide	#N/A	#N/A	UniGene	Zm.101670	TSA: Zea mays contig59612, mRNA sequence	Uniprot/SPTREMBL	#N/A	#N/A	Uniprot/SWISSPROT	#N/A	#N/A
73	GRMZM2G027219	EntrezGene	100281366	violaxanthin de-epoxidase	GO	GO:0046422;GO:0055114;GO:0009507	violaxanthin de-epoxidase activity;oxidation reduction;chloroplast	GenBank	#N/A	#N/A	MaizeGDB_GenBank	#N/A	#N/A	RefSeq_dna	NM_001154284	violaxanthin de-epoxidase (LOC100281366), mRNA	RefSeq_peptide	NP_001147756	violaxanthin de-epoxidase	UniGene	Zm.27880	Violaxanthin de-epoxidase	Uniprot/SPTREMBL	B6SUQ7	Violaxanthin de-epoxidase	Uniprot/SWISSPROT	#N/A	#N/A
74	GRMZM2G027385	EntrezGene	#N/A	#N/A	GO	GO:0004553;GO:0005975	hydrolase activity, hydrolyzing O-glycosyl compounds;carbohydrate metabolic process	GenBank	#N/A	#N/A	MaizeGDB_GenBank	#N/A	#N/A	RefSeq_dna	#N/A	#N/A	RefSeq_peptide	#N/A	#N/A	UniGene	Zm.110262	Transcribed locus	Uniprot/SPTREMBL	B6SXY3;C0HJ30	Beta-galactosidase ;Putative uncharacterized protein	Uniprot/SWISSPROT	#N/A	#N/A
75	GRMZM2G027519	#N/A	#N/A	#N/A	#N/A	#N/A	#N/A	#N/A	#N/A	#N/A	#N/A	#N/A	#N/A	#N/A	#N/A	#N/A	#N/A	#N/A	#N/A	#N/A	#N/A	#N/A	#N/A	#N/A	#N/A	#N/A	#N/A	#N/A
76	GRMZM2G030673	EntrezGene	100273840	hypothetical protein LOC100273840	GO	GO:0005978;GO:0005524;GO:0004674;GO:0005509;GO:0004689;GO:0004672;GO:0006468;GO:0005516;GO:0005964	glycogen biosynthetic process;ATP binding;protein serine/threonine kinase activity;calcium ion binding;phosphorylase kinase activity;protein kinase activity;protein amino acid phosphorylation;calmodulin binding;phosphorylase kinase complex	GenBank	#N/A	#N/A	MaizeGDB_GenBank	#N/A	#N/A	RefSeq_dna	NM_001148239	hypothetical protein LOC100273840 (LOC100273840), mRNA	RefSeq_peptide	NP_001141711	hypothetical protein LOC100273840	UniGene	Zm.94709	Hypothetical protein LOC100273840	Uniprot/SPTREMBL	B4FXR3	Putative uncharacterized protein	Uniprot/SWISSPROT	#N/A	#N/A
77	GRMZM2G030688	EntrezGene	#N/A	#N/A	GO	GO:0050825;GO:0016068;GO:0050826;GO:0042309	ice binding;type I hypersensitivity;response to freezing;homoiothermy	GenBank	#N/A	#N/A	MaizeGDB_GenBank	#N/A	#N/A	RefSeq_dna	#N/A	#N/A	RefSeq_peptide	#N/A	#N/A	UniGene	#N/A	#N/A	Uniprot/SPTREMBL	#N/A	#N/A	Uniprot/SWISSPROT	#N/A	#N/A
78	GRMZM2G030790	EntrezGene	100283794	jasmonate-induced protein	GO	#N/A	#N/A	GenBank	#N/A	#N/A	MaizeGDB_GenBank	#N/A	#N/A	RefSeq_dna	NM_001156693	jasmonate-induced protein (LOC100283794), mRNA	RefSeq_peptide	NP_001150165	jasmonate-induced protein	UniGene	Zm.129245	Jasmonate-induced protein	Uniprot/SPTREMBL	B6TLX4	Jasmonate-induced protein	Uniprot/SWISSPROT	#N/A	#N/A
79	GRMZM2G031138	EntrezGene	100382376	hypothetical protein LOC100382376	GO	GO:0008152;GO:0016758	metabolic process;transferase activity, transferring hexosyl groups	GenBank	#N/A	#N/A	MaizeGDB_GenBank	#N/A	#N/A	RefSeq_dna	NM_001175121	hypothetical protein LOC100382376 (LOC100382376), mRNA	RefSeq_peptide	NP_001168592	hypothetical protein LOC100382376	UniGene	Zm.22676	Hypothetical protein LOC100382376	Uniprot/SPTREMBL	C0HIB0	Putative uncharacterized protein	Uniprot/SWISSPROT	#N/A	#N/A
80	GRMZM2G031447	EntrezGene	100283375	LOC100283375	GO	GO:0016787;GO:0008152	hydrolase activity;metabolic process	GenBank	#N/A	#N/A	MaizeGDB_GenBank	#N/A	#N/A	RefSeq_dna	NM_001156276	LOC100283375 (umc1794), mRNA	RefSeq_peptide	NP_001149748	LOC100283375	UniGene	Zm.18594	LOC100283375	Uniprot/SPTREMBL	B6THR7;B4G0A2	prMC3 ;Putative uncharacterized protein	Uniprot/SWISSPROT	#N/A	#N/A
81	GRMZM2G032193	EntrezGene	100381790	hypothetical protein LOC100381790	GO	#N/A	#N/A	GenBank	#N/A	#N/A	MaizeGDB_GenBank	#N/A	#N/A	RefSeq_dna	NM_001174589	hypothetical protein LOC100381790 (LOC100381790), mRNA	RefSeq_peptide	NP_001168060	hypothetical protein LOC100381790	UniGene	Zm.140274	Hypothetical protein LOC100381790	Uniprot/SPTREMBL	C0HIW7	Putative uncharacterized protein	Uniprot/SWISSPROT	#N/A	#N/A
82	GRMZM2G032640	EntrezGene	100193585	hypothetical protein LOC100193585	GO	#N/A	#N/A	GenBank	#N/A	#N/A	MaizeGDB_GenBank	#N/A	#N/A	RefSeq_dna	NM_001138692	hypothetical protein LOC100193585 (LOC100193585), mRNA	RefSeq_peptide	NP_001132164	hypothetical protein LOC100193585	UniGene	Zm.30751	Hypothetical protein LOC100193585	Uniprot/SPTREMBL	B4FFK0	Putative uncharacterized protein	Uniprot/SWISSPROT	#N/A	#N/A
83	GRMZM2G033179	EntrezGene	#N/A	#N/A	GO	#N/A	#N/A	GenBank	#N/A	#N/A	MaizeGDB_GenBank	#N/A	#N/A	RefSeq_dna	NM_001149523	hypothetical protein LOC100275456 (LOC100275456), mRNA	RefSeq_peptide	#N/A	#N/A	UniGene	Zm.145769;Zm.144314;Zm.149679;Zm.8725;Zm.141375	TSA: Zea mays contig44763, mRNA sequence;TSA: Zea mays contig56065, mRNA sequence;TSA: Zea mays contig15983, mRNA sequence;Hypothetical protein LOC100275456;TSA: Zea mays contig64449, mRNA sequence	Uniprot/SPTREMBL	#N/A	#N/A	Uniprot/SWISSPROT	#N/A	#N/A
84	GRMZM2G033236	EntrezGene	#N/A	#N/A	GO	#N/A	#N/A	GenBank	#N/A	#N/A	MaizeGDB_GenBank	#N/A	#N/A	RefSeq_dna	#N/A	#N/A	RefSeq_peptide	#N/A	#N/A	UniGene	Zm.138486;Zm.144790;Zm.143088	TSA: Zea mays contig28257, mRNA sequence;TSA: Zea mays contig52378, mRNA sequence;TSA: Zea mays contig65189, mRNA sequence	Uniprot/SPTREMBL	C4J8V4	Putative uncharacterized protein	Uniprot/SWISSPROT	#N/A	#N/A
85	GRMZM2G034061	EntrezGene	#N/A	#N/A	GO	GO:0016020;GO:0006810;GO:0055085;GO:0016021;GO:0022891;GO:0005215	membrane;transport;transmembrane transport;integral to membrane;substrate-specific transmembrane transporter activity;transporter activity	GenBank	#N/A	#N/A	MaizeGDB_GenBank	#N/A	#N/A	RefSeq_dna	#N/A	#N/A	RefSeq_peptide	#N/A	#N/A	UniGene	Zm.153963;Zm.150192;Zm.138955;Zm.144837;Zm.145545	TSA: Zea mays contig35735, mRNA sequence;TSA: Zea mays contig13418, mRNA sequence;TSA: Zea mays contig54959, mRNA sequence;TSA: Zea mays contig51999, mRNA sequence;TSA: Zea mays contig46487, mRNA sequence	Uniprot/SPTREMBL	Q6B4G6	Monosaccharide transport protein 4 Fragment	Uniprot/SWISSPROT	#N/A	#N/A
86	GRMZM2G034152	EntrezGene	#N/A	#N/A	GO	GO:0006813;GO:0008324	potassium ion transport;cation transmembrane transporter activity	GenBank	#N/A	#N/A	MaizeGDB_GenBank	#N/A	#N/A	RefSeq_dna	#N/A	#N/A	RefSeq_peptide	#N/A	#N/A	UniGene	Zm.136604	Clone 1538519 mRNA sequence	Uniprot/SPTREMBL	#N/A	#N/A	Uniprot/SWISSPROT	#N/A	#N/A
87	GRMZM2G034727	#N/A	#N/A	#N/A	#N/A	#N/A	#N/A	#N/A	#N/A	#N/A	#N/A	#N/A	#N/A	#N/A	#N/A	#N/A	#N/A	#N/A	#N/A	#N/A	#N/A	#N/A	#N/A	#N/A	#N/A	#N/A	#N/A	#N/A
88	GRMZM2G034958	EntrezGene	#N/A	#N/A	GO	GO:0016788;GO:0006629	hydrolase activity, acting on ester bonds;lipid metabolic process	GenBank	#N/A	#N/A	MaizeGDB_GenBank	#N/A	#N/A	RefSeq_dna	#N/A	#N/A	RefSeq_peptide	#N/A	#N/A	UniGene	#N/A	#N/A	Uniprot/SPTREMBL	#N/A	#N/A	Uniprot/SWISSPROT	#N/A	#N/A
89	GRMZM2G037322	EntrezGene	#N/A	#N/A	GO	GO:0003824	catalytic activity	GenBank	#N/A	#N/A	MaizeGDB_GenBank	#N/A	#N/A	RefSeq_dna	#N/A	#N/A	RefSeq_peptide	#N/A	#N/A	UniGene	#N/A	#N/A	Uniprot/SPTREMBL	#N/A	#N/A	Uniprot/SWISSPROT	#N/A	#N/A
90	GRMZM2G038973	EntrezGene	#N/A	#N/A	GO	GO:0030246;GO:0006013;GO:0015923;GO:0005975;GO:0003824	carbohydrate binding;mannose metabolic process;mannosidase activity;carbohydrate metabolic process;catalytic activity	GenBank	#N/A	#N/A	MaizeGDB_GenBank	#N/A	#N/A	RefSeq_dna	#N/A	#N/A	RefSeq_peptide	#N/A	#N/A	UniGene	Zm.7493	TSA: Zea mays contig12531, mRNA sequence	Uniprot/SPTREMBL	#N/A	#N/A	Uniprot/SWISSPROT	#N/A	#N/A
91	GRMZM2G039988	#N/A	#N/A	#N/A	#N/A	#N/A	#N/A	#N/A	#N/A	#N/A	#N/A	#N/A	#N/A	#N/A	#N/A	#N/A	#N/A	#N/A	#N/A	#N/A	#N/A	#N/A	#N/A	#N/A	#N/A	#N/A	#N/A	#N/A
92	GRMZM2G040706	EntrezGene	#N/A	#N/A	GO	#N/A	#N/A	GenBank	#N/A	#N/A	MaizeGDB_GenBank	#N/A	#N/A	RefSeq_dna	#N/A	#N/A	RefSeq_peptide	#N/A	#N/A	UniGene	Zm.129214	Clone 368531 mRNA sequence	Uniprot/SPTREMBL	#N/A	#N/A	Uniprot/SWISSPROT	#N/A	#N/A
93	GRMZM2G040821	#N/A	#N/A	#N/A	#N/A	#N/A	#N/A	#N/A	#N/A	#N/A	#N/A	#N/A	#N/A	#N/A	#N/A	#N/A	#N/A	#N/A	#N/A	#N/A	#N/A	#N/A	#N/A	#N/A	#N/A	#N/A	#N/A	#N/A
94	GRMZM2G040858	EntrezGene	4055946;1466390;1466366	hypothetical protein;hypothetical protein;hypothetical protein	GO	#N/A	#N/A	GenBank	#N/A	#N/A	MaizeGDB_GenBank	#N/A	#N/A	RefSeq_dna	#N/A	#N/A	RefSeq_peptide	NP_043111;NP_043067;YP_588383	hypothetical protein ZemaCp110 ;hypothetical protein ZemaCp066 ;hypothetical protein ZeamMp131	UniGene	Zm.93610	Transcribed locus	Uniprot/SPTREMBL	Q6R9C5	Putative uncharacterized protein orf137-a-ct	Uniprot/SWISSPROT	Q37082	Uncharacterized protein ycf72 (ORF137)
95	GRMZM2G041699	EntrezGene	#N/A	#N/A	GO	GO:0008152;GO:0016758	metabolic process;transferase activity, transferring hexosyl groups	GenBank	#N/A	#N/A	MaizeGDB_GenBank	#N/A	#N/A	RefSeq_dna	#N/A	#N/A	RefSeq_peptide	#N/A	#N/A	UniGene	Zm.134305;Zm.127196	Transcribed locus, weakly similar to NP_001149205.1 cytokinin-O-glucosyltransferase 2 [Zea mays];Transcribed locus, moderately similar to NP_001149205.1 cytokinin-O-glucosyltransferase 2 [Zea mays]	Uniprot/SPTREMBL	#N/A	#N/A	Uniprot/SWISSPROT	#N/A	#N/A
96	GRMZM2G042677	EntrezGene	#N/A	#N/A	GO	GO:0004607;GO:0006629	phosphatidylcholine-sterol O-acyltransferase activity;lipid metabolic process	GenBank	#N/A	#N/A	MaizeGDB_GenBank	#N/A	#N/A	RefSeq_dna	#N/A	#N/A	RefSeq_peptide	#N/A	#N/A	UniGene	#N/A	#N/A	Uniprot/SPTREMBL	#N/A	#N/A	Uniprot/SWISSPROT	#N/A	#N/A
97	GRMZM2G042733	EntrezGene	#N/A	#N/A	GO	#N/A	#N/A	GenBank	#N/A	#N/A	MaizeGDB_GenBank	#N/A	#N/A	RefSeq_dna	#N/A	#N/A	RefSeq_peptide	#N/A	#N/A	UniGene	Zm.133880	Transcribed locus, moderately similar to XP_002459546.1 hypothetical protein SORBIDRAFT_02g006390 [Sorghum bicolor]	Uniprot/SPTREMBL	#N/A	#N/A	Uniprot/SWISSPROT	#N/A	#N/A
98	GRMZM2G043338	EntrezGene	#N/A	#N/A	GO	GO:0005634;GO:0003677;GO:0006355;GO:0004879	nucleus;DNA binding;regulation of transcription, DNA-dependent;ligand-dependent nuclear receptor activity	GenBank	#N/A	#N/A	MaizeGDB_GenBank	#N/A	#N/A	RefSeq_dna	#N/A	#N/A	RefSeq_peptide	#N/A	#N/A	UniGene	#N/A	#N/A	Uniprot/SPTREMBL	#N/A	#N/A	Uniprot/SWISSPROT	#N/A	#N/A
99	GRMZM2G043346	#N/A	#N/A	#N/A	#N/A	#N/A	#N/A	#N/A	#N/A	#N/A	#N/A	#N/A	#N/A	#N/A	#N/A	#N/A	#N/A	#N/A	#N/A	#N/A	#N/A	#N/A	#N/A	#N/A	#N/A	#N/A	#N/A	#N/A
100	GRMZM2G043921	EntrezGene	100280984	serine-rich protein	GO	#N/A	#N/A	GenBank	#N/A	#N/A	MaizeGDB_GenBank	#N/A	#N/A	RefSeq_dna	NM_001153904	serine-rich protein (LOC100280984), mRNA	RefSeq_peptide	NP_001147376	serine-rich protein	UniGene	Zm.145094;Zm.78999	TSA: Zea mays contig49973, mRNA sequence;Serine-rich protein	Uniprot/SPTREMBL	B6SQN5	Serine-rich protein	Uniprot/SWISSPROT	#N/A	#N/A
101	GRMZM2G044038	EntrezGene	100193952;100280494	hypothetical protein LOC100193952;CBL-interacting serine/threonine-protein kinase 15	GO	GO:0007165;GO:0005524;GO:0004674;GO:0004672;GO:0006468	signal transduction;ATP binding;protein serine/threonine kinase activity;protein kinase activity;protein amino acid phosphorylation	GenBank	#N/A	#N/A	MaizeGDB_GenBank	#N/A	#N/A	RefSeq_dna	NM_001153414;NM_001139021	CBL-interacting serine/threonine-protein kinase 15 (LOC100280494), mRNA;hypothetical protein LOC100193952 (LOC100193952), mRNA	RefSeq_peptide	NP_001146886;NP_001132493	CBL-interacting serine/threonine-protein kinase 15 ;hypothetical protein LOC100193952	UniGene	Zm.106182;Zm.2239	Hypothetical protein LOC100193952;CBL-interacting serine/threonine-protein kinase 15	Uniprot/SPTREMBL	B6SH63	CBL-interacting serine/threonine-protein kinase 15Putative uncharacterized protein ;	Uniprot/SWISSPROT	#N/A	#N/A
102	GRMZM2G044383	EntrezGene	#N/A	#N/A	GO	GO:0004364;GO:0008152;GO:0005737	glutathione transferase activity;metabolic process;cytoplasm	GenBank	#N/A	#N/A	MaizeGDB_GenBank	#N/A	#N/A	RefSeq_dna	#N/A	#N/A	RefSeq_peptide	#N/A	#N/A	UniGene	#N/A	#N/A	Uniprot/SPTREMBL	#N/A	#N/A	Uniprot/SWISSPROT	#N/A	#N/A
103	GRMZM2G044472	EntrezGene	#N/A	#N/A	GO	GO:0004607;GO:0006629	phosphatidylcholine-sterol O-acyltransferase activity;lipid metabolic process	GenBank	#N/A	#N/A	MaizeGDB_GenBank	#N/A	#N/A	RefSeq_dna	#N/A	#N/A	RefSeq_peptide	#N/A	#N/A	UniGene	#N/A	#N/A	Uniprot/SPTREMBL	C0PD50	Putative uncharacterized protein	Uniprot/SWISSPROT	#N/A	#N/A
104	GRMZM2G044947	EntrezGene	100284848	LOC100284848	GO	GO:0016788;GO:0006629	hydrolase activity, acting on ester bonds;lipid metabolic process	GenBank	#N/A	#N/A	MaizeGDB_GenBank	#N/A	#N/A	RefSeq_dna	#N/A	#N/A	RefSeq_peptide	NP_001151215	LOC100284848	UniGene	#N/A	#N/A	Uniprot/SPTREMBL	B4FM12;B6TY14	Putative uncharacterized protein ;Esterase	Uniprot/SWISSPROT	#N/A	#N/A
105	GRMZM2G045154	#N/A	#N/A	#N/A	#N/A	#N/A	#N/A	#N/A	#N/A	#N/A	#N/A	#N/A	#N/A	#N/A	#N/A	#N/A	#N/A	#N/A	#N/A	#N/A	#N/A	#N/A	#N/A	#N/A	#N/A	#N/A	#N/A	#N/A
106	GRMZM2G045977	EntrezGene	#N/A	#N/A	GO	GO:0005634;GO:0005524;GO:0016818;GO:0045449	nucleus;ATP binding;hydrolase activity, acting on acid anhydrides, in phosphorus-containing anhydrides;regulation of transcription	GenBank	#N/A	#N/A	MaizeGDB_GenBank	#N/A	#N/A	RefSeq_dna	#N/A	#N/A	RefSeq_peptide	#N/A	#N/A	UniGene	Zm.98497	Growth-regulating factor	Uniprot/SPTREMBL	#N/A	#N/A	Uniprot/SWISSPROT	#N/A	#N/A
107	GRMZM2G046317	EntrezGene	100303919;100277016	hypothetical protein LOC100303919;hypothetical protein LOC100277016	GO	#N/A	#N/A	GenBank	#N/A	#N/A	MaizeGDB_GenBank	#N/A	#N/A	RefSeq_dna	NM_001150689;NM_001165498	hypothetical protein LOC100277016 (LOC100277016), mRNA;hypothetical protein LOC100303919 (LOC100303919), mRNA	RefSeq_peptide	NP_001144161;NP_001158970	hypothetical protein LOC100277016 ;hypothetical protein LOC100303919	UniGene	Zm.138056;Zm.156553	Hypothetical protein LOC100303919;TSA: Zea mays contig43375, mRNA sequence	Uniprot/SPTREMBL	B6TMP2;B6SX87	Putative uncharacterized protein ;Putative uncharacterized protein	Uniprot/SWISSPROT	#N/A	#N/A
108	GRMZM2G047763	EntrezGene	#N/A	#N/A	GO	#N/A	#N/A	GenBank	#N/A	#N/A	MaizeGDB_GenBank	#N/A	#N/A	RefSeq_dna	#N/A	#N/A	RefSeq_peptide	#N/A	#N/A	UniGene	Zm.138617	TSA: Zea mays contig43736, mRNA sequence	Uniprot/SPTREMBL	#N/A	#N/A	Uniprot/SWISSPROT	#N/A	#N/A
109	GRMZM2G048549	EntrezGene	#N/A	#N/A	GO	GO:0005509	calcium ion binding	GenBank	#N/A	#N/A	MaizeGDB_GenBank	#N/A	#N/A	RefSeq_dna	#N/A	#N/A	RefSeq_peptide	#N/A	#N/A	UniGene	#N/A	#N/A	Uniprot/SPTREMBL	#N/A	#N/A	Uniprot/SWISSPROT	#N/A	#N/A
110	GRMZM2G048801	EntrezGene	#N/A	#N/A	GO	GO:0005524;GO:0005515;GO:0004674;GO:0006952;GO:0004672;GO:0006468	ATP binding;protein binding;protein serine/threonine kinase activity;defense response;protein kinase activity;protein amino acid phosphorylation	GenBank	#N/A	#N/A	MaizeGDB_GenBank	#N/A	#N/A	RefSeq_dna	#N/A	#N/A	RefSeq_peptide	#N/A	#N/A	UniGene	#N/A	#N/A	Uniprot/SPTREMBL	#N/A	#N/A	Uniprot/SWISSPROT	#N/A	#N/A
111	GRMZM2G050131	EntrezGene	100194135	hypothetical protein LOC100194135	GO	#N/A	#N/A	GenBank	#N/A	#N/A	MaizeGDB_GenBank	#N/A	#N/A	RefSeq_dna	NM_001139187	hypothetical protein LOC100194135 (LOC100194135), mRNA	RefSeq_peptide	NP_001132659	hypothetical protein LOC100194135	UniGene	Zm.138019;Zm.117839;Zm.137991;Zm.147242;Zm.1659	Transcribed locus, strongly similar to NP_001132659.1 hypothetical protein LOC100194135 [Zea mays];Hypothetical protein LOC100194135;TSA: Zea mays contig21790, mRNA sequence;TSA: Zea mays contig27008, mRNA sequence;TSA: Zea mays contig27866, mRNA sequence	Uniprot/SPTREMBL	B4FHK4	Putative uncharacterized protein	Uniprot/SWISSPROT	#N/A	#N/A
112	GRMZM2G050329	EntrezGene	#N/A	#N/A	GO	GO:0055085	transmembrane transport	GenBank	#N/A	#N/A	MaizeGDB_GenBank	#N/A	#N/A	RefSeq_dna	#N/A	#N/A	RefSeq_peptide	#N/A	#N/A	UniGene	Zm.17984	TSA: Zea mays contig21071, mRNA sequence	Uniprot/SPTREMBL	#N/A	#N/A	Uniprot/SWISSPROT	#N/A	#N/A
113	GRMZM2G050481	EntrezGene	#N/A	#N/A	GO	GO:0008152	metabolic process	GenBank	#N/A	#N/A	MaizeGDB_GenBank	#N/A	#N/A	RefSeq_dna	#N/A	#N/A	RefSeq_peptide	#N/A	#N/A	UniGene	#N/A	#N/A	Uniprot/SPTREMBL	#N/A	#N/A	Uniprot/SWISSPROT	#N/A	#N/A
114	GRMZM2G051059	EntrezGene	#N/A	#N/A	GO	#N/A	#N/A	GenBank	#N/A	#N/A	MaizeGDB_GenBank	#N/A	#N/A	RefSeq_dna	#N/A	#N/A	RefSeq_peptide	#N/A	#N/A	UniGene	Zm.40502	LOC100279441	Uniprot/SPTREMBL	C4J681	Putative uncharacterized protein	Uniprot/SWISSPROT	#N/A	#N/A
115	GRMZM2G051103	EntrezGene	100382328	hypothetical protein LOC100382328	GO	GO:0007165;GO:0005524;GO:0004674;GO:0004672;GO:0006468	signal transduction;ATP binding;protein serine/threonine kinase activity;protein kinase activity;protein amino acid phosphorylation	GenBank	#N/A	#N/A	MaizeGDB_GenBank	#N/A	#N/A	RefSeq_dna	NM_001175077	hypothetical protein LOC100382328 (LOC100382328), mRNA	RefSeq_peptide	NP_001168548	hypothetical protein LOC100382328	UniGene	Zm.147520;Zm.20043	TSA: Zea mays contig25816, mRNA sequence;Hypothetical protein LOC100382328	Uniprot/SPTREMBL	C0P6L2	Putative uncharacterized protein	Uniprot/SWISSPROT	#N/A	#N/A
116	GRMZM2G052034	EntrezGene	#N/A	#N/A	GO	GO:0008270	zinc ion binding	GenBank	#N/A	#N/A	MaizeGDB_GenBank	#N/A	#N/A	RefSeq_dna	#N/A	#N/A	RefSeq_peptide	#N/A	#N/A	UniGene	#N/A	#N/A	Uniprot/SPTREMBL	#N/A	#N/A	Uniprot/SWISSPROT	#N/A	#N/A
117	GRMZM2G052336	EntrezGene	100193772	hypothetical protein LOC100193772	GO	GO:0005975;GO:0044237;GO:0016857;GO:0006012;GO:0003824;GO:0003978;GO:0050662	carbohydrate metabolic process;cellular metabolic process;racemase and epimerase activity, acting on carbohydrates and derivatives;galactose metabolic process;catalytic activity;UDP-glucose 4-epimerase activity;coenzyme binding	GenBank	#N/A	#N/A	MaizeGDB_GenBank	AY106816		RefSeq_dna	NM_001138858	hypothetical protein LOC100193772 (LOC100193772), mRNA	RefSeq_peptide	NP_001132330	hypothetical protein LOC100193772	UniGene	Zm.97637	Transcribed locus, moderately similar to NP_564811.1 UGE3 (UDP-D-glucose/UDP-D-galactose 4-epimerase 3); UDP-glucose 4-epimerase/ protein dimerization [Arabidopsis thaliana]	Uniprot/SPTREMBL	B4FG89	Putative uncharacterized protein	Uniprot/SWISSPROT	#N/A	#N/A
118	GRMZM2G053466	EntrezGene	#N/A	#N/A	GO	GO:0016884	carbon-nitrogen ligase activity, with glutamine as amido-N-donor	GenBank	#N/A	#N/A	MaizeGDB_GenBank	#N/A	#N/A	RefSeq_dna	#N/A	#N/A	RefSeq_peptide	#N/A	#N/A	UniGene	#N/A	#N/A	Uniprot/SPTREMBL	C0PKR2;C0P532;C4J1W0	Putative uncharacterized protein ;Putative uncharacterized protein ;Putative uncharacterized protein	Uniprot/SWISSPROT	#N/A	#N/A
119	GRMZM2G053916	EntrezGene	#N/A	#N/A	GO	#N/A	#N/A	GenBank	#N/A	#N/A	MaizeGDB_GenBank	#N/A	#N/A	RefSeq_dna	#N/A	#N/A	RefSeq_peptide	#N/A	#N/A	UniGene	#N/A	#N/A	Uniprot/SPTREMBL	C0PJ16	Putative uncharacterized protein	Uniprot/SWISSPROT	#N/A	#N/A
120	GRMZM2G055141	EntrezGene	#N/A	#N/A	GO	#N/A	#N/A	GenBank	#N/A	#N/A	MaizeGDB_GenBank	#N/A	#N/A	RefSeq_dna	#N/A	#N/A	RefSeq_peptide	#N/A	#N/A	UniGene	#N/A	#N/A	Uniprot/SPTREMBL	B6T0X9	N-acetyltransferase	Uniprot/SWISSPROT	#N/A	#N/A
121	GRMZM2G055150	EntrezGene	#N/A	#N/A	GO	GO:0008152;GO:0005992;GO:0003824	metabolic process;trehalose biosynthetic process;catalytic activity	GenBank	#N/A	#N/A	MaizeGDB_GenBank	#N/A	#N/A	RefSeq_dna	#N/A	#N/A	RefSeq_peptide	#N/A	#N/A	UniGene	#N/A	#N/A	Uniprot/SPTREMBL	#N/A	#N/A	Uniprot/SWISSPROT	#N/A	#N/A
122	GRMZM2G055180	EntrezGene	100285687	ethylene-responsive transcription factor 2	GO	GO:0003677;GO:0006355;GO:0003700	DNA binding;regulation of transcription, DNA-dependent;transcription factor activity	GenBank	#N/A	#N/A	MaizeGDB_GenBank	#N/A	#N/A	RefSeq_dna	NM_001158578	ethylene-responsive transcription factor 2 (LOC100285687), mRNA	RefSeq_peptide	NP_001152050	ethylene-responsive transcription factor 2	UniGene	#N/A	#N/A	Uniprot/SPTREMBL	B6U860	Ethylene-responsive transcription factor 2	Uniprot/SWISSPROT	#N/A	#N/A
123	GRMZM2G055698	EntrezGene	100383023	hypothetical protein LOC100383023	GO	#N/A	#N/A	GenBank	#N/A	#N/A	MaizeGDB_GenBank	#N/A	#N/A	RefSeq_dna	NM_001175702	hypothetical protein LOC100383023 (LOC100383023), mRNA	RefSeq_peptide	NP_001169173	hypothetical protein LOC100383023	UniGene	Zm.143008	Hypothetical protein LOC100383023	Uniprot/SPTREMBL	C0PCE4	Putative uncharacterized protein	Uniprot/SWISSPROT	#N/A	#N/A
124	GRMZM2G056400	EntrezGene	#N/A	#N/A	GO	#N/A	#N/A	GenBank	EU935003	product:kanadi1	MaizeGDB_GenBank	EU935003	product:kanadi1	RefSeq_dna	#N/A	#N/A	RefSeq_peptide	#N/A	#N/A	UniGene	Zm.120625;Zm.153588;Zm.41375	KANADI1-like protein;TSA: Zea mays contig37647, mRNA sequence;KANADI1	Uniprot/SPTREMBL	A0S5W3;B5M492;A0S5W2	KANADI1-like protein Fragment ;Kanadi1 ;KANADI1-like protein Fragment	Uniprot/SWISSPROT	#N/A	#N/A
125	GRMZM2G056500	EntrezGene	#N/A	#N/A	GO	#N/A	#N/A	GenBank	#N/A	#N/A	MaizeGDB_GenBank	#N/A	#N/A	RefSeq_dna	#N/A	#N/A	RefSeq_peptide	#N/A	#N/A	UniGene	Zm.121800;Zm.138055	Transcribed locus, strongly similar to NP_001143004.1 hypothetical protein LOC100275466 [Zea mays];TSA: Zea mays contig40995, mRNA sequence	Uniprot/SPTREMBL	#N/A	#N/A	Uniprot/SWISSPROT	#N/A	#N/A
126	GRMZM2G056629	EntrezGene	#N/A	#N/A	GO	GO:0030246;GO:0005975;GO:0003824	carbohydrate binding;carbohydrate metabolic process;catalytic activity	GenBank	#N/A	#N/A	MaizeGDB_GenBank	#N/A	#N/A	RefSeq_dna	#N/A	#N/A	RefSeq_peptide	#N/A	#N/A	UniGene	Zm.148563	TSA: Zea mays contig21050, mRNA sequence	Uniprot/SPTREMBL	#N/A	#N/A	Uniprot/SWISSPROT	#N/A	#N/A
127	GRMZM2G056988	EntrezGene	#N/A	#N/A	GO	GO:0006457;GO:0051082;GO:0031072	protein folding;unfolded protein binding;heat shock protein binding	GenBank	#N/A	#N/A	MaizeGDB_GenBank	#N/A	#N/A	RefSeq_dna	#N/A	#N/A	RefSeq_peptide	#N/A	#N/A	UniGene	#N/A	#N/A	Uniprot/SPTREMBL	B6U6Q8	Putative uncharacterized protein	Uniprot/SWISSPROT	#N/A	#N/A
128	GRMZM2G057374	EntrezGene	100282869	FK506 binding protein	GO	GO:0006457	protein folding	GenBank	#N/A	#N/A	MaizeGDB_GenBank	#N/A	#N/A	RefSeq_dna	NM_001155775	FK506 binding protein (LOC100282869), mRNA	RefSeq_peptide	NP_001149247	FK506 binding protein	UniGene	Zm.93044	FK506 binding protein	Uniprot/SPTREMBL	B6TC76	FK506 binding protein	Uniprot/SWISSPROT	#N/A	#N/A
129	GRMZM2G057955	EntrezGene	#N/A	#N/A	GO	GO:0003677	DNA binding	GenBank	#N/A	#N/A	MaizeGDB_GenBank	#N/A	#N/A	RefSeq_dna	#N/A	#N/A	RefSeq_peptide	#N/A	#N/A	UniGene	Zm.150025;Zm.152139;Zm.124647	TSA: Zea mays contig14304, mRNA sequence;TSA: Zea mays contig04181, mRNA sequence;Hypothetical protein LOC100278335	Uniprot/SPTREMBL	B6U783	Putative uncharacterized protein	Uniprot/SWISSPROT	#N/A	#N/A
130	GRMZM2G058036	EntrezGene	#N/A	#N/A	GO	#N/A	#N/A	GenBank	#N/A	#N/A	MaizeGDB_GenBank	#N/A	#N/A	RefSeq_dna	#N/A	#N/A	RefSeq_peptide	#N/A	#N/A	UniGene	Zm.151809;Zm.132564;Zm.148427	TSA: Zea mays contig05801, mRNA sequence;Hypothetical protein LOC100277224;TSA: Zea mays contig21729, mRNA sequence	Uniprot/SPTREMBL	#N/A	#N/A	Uniprot/SWISSPROT	#N/A	#N/A
131	GRMZM2G058081	EntrezGene	100283216	retrotransposon protein SINE subclass	GO	GO:0005840;GO:0006412;GO:0005622;GO:0003735	ribosome;translation;intracellular;structural constituent of ribosome	GenBank	#N/A	#N/A	MaizeGDB_GenBank	#N/A	#N/A	RefSeq_dna	NM_001156118	retrotransposon protein SINE subclass (LOC100283216), mRNA	RefSeq_peptide	NP_001149590	retrotransposon protein SINE subclass	UniGene	Zm.1846	Retrotransposon protein SINE subclass	Uniprot/SPTREMBL	B6TFT4	Retrotransposon protein SINE subclass	Uniprot/SWISSPROT	#N/A	#N/A
132	GRMZM2G058491	EntrezGene	#N/A	#N/A	GO	GO:0005524;GO:0000166;GO:0017111;GO:0016887	ATP binding;nucleotide binding;nucleoside-triphosphatase activity;ATPase activity	GenBank	#N/A	#N/A	MaizeGDB_GenBank	#N/A	#N/A	RefSeq_dna	#N/A	#N/A	RefSeq_peptide	#N/A	#N/A	UniGene	Zm.28218	TSA: Zea mays cultivar W22 CL203Contig1.betc, mRNA sequence	Uniprot/SPTREMBL	#N/A	#N/A	Uniprot/SWISSPROT	#N/A	#N/A
133	GRMZM2G059502	EntrezGene	#N/A	#N/A	GO	GO:0031072	heat shock protein binding	GenBank	#N/A	#N/A	MaizeGDB_GenBank	#N/A	#N/A	RefSeq_dna	#N/A	#N/A	RefSeq_peptide	#N/A	#N/A	UniGene	Zm.149002;Zm.151040	TSA: Zea mays contig18996, mRNA sequence;TSA: Zea mays contig09481, mRNA sequence	Uniprot/SPTREMBL	#N/A	#N/A	Uniprot/SWISSPROT	#N/A	#N/A
134	GRMZM2G059634	EntrezGene	#N/A	#N/A	GO	GO:0007186;GO:0016021;GO:0004974	G-protein coupled receptor protein signaling pathway;integral to membrane;leukotriene receptor activity	GenBank	#N/A	#N/A	MaizeGDB_GenBank	#N/A	#N/A	RefSeq_dna	#N/A	#N/A	RefSeq_peptide	#N/A	#N/A	UniGene	Zm.34438	Full-length cDNA clone ZM_BFc0130M09	Uniprot/SPTREMBL	#N/A	#N/A	Uniprot/SWISSPROT	#N/A	#N/A
135	GRMZM2G059693	EntrezGene	#N/A	#N/A	GO	GO:0004806;GO:0006629	triglyceride lipase activity;lipid metabolic process	GenBank	#N/A	#N/A	MaizeGDB_GenBank	#N/A	#N/A	RefSeq_dna	#N/A	#N/A	RefSeq_peptide	#N/A	#N/A	UniGene	Zm.9391	LOC100279653	Uniprot/SPTREMBL	#N/A	#N/A	Uniprot/SWISSPROT	#N/A	#N/A
136	GRMZM2G059753	EntrezGene	100276848	hypothetical protein LOC100276848	GO	GO:0005201;GO:0005578	extracellular matrix structural constituent;proteinaceous extracellular matrix	GenBank	#N/A	#N/A	MaizeGDB_GenBank	#N/A	#N/A	RefSeq_dna	NM_001150554	hypothetical protein LOC100276848 (LOC100276848), mRNA	RefSeq_peptide	NP_001144026	hypothetical protein LOC100276848	UniGene	Zm.145660	TSA: Zea mays contig45623, mRNA sequence	Uniprot/SPTREMBL	C0HFE2;B6TJK5	Putative uncharacterized protein ;Putative uncharacterized protein	Uniprot/SWISSPROT	#N/A	#N/A
137	GRMZM2G060919	EntrezGene	#N/A	#N/A	GO	GO:0005634	nucleus	GenBank	#N/A	#N/A	MaizeGDB_GenBank	#N/A	#N/A	RefSeq_dna	#N/A	#N/A	RefSeq_peptide	#N/A	#N/A	UniGene	#N/A	#N/A	Uniprot/SPTREMBL	#N/A	#N/A	Uniprot/SWISSPROT	#N/A	#N/A
138	GRMZM2G063566	EntrezGene	100217032	hypothetical protein LOC100217032	GO	GO:0048046;GO:0016762;GO:0004553;GO:0005618;GO:0006073;GO:0005975	apoplast;xyloglucan:xyloglucosyl transferase activity;hydrolase activity, hydrolyzing O-glycosyl compounds;cell wall;cellular glucan metabolic process;carbohydrate metabolic process	GenBank	#N/A	#N/A	MaizeGDB_GenBank	#N/A	#N/A	RefSeq_dna	NM_001143406	hypothetical protein LOC100217032 (LOC100217032), mRNA	RefSeq_peptide	NP_001136878	hypothetical protein LOC100217032	UniGene	Zm.92747	Hypothetical protein LOC100217032	Uniprot/SPTREMBL	B4FL15	Putative uncharacterized protein	Uniprot/SWISSPROT	#N/A	#N/A
139	GRMZM2G063975	EntrezGene	100286240	plasma membrane associated protein	GO	#N/A	#N/A	GenBank	#N/A	#N/A	MaizeGDB_GenBank	#N/A	#N/A	RefSeq_dna	NM_001159128	plasma membrane associated protein (LOC100286240), mRNA	RefSeq_peptide	NP_001152600	plasma membrane associated protein	UniGene	Zm.85980	Plasma membrane associated protein	Uniprot/SPTREMBL	B6UGF3	Plasma membrane associated protein	Uniprot/SWISSPROT	#N/A	#N/A
140	GRMZM2G064091	EntrezGene	#N/A	#N/A	GO	GO:0016020;GO:0055085;GO:0006857;GO:0005215	membrane;transmembrane transport;oligopeptide transport;transporter activity	GenBank	#N/A	#N/A	MaizeGDB_GenBank	#N/A	#N/A	RefSeq_dna	#N/A	#N/A	RefSeq_peptide	#N/A	#N/A	UniGene	Zm.146543	TSA: Zea mays contig40143, mRNA sequence	Uniprot/SPTREMBL	#N/A	#N/A	Uniprot/SWISSPROT	#N/A	#N/A
141	GRMZM2G064962	EntrezGene	#N/A	#N/A	GO	GO:0006071;GO:0008081;GO:0008889;GO:0006629	glycerol metabolic process;phosphoric diester hydrolase activity;glycerophosphodiester phosphodiesterase activity;lipid metabolic process	GenBank	#N/A	#N/A	MaizeGDB_GenBank	#N/A	#N/A	RefSeq_dna	#N/A	#N/A	RefSeq_peptide	#N/A	#N/A	UniGene	#N/A	#N/A	Uniprot/SPTREMBL	#N/A	#N/A	Uniprot/SWISSPROT	#N/A	#N/A
142	GRMZM2G065203	EntrezGene	100382183	hypothetical protein LOC100382183	GO	GO:0008415;GO:0008152	acyltransferase activity;metabolic process	GenBank	#N/A	#N/A	MaizeGDB_GenBank	#N/A	#N/A	RefSeq_dna	NM_001174942	hypothetical protein LOC100382183 (LOC100382183), mRNA	RefSeq_peptide	NP_001168413	hypothetical protein LOC100382183	UniGene	Zm.99834;Zm.28706;Zm.139473;Zm.137278;Zm.137516	Transcribed locus, strongly similar to NP_001168413.1 hypothetical protein LOC100382183 [Zea mays];Hypothetical protein LOC100382183;Transcribed locus, strongly similar to NP_001168413.1 hypothetical protein LOC100382183 [Zea mays];Transcribed locus, strongly similar to XP_002456007.1 hypothetical protein SORBIDRAFT_03g028780 [Sorghum bicolor];Transcribed locus, strongly similar to NP_001168413.1…	Uniprot/SPTREMBL	C0P571	Putative uncharacterized protein	Uniprot/SWISSPROT	#N/A	#N/A
143	GRMZM2G066441	EntrezGene	100383082	hypothetical protein LOC100383082	GO	GO:0009055;GO:0020037;GO:0005506;GO:0004497;GO:0055114	electron carrier activity;heme binding;iron ion binding;monooxygenase activity;oxidation reduction	GenBank	#N/A	#N/A	MaizeGDB_GenBank	#N/A	#N/A	RefSeq_dna	NM_001175753	hypothetical protein LOC100383082 (LOC100383082), mRNA	RefSeq_peptide	NP_001169224	hypothetical protein LOC100383082	UniGene	Zm.41862	Hypothetical protein LOC100383082	Uniprot/SPTREMBL	C0PA35;C0PCX4	Putative uncharacterized protein ;Putative uncharacterized protein	Uniprot/SWISSPROT	#N/A	#N/A
144	GRMZM2G066791	EntrezGene	#N/A	#N/A	GO	GO:0016020;GO:0006810;GO:0005215	membrane;transport;transporter activity	GenBank	#N/A	#N/A	MaizeGDB_GenBank	#N/A	#N/A	RefSeq_dna	#N/A	#N/A	RefSeq_peptide	#N/A	#N/A	UniGene	Zm.97877	Transcribed locus, weakly similar to NP_001061650.1 Os08g0367300 [Oryza sativa (japonica cultivar-group)]	Uniprot/SPTREMBL	#N/A	#N/A	Uniprot/SWISSPROT	#N/A	#N/A
145	GRMZM2G066865	EntrezGene	#N/A	#N/A	GO	GO:0016020;GO:0006810;GO:0005215	membrane;transport;transporter activity	GenBank	#N/A	#N/A	MaizeGDB_GenBank	#N/A	#N/A	RefSeq_dna	#N/A	#N/A	RefSeq_peptide	#N/A	#N/A	UniGene	Zm.97877	Transcribed locus, weakly similar to NP_001061650.1 Os08g0367300 [Oryza sativa (japonica cultivar-group)]	Uniprot/SPTREMBL	#N/A	#N/A	Uniprot/SWISSPROT	#N/A	#N/A
146	GRMZM2G067865	EntrezGene	#N/A	#N/A	GO	GO:0005515;GO:0008270	protein binding;zinc ion binding	GenBank	#N/A	#N/A	MaizeGDB_GenBank	#N/A	#N/A	RefSeq_dna	#N/A	#N/A	RefSeq_peptide	#N/A	#N/A	UniGene	Zm.127733	Clone 1336474 mRNA sequence	Uniprot/SPTREMBL	#N/A	#N/A	Uniprot/SWISSPROT	#N/A	#N/A
147	GRMZM2G067974	EntrezGene	#N/A	#N/A	GO	GO:0003677;GO:0006306	DNA binding;DNA methylation	GenBank	#N/A	#N/A	MaizeGDB_GenBank	#N/A	#N/A	RefSeq_dna	NM_001151690	hypothetical protein LOC100278397 (LOC100278397), mRNA	RefSeq_peptide	#N/A	#N/A	UniGene	Zm.131128	Hypothetical protein LOC100278397	Uniprot/SPTREMBL	#N/A	#N/A	Uniprot/SWISSPROT	#N/A	#N/A
148	GRMZM2G068566	EntrezGene	#N/A	#N/A	GO	#N/A	#N/A	GenBank	#N/A	#N/A	MaizeGDB_GenBank	#N/A	#N/A	RefSeq_dna	#N/A	#N/A	RefSeq_peptide	#N/A	#N/A	UniGene	Zm.92804;Zm.139317;Zm.141379	Hypothetical protein LOC100278729;TSA: Zea mays contig51796, mRNA sequence;TSA: Zea mays contig12749, mRNA sequence	Uniprot/SPTREMBL	B6U7D1;B6UCQ1	Putative uncharacterized protein ;Putative uncharacterized protein	Uniprot/SWISSPROT	#N/A	#N/A
149	GRMZM2G068707	EntrezGene	100273425	hypothetical protein LOC100273425	GO	#N/A	#N/A	GenBank	#N/A	#N/A	MaizeGDB_GenBank	#N/A	#N/A	RefSeq_dna	NM_001147862	hypothetical protein LOC100273425 (LOC100273425), mRNA	RefSeq_peptide	NP_001141334	hypothetical protein LOC100273425	UniGene	Zm.141769	Clone 278527 mRNA sequence	Uniprot/SPTREMBL	B4FVG3	Putative uncharacterized protein	Uniprot/SWISSPROT	#N/A	#N/A
150	GRMZM2G069024	EntrezGene	#N/A	#N/A	GO	GO:0004553;GO:0005975	hydrolase activity, hydrolyzing O-glycosyl compounds;carbohydrate metabolic process	GenBank	#N/A	#N/A	MaizeGDB_GenBank	#N/A	#N/A	RefSeq_dna	#N/A	#N/A	RefSeq_peptide	#N/A	#N/A	UniGene	#N/A	#N/A	Uniprot/SPTREMBL	B4FZJ2;C0PFC3	Putative uncharacterized protein ;Putative uncharacterized protein	Uniprot/SWISSPROT	#N/A	#N/A
151	GRMZM2G069298	EntrezGene	#N/A	#N/A	GO	GO:0005506;GO:0055114;GO:0016491	iron ion binding;oxidation reduction;oxidoreductase activity	GenBank	#N/A	#N/A	MaizeGDB_GenBank	#N/A	#N/A	RefSeq_dna	#N/A	#N/A	RefSeq_peptide	#N/A	#N/A	UniGene	#N/A	#N/A	Uniprot/SPTREMBL	C0HHW5	Putative uncharacterized protein	Uniprot/SWISSPROT	#N/A	#N/A
152	GRMZM2G069569	EntrezGene	100279074	hypothetical protein LOC100279074	GO	#N/A	#N/A	GenBank	#N/A	#N/A	MaizeGDB_GenBank	#N/A	#N/A	RefSeq_dna	NM_001152126	hypothetical protein LOC100279074 (LOC100279074), mRNA	RefSeq_peptide	NP_001145598	hypothetical protein LOC100279074	UniGene	#N/A	#N/A	Uniprot/SPTREMBL	B6UHF9	Putative uncharacterized protein	Uniprot/SWISSPROT	#N/A	#N/A
153	GRMZM2G070011	EntrezGene	100274134	LOC100274134	GO	GO:0008234;GO:0006508;GO:0004197	cysteine-type peptidase activity;proteolysis;cysteine-type endopeptidase activity	GenBank	#N/A	#N/A	MaizeGDB_GenBank	#N/A	#N/A	RefSeq_dna	NM_001148512	LOC100274134 (AY110253), mRNA	RefSeq_peptide	NP_001141984	hypothetical protein LOC100274134	UniGene	#N/A	#N/A	Uniprot/SPTREMBL	B6TG95;B4FZ79	Vignain ;Putative uncharacterized protein	Uniprot/SWISSPROT	#N/A	#N/A
154	GRMZM2G071226	EntrezGene	#N/A	#N/A	GO	GO:0016020;GO:0006810;GO:0005215	membrane;transport;transporter activity	GenBank	#N/A	#N/A	MaizeGDB_GenBank	#N/A	#N/A	RefSeq_dna	#N/A	#N/A	RefSeq_peptide	#N/A	#N/A	UniGene	Zm.97877	Transcribed locus, weakly similar to NP_001061650.1 Os08g0367300 [Oryza sativa (japonica cultivar-group)]	Uniprot/SPTREMBL	#N/A	#N/A	Uniprot/SWISSPROT	#N/A	#N/A
155	GRMZM2G073764	EntrezGene	100303899	hypothetical protein LOC100303899	GO	GO:0016068;GO:0016020;GO:0051260	type I hypersensitivity;membrane;protein homooligomerization	GenBank	#N/A	#N/A	MaizeGDB_GenBank	#N/A	#N/A	RefSeq_dna	NM_001165485	hypothetical protein LOC100303899 (LOC100303899), mRNA	RefSeq_peptide	NP_001158957	hypothetical protein LOC100303899	UniGene	Zm.156439;Zm.7835	TSA: Zea mays contig64530, mRNA sequence;Hypothetical protein LOC100303899	Uniprot/SPTREMBL	B4G0M9	Putative uncharacterized protein	Uniprot/SWISSPROT	#N/A	#N/A
156	GRMZM2G074543	EntrezGene	542130	yabby9 protein	GO	#N/A	#N/A	GenBank	AY313903	product:yabby9 protein	MaizeGDB_GenBank	AY313903	product:yabby9 protein	RefSeq_dna	NM_001111761	yabby9 protein (ZYB9), mRNA	RefSeq_peptide	NP_001105231	yabby9 protein	UniGene	Zm.11824	Yabby9 protein	Uniprot/SPTREMBL	Q7X9M7	Yabby9 protein	Uniprot/SWISSPROT	#N/A	#N/A
157	GRMZM2G074793	EntrezGene	100383297	hypothetical protein LOC100383297	GO	GO:0008270;GO:0005622	zinc ion binding;intracellular	GenBank	#N/A	#N/A	MaizeGDB_GenBank	#N/A	#N/A	RefSeq_dna	NM_001175957	hypothetical protein LOC100383297 (LOC100383297), mRNA	RefSeq_peptide	NP_001169428	hypothetical protein LOC100383297	UniGene	Zm.24375	Hypothetical protein LOC100383297	Uniprot/SPTREMBL	C0PEV7	Putative uncharacterized protein	Uniprot/SWISSPROT	#N/A	#N/A
158	GRMZM2G074871	EntrezGene	#N/A	#N/A	GO	GO:0009055;GO:0020037;GO:0005506;GO:0004497;GO:0055114	electron carrier activity;heme binding;iron ion binding;monooxygenase activity;oxidation reduction	GenBank	#N/A	#N/A	MaizeGDB_GenBank	#N/A	#N/A	RefSeq_dna	#N/A	#N/A	RefSeq_peptide	#N/A	#N/A	UniGene	Zm.133672;Zm.25495	Transcribed locus, moderately similar to XP_002466854.1 hypothetical protein SORBIDRAFT_01g015300 [Sorghum bicolor];TSA: Zea mays contig19040, mRNA sequence	Uniprot/SPTREMBL	#N/A	#N/A	Uniprot/SWISSPROT	#N/A	#N/A
159	GRMZM2G074946	EntrezGene	100282975	LOC100282975	GO	GO:0006098;GO:0017057;GO:0005975	pentose-phosphate shunt;6-phosphogluconolactonase activity;carbohydrate metabolic process	GenBank	#N/A	#N/A	MaizeGDB_GenBank	#N/A	#N/A	RefSeq_dna	#N/A	#N/A	RefSeq_peptide	NP_001149351	LOC100282975	UniGene	#N/A	#N/A	Uniprot/SPTREMBL	B4FKI4	6-phosphogluconolactonasePutative uncharacterized protein ;	Uniprot/SWISSPROT	#N/A	#N/A
160	GRMZM2G075132	EntrezGene	100381659	hypothetical protein LOC100381659	GO	#N/A	#N/A	GenBank	#N/A	#N/A	MaizeGDB_GenBank	#N/A	#N/A	RefSeq_dna	NM_001174474	hypothetical protein LOC100381659 (LOC100381659), mRNA	RefSeq_peptide	NP_001167945	hypothetical protein LOC100381659	UniGene	Zm.138636;Zm.17515	Hypothetical protein LOC100381659;Transcribed locus, strongly similar to XP_002441329.1 hypothetical protein SORBIDRAFT_09g024550 [Sorghum bicolor]	Uniprot/SPTREMBL	C0HHU7	Putative uncharacterized protein	Uniprot/SWISSPROT	#N/A	#N/A
161	GRMZM2G075438	EntrezGene	100286383	receptor-like protein kinase RK20-1	GO	GO:0005524;GO:0006355;GO:0030528;GO:0006468;GO:0006352;GO:0004674;GO:0004672;GO:0008270	ATP binding;regulation of transcription, DNA-dependent;transcription regulator activity;protein amino acid phosphorylation;transcription initiation;protein serine/threonine kinase activity;protein kinase activity;zinc ion binding	GenBank	#N/A	#N/A	MaizeGDB_GenBank	#N/A	#N/A	RefSeq_dna	NM_001159270	receptor-like protein kinase RK20-1 (LOC100286383), mRNA	RefSeq_peptide	NP_001152742	receptor-like protein kinase RK20-1	UniGene	Zm.33313	Receptor-like protein kinase RK20-1	Uniprot/SPTREMBL	B6UIQ8	Receptor-like protein kinase RK20-1	Uniprot/SWISSPROT	#N/A	#N/A
162	GRMZM2G075562	EntrezGene	#N/A	#N/A	GO	GO:0008270;GO:0005622	zinc ion binding;intracellular	GenBank	#N/A	#N/A	MaizeGDB_GenBank	#N/A	#N/A	RefSeq_dna	#N/A	#N/A	RefSeq_peptide	#N/A	#N/A	UniGene	Zm.79956	Hypothetical protein LOC100304421	Uniprot/SPTREMBL	#N/A	#N/A	Uniprot/SWISSPROT	#N/A	#N/A
163	GRMZM2G075828	EntrezGene	#N/A	#N/A	GO	#N/A	#N/A	GenBank	#N/A	#N/A	MaizeGDB_GenBank	#N/A	#N/A	RefSeq_dna	#N/A	#N/A	RefSeq_peptide	#N/A	#N/A	UniGene	#N/A	#N/A	Uniprot/SPTREMBL	B6SX81	Putative uncharacterized protein	Uniprot/SWISSPROT	#N/A	#N/A
164	GRMZM2G077069	EntrezGene	#N/A	#N/A	GO	#N/A	#N/A	GenBank	#N/A	#N/A	MaizeGDB_GenBank	#N/A	#N/A	RefSeq_dna	#N/A	#N/A	RefSeq_peptide	#N/A	#N/A	UniGene	Zm.144383;Zm.143049;Zm.148652	TSA: Zea mays contig55588, mRNA sequence;TSA: Zea mays contig65408, mRNA sequence;TSA: Zea mays contig20597, mRNA sequence	Uniprot/SPTREMBL	#N/A	#N/A	Uniprot/SWISSPROT	#N/A	#N/A
165	GRMZM2G077206	EntrezGene	542632	LOC542632	GO	#N/A	#N/A	GenBank	AF244692	product:glutathione S-transferase GST 27	MaizeGDB_GenBank	AF244692	product:glutathione S-transferase GST 27	RefSeq_dna	NM_001112157	LOC542632 (pco061770a), mRNA	RefSeq_peptide	NP_001105627	LOC542632	UniGene	Zm.553	LOC542632	Uniprot/SPTREMBL	B6U5G4;Q9FQB2	Glutathione S-transferase GSTU6 ;Glutathione S-transferase GST 27Putative uncharacterized protein (EC 2.5.1.18);	Uniprot/SWISSPROT	#N/A	#N/A
166	GRMZM2G078781	EntrezGene	100273558	hypothetical protein LOC100273558	GO	#N/A	#N/A	GenBank	#N/A	#N/A	MaizeGDB_GenBank	#N/A	#N/A	RefSeq_dna	NM_001147976	hypothetical protein LOC100273558 (LOC100273558), mRNA	RefSeq_peptide	NP_001141448	hypothetical protein LOC100273558	UniGene	Zm.38220	Hypothetical protein LOC100273558	Uniprot/SPTREMBL	B4FW95;B6U9Q0;C0PDL6	Putative uncharacterized protein ;Cyclic nucleotide-gated ion channel 2 ;Putative uncharacterized protein	Uniprot/SWISSPROT	#N/A	#N/A
167	GRMZM2G079323	EntrezGene	100281427	protein phosphatase type 2A regulator/ signal transducer	GO	#N/A	#N/A	GenBank	#N/A	#N/A	MaizeGDB_GenBank	#N/A	#N/A	RefSeq_dna	NM_001154345	protein phosphatase type 2A regulator/ signal transducer (LOC100281427), mRNA	RefSeq_peptide	NP_001147817	protein phosphatase type 2A regulator/ signal transducer	UniGene	Zm.23011	Protein phosphatase type 2A regulator/ signal transducer	Uniprot/SPTREMBL	B6SVA8	Protein phosphatase type 2A regulator/ signal transducer	Uniprot/SWISSPROT	#N/A	#N/A
168	GRMZM2G079484	EntrezGene	#N/A	#N/A	GO	GO:0009055;GO:0020037;GO:0005506;GO:0004497;GO:0055114	electron carrier activity;heme binding;iron ion binding;monooxygenase activity;oxidation reduction	GenBank	#N/A	#N/A	MaizeGDB_GenBank	#N/A	#N/A	RefSeq_dna	#N/A	#N/A	RefSeq_peptide	#N/A	#N/A	UniGene	#N/A	#N/A	Uniprot/SPTREMBL	#N/A	#N/A	Uniprot/SWISSPROT	#N/A	#N/A
169	GRMZM2G079727	EntrezGene	#N/A	#N/A	GO	GO:0005634;GO:0006355;GO:0043565;GO:0003700	nucleus;regulation of transcription, DNA-dependent;sequence-specific DNA binding;transcription factor activity	GenBank	#N/A	#N/A	MaizeGDB_GenBank	#N/A	#N/A	RefSeq_dna	#N/A	#N/A	RefSeq_peptide	#N/A	#N/A	UniGene	#N/A	#N/A	Uniprot/SPTREMBL	C4J9Y0	Putative uncharacterized protein	Uniprot/SWISSPROT	#N/A	#N/A
170	GRMZM2G079805	EntrezGene	#N/A	#N/A	GO	GO:0008152;GO:0008168;GO:0050660;GO:0055114;GO:0050661;GO:0000154;GO:0004499;GO:0008649;GO:0000179;GO:0008610;GO:0016491	metabolic process;methyltransferase activity;FAD binding;oxidation reduction;NADP or NADPH binding;rRNA modification;flavin-containing monooxygenase activity;rRNA methyltransferase activity;rRNA (adenine-N6,N6-)-dimethyltransferase activity;lipid biosynthetic process;oxidoreductase activity	GenBank	#N/A	#N/A	MaizeGDB_GenBank	#N/A	#N/A	RefSeq_dna	#N/A	#N/A	RefSeq_peptide	#N/A	#N/A	UniGene	#N/A	#N/A	Uniprot/SPTREMBL	#N/A	#N/A	Uniprot/SWISSPROT	#N/A	#N/A
171	GRMZM2G080731	EntrezGene	100274148	hypothetical protein LOC100274148	GO	GO:0005634;GO:0003677;GO:0006355;GO:0043565;GO:0003700;GO:0046983	nucleus;DNA binding;regulation of transcription, DNA-dependent;sequence-specific DNA binding;transcription factor activity;protein dimerization activity	GenBank	#N/A	#N/A	MaizeGDB_GenBank	#N/A	#N/A	RefSeq_dna	#N/A	#N/A	RefSeq_peptide	NP_001141998	hypothetical protein LOC100274148	UniGene	#N/A	#N/A	Uniprot/SPTREMBL	B4FJT6	Putative uncharacterized protein	Uniprot/SWISSPROT	#N/A	#N/A
172	GRMZM2G081268	EntrezGene	#N/A	#N/A	GO	GO:0004462;GO:0046872	lactoylglutathione lyase activity;metal ion binding	GenBank	#N/A	#N/A	MaizeGDB_GenBank	#N/A	#N/A	RefSeq_dna	#N/A	#N/A	RefSeq_peptide	#N/A	#N/A	UniGene	#N/A	#N/A	Uniprot/SPTREMBL	#N/A	#N/A	Uniprot/SWISSPROT	#N/A	#N/A
173	GRMZM2G081322	EntrezGene	#N/A	#N/A	GO	GO:0003779;GO:0007010	actin binding;cytoskeleton organization	GenBank	#N/A	#N/A	MaizeGDB_GenBank	#N/A	#N/A	RefSeq_dna	#N/A	#N/A	RefSeq_peptide	#N/A	#N/A	UniGene	Zm.36005;Zm.23774	Transcribed locus, strongly similar to XP_002467837.1 hypothetical protein SORBIDRAFT_01g034950 [Sorghum bicolor];Transcribed locus, strongly similar to XP_002467837.1 hypothetical protein SORBIDRAFT_01g034950 [Sorghum bicolor]	Uniprot/SPTREMBL	#N/A	#N/A	Uniprot/SWISSPROT	#N/A	#N/A
174	GRMZM2G081583	EntrezGene	100191631	hypothetical protein LOC100191631	GO	GO:0004553;GO:0005975	hydrolase activity, hydrolyzing O-glycosyl compounds;carbohydrate metabolic process	GenBank	#N/A	#N/A	MaizeGDB_GenBank	#N/A	#N/A	RefSeq_dna	#N/A	#N/A	RefSeq_peptide	NP_001130532	hypothetical protein LOC100191631	UniGene	#N/A	#N/A	Uniprot/SPTREMBL	B6SXY3;C0HJ30;B6T0D0;B4F9J1	Beta-galactosidase ;Putative uncharacterized protein ;Beta-galactosidase (EC 3.2.1.23);Beta-galactosidase (EC 3.2.1.23)	Uniprot/SWISSPROT	#N/A	#N/A
175	GRMZM2G081907	EntrezGene	#N/A	#N/A	GO	GO:0005488	binding	GenBank	#N/A	#N/A	MaizeGDB_GenBank	#N/A	#N/A	RefSeq_dna	#N/A	#N/A	RefSeq_peptide	#N/A	#N/A	UniGene	#N/A	#N/A	Uniprot/SPTREMBL	#N/A	#N/A	Uniprot/SWISSPROT	#N/A	#N/A
176	GRMZM2G083812	EntrezGene	#N/A	#N/A	GO	GO:0016020;GO:0016798	membrane;hydrolase activity, acting on glycosyl bonds	GenBank	#N/A	#N/A	MaizeGDB_GenBank	#N/A	#N/A	RefSeq_dna	#N/A	#N/A	RefSeq_peptide	#N/A	#N/A	UniGene	Zm.83234	Full-length cDNA clone ZM_BFc0085I17	Uniprot/SPTREMBL	C4J522	Putative uncharacterized protein	Uniprot/SWISSPROT	#N/A	#N/A
177	GRMZM2G084086	EntrezGene	100283963	tyrosine specific protein phosphatase family protein	GO	GO:0016311;GO:0004725;GO:0016791	dephosphorylation;protein tyrosine phosphatase activity;phosphatase activity	GenBank	#N/A	#N/A	MaizeGDB_GenBank	#N/A	#N/A	RefSeq_dna	NM_001156861	tyrosine specific protein phosphatase family protein (LOC100283963), mRNA	RefSeq_peptide	NP_001150333	tyrosine specific protein phosphatase family protein	UniGene	Zm.134072	Tyrosine specific protein phosphatase family protein	Uniprot/SPTREMBL	B6TNL4	Tyrosine specific protein phosphatase family protein	Uniprot/SWISSPROT	#N/A	#N/A
178	GRMZM2G084496	EntrezGene	100280501	terpene synthase 6	GO	GO:0000287;GO:0016829;GO:0008152	magnesium ion binding;lyase activity;metabolic process	GenBank	#N/A	#N/A	MaizeGDB_GenBank	#N/A	#N/A	RefSeq_dna	NM_001153421	terpene synthase 6 (LOC100280501), mRNA	RefSeq_peptide	NP_001146893	terpene synthase 6	UniGene	Zm.18846	Terpene synthase 6	Uniprot/SPTREMBL	B6SHD2;C0HDU4	Terpene synthase 6 ;Putative uncharacterized protein	Uniprot/SWISSPROT	#N/A	#N/A
179	GRMZM2G085568	EntrezGene	100276479	hypothetical protein LOC100276479	GO	#N/A	#N/A	GenBank	#N/A	#N/A	MaizeGDB_GenBank	#N/A	#N/A	RefSeq_dna	NM_001150257	hypothetical protein LOC100276479 (LOC100276479), mRNA	RefSeq_peptide	NP_001143729	hypothetical protein LOC100276479	UniGene	#N/A	#N/A	Uniprot/SPTREMBL	B6TC97	Putative uncharacterized protein	Uniprot/SWISSPROT	#N/A	#N/A
180	GRMZM2G085641	EntrezGene	100274886	hypothetical protein LOC100274886	GO	#N/A	#N/A	GenBank	#N/A	#N/A	MaizeGDB_GenBank	#N/A	#N/A	RefSeq_dna	NM_001149145	hypothetical protein LOC100274886 (LOC100274886), mRNA	RefSeq_peptide	NP_001142617	hypothetical protein LOC100274886	UniGene	Zm.79577	Hypothetical protein LOC100274886	Uniprot/SPTREMBL	C0PMQ8;B6SKX3	Putative uncharacterized protein ;Putative uncharacterized protein	Uniprot/SWISSPROT	#N/A	#N/A
181	GRMZM2G085711	EntrezGene	100381419	hypothetical protein LOC100381419	GO	GO:0016787	hydrolase activity	GenBank	#N/A	#N/A	MaizeGDB_GenBank	#N/A	#N/A	RefSeq_dna	NM_001174260	hypothetical protein LOC100381419 (LOC100381419), mRNA	RefSeq_peptide	NP_001167731	hypothetical protein LOC100381419	UniGene	Zm.16611	Hypothetical protein LOC100381419	Uniprot/SPTREMBL	C0HFV7	Putative uncharacterized protein	Uniprot/SWISSPROT	#N/A	#N/A
182	GRMZM2G085836	#N/A	#N/A	#N/A	#N/A	#N/A	#N/A	#N/A	#N/A	#N/A	#N/A	#N/A	#N/A	#N/A	#N/A	#N/A	#N/A	#N/A	#N/A	#N/A	#N/A	#N/A	#N/A	#N/A	#N/A	#N/A	#N/A	#N/A
183	GRMZM2G086587	EntrezGene	#N/A	#N/A	GO	#N/A	#N/A	GenBank	#N/A	#N/A	MaizeGDB_GenBank	#N/A	#N/A	RefSeq_dna	NM_001176204	hypothetical protein LOC100383556 (LOC100383556), mRNA	RefSeq_peptide	#N/A	#N/A	UniGene	Zm.26872;Zm.156971;Zm.147977	TSA: Zea mays contig03858, mRNA sequence;Hypothetical protein LOC100383556;TSA: Zea mays contig23733, mRNA sequence	Uniprot/SPTREMBL	#N/A	#N/A	Uniprot/SWISSPROT	#N/A	#N/A
184	GRMZM2G086590	EntrezGene	#N/A	#N/A	GO	GO:0003824	catalytic activity	GenBank	#N/A	#N/A	MaizeGDB_GenBank	#N/A	#N/A	RefSeq_dna	#N/A	#N/A	RefSeq_peptide	#N/A	#N/A	UniGene	Zm.26912	Transcribed locus, weakly similar to NP_001045853.1 Os02g0140400 [Oryza sativa Japonica Group]	Uniprot/SPTREMBL	#N/A	#N/A	Uniprot/SWISSPROT	#N/A	#N/A
185	GRMZM2G086727	EntrezGene	#N/A	#N/A	GO	GO:0005507;GO:0055114;GO:0016491	copper ion binding;oxidation reduction;oxidoreductase activity	GenBank	#N/A	#N/A	MaizeGDB_GenBank	#N/A	#N/A	RefSeq_dna	#N/A	#N/A	RefSeq_peptide	#N/A	#N/A	UniGene	#N/A	#N/A	Uniprot/SPTREMBL	#N/A	#N/A	Uniprot/SWISSPROT	#N/A	#N/A
186	GRMZM2G088919	EntrezGene	100283758	anther-specific proline-rich protein APG	GO	GO:0016788;GO:0006629	hydrolase activity, acting on ester bonds;lipid metabolic process	GenBank	#N/A	#N/A	MaizeGDB_GenBank	#N/A	#N/A	RefSeq_dna	NM_001156657	anther-specific proline-rich protein APG (LOC100283758), mRNA	RefSeq_peptide	NP_001150129	anther-specific proline-rich protein APG	UniGene	#N/A	#N/A	Uniprot/SPTREMBL	B6TLI6	Anther-specific proline-rich protein APG	Uniprot/SWISSPROT	#N/A	#N/A
187	GRMZM2G090051	EntrezGene	#N/A	#N/A	GO	GO:0005783;GO:0005506;GO:0006633;GO:0055114;GO:0016491	endoplasmic reticulum;iron ion binding;fatty acid biosynthetic process;oxidation reduction;oxidoreductase activity	GenBank	#N/A	#N/A	MaizeGDB_GenBank	#N/A	#N/A	RefSeq_dna	#N/A	#N/A	RefSeq_peptide	#N/A	#N/A	UniGene	#N/A	#N/A	Uniprot/SPTREMBL	#N/A	#N/A	Uniprot/SWISSPROT	#N/A	#N/A
188	GRMZM2G091456	EntrezGene	#N/A	#N/A	GO	GO:0043087	regulation of GTPase activity	GenBank	#N/A	#N/A	MaizeGDB_GenBank	#N/A	#N/A	RefSeq_dna	#N/A	#N/A	RefSeq_peptide	#N/A	#N/A	UniGene	#N/A	#N/A	Uniprot/SPTREMBL	#N/A	#N/A	Uniprot/SWISSPROT	#N/A	#N/A
189	GRMZM2G091743	#N/A	#N/A	#N/A	#N/A	#N/A	#N/A	#N/A	#N/A	#N/A	#N/A	#N/A	#N/A	#N/A	#N/A	#N/A	#N/A	#N/A	#N/A	#N/A	#N/A	#N/A	#N/A	#N/A	#N/A	#N/A	#N/A	#N/A
190	GRMZM2G091839	EntrezGene	100193887	hypothetical protein LOC100193887	GO	#N/A	#N/A	GenBank	#N/A	#N/A	MaizeGDB_GenBank	#N/A	#N/A	RefSeq_dna	NM_001138964	hypothetical protein LOC100193887 (LOC100193887), mRNA	RefSeq_peptide	NP_001132436	hypothetical protein LOC100193887	UniGene	Zm.152188;Zm.34914	TSA: Zea mays contig03928, mRNA sequence;Hypothetical protein LOC100193887	Uniprot/SPTREMBL	B4FGM9	Putative uncharacterized protein	Uniprot/SWISSPROT	#N/A	#N/A
191	GRMZM2G092823	EntrezGene	100286852	cytochrome P450 CYP78A53	GO	GO:0009055;GO:0020037;GO:0005506;GO:0004497;GO:0055114	electron carrier activity;heme binding;iron ion binding;monooxygenase activity;oxidation reduction	GenBank	#N/A	#N/A	MaizeGDB_GenBank	#N/A	#N/A	RefSeq_dna	NM_001159623	cytochrome P450 CYP78A53 (CYP78A53), mRNA	RefSeq_peptide	NP_001153095	cytochrome P450 CYP78A53	UniGene	Zm.155811;Zm.103426	TSA: Zea mays contig59577, mRNA sequence;Cytochrome P450 CYP78A53	Uniprot/SPTREMBL	B6SY44;B6ST44	Cytochrome P450 CYP78A53 ;Cytochrome P450 CYP78A52	Uniprot/SWISSPROT	#N/A	#N/A
192	GRMZM2G093111	EntrezGene	#N/A	#N/A	GO	#N/A	#N/A	GenBank	#N/A	#N/A	MaizeGDB_GenBank	#N/A	#N/A	RefSeq_dna	#N/A	#N/A	RefSeq_peptide	#N/A	#N/A	UniGene	Zm.123070;Zm.144182	Hypothetical protein LOC100275664;TSA: Zea mays contig57226, mRNA sequence	Uniprot/SPTREMBL	#N/A	#N/A	Uniprot/SWISSPROT	#N/A	#N/A
193	GRMZM2G093325	EntrezGene	100276869	hypothetical protein LOC100276869	GO	#N/A	#N/A	GenBank	#N/A	#N/A	MaizeGDB_GenBank	#N/A	#N/A	RefSeq_dna	NM_001150573	hypothetical protein LOC100276869 (LOC100276869), mRNA	RefSeq_peptide	NP_001144045	hypothetical protein LOC100276869	UniGene	Zm.96539	Hypothetical protein LOC100276869	Uniprot/SPTREMBL	B6TK46	Putative uncharacterized protein	Uniprot/SWISSPROT	#N/A	#N/A
194	GRMZM2G095382	EntrezGene	100278742	hypothetical protein LOC100278742	GO	#N/A	#N/A	GenBank	#N/A	#N/A	MaizeGDB_GenBank	#N/A	#N/A	RefSeq_dna	NM_001151920	hypothetical protein LOC100278742 (LOC100278742), mRNA	RefSeq_peptide	NP_001145392	hypothetical protein LOC100278742	UniGene	Zm.22048	Hypothetical protein LOC100278742	Uniprot/SPTREMBL	B6UCZ4	Putative uncharacterized protein	Uniprot/SWISSPROT	#N/A	#N/A
195	GRMZM2G096868	#N/A	#N/A	#N/A	#N/A	#N/A	#N/A	#N/A	#N/A	#N/A	#N/A	#N/A	#N/A	#N/A	#N/A	#N/A	#N/A	#N/A	#N/A	#N/A	#N/A	#N/A	#N/A	#N/A	#N/A	#N/A	#N/A	#N/A
196	GRMZM2G096876	EntrezGene	#N/A	#N/A	GO	#N/A	#N/A	GenBank	#N/A	#N/A	MaizeGDB_GenBank	#N/A	#N/A	RefSeq_dna	#N/A	#N/A	RefSeq_peptide	#N/A	#N/A	UniGene	Zm.89653	Transcribed locus	Uniprot/SPTREMBL	#N/A	#N/A	Uniprot/SWISSPROT	#N/A	#N/A
197	GRMZM2G098397	EntrezGene	#N/A	#N/A	GO	GO:0016020;GO:0004252;GO:0006508;GO:0016798	membrane;serine-type endopeptidase activity;proteolysis;hydrolase activity, acting on glycosyl bonds	GenBank	#N/A	#N/A	MaizeGDB_GenBank	#N/A	#N/A	RefSeq_dna	#N/A	#N/A	RefSeq_peptide	#N/A	#N/A	UniGene	#N/A	#N/A	Uniprot/SPTREMBL	C4J0G6;B6SRR5	Putative uncharacterized protein ;Heparanase-like protein 2Putative uncharacterized protein ;	Uniprot/SWISSPROT	#N/A	#N/A
198	GRMZM2G099097	EntrezGene	#N/A	#N/A	GO	GO:0005783;GO:0005506;GO:0006633;GO:0055114;GO:0016491	endoplasmic reticulum;iron ion binding;fatty acid biosynthetic process;oxidation reduction;oxidoreductase activity	GenBank	#N/A	#N/A	MaizeGDB_GenBank	#N/A	#N/A	RefSeq_dna	#N/A	#N/A	RefSeq_peptide	#N/A	#N/A	UniGene	#N/A	#N/A	Uniprot/SPTREMBL	C0P554;B6UE76	Putative uncharacterized protein ;CER1	Uniprot/SWISSPROT	#N/A	#N/A
199	GRMZM2G099454	EntrezGene	#N/A	#N/A	GO	GO:0006032;GO:0016998;GO:0005975;GO:0004568	chitin catabolic process;cell wall macromolecule catabolic process;carbohydrate metabolic process;chitinase activity	GenBank	#N/A	#N/A	MaizeGDB_GenBank	#N/A	#N/A	RefSeq_dna	#N/A	#N/A	RefSeq_peptide	#N/A	#N/A	UniGene	#N/A	#N/A	Uniprot/SPTREMBL	#N/A	#N/A	Uniprot/SWISSPROT	#N/A	#N/A
200	GRMZM2G102183	EntrezGene	542252	malate synthase1	GO	GO:0006097;GO:0004474;GO:0003824	glyoxylate cycle;malate synthase activity;catalytic activity	GenBank	MZEMALSYNT	product:malate synthase	MaizeGDB_GenBank	#N/A	#N/A	RefSeq_dna	NM_001111858	malate synthase1 (mas1), mRNA	RefSeq_peptide	NP_001105328	malate synthase, glyoxysomal	UniGene	#N/A	#N/A	Uniprot/SPTREMBL	C0PD05	Malate synthase (EC 2.3.3.9)	Uniprot/SWISSPROT	P49081	Malate synthase, glyoxysomal (EC 2.3.3.9)
201	GRMZM2G102560	EntrezGene	#N/A	#N/A	GO	GO:0003824	catalytic activity	GenBank	#N/A	#N/A	MaizeGDB_GenBank	#N/A	#N/A	RefSeq_dna	#N/A	#N/A	RefSeq_peptide	#N/A	#N/A	UniGene	Zm.145799	TSA: Zea mays contig44574, mRNA sequence	Uniprot/SPTREMBL	#N/A	#N/A	Uniprot/SWISSPROT	#N/A	#N/A
202	GRMZM2G103137	EntrezGene	#N/A	#N/A	GO	#N/A	#N/A	GenBank	#N/A	#N/A	MaizeGDB_GenBank	#N/A	#N/A	RefSeq_dna	#N/A	#N/A	RefSeq_peptide	#N/A	#N/A	UniGene	Zm.17520;Zm.100238	Hypothetical protein LOC100381992;Transcribed locus, strongly similar to NP_001168232.1 hypothetical protein LOC100381992 [Zea mays]	Uniprot/SPTREMBL	#N/A	#N/A	Uniprot/SWISSPROT	#N/A	#N/A
203	GRMZM2G103900	EntrezGene	#N/A	#N/A	GO	#N/A	#N/A	GenBank	#N/A	#N/A	MaizeGDB_GenBank	#N/A	#N/A	RefSeq_dna	#N/A	#N/A	RefSeq_peptide	#N/A	#N/A	UniGene	Zm.140640	TSA: Zea mays contig42184, mRNA sequence	Uniprot/SPTREMBL	#N/A	#N/A	Uniprot/SWISSPROT	#N/A	#N/A
204	GRMZM2G104041	EntrezGene	#N/A	#N/A	GO	GO:0046872;GO:0030001	metal ion binding;metal ion transport	GenBank	#N/A	#N/A	MaizeGDB_GenBank	#N/A	#N/A	RefSeq_dna	#N/A	#N/A	RefSeq_peptide	#N/A	#N/A	UniGene	#N/A	#N/A	Uniprot/SPTREMBL	B6T0P0	Farnesylated protein 2	Uniprot/SWISSPROT	#N/A	#N/A
205	GRMZM2G104204	EntrezGene	#N/A	#N/A	GO	GO:0005634;GO:0006355;GO:0043565;GO:0003700	nucleus;regulation of transcription, DNA-dependent;sequence-specific DNA binding;transcription factor activity	GenBank	#N/A	#N/A	MaizeGDB_GenBank	#N/A	#N/A	RefSeq_dna	#N/A	#N/A	RefSeq_peptide	#N/A	#N/A	UniGene	#N/A	#N/A	Uniprot/SPTREMBL	#N/A	#N/A	Uniprot/SWISSPROT	#N/A	#N/A
206	GRMZM2G104534	EntrezGene	#N/A	#N/A	GO	#N/A	#N/A	GenBank	#N/A	#N/A	MaizeGDB_GenBank	#N/A	#N/A	RefSeq_dna	#N/A	#N/A	RefSeq_peptide	#N/A	#N/A	UniGene	Zm.25800	Transcribed locus, moderately similar to XP_002465404.1 hypothetical protein SORBIDRAFT_01g038070 [Sorghum bicolor]	Uniprot/SPTREMBL	#N/A	#N/A	Uniprot/SWISSPROT	#N/A	#N/A
207	GRMZM2G105173	EntrezGene	#N/A	#N/A	GO	#N/A	#N/A	GenBank	#N/A	#N/A	MaizeGDB_GenBank	#N/A	#N/A	RefSeq_dna	#N/A	#N/A	RefSeq_peptide	#N/A	#N/A	UniGene	Zm.37191;Zm.149918;Zm.150139	Transcribed locus;TSA: Zea mays contig14817, mRNA sequence;TSA: Zea mays contig13679, mRNA sequence	Uniprot/SPTREMBL	#N/A	#N/A	Uniprot/SWISSPROT	#N/A	#N/A
208	GRMZM2G105400	EntrezGene	100281161	transposon protein Mutator sub-class	GO	GO:0005515;GO:0009416;GO:0004871	protein binding;response to light stimulus;signal transducer activity	GenBank	#N/A	#N/A	MaizeGDB_GenBank	#N/A	#N/A	RefSeq_dna	NM_001154080	transposon protein Mutator sub-class (LOC100281161), mRNA	RefSeq_peptide	NP_001147552	transposon protein Mutator sub-class	UniGene	Zm.34212;Zm.153969	Transposon protein Mutator sub-class;TSA: Zea mays contig35705, mRNA sequence	Uniprot/SPTREMBL	B6SSS0	Transposon protein Mutator sub-class	Uniprot/SWISSPROT	#N/A	#N/A
209	GRMZM2G105604	EntrezGene	#N/A	#N/A	GO	GO:0008152;GO:0008168;GO:0055114;GO:0006779	metabolic process;methyltransferase activity;oxidation reduction;porphyrin biosynthetic process	GenBank	D83391	product:uroporphyrinogen III methyltransferase	MaizeGDB_GenBank	#N/A	#N/A	RefSeq_dna	NM_001112254	siroheme uroporphyrinogen methyltransferase1 (sum1), mRNA	RefSeq_peptide	#N/A	#N/A	UniGene	#N/A	#N/A	Uniprot/SPTREMBL	B4F7W3	Putative uncharacterized protein	Uniprot/SWISSPROT	#N/A	#N/A
210	GRMZM2G106204	EntrezGene	#N/A	#N/A	GO	#N/A	#N/A	GenBank	#N/A	#N/A	MaizeGDB_GenBank	#N/A	#N/A	RefSeq_dna	#N/A	#N/A	RefSeq_peptide	#N/A	#N/A	UniGene	Zm.20910	Transcribed locus	Uniprot/SPTREMBL	#N/A	#N/A	Uniprot/SWISSPROT	#N/A	#N/A
[truncated: 219 more rows]

[truncated: 9 more sheets: Pith 10 UP, Shank -5 UP, Shank 0 UP, Shank 5 UP, Shank 10 UP, Leaf -5 UP, Leaf 0 UP, Leaf 5 UP, Leaf_10_UP]
