# Supplementary material for: Trehalose 6-Phosphate Regulates Photosynthesis and Assimilate Partitioning in Reproductive Tissue
Source: Plant Physiol. 2018 Feb 6;176(4):2623–38. doi: 10.1104/pp.17.01673 (PMC5884609; doi:10.1104/pp.17.01673)
Supplement: Supplementary Data [file plphys_v176_4_2623_s1.zip › PP2017-RA-01673R2_Supplemental_Materialtbl2.xlsx]

## Sheet: Floret -5 DOWN
	gene	EntrezGene	EG_Accession	EG_Description	GeneOntology	GO_Accession	GO_Annotation	GenBank	GB_Accession	GB_Description	MaizeGDB_GenBank	MGB_Accession	MGB_Description	RefSeq_dna	RS_Accession	RS_Description	RefSeq_peptide	RSP_Accession	RSP_Description	UniGene	UG_Accession	UG_Description	Uniprot.SPTREMBL	Trembl_Accession	Trembl_Description	Uniprot.SWISSPROT	SP_Accession	SP_Description
1	AC195172.3_FG001	#N/A	#N/A	#N/A	#N/A	#N/A	#N/A	#N/A	#N/A	#N/A	#N/A	#N/A	#N/A	#N/A	#N/A	#N/A	#N/A	#N/A	#N/A	#N/A	#N/A	#N/A	#N/A	#N/A	#N/A	#N/A	#N/A	#N/A
2	AC209819.3_FG005	#N/A	#N/A	#N/A	#N/A	#N/A	#N/A	#N/A	#N/A	#N/A	#N/A	#N/A	#N/A	#N/A	#N/A	#N/A	#N/A	#N/A	#N/A	#N/A	#N/A	#N/A	#N/A	#N/A	#N/A	#N/A	#N/A	#N/A
3	GRMZM2G000209	EntrezGene	100192836	hypothetical protein LOC100192836	GO	GO:0016020	membrane	GenBank	#N/A	#N/A	MaizeGDB_GenBank	#N/A	#N/A	RefSeq_dna	NM_001138027	hypothetical protein LOC100192836 (LOC100192836), mRNA	RefSeq_peptide	NP_001131499	hypothetical protein LOC100192836	UniGene	Zm.31289;Zm.143809	Hypothetical protein LOC100192836;TSA: Zea mays contig59914, mRNA sequence	Uniprot/SPTREMBL	B4FCU2	Putative uncharacterized protein	Uniprot/SWISSPROT	#N/A	#N/A
4	GRMZM2G005526	EntrezGene	#N/A	#N/A	GO	GO:0006801;GO:0004784;GO:0046872;GO:0055114	superoxide metabolic process;superoxide dismutase activity;metal ion binding;oxidation reduction	GenBank	#N/A	#N/A	MaizeGDB_GenBank	#N/A	#N/A	RefSeq_dna	#N/A	#N/A	RefSeq_peptide	#N/A	#N/A	UniGene	#N/A	#N/A	Uniprot/SPTREMBL	#N/A	#N/A	Uniprot/SWISSPROT	#N/A	#N/A
5	GRMZM2G007928	EntrezGene	100281908	Bowman-Birk type trypsin inhibitor	GO	GO:0004867;GO:0005576	serine-type endopeptidase inhibitor activity;extracellular region	GenBank	#N/A	#N/A	MaizeGDB_GenBank	#N/A	#N/A	RefSeq_dna	NM_001154827	Bowman-Birk type trypsin inhibitor (LOC100281908), mRNA	RefSeq_peptide	NP_001148299	Bowman-Birk type trypsin inhibitor	UniGene	Zm.28756;Zm.138430	Transcribed locus;TSA: Zea mays contig37767, mRNA sequence	Uniprot/SPTREMBL	B6T022	Bowman-Birk type trypsin inhibitor	Uniprot/SWISSPROT	#N/A	#N/A
6	GRMZM2G010356	EntrezGene	100281754	terpene synthase 7	GO	GO:0000287;GO:0016829;GO:0008152	magnesium ion binding;lyase activity;metabolic process	GenBank	#N/A	#N/A	MaizeGDB_GenBank	#N/A	#N/A	RefSeq_dna	NM_001154674	terpene synthase 7 (LOC100281754), mRNA	RefSeq_peptide	NP_001148146	terpene synthase 7	UniGene	Zm.3165	Terpene synthase 7	Uniprot/SPTREMBL	B8A340;B6SYF3	Putative uncharacterized protein ;Terpene synthase 7	Uniprot/SWISSPROT	#N/A	#N/A
7	GRMZM2G012865	EntrezGene	100382160	hypothetical protein LOC100382160	GO	GO:0009055;GO:0020037;GO:0005506;GO:0004497;GO:0055114	electron carrier activity;heme binding;iron ion binding;monooxygenase activity;oxidation reduction	GenBank	#N/A	#N/A	MaizeGDB_GenBank	#N/A	#N/A	RefSeq_dna	NM_001174920	hypothetical protein LOC100382160 (LOC100382160), mRNA	RefSeq_peptide	NP_001168391	hypothetical protein LOC100382160	UniGene	Zm.41589	Hypothetical protein LOC100382160	Uniprot/SPTREMBL	C0P501	Putative uncharacterized protein	Uniprot/SWISSPROT	#N/A	#N/A
8	GRMZM2G013196	EntrezGene	100383530	hypothetical protein LOC100383530	GO	#N/A	#N/A	GenBank	#N/A	#N/A	MaizeGDB_GenBank	#N/A	#N/A	RefSeq_dna	#N/A	#N/A	RefSeq_peptide	NP_001169649	hypothetical protein LOC100383530	UniGene	Zm.83780	Transcribed locus	Uniprot/SPTREMBL	C0PGS5	Putative uncharacterized protein	Uniprot/SWISSPROT	#N/A	#N/A
9	GRMZM2G013617	EntrezGene	#N/A	#N/A	GO	GO:0005634;GO:0008152;GO:0005524;GO:0016301;GO:0006355;GO:0030528;GO:0043565;GO:0003700	nucleus;metabolic process;ATP binding;kinase activity;regulation of transcription, DNA-dependent;transcription regulator activity;sequence-specific DNA binding;transcription factor activity	GenBank	#N/A	#N/A	MaizeGDB_GenBank	#N/A	#N/A	RefSeq_dna	#N/A	#N/A	RefSeq_peptide	#N/A	#N/A	UniGene	Zm.21877	Hypothetical protein LOC100272976	Uniprot/SPTREMBL	#N/A	#N/A	Uniprot/SWISSPROT	#N/A	#N/A
10	GRMZM2G014580	EntrezGene	#N/A	#N/A	GO	GO:0009055;GO:0020037;GO:0005506;GO:0004497;GO:0055114	electron carrier activity;heme binding;iron ion binding;monooxygenase activity;oxidation reduction	GenBank	#N/A	#N/A	MaizeGDB_GenBank	#N/A	#N/A	RefSeq_dna	#N/A	#N/A	RefSeq_peptide	#N/A	#N/A	UniGene	Zm.144300;Zm.145479;Zm.145408	TSA: Zea mays contig56172, mRNA sequence;TSA: Zea mays contig46962, mRNA sequence;TSA: Zea mays contig47539, mRNA sequence	Uniprot/SPTREMBL	#N/A	#N/A	Uniprot/SWISSPROT	#N/A	#N/A
11	GRMZM2G014844	EntrezGene	100281760	non-cyanogenic beta-glucosidase	GO	GO:0004553;GO:0005975	hydrolase activity, hydrolyzing O-glycosyl compounds;carbohydrate metabolic process	GenBank	#N/A	#N/A	MaizeGDB_GenBank	#N/A	#N/A	RefSeq_dna	NM_001154680	non-cyanogenic beta-glucosidase (LOC100281760), mRNA	RefSeq_peptide	NP_001148152	non-cyanogenic beta-glucosidase	UniGene	Zm.94467;Zm.24763	Transcribed locus, strongly similar to NP_001148152.1 non-cyanogenic beta-glucosidase [Zea mays];Non-cyanogenic beta-glucosidase	Uniprot/SPTREMBL	B6SUH6;B6SYH1	Non-cyanogenic beta-glucosidase ;Non-cyanogenic beta-glucosidase	Uniprot/SWISSPROT	#N/A	#N/A
12	GRMZM2G020631	EntrezGene	100273138	hypothetical protein LOC100273138	GO	GO:0055114;GO:0016491	oxidation reduction;oxidoreductase activity	GenBank	#N/A	#N/A	MaizeGDB_GenBank	#N/A	#N/A	RefSeq_dna	NM_001147585	hypothetical protein LOC100273138 (LOC100273138), mRNA	RefSeq_peptide	NP_001141057	hypothetical protein LOC100273138	UniGene	Zm.98993	Hypothetical protein LOC100273138	Uniprot/SPTREMBL	B4FT62	Putative uncharacterized protein	Uniprot/SWISSPROT	#N/A	#N/A
13	GRMZM2G024680	EntrezGene	#N/A	#N/A	GO	#N/A	#N/A	GenBank	#N/A	#N/A	MaizeGDB_GenBank	#N/A	#N/A	RefSeq_dna	#N/A	#N/A	RefSeq_peptide	#N/A	#N/A	UniGene	Zm.147287;Zm.3945	TSA: Zea mays contig26814, mRNA sequence;TSA: Zea mays contig54760, mRNA sequence	Uniprot/SPTREMBL	#N/A	#N/A	Uniprot/SWISSPROT	#N/A	#N/A
14	GRMZM2G034385	EntrezGene	100217086	hypothetical protein LOC100217086	GO	#N/A	#N/A	GenBank	#N/A	#N/A	MaizeGDB_GenBank	#N/A	#N/A	RefSeq_dna	#N/A	#N/A	RefSeq_peptide	NP_001136927	hypothetical protein LOC100217086	UniGene	#N/A	#N/A	Uniprot/SPTREMBL	B4FA39	Putative uncharacterized protein	Uniprot/SWISSPROT	#N/A	#N/A
15	GRMZM2G041694	EntrezGene	100273876	hypothetical protein LOC100273876	GO	GO:0007186;GO:0008152;GO:0004222;GO:0055114;GO:0004022;GO:0004965;GO:0009239;GO:0006508;GO:0016021;GO:0008667;GO:0016491	G-protein coupled receptor protein signaling pathway;metabolic process;metalloendopeptidase activity;oxidation reduction;alcohol dehydrogenase (NAD) activity;GABA-B receptor activity;enterobactin biosynthetic process;proteolysis;integral to membrane;2,3-dihydro-2,3-dihydroxybenzoate dehydrogenase activity;oxidoreductase activity	GenBank	#N/A	#N/A	MaizeGDB_GenBank	#N/A	#N/A	RefSeq_dna	#N/A	#N/A	RefSeq_peptide	NP_001141743	hypothetical protein LOC100273876	UniGene	#N/A	#N/A	Uniprot/SPTREMBL	B4FXX5;B4FE08	Putative uncharacterized protein ;Putative uncharacterized protein	Uniprot/SWISSPROT	#N/A	#N/A
16	GRMZM2G045849	EntrezGene	100282628	zinc transporter 1	GO	GO:0016020;GO:0055085;GO:0046873;GO:0017153;GO:0030001;GO:0006829;GO:0005385;GO:0006835;GO:0016021	membrane;transmembrane transport;metal ion transmembrane transporter activity;sodium:dicarboxylate symporter activity;metal ion transport;zinc ion transport;zinc ion transmembrane transporter activity;dicarboxylic acid transport;integral to membrane	GenBank	#N/A	#N/A	MaizeGDB_GenBank	#N/A	#N/A	RefSeq_dna	NM_001155536	zinc transporter 1 (LOC100282628), mRNA	RefSeq_peptide	NP_001149008	zinc transporter 1	UniGene	Zm.23274	Zinc transporter 1	Uniprot/SPTREMBL	B6T9K8	Zinc transporter 1	Uniprot/SWISSPROT	#N/A	#N/A
17	GRMZM2G046885	EntrezGene	542044	m26 protein	GO	GO:0005634;GO:0006355;GO:0043565;GO:0003700	nucleus;regulation of transcription, DNA-dependent;sequence-specific DNA binding;transcription factor activity	GenBank	#N/A	#N/A	MaizeGDB_GenBank	#N/A	#N/A	RefSeq_dna	NM_001111684	m26 protein (m26), mRNA	RefSeq_peptide	NP_001105154	m26 protein	UniGene	Zm.14824;Zm.120155	M26 protein;Hypothetical protein LOC100217247	Uniprot/SPTREMBL	B4FE82;Q84V69	MADS-box transcription factor 22Putative uncharacterized protein ;;Putative MADS-domain transcription factor	Uniprot/SWISSPROT	#N/A	#N/A
18	GRMZM2G047546	EntrezGene	#N/A	#N/A	GO	GO:0006508;GO:0005524;GO:0004674;GO:0004197;GO:0006468	proteolysis;ATP binding;protein serine/threonine kinase activity;cysteine-type endopeptidase activity;protein amino acid phosphorylation	GenBank	#N/A	#N/A	MaizeGDB_GenBank	#N/A	#N/A	RefSeq_dna	#N/A	#N/A	RefSeq_peptide	#N/A	#N/A	UniGene	#N/A	#N/A	Uniprot/SPTREMBL	#N/A	#N/A	Uniprot/SWISSPROT	#N/A	#N/A
19	GRMZM2G050371	EntrezGene	100284885	ornithine carbamoyltransferase	GO	GO:0009348;GO:0016743;GO:0016597;GO:0006520;GO:0004585;GO:0006207;GO:0004070	ornithine carbamoyltransferase complex;carboxyl- or carbamoyltransferase activity;amino acid binding;cellular amino acid metabolic process;ornithine carbamoyltransferase activity;'de novo' pyrimidine base biosynthetic process;aspartate carbamoyltransferase activity	GenBank	#N/A	#N/A	MaizeGDB_GenBank	#N/A	#N/A	RefSeq_dna	NM_001157780	ornithine carbamoyltransferase (LOC100284885), mRNA	RefSeq_peptide	NP_001151252	ornithine carbamoyltransferase	UniGene	Zm.100781;Zm.95652	Transcribed locus, moderately similar to NP_001151252.1 ornithine carbamoyltransferase [Zea mays];Ornithine carbamoyltransferase	Uniprot/SPTREMBL	C0PCS8;C4IZ94;B6TYF3	Putative uncharacterized protein ;Putative uncharacterized protein ;Ornithine carbamoyltransferase	Uniprot/SWISSPROT	#N/A	#N/A
20	GRMZM2G050730	EntrezGene	100283245	pop3 peptide	GO	#N/A	#N/A	GenBank	#N/A	#N/A	MaizeGDB_GenBank	#N/A	#N/A	RefSeq_dna	NM_001156147	pop3 peptide (LOC100283245), mRNA	RefSeq_peptide	NP_001149619	pop3 peptide	UniGene	#N/A	#N/A	Uniprot/SPTREMBL	B6UFF4;B6TG66	Pop3 peptidePutative uncharacterized protein ;;Pop3 peptide	Uniprot/SWISSPROT	#N/A	#N/A
21	GRMZM2G059693	EntrezGene	#N/A	#N/A	GO	GO:0004806;GO:0006629	triglyceride lipase activity;lipid metabolic process	GenBank	#N/A	#N/A	MaizeGDB_GenBank	#N/A	#N/A	RefSeq_dna	#N/A	#N/A	RefSeq_peptide	#N/A	#N/A	UniGene	Zm.9391	LOC100279653	Uniprot/SPTREMBL	#N/A	#N/A	Uniprot/SWISSPROT	#N/A	#N/A
22	GRMZM2G067929	EntrezGene	#N/A	#N/A	GO	#N/A	#N/A	GenBank	#N/A	#N/A	MaizeGDB_GenBank	#N/A	#N/A	RefSeq_dna	#N/A	#N/A	RefSeq_peptide	#N/A	#N/A	UniGene	Zm.52702	Hypothetical protein LOC100274927	Uniprot/SPTREMBL	#N/A	#N/A	Uniprot/SWISSPROT	#N/A	#N/A
23	GRMZM2G070011	EntrezGene	100274134	LOC100274134	GO	GO:0008234;GO:0006508;GO:0004197	cysteine-type peptidase activity;proteolysis;cysteine-type endopeptidase activity	GenBank	#N/A	#N/A	MaizeGDB_GenBank	#N/A	#N/A	RefSeq_dna	NM_001148512	LOC100274134 (AY110253), mRNA	RefSeq_peptide	NP_001141984	hypothetical protein LOC100274134	UniGene	#N/A	#N/A	Uniprot/SPTREMBL	B6TG95;B4FZ79	Vignain ;Putative uncharacterized protein	Uniprot/SWISSPROT	#N/A	#N/A
24	GRMZM2G070312	EntrezGene	100279144	hypothetical protein LOC100279144	GO	#N/A	#N/A	GenBank	#N/A	#N/A	MaizeGDB_GenBank	#N/A	#N/A	RefSeq_dna	NM_001152180	hypothetical protein LOC100279144 (LOC100279144), mRNA	RefSeq_peptide	NP_001145652	hypothetical protein LOC100279144	UniGene	Zm.124197	Hypothetical protein LOC100279144	Uniprot/SPTREMBL	B6UI92	Putative uncharacterized protein	Uniprot/SWISSPROT	#N/A	#N/A
25	GRMZM2G070797	EntrezGene	100384373;100275477	hypothetical protein LOC100384373;hypothetical protein LOC100275477	GO	GO:0008270;GO:0005622	zinc ion binding;intracellular	GenBank	#N/A	#N/A	MaizeGDB_GenBank	#N/A	#N/A	RefSeq_dna	NM_001149541;NM_001176916	hypothetical protein LOC100275477 (LOC100275477), mRNA;hypothetical protein LOC100384373 (LOC100384373), mRNA	RefSeq_peptide	NP_001143013;NP_001170387	hypothetical protein LOC100275477 ;hypothetical protein LOC100384373	UniGene	Zm.140384	Hypothetical protein LOC100384373	Uniprot/SPTREMBL	B6SYQ8;C0PNS3;B6STW2	Zinc finger protein ;Putative uncharacterized protein ;Zinc finger protein	Uniprot/SWISSPROT	#N/A	#N/A
26	GRMZM2G080858	EntrezGene	100273381	hypothetical protein LOC100273381	GO	GO:0016020;GO:0005576	membrane;extracellular region	GenBank	#N/A	#N/A	MaizeGDB_GenBank	#N/A	#N/A	RefSeq_dna	NM_001147818	hypothetical protein LOC100273381 (LOC100273381), mRNA	RefSeq_peptide	NP_001141290	hypothetical protein LOC100273381	UniGene	Zm.120518	Hypothetical protein LOC100273381	Uniprot/SPTREMBL	B4FV49	Putative uncharacterized protein	Uniprot/SWISSPROT	#N/A	#N/A
27	GRMZM2G081090	#N/A	#N/A	#N/A	#N/A	#N/A	#N/A	#N/A	#N/A	#N/A	#N/A	#N/A	#N/A	#N/A	#N/A	#N/A	#N/A	#N/A	#N/A	#N/A	#N/A	#N/A	#N/A	#N/A	#N/A	#N/A	#N/A	#N/A
28	GRMZM2G081515	EntrezGene	100304411	hypothetical protein LOC100304411	GO	#N/A	#N/A	GenBank	#N/A	#N/A	MaizeGDB_GenBank	#N/A	#N/A	RefSeq_dna	NM_001165847	hypothetical protein LOC100304411 (LOC100304411), mRNA	RefSeq_peptide	NP_001159319	hypothetical protein LOC100304411	UniGene	Zm.139533	Hypothetical protein LOC100304411	Uniprot/SPTREMBL	B4FSV1	Putative uncharacterized protein	Uniprot/SWISSPROT	#N/A	#N/A
29	GRMZM2G081585	EntrezGene	100193589	hypothetical protein LOC100193589	GO	GO:0006801;GO:0004784;GO:0046872;GO:0055114	superoxide metabolic process;superoxide dismutase activity;metal ion binding;oxidation reduction	GenBank	#N/A	#N/A	MaizeGDB_GenBank	#N/A	#N/A	RefSeq_dna	#N/A	#N/A	RefSeq_peptide	NP_001132167	hypothetical protein LOC100193589	UniGene	#N/A	#N/A	Uniprot/SPTREMBL	B4FFK6	Putative uncharacterized protein	Uniprot/SWISSPROT	#N/A	#N/A
30	GRMZM2G088375	EntrezGene	#N/A	#N/A	GO	#N/A	#N/A	GenBank	#N/A	#N/A	MaizeGDB_GenBank	#N/A	#N/A	RefSeq_dna	#N/A	#N/A	RefSeq_peptide	#N/A	#N/A	UniGene	Zm.139539	Clone 293739 mRNA sequence	Uniprot/SPTREMBL	#N/A	#N/A	Uniprot/SWISSPROT	#N/A	#N/A
31	GRMZM2G101664	EntrezGene	100277462	hypothetical protein LOC100277462	GO	GO:0008270;GO:0005622	zinc ion binding;intracellular	GenBank	#N/A	#N/A	MaizeGDB_GenBank	#N/A	#N/A	RefSeq_dna	NM_001151013	hypothetical protein LOC100277462 (LOC100277462), mRNA	RefSeq_peptide	NP_001144485	hypothetical protein LOC100277462	UniGene	Zm.81267	Hypothetical protein LOC100277462	Uniprot/SPTREMBL	B6TUR4	Zinc finger protein	Uniprot/SWISSPROT	#N/A	#N/A
32	GRMZM2G101928	EntrezGene	100216807	hypothetical protein LOC100216807	GO	#N/A	#N/A	GenBank	#N/A	#N/A	MaizeGDB_GenBank	#N/A	#N/A	RefSeq_dna	#N/A	#N/A	RefSeq_peptide	NP_001136677	hypothetical protein LOC100216807	UniGene	Zm.99219	Transcribed locus, strongly similar to NP_001136677.1 hypothetical protein LOC100216807 [Zea mays]	Uniprot/SPTREMBL	B4FJU1	Putative uncharacterized protein	Uniprot/SWISSPROT	#N/A	#N/A
33	GRMZM2G102079	EntrezGene	#N/A	#N/A	GO	GO:0009055;GO:0020037;GO:0005506;GO:0004497;GO:0055114	electron carrier activity;heme binding;iron ion binding;monooxygenase activity;oxidation reduction	GenBank	#N/A	#N/A	MaizeGDB_GenBank	#N/A	#N/A	RefSeq_dna	#N/A	#N/A	RefSeq_peptide	#N/A	#N/A	UniGene	Zm.18575	Clone 1553178 cytochrome P450 CYP92C5	Uniprot/SPTREMBL	B6ST66	Cytochrome P450 CYP92C5	Uniprot/SWISSPROT	#N/A	#N/A
34	GRMZM2G102737	EntrezGene	100192030	LOC100192030	GO	GO:0016020	membrane	GenBank	#N/A	#N/A	MaizeGDB_GenBank	#N/A	#N/A	RefSeq_dna	NM_001137453	LOC100192030 (csu1187), mRNA	RefSeq_peptide	NP_001130925	hypothetical protein LOC100192030	UniGene	Zm.30218	LOC100192030	Uniprot/SPTREMBL	B4FB20	Putative uncharacterized protein	Uniprot/SWISSPROT	#N/A	#N/A
35	GRMZM2G110369	EntrezGene	#N/A	#N/A	GO	GO:0016491	oxidoreductase activity	GenBank	#N/A	#N/A	MaizeGDB_GenBank	#N/A	#N/A	RefSeq_dna	#N/A	#N/A	RefSeq_peptide	#N/A	#N/A	UniGene	Zm.97560;Zm.81052	Transcribed locus, strongly similar to NP_001130245.1 hypothetical protein LOC100191339 [Zea mays];Transcribed locus, strongly similar to NP_001130245.1 hypothetical protein LOC100191339 [Zea mays]	Uniprot/SPTREMBL	B4FME9	Putative uncharacterized protein	Uniprot/SWISSPROT	#N/A	#N/A
36	GRMZM2G112377	EntrezGene	732717	inorganic phosphate transporter 3	GO	GO:0006810;GO:0055085;GO:0050826;GO:0042309;GO:0050825;GO:0006817;GO:0005315;GO:0016021;GO:0005215	transport;transmembrane transport;response to freezing;homoiothermy;ice binding;phosphate transport;inorganic phosphate transmembrane transporter activity;integral to membrane;transporter activity	GenBank	AY974043	product:inorganic phosphate transporter 3	MaizeGDB_GenBank	#N/A	#N/A	RefSeq_dna	NM_001112347	inorganic phosphate transporter 3 (LOC732717), mRNA	RefSeq_peptide	NP_001105817	inorganic phosphate transporter 3	UniGene	Zm.95951	Inorganic phosphate transporter 3	Uniprot/SPTREMBL	Q49B44	Inorganic phosphate transporter 3	Uniprot/SWISSPROT	#N/A	#N/A
37	GRMZM2G113415	EntrezGene	#N/A	#N/A	GO	#N/A	#N/A	GenBank	#N/A	#N/A	MaizeGDB_GenBank	#N/A	#N/A	RefSeq_dna	#N/A	#N/A	RefSeq_peptide	#N/A	#N/A	UniGene	Zm.155902	Full-length cDNA clone ZM_BFb0175E19	Uniprot/SPTREMBL	B6SN06	Putative uncharacterized protein	Uniprot/SWISSPROT	#N/A	#N/A
38	GRMZM2G117999	EntrezGene	#N/A	#N/A	GO	#N/A	#N/A	GenBank	#N/A	#N/A	MaizeGDB_GenBank	#N/A	#N/A	RefSeq_dna	#N/A	#N/A	RefSeq_peptide	#N/A	#N/A	UniGene	Zm.94948	Hypothetical protein LOC100191660	Uniprot/SPTREMBL	C0PML3;C0PGW1	Putative uncharacterized protein ;Putative uncharacterized protein	Uniprot/SWISSPROT	#N/A	#N/A
39	GRMZM2G129357	EntrezGene	100280389;541991;100282543	hypothetical protein LOC100280389;glutathione transferase6;glutathione S-transferase	GO	#N/A	#N/A	GenBank	#N/A	#N/A	MaizeGDB_GenBank	AY108063		RefSeq_dna	NM_001153314;NM_001155451;NM_001111642	hypothetical protein LOC100280389 (LOC100280389), mRNA;glutathione S-transferase (LOC100282543), mRNA;glutathione transferase6 (gst6), mRNA	RefSeq_peptide	NP_001148923;NP_001146786;NP_001105112	glutathione S-transferase ;hypothetical protein LOC100280389 ;glutathione transferase6	UniGene	Zm.122972;Zm.137383;Zm.147931;Zm.245	Glutathione transferase6;Hypothetical protein LOC100280389;TSA: Zea mays contig23975, mRNA sequence;Glutathione S-transferase	Uniprot/SPTREMBL	Q9ZP61;B6T8R4;B8A3K0	GST6 protein (EC 2.5.1.18);Glutathione S-transferase ;Putative uncharacterized protein	Uniprot/SWISSPROT	#N/A	#N/A
40	GRMZM2G136453	EntrezGene	100191759	LOC100191759	GO	GO:0046872;GO:0016787;GO:0003993	metal ion binding;hydrolase activity;acid phosphatase activity	GenBank	#N/A	#N/A	MaizeGDB_GenBank	#N/A	#N/A	RefSeq_dna	NM_001137185	LOC100191759 (AY107847), mRNA	RefSeq_peptide	NP_001130657	hypothetical protein LOC100191759	UniGene	Zm.5570	LOC100191759	Uniprot/SPTREMBL	B4FA21;B4FV66	Putative uncharacterized protein ;Putative uncharacterized protein	Uniprot/SWISSPROT	#N/A	#N/A
41	GRMZM2G136910	EntrezGene	#N/A	#N/A	GO	GO:0006950	response to stress	GenBank	ZMU09276		MaizeGDB_GenBank	ZMU09276		RefSeq_dna	NM_001111891	abscisic stress protein homolog (aba1), mRNA	RefSeq_peptide	NP_001105361	abscisic stress protein homolog	UniGene	Zm.137696	Clone 6615 mRNA sequence	Uniprot/SPTREMBL	D1MN58;A8IK82;B4FKG5	ABA-, stress-and fruit-ripening inducible-like protein ;Dip protein ;Abscisic stress ripening protein 2Putative uncharacterized protein ;	Uniprot/SWISSPROT	#N/A	#N/A
42	GRMZM2G137108	EntrezGene	541884	NOD26-like membrane intrinsic protein2	GO	GO:0016020;GO:0006810;GO:0055085;GO:0016021;GO:0005215	membrane;transport;transmembrane transport;integral to membrane;transporter activity	GenBank	AF326485	product:NOD26-like membrane integral protein ZmNIP2-2	MaizeGDB_GenBank	#N/A	#N/A	RefSeq_dna	NM_001111550	NOD26-like membrane intrinsic protein2 (nip2b), mRNA	RefSeq_peptide	NP_001105020	aquaporin NIP2-2	UniGene	Zm.23582	NOD26-like membrane intrinsic protein2	Uniprot/SPTREMBL	B6SU72;B6STJ2	Aquaporin NIP4.1Putative uncharacterized protein ;;Aquaporin NIP4.1	Uniprot/SWISSPROT	Q9ATN2	Aquaporin NIP2-2 (NOD26-like intrinsic protein 2-2)(ZmNIP2-2)(ZmNIP2;2)
43	GRMZM2G137510	EntrezGene	#N/A	#N/A	GO	GO:0005634;GO:0006355;GO:0043565;GO:0003700	nucleus;regulation of transcription, DNA-dependent;sequence-specific DNA binding;transcription factor activity	GenBank	#N/A	#N/A	MaizeGDB_GenBank	#N/A	#N/A	RefSeq_dna	#N/A	#N/A	RefSeq_peptide	#N/A	#N/A	UniGene	#N/A	#N/A	Uniprot/SPTREMBL	#N/A	#N/A	Uniprot/SWISSPROT	#N/A	#N/A
44	GRMZM2G139157	EntrezGene	#N/A	#N/A	GO	GO:0005524;GO:0004674;GO:0006468	ATP binding;protein serine/threonine kinase activity;protein amino acid phosphorylation	GenBank	#N/A	#N/A	MaizeGDB_GenBank	#N/A	#N/A	RefSeq_dna	#N/A	#N/A	RefSeq_peptide	#N/A	#N/A	UniGene	#N/A	#N/A	Uniprot/SPTREMBL	#N/A	#N/A	Uniprot/SWISSPROT	#N/A	#N/A
45	GRMZM2G141325	EntrezGene	#N/A	#N/A	GO	GO:0050825;GO:0050826;GO:0042309	ice binding;response to freezing;homoiothermy	GenBank	#N/A	#N/A	MaizeGDB_GenBank	#N/A	#N/A	RefSeq_dna	#N/A	#N/A	RefSeq_peptide	#N/A	#N/A	UniGene	#N/A	#N/A	Uniprot/SPTREMBL	#N/A	#N/A	Uniprot/SWISSPROT	#N/A	#N/A
46	GRMZM2G142820	EntrezGene	100278862	hypothetical protein LOC100278862	GO	#N/A	#N/A	GenBank	#N/A	#N/A	MaizeGDB_GenBank	#N/A	#N/A	RefSeq_dna	NM_001152001	hypothetical protein LOC100278862 (LOC100278862), mRNA	RefSeq_peptide	NP_001145473	hypothetical protein LOC100278862	UniGene	Zm.125194	Hypothetical protein LOC100278862	Uniprot/SPTREMBL	B6UEQ4	Putative uncharacterized protein	Uniprot/SWISSPROT	#N/A	#N/A
47	GRMZM2G147241	EntrezGene	#N/A	#N/A	GO	#N/A	#N/A	GenBank	#N/A	#N/A	MaizeGDB_GenBank	#N/A	#N/A	RefSeq_dna	NM_001149369	hypothetical protein LOC100275232 (LOC100275232), mRNA	RefSeq_peptide	NP_001142841	hypothetical protein LOC100275232	UniGene	Zm.17382	Hypothetical protein LOC100275232	Uniprot/SPTREMBL	#N/A	#N/A	Uniprot/SWISSPROT	#N/A	#N/A
48	GRMZM2G166644	EntrezGene	#N/A	#N/A	GO	#N/A	#N/A	GenBank	#N/A	#N/A	MaizeGDB_GenBank	#N/A	#N/A	RefSeq_dna	#N/A	#N/A	RefSeq_peptide	#N/A	#N/A	UniGene	#N/A	#N/A	Uniprot/SPTREMBL	B4FX03;C0PN49	Putative uncharacterized protein ;Putative uncharacterized protein	Uniprot/SWISSPROT	#N/A	#N/A
49	GRMZM2G177182	EntrezGene	#N/A	#N/A	GO	#N/A	#N/A	GenBank	#N/A	#N/A	MaizeGDB_GenBank	#N/A	#N/A	RefSeq_dna	NM_001176226	hypothetical protein LOC100383578 (LOC100383578), mRNA	RefSeq_peptide	#N/A	#N/A	UniGene	Zm.9763	Hypothetical protein LOC100383578	Uniprot/SPTREMBL	#N/A	#N/A	Uniprot/SWISSPROT	#N/A	#N/A
50	GRMZM2G178546	EntrezGene	100285860	trehalose-phosphate phosphatase	GO	GO:0008152;GO:0005992;GO:0003824	metabolic process;trehalose biosynthetic process;catalytic activity	GenBank	#N/A	#N/A	MaizeGDB_GenBank	#N/A	#N/A	RefSeq_dna	NM_001158750	trehalose-phosphate phosphatase (LOC100285860), mRNA	RefSeq_peptide	NP_001152222	trehalose-phosphate phosphatase	UniGene	Zm.20020	Trehalose-phosphate phosphatase	Uniprot/SPTREMBL	B4FVF6	Putative uncharacterized proteinTrehalose-phosphate phosphatase ;	Uniprot/SWISSPROT	#N/A	#N/A
51	GRMZM2G180251	EntrezGene	100303778	hypothetical protein LOC100303778	GO	#N/A	#N/A	GenBank	#N/A	#N/A	MaizeGDB_GenBank	#N/A	#N/A	RefSeq_dna	NM_001165419	hypothetical protein LOC100303778 (LOC100303778), mRNA	RefSeq_peptide	NP_001158891	hypothetical protein LOC100303778	UniGene	Zm.45102	Hypothetical protein LOC100303778	Uniprot/SPTREMBL	B4FDK5	Putative uncharacterized protein	Uniprot/SWISSPROT	#N/A	#N/A
52	GRMZM2G305046	EntrezGene	#N/A	#N/A	GO	GO:0005634;GO:0003677;GO:0006334;GO:0000786	nucleus;DNA binding;nucleosome assembly;nucleosome	GenBank	#N/A	#N/A	MaizeGDB_GenBank	#N/A	#N/A	RefSeq_dna	#N/A	#N/A	RefSeq_peptide	#N/A	#N/A	UniGene	#N/A	#N/A	Uniprot/SPTREMBL	C0HIB6;B6SZ05	Histone H2A ;Histone H2A	Uniprot/SWISSPROT	#N/A	#N/A
53	GRMZM2G311756	EntrezGene	#N/A	#N/A	GO	#N/A	#N/A	GenBank	#N/A	#N/A	MaizeGDB_GenBank	#N/A	#N/A	RefSeq_dna	#N/A	#N/A	RefSeq_peptide	#N/A	#N/A	UniGene	#N/A	#N/A	Uniprot/SPTREMBL	C4J0H9	Putative uncharacterized protein	Uniprot/SWISSPROT	#N/A	#N/A
54	GRMZM2G320305	EntrezGene	#N/A	#N/A	GO	GO:0055114;GO:0016491	oxidation reduction;oxidoreductase activity	GenBank	#N/A	#N/A	MaizeGDB_GenBank	#N/A	#N/A	RefSeq_dna	#N/A	#N/A	RefSeq_peptide	#N/A	#N/A	UniGene	#N/A	#N/A	Uniprot/SPTREMBL	#N/A	#N/A	Uniprot/SWISSPROT	#N/A	#N/A
55	GRMZM2G338454	#N/A	#N/A	#N/A	#N/A	#N/A	#N/A	#N/A	#N/A	#N/A	#N/A	#N/A	#N/A	#N/A	#N/A	#N/A	#N/A	#N/A	#N/A	#N/A	#N/A	#N/A	#N/A	#N/A	#N/A	#N/A	#N/A	#N/A
56	GRMZM2G343139	EntrezGene	#N/A	#N/A	GO	GO:0016020;GO:0006835;GO:0005524;GO:0017153;GO:0000166;GO:0017111;GO:0016887	membrane;dicarboxylic acid transport;ATP binding;sodium:dicarboxylate symporter activity;nucleotide binding;nucleoside-triphosphatase activity;ATPase activity	GenBank	#N/A	#N/A	MaizeGDB_GenBank	#N/A	#N/A	RefSeq_dna	#N/A	#N/A	RefSeq_peptide	#N/A	#N/A	UniGene	Zm.138969	TSA: Zea mays contig10120, mRNA sequence	Uniprot/SPTREMBL	#N/A	#N/A	Uniprot/SWISSPROT	#N/A	#N/A
57	GRMZM2G354075	#N/A	#N/A	#N/A	#N/A	#N/A	#N/A	#N/A	#N/A	#N/A	#N/A	#N/A	#N/A	#N/A	#N/A	#N/A	#N/A	#N/A	#N/A	#N/A	#N/A	#N/A	#N/A	#N/A	#N/A	#N/A	#N/A	#N/A
58	GRMZM2G356817	EntrezGene	#N/A	#N/A	GO	#N/A	#N/A	GenBank	#N/A	#N/A	MaizeGDB_GenBank	#N/A	#N/A	RefSeq_dna	#N/A	#N/A	RefSeq_peptide	#N/A	#N/A	UniGene	Zm.155106;Zm.149713	TSA: Zea mays contig30812, mRNA sequence;TSA: Zea mays contig15844, mRNA sequence	Uniprot/SPTREMBL	#N/A	#N/A	Uniprot/SWISSPROT	#N/A	#N/A
59	GRMZM2G356839	EntrezGene	#N/A	#N/A	GO	#N/A	#N/A	GenBank	#N/A	#N/A	MaizeGDB_GenBank	#N/A	#N/A	RefSeq_dna	#N/A	#N/A	RefSeq_peptide	#N/A	#N/A	UniGene	Zm.150743;Zm.81181	TSA: Zea mays contig10796, mRNA sequence;LOC100274681	Uniprot/SPTREMBL	B6SH77	Putative uncharacterized protein	Uniprot/SWISSPROT	#N/A	#N/A
60	GRMZM2G370777	EntrezGene	#N/A	#N/A	GO	GO:0005634;GO:0006355;GO:0043565;GO:0003700	nucleus;regulation of transcription, DNA-dependent;sequence-specific DNA binding;transcription factor activity	GenBank	#N/A	#N/A	MaizeGDB_GenBank	#N/A	#N/A	RefSeq_dna	#N/A	#N/A	RefSeq_peptide	#N/A	#N/A	UniGene	#N/A	#N/A	Uniprot/SPTREMBL	#N/A	#N/A	Uniprot/SWISSPROT	#N/A	#N/A
61	GRMZM2G377539	EntrezGene	#N/A	#N/A	GO	#N/A	#N/A	GenBank	#N/A	#N/A	MaizeGDB_GenBank	#N/A	#N/A	RefSeq_dna	#N/A	#N/A	RefSeq_peptide	#N/A	#N/A	UniGene	Zm.119965	Transcribed locus, moderately similar to NP_001140540.1 hypothetical protein LOC100272605 [Zea mays]	Uniprot/SPTREMBL	#N/A	#N/A	Uniprot/SWISSPROT	#N/A	#N/A
62	GRMZM2G396477	EntrezGene	#N/A	#N/A	GO	GO:0005488	binding	GenBank	#N/A	#N/A	MaizeGDB_GenBank	#N/A	#N/A	RefSeq_dna	#N/A	#N/A	RefSeq_peptide	#N/A	#N/A	UniGene	Zm.18663	Transcribed locus	Uniprot/SPTREMBL	#N/A	#N/A	Uniprot/SWISSPROT	#N/A	#N/A
63	GRMZM2G399844	EntrezGene	100383355	hypothetical protein LOC100383355	GO	#N/A	#N/A	GenBank	#N/A	#N/A	MaizeGDB_GenBank	#N/A	#N/A	RefSeq_dna	NM_001176011	hypothetical protein LOC100383355 (LOC100383355), mRNA	RefSeq_peptide	NP_001169482	hypothetical protein LOC100383355	UniGene	Zm.137743	Hypothetical protein LOC100217266	Uniprot/SPTREMBL	C0PFB3	Putative uncharacterized protein	Uniprot/SWISSPROT	#N/A	#N/A
64	GRMZM2G400092	#N/A	#N/A	#N/A	#N/A	#N/A	#N/A	#N/A	#N/A	#N/A	#N/A	#N/A	#N/A	#N/A	#N/A	#N/A	#N/A	#N/A	#N/A	#N/A	#N/A	#N/A	#N/A	#N/A	#N/A	#N/A	#N/A	#N/A
65	GRMZM2G402631	EntrezGene	542720	pathogenesis related protein-5	GO	#N/A	#N/A	GenBank	ZMU82201	product:pathogenesis related protein-5	MaizeGDB_GenBank	#N/A	#N/A	RefSeq_dna	NM_001112232	pathogenesis related protein-5 (PR-5), mRNA	RefSeq_peptide	NP_001105702	pathogenesis related protein-5	UniGene	Zm.6659	Pathogenesis related protein-5	Uniprot/SPTREMBL	B8QX84;B8QX94;B8QXA1;Q2XX96;B8QXC0;B8QX93;B8QX81;B8QX79;B8QX96;B4FV91;B8QX66;Q2XX87;O82087;B8QX65;B8QXB4;Q2XX92;B8QXC6;Q2XX98;B8QXC1;B8QX83;B8QXA9;Q2XX86;B8QXA8;Q2XX91;B8QXD1;B8QX68	Thaumatin-like protein Fragment ;Thaumatin-like protein Fragment ;Thaumatin-like protein Fragment ;Pathogenesis-related protein 5 ;Thaumatin-like protein Fragment ;Thaumatin-like protein Fragment ;Thaumatin-like protein Fragment ;Thaumatin-like protein Fragment ;Thaumatin-like protein Fragment ;Putative uncharacterized protein ;Thaumatin-like protein Fragment ;Pathogenesis-related protein 5 ;Path…	Uniprot/SWISSPROT	#N/A	#N/A
66	GRMZM2G420571	EntrezGene	#N/A	#N/A	GO	#N/A	#N/A	GenBank	#N/A	#N/A	MaizeGDB_GenBank	#N/A	#N/A	RefSeq_dna	#N/A	#N/A	RefSeq_peptide	#N/A	#N/A	UniGene	Zm.125241;Zm.26661	Transcribed locus;Clone 1704208 mRNA sequence	Uniprot/SPTREMBL	#N/A	#N/A	Uniprot/SWISSPROT	#N/A	#N/A
67	GRMZM2G429128	EntrezGene	#N/A	#N/A	GO	GO:0008237;GO:0008270;GO:0005578	metallopeptidase activity;zinc ion binding;proteinaceous extracellular matrix	GenBank	#N/A	#N/A	MaizeGDB_GenBank	#N/A	#N/A	RefSeq_dna	#N/A	#N/A	RefSeq_peptide	#N/A	#N/A	UniGene	Zm.124187	Clone 335304 mRNA sequence	Uniprot/SPTREMBL	#N/A	#N/A	Uniprot/SWISSPROT	#N/A	#N/A
68	GRMZM2G469839	EntrezGene	#N/A	#N/A	GO	GO:0008152;GO:0008168;GO:0008610	metabolic process;methyltransferase activity;lipid biosynthetic process	GenBank	#N/A	#N/A	MaizeGDB_GenBank	#N/A	#N/A	RefSeq_dna	#N/A	#N/A	RefSeq_peptide	#N/A	#N/A	UniGene	#N/A	#N/A	Uniprot/SPTREMBL	#N/A	#N/A	Uniprot/SWISSPROT	#N/A	#N/A
69	GRMZM5G814279	EntrezGene	#N/A	#N/A	GO	GO:0005634;GO:0006355;GO:0043565;GO:0003700	nucleus;regulation of transcription, DNA-dependent;sequence-specific DNA binding;transcription factor activity	GenBank	#N/A	#N/A	MaizeGDB_GenBank	#N/A	#N/A	RefSeq_dna	#N/A	#N/A	RefSeq_peptide	#N/A	#N/A	UniGene	#N/A	#N/A	Uniprot/SPTREMBL	Q84V76;B6TGW7;B4FWU7	M21 protein Fragment ;MADS-box transcription factor 22 ;Putative uncharacterized protein	Uniprot/SWISSPROT	#N/A	#N/A
70	GRMZM5G830747	#N/A	#N/A	#N/A	#N/A	#N/A	#N/A	#N/A	#N/A	#N/A	#N/A	#N/A	#N/A	#N/A	#N/A	#N/A	#N/A	#N/A	#N/A	#N/A	#N/A	#N/A	#N/A	#N/A	#N/A	#N/A	#N/A	#N/A
71	GRMZM5G851266	EntrezGene	#N/A	#N/A	GO	GO:0008152;GO:0016491	metabolic process;oxidoreductase activity	GenBank	#N/A	#N/A	MaizeGDB_GenBank	#N/A	#N/A	RefSeq_dna	#N/A	#N/A	RefSeq_peptide	#N/A	#N/A	UniGene	Zm.99203;Zm.92805	TSA: Zea mays contig14422, mRNA sequence;Clone 294531 mRNA sequence	Uniprot/SPTREMBL	#N/A	#N/A	Uniprot/SWISSPROT	#N/A	#N/A
72	GRMZM5G856142	EntrezGene	#N/A	#N/A	GO	#N/A	#N/A	GenBank	#N/A	#N/A	MaizeGDB_GenBank	#N/A	#N/A	RefSeq_dna	#N/A	#N/A	RefSeq_peptide	#N/A	#N/A	UniGene	Zm.155818	TSA: Zea mays contig45354, mRNA sequence	Uniprot/SPTREMBL	#N/A	#N/A	Uniprot/SWISSPROT	#N/A	#N/A
73	GRMZM5G871727	EntrezGene	#N/A	#N/A	GO	#N/A	#N/A	GenBank	#N/A	#N/A	MaizeGDB_GenBank	#N/A	#N/A	RefSeq_dna	#N/A	#N/A	RefSeq_peptide	#N/A	#N/A	UniGene	#N/A	#N/A	Uniprot/SPTREMBL	C0P689	Putative uncharacterized protein	Uniprot/SWISSPROT	#N/A	#N/A
74	GRMZM5G882631	EntrezGene	100381632	hypothetical protein LOC100381632	GO	#N/A	#N/A	GenBank	#N/A	#N/A	MaizeGDB_GenBank	#N/A	#N/A	RefSeq_dna	NM_001174449	hypothetical protein LOC100381632 (LOC100381632), mRNA	RefSeq_peptide	NP_001167920	hypothetical protein LOC100381632	UniGene	Zm.156769	Hypothetical protein LOC100381632	Uniprot/SPTREMBL	C0HHM8	Putative uncharacterized protein	Uniprot/SWISSPROT	#N/A	#N/A

## Sheet: Floret 0 DOWN
	gene	EntrezGene	EG_Accession	EG_Description	GeneOntology	GO_Accession	GO_Annotation	GenBank	GB_Accession	GB_Description	MaizeGDB_GenBank	MGB_Accession	MGB_Description	RefSeq_dna	RS_Accession	RS_Description	RefSeq_peptide	RSP_Accession	RSP_Description	UniGene	UG_Accession	UG_Description	Uniprot.SPTREMBL	Trembl_Accession	Trembl_Description	Uniprot.SWISSPROT	SP_Accession	SP_Description
1	AC186166.3_FG008	#N/A	#N/A	#N/A	#N/A	#N/A	#N/A	#N/A	#N/A	#N/A	#N/A	#N/A	#N/A	#N/A	#N/A	#N/A	#N/A	#N/A	#N/A	#N/A	#N/A	#N/A	#N/A	#N/A	#N/A	#N/A	#N/A	#N/A
2	AC197758.3_FG004	#N/A	#N/A	#N/A	#N/A	#N/A	#N/A	#N/A	#N/A	#N/A	#N/A	#N/A	#N/A	#N/A	#N/A	#N/A	#N/A	#N/A	#N/A	#N/A	#N/A	#N/A	#N/A	#N/A	#N/A	#N/A	#N/A	#N/A
3	AC199820.4_FG006	#N/A	#N/A	#N/A	#N/A	#N/A	#N/A	#N/A	#N/A	#N/A	#N/A	#N/A	#N/A	#N/A	#N/A	#N/A	#N/A	#N/A	#N/A	#N/A	#N/A	#N/A	#N/A	#N/A	#N/A	#N/A	#N/A	#N/A
4	AC209636.2_FG003	#N/A	#N/A	#N/A	#N/A	#N/A	#N/A	#N/A	#N/A	#N/A	#N/A	#N/A	#N/A	#N/A	#N/A	#N/A	#N/A	#N/A	#N/A	#N/A	#N/A	#N/A	#N/A	#N/A	#N/A	#N/A	#N/A	#N/A
5	AC213884.3_FG002	#N/A	#N/A	#N/A	#N/A	#N/A	#N/A	#N/A	#N/A	#N/A	#N/A	#N/A	#N/A	#N/A	#N/A	#N/A	#N/A	#N/A	#N/A	#N/A	#N/A	#N/A	#N/A	#N/A	#N/A	#N/A	#N/A	#N/A
6	AC218988.3_FG003	#N/A	#N/A	#N/A	#N/A	#N/A	#N/A	#N/A	#N/A	#N/A	#N/A	#N/A	#N/A	#N/A	#N/A	#N/A	#N/A	#N/A	#N/A	#N/A	#N/A	#N/A	#N/A	#N/A	#N/A	#N/A	#N/A	#N/A
7	AC226235.2_FG001	#N/A	#N/A	#N/A	#N/A	#N/A	#N/A	#N/A	#N/A	#N/A	#N/A	#N/A	#N/A	#N/A	#N/A	#N/A	#N/A	#N/A	#N/A	#N/A	#N/A	#N/A	#N/A	#N/A	#N/A	#N/A	#N/A	#N/A
8	AC232238.2_FG004	#N/A	#N/A	#N/A	#N/A	#N/A	#N/A	#N/A	#N/A	#N/A	#N/A	#N/A	#N/A	#N/A	#N/A	#N/A	#N/A	#N/A	#N/A	#N/A	#N/A	#N/A	#N/A	#N/A	#N/A	#N/A	#N/A	#N/A
9	AF546187.1_FG001	#N/A	#N/A	#N/A	#N/A	#N/A	#N/A	#N/A	#N/A	#N/A	#N/A	#N/A	#N/A	#N/A	#N/A	#N/A	#N/A	#N/A	#N/A	#N/A	#N/A	#N/A	#N/A	#N/A	#N/A	#N/A	#N/A	#N/A
10	AF546188.1_FG005	#N/A	#N/A	#N/A	#N/A	#N/A	#N/A	#N/A	#N/A	#N/A	#N/A	#N/A	#N/A	#N/A	#N/A	#N/A	#N/A	#N/A	#N/A	#N/A	#N/A	#N/A	#N/A	#N/A	#N/A	#N/A	#N/A	#N/A
11	AF546188.1_FG007	#N/A	#N/A	#N/A	#N/A	#N/A	#N/A	#N/A	#N/A	#N/A	#N/A	#N/A	#N/A	#N/A	#N/A	#N/A	#N/A	#N/A	#N/A	#N/A	#N/A	#N/A	#N/A	#N/A	#N/A	#N/A	#N/A	#N/A
12	GRMZM2G000836	EntrezGene	#N/A	#N/A	GO	GO:0008270;GO:0005622	zinc ion binding;intracellular	GenBank	#N/A	#N/A	MaizeGDB_GenBank	#N/A	#N/A	RefSeq_dna	#N/A	#N/A	RefSeq_peptide	#N/A	#N/A	UniGene	#N/A	#N/A	Uniprot/SPTREMBL	#N/A	#N/A	Uniprot/SWISSPROT	#N/A	#N/A
13	GRMZM2G003165	EntrezGene	100274054	LOC100274054	GO	GO:0016020;GO:0006835;GO:0017153	membrane;dicarboxylic acid transport;sodium:dicarboxylate symporter activity	GenBank	#N/A	#N/A	MaizeGDB_GenBank	#N/A	#N/A	RefSeq_dna	NM_001148434	LOC100274054 (pco139734), mRNA	RefSeq_peptide	NP_001141906	hypothetical protein LOC100274054	UniGene	Zm.19195	LOC100274054	Uniprot/SPTREMBL	B4FYT9	Putative uncharacterized protein	Uniprot/SWISSPROT	#N/A	#N/A
14	GRMZM2G004683	EntrezGene	542650	dihydroflavanoid reductase-like1	GO	GO:0006694;GO:0008152;GO:0003854;GO:0044237;GO:0003824;GO:0050662;GO:0016491	steroid biosynthetic process;metabolic process;3-beta-hydroxy-delta5-steroid dehydrogenase activity;cellular metabolic process;catalytic activity;coenzyme binding;oxidoreductase activity	GenBank	#N/A	#N/A	MaizeGDB_GenBank	#N/A	#N/A	RefSeq_dna	NM_001112174	dihydroflavanoid reductase-like1 (dfr1), mRNA	RefSeq_peptide	NP_001105644	dihydroflavanoid reductase-like1	UniGene	Zm.658	Dihydroflavanoid reductase-like1	Uniprot/SPTREMBL	B6TTF5;B6T8C4;C0P3M1;Q94KE6;B6TSF9	Dihydroflavonol-4-reductase ;Dihydroflavonol-4-reductase ;Putative uncharacterized protein ;Dihydro-flavanoid reductase-like protein ;Putative uncharacterized protein	Uniprot/SWISSPROT	#N/A	#N/A
15	GRMZM2G005353	EntrezGene	542128	yabby14 protein	GO	#N/A	#N/A	GenBank	AY313901	product:yabby14 protein	MaizeGDB_GenBank	AY313901;EU969857	product:yabby14 protein;product:yabby14 protein	RefSeq_dna	NM_001111760	yabby14 protein (ZYB14), mRNA	RefSeq_peptide	NP_001105230	yabby14 protein	UniGene	Zm.98944	Yabby14 protein	Uniprot/SPTREMBL	Q7X9M9;C0PAD2	Yabby14 protein ;Putative uncharacterized protein	Uniprot/SWISSPROT	#N/A	#N/A
16	GRMZM2G005991	EntrezGene	#N/A	#N/A	GO	GO:0008289;GO:0006869	lipid binding;lipid transport	GenBank	#N/A	#N/A	MaizeGDB_GenBank	#N/A	#N/A	RefSeq_dna	#N/A	#N/A	RefSeq_peptide	#N/A	#N/A	UniGene	Zm.97385	Clone 343248 mRNA sequence	Uniprot/SPTREMBL	#N/A	#N/A	Uniprot/SWISSPROT	#N/A	#N/A
17	GRMZM2G006047	EntrezGene	100286065	LOC100286065	GO	GO:0050825;GO:0008289;GO:0006869;GO:0050826;GO:0042309	ice binding;lipid binding;lipid transport;response to freezing;homoiothermy	GenBank	#N/A	#N/A	MaizeGDB_GenBank	#N/A	#N/A	RefSeq_dna	NM_001158953	LOC100286065 (AY110426), mRNA	RefSeq_peptide	NP_001152425	LOC100286065	UniGene	#N/A	#N/A	Uniprot/SPTREMBL	B6UDW9	Lipid transfer protein	Uniprot/SWISSPROT	#N/A	#N/A
18	GRMZM2G006585	EntrezGene	100279056	hypothetical protein LOC100279056	GO	GO:0008270;GO:0005622	zinc ion binding;intracellular	GenBank	#N/A	#N/A	MaizeGDB_GenBank	#N/A	#N/A	RefSeq_dna	NM_001152112	hypothetical protein LOC100279056 (LOC100279056), mRNA	RefSeq_peptide	NP_001145584	hypothetical protein LOC100279056	UniGene	#N/A	#N/A	Uniprot/SPTREMBL	B6UH87	Putative uncharacterized protein	Uniprot/SWISSPROT	#N/A	#N/A
19	GRMZM2G008913	EntrezGene	100192555;100304164;100279024	Zein-alpha PMS2;hypothetical protein LOC100304164;zein protein	GO	GO:0045735	nutrient reservoir activity	GenBank	#N/A	#N/A	MaizeGDB_GenBank	#N/A	#N/A	RefSeq_dna	NM_001152091;NM_001137771;NM_001165623	zein protein (LOC100279024), mRNA;Zein-alpha PMS2 (ZMPMS2), mRNA;hypothetical protein LOC100304164 (LOC100304164), mRNA	RefSeq_peptide	NP_001145563;NP_001159095;NP_001131243	zein protein ;hypothetical protein LOC100304164 ;zein-alpha PMS2 precursor	UniGene	Zm.87104;Zm.139515;Zm.155727;Zm.141341;Zm.104048;Zm.103215	Zein protein;Clone Contig26 mRNA sequence;Hypothetical protein LOC100304164;Z1A alpha zein protein;Clone EL01N0431H09.c mRNA sequence;Clone E04912703E09.c mRNA sequence	Uniprot/SPTREMBL	A8HND5;B6UGM2;B6SII2;Q41890;B6UGR4;B4FBT0	Z1A alpha zein protein Fragment ;Putative uncharacterized protein ;Putative uncharacterized protein ;Zein Zd1 (19 kDa zein) ;Putative uncharacterized protein ;Putative uncharacterized protein	Uniprot/SWISSPROT	P24450	Zein-alpha PMS2 Precursor (19 kDa zein PMS2)
20	GRMZM2G012148	EntrezGene	100285369	LOC100285369	GO	GO:0008289;GO:0006869	lipid binding;lipid transport	GenBank	#N/A	#N/A	MaizeGDB_GenBank	#N/A	#N/A	RefSeq_dna	NM_001158262	LOC100285369 (gpm266), mRNA	RefSeq_peptide	NP_001151734	LOC100285369	UniGene	Zm.138978	LOC100285369	Uniprot/SPTREMBL	B6U491	Protease inhibitor/seed storage/LTP family protein	Uniprot/SWISSPROT	#N/A	#N/A
21	GRMZM2G013082	EntrezGene	#N/A	#N/A	GO	GO:0009055;GO:0020037;GO:0005506;GO:0004497;GO:0055114	electron carrier activity;heme binding;iron ion binding;monooxygenase activity;oxidation reduction	GenBank	#N/A	#N/A	MaizeGDB_GenBank	#N/A	#N/A	RefSeq_dna	#N/A	#N/A	RefSeq_peptide	#N/A	#N/A	UniGene	Zm.118744;Zm.119436	Transcribed locus, strongly similar to NP_001137105.1 hypothetical protein LOC100217282 [Zea mays];Full-length cDNA clone ZM_BFc0116H23	Uniprot/SPTREMBL	#N/A	#N/A	Uniprot/SWISSPROT	#N/A	#N/A
22	GRMZM2G015333	EntrezGene	#N/A	#N/A	GO	#N/A	#N/A	GenBank	#N/A	#N/A	MaizeGDB_GenBank	#N/A	#N/A	RefSeq_dna	#N/A	#N/A	RefSeq_peptide	#N/A	#N/A	UniGene	Zm.131205	Clone 293465 mRNA sequence	Uniprot/SPTREMBL	#N/A	#N/A	Uniprot/SWISSPROT	#N/A	#N/A
23	GRMZM2G017522	EntrezGene	100384005	hypothetical protein LOC100384005	GO	GO:0005524;GO:0004674;GO:0004672;GO:0006468	ATP binding;protein serine/threonine kinase activity;protein kinase activity;protein amino acid phosphorylation	GenBank	#N/A	#N/A	MaizeGDB_GenBank	#N/A	#N/A	RefSeq_dna	NM_001176616	hypothetical protein LOC100384005 (LOC100384005), mRNA	RefSeq_peptide	NP_001170087	hypothetical protein LOC100384005	UniGene	Zm.87419	Hypothetical protein LOC100384005	Uniprot/SPTREMBL	C0PKP1	Putative uncharacterized protein	Uniprot/SWISSPROT	#N/A	#N/A
24	GRMZM2G018631	EntrezGene	100283895	RING-H2 finger protein ATL2L	GO	GO:0005515;GO:0008270	protein binding;zinc ion binding	GenBank	#N/A	#N/A	MaizeGDB_GenBank	#N/A	#N/A	RefSeq_dna	NM_001156793	RING-H2 finger protein ATL2L (LOC100283895), mRNA	RefSeq_peptide	NP_001150265	RING-H2 finger protein ATL2L	UniGene	Zm.133901	RING-H2 finger protein ATL2L	Uniprot/SPTREMBL	B6TMV7	RING-H2 finger protein ATL2L	Uniprot/SWISSPROT	#N/A	#N/A
25	GRMZM2G019373	EntrezGene	100194091	LOC100194091	GO	#N/A	#N/A	GenBank	#N/A	#N/A	MaizeGDB_GenBank	#N/A	#N/A	RefSeq_dna	NM_001139145	LOC100194091 (cl32321_1), mRNA	RefSeq_peptide	NP_001132617	hypothetical protein LOC100194091	UniGene	Zm.2556	Transcribed locus, strongly similar to XP_002463142.1 hypothetical protein SORBIDRAFT_02g038440 [Sorghum bicolor]	Uniprot/SPTREMBL	B6SUP7;B6STF8;B4FHE8	Vegetative cell wall protein gp1 ;Vegetative cell wall protein gp1 ;Putative uncharacterized proteinVegetative cell wall protein gp1 ;	Uniprot/SWISSPROT	#N/A	#N/A
26	GRMZM2G020320	EntrezGene	100281051	glycerol-3-phosphate acyltransferase 8	GO	GO:0008415;GO:0008152	acyltransferase activity;metabolic process	GenBank	#N/A	#N/A	MaizeGDB_GenBank	#N/A	#N/A	RefSeq_dna	NM_001153970	glycerol-3-phosphate acyltransferase 8 (LOC100281051), mRNA	RefSeq_peptide	NP_001147442	glycerol-3-phosphate acyltransferase 8	UniGene	Zm.17313	Glycerol-3-phosphate acyltransferase 8	Uniprot/SPTREMBL	B6SRR0	Glycerol-3-phosphate acyltransferase 8	Uniprot/SWISSPROT	#N/A	#N/A
27	GRMZM2G020631	EntrezGene	100273138	hypothetical protein LOC100273138	GO	GO:0055114;GO:0016491	oxidation reduction;oxidoreductase activity	GenBank	#N/A	#N/A	MaizeGDB_GenBank	#N/A	#N/A	RefSeq_dna	NM_001147585	hypothetical protein LOC100273138 (LOC100273138), mRNA	RefSeq_peptide	NP_001141057	hypothetical protein LOC100273138	UniGene	Zm.98993	Hypothetical protein LOC100273138	Uniprot/SPTREMBL	B4FT62	Putative uncharacterized protein	Uniprot/SWISSPROT	#N/A	#N/A
28	GRMZM2G021427	EntrezGene	#N/A	#N/A	GO	GO:0019953;GO:0005576	sexual reproduction;extracellular region	GenBank	#N/A	#N/A	MaizeGDB_GenBank	#N/A	#N/A	RefSeq_dna	#N/A	#N/A	RefSeq_peptide	#N/A	#N/A	UniGene	Zm.94382	Transcribed locus, strongly similar to NP_001148695.1 beta-expansin 1a [Zea mays]	Uniprot/SPTREMBL	#N/A	#N/A	Uniprot/SWISSPROT	#N/A	#N/A
29	GRMZM2G023152	EntrezGene	100382077;100282743	hypothetical protein LOC100382077;O-methyltransferase ZRP4	GO	GO:0008171;GO:0004867;GO:0008168;GO:0046983	O-methyltransferase activity;serine-type endopeptidase inhibitor activity;methyltransferase activity;protein dimerization activity	GenBank	#N/A	#N/A	MaizeGDB_GenBank	#N/A	#N/A	RefSeq_dna	NM_001174840;NM_001155649	hypothetical protein LOC100382077 (LOC100382077), mRNA;O-methyltransferase ZRP4 (LOC100282743), mRNA	RefSeq_peptide	NP_001168311;NP_001149121	hypothetical protein LOC100382077 ;O-methyltransferase ZRP4	UniGene	Zm.127170;Zm.142159	Hypothetical protein LOC100382077;O-methyltransferase ZRP4	Uniprot/SPTREMBL	B6TAY4;C0P461	O-methyltransferase ZRP4 ;Putative uncharacterized protein	Uniprot/SWISSPROT	#N/A	#N/A
30	GRMZM2G024131	EntrezGene	542250	IAA-glu synthetase	GO	GO:0008152;GO:0016758	metabolic process;transferase activity, transferring hexosyl groups	GenBank	MZEIAGLU	product:IAA-glu synthetase	MaizeGDB_GenBank	#N/A	#N/A	RefSeq_dna	NM_001111856	IAA-glu synthetase (msu2(iaglu)), mRNA	RefSeq_peptide	NP_001105326	indole-3-acetate beta-glucosyltransferase	UniGene	Zm.59	IAA-glu synthetase	Uniprot/SPTREMBL	#N/A	#N/A	Uniprot/SWISSPROT	Q41819	Indole-3-acetate beta-glucosyltransferase (EC 2.4.1.121)(IAA-Glu synthase)((Uridine 5'-diphosphate-glucose:indol-3-ylacetyl)-beta-D-glucosyl transferase)
31	GRMZM2G024996	EntrezGene	#N/A	#N/A	GO	GO:0016020;GO:0007186;GO:0016021;GO:0004937;GO:0051260	membrane;G-protein coupled receptor protein signaling pathway;integral to membrane;alpha1-adrenergic receptor activity;protein homooligomerization	GenBank	#N/A	#N/A	MaizeGDB_GenBank	#N/A	#N/A	RefSeq_dna	#N/A	#N/A	RefSeq_peptide	#N/A	#N/A	UniGene	#N/A	#N/A	Uniprot/SPTREMBL	#N/A	#N/A	Uniprot/SWISSPROT	#N/A	#N/A
32	GRMZM2G026780	EntrezGene	100274767	LOC100274767	GO	#N/A	#N/A	GenBank	#N/A	#N/A	MaizeGDB_GenBank	#N/A	#N/A	RefSeq_dna	NM_001149055	LOC100274767 (umc1290), mRNA	RefSeq_peptide	NP_001142527	hypothetical protein LOC100274767	UniGene	Zm.149222	TSA: Zea mays contig17965, mRNA sequence	Uniprot/SPTREMBL	B6SIU8	Putative uncharacterized protein	Uniprot/SWISSPROT	#N/A	#N/A
33	GRMZM2G027472	EntrezGene	100279126	hypothetical protein LOC100279126	GO	#N/A	#N/A	GenBank	#N/A	#N/A	MaizeGDB_GenBank	#N/A	#N/A	RefSeq_dna	NM_001152167	hypothetical protein LOC100279126 (LOC100279126), mRNA	RefSeq_peptide	NP_001145639	hypothetical protein LOC100279126	UniGene	Zm.142414	Hypothetical protein LOC100279126	Uniprot/SPTREMBL	B6UI21	Putative uncharacterized protein	Uniprot/SWISSPROT	#N/A	#N/A
34	GRMZM2G028134	EntrezGene	100281997	metal ion binding protein	GO	GO:0016020;GO:0006754;GO:0004008;GO:0046873;GO:0046872;GO:0005524;GO:0030001	membrane;ATP biosynthetic process;copper-exporting ATPase activity;metal ion transmembrane transporter activity;metal ion binding;ATP binding;metal ion transport	GenBank	#N/A	#N/A	MaizeGDB_GenBank	#N/A	#N/A	RefSeq_dna	NM_001154912	metal ion binding protein (LOC100281997), mRNA	RefSeq_peptide	NP_001148384	metal ion binding protein	UniGene	Zm.22309	Metal ion binding protein	Uniprot/SPTREMBL	B6T2B5	Metal ion binding protein	Uniprot/SWISSPROT	#N/A	#N/A
35	GRMZM2G028393	EntrezGene	542408	subtilisin-chymotrypsin inhibitor homolog1	GO	GO:0009611;GO:0004867	response to wounding;serine-type endopeptidase inhibitor activity	GenBank	#N/A	#N/A	MaizeGDB_GenBank	AY104061;X82187	;product:substilin /chymotrypsin-like inhibitor	RefSeq_dna	#N/A	#N/A	RefSeq_peptide	NP_001105449	subtilisin-chymotrypsin inhibitor homolog1	UniGene	Zm.142673	Subtilisin-chymotrypsin inhibitor CI-1B	Uniprot/SPTREMBL	B8QVU0;B6T013;Q2XWZ0;B8QVS8;B8QVT0;Q2XWZ2;Q2XX01;Q2XX03;B8QVM7;B8QVS2;Q2XX00;Q2XWZ6;Q2XWZ4;B8QVU5;B8QVR9;Q42420	Proteinase inhibitor ;Subtilisin-chymotrypsin inhibitor CI-1B ;Protease inhibitorProteinase inhibitor ;;Proteinase inhibitor ;Proteinase inhibitor ;Protease inhibitorProteinase inhibitor ;;Protease inhibitor ;Protease inhibitorProteinase inhibitor ;;Proteinase inhibitor ;Proteinase inhibitor ;Protease inhibitor ;Protease inhibitorProteinase inhibitor ;;Protease inhibitorProteinase inhibitor ;;Pro…	Uniprot/SWISSPROT	#N/A	#N/A
36	GRMZM2G029536	EntrezGene	100283863	nucleotide binding protein	GO	#N/A	#N/A	GenBank	#N/A	#N/A	MaizeGDB_GenBank	#N/A	#N/A	RefSeq_dna	NM_001156761	nucleotide binding protein (LOC100283863), mRNA	RefSeq_peptide	NP_001150233	nucleotide binding protein	UniGene	Zm.26155	Nucleotide binding protein	Uniprot/SPTREMBL	B6TNZ7;B6TMI4;B4FNA4	Nucleotide binding protein ;Nucleotide binding protein ;Putative uncharacterized protein	Uniprot/SWISSPROT	#N/A	#N/A
37	GRMZM2G032145	EntrezGene	100274899	hypothetical protein LOC100274899	GO	#N/A	#N/A	GenBank	#N/A	#N/A	MaizeGDB_GenBank	#N/A	#N/A	RefSeq_dna	NM_001149155	hypothetical protein LOC100274899 (LOC100274899), mRNA	RefSeq_peptide	NP_001142627	hypothetical protein LOC100274899	UniGene	Zm.23648	Hypothetical protein LOC100274899	Uniprot/SPTREMBL	B6SL55	Putative uncharacterized protein	Uniprot/SWISSPROT	#N/A	#N/A
38	GRMZM2G032896	EntrezGene	#N/A	#N/A	GO	GO:0016020;GO:0009055;GO:0006810;GO:0055085;GO:0020037;GO:0005506;GO:0055114;GO:0004497;GO:0005215	membrane;electron carrier activity;transport;transmembrane transport;heme binding;iron ion binding;oxidation reduction;monooxygenase activity;transporter activity	GenBank	#N/A	#N/A	MaizeGDB_GenBank	#N/A	#N/A	RefSeq_dna	#N/A	#N/A	RefSeq_peptide	#N/A	#N/A	UniGene	Zm.85623	Clone 1681349 mRNA sequence	Uniprot/SPTREMBL	B6T0I8	Cytochrome P450 CYP90D10.b	Uniprot/SWISSPROT	#N/A	#N/A
39	GRMZM2G033952	EntrezGene	100286151	caffeoyl-CoA O-methyltransferase 1	GO	GO:0008171	O-methyltransferase activity	GenBank	#N/A	#N/A	MaizeGDB_GenBank	#N/A	#N/A	RefSeq_dna	NM_001159039	caffeoyl-CoA O-methyltransferase 1 (LOC100286151), mRNA	RefSeq_peptide	NP_001152511	caffeoyl-CoA O-methyltransferase 1	UniGene	Zm.122797	Caffeoyl-CoA O-methyltransferase 1	Uniprot/SPTREMBL	B6UF45	Caffeoyl-CoA O-methyltransferase 1	Uniprot/SWISSPROT	#N/A	#N/A
40	GRMZM2G034360	EntrezGene	100284056	transferase	GO	GO:0016747	transferase activity, transferring acyl groups other than amino-acyl groups	GenBank	#N/A	#N/A	MaizeGDB_GenBank	#N/A	#N/A	RefSeq_dna	NM_001156954	transferase (LOC100284056), mRNA	RefSeq_peptide	NP_001150426	transferase	UniGene	Zm.25115	Transferase	Uniprot/SPTREMBL	C0P5V6;B6TPL4	Putative uncharacterized protein ;Transferase	Uniprot/SWISSPROT	#N/A	#N/A
41	GRMZM2G036826	EntrezGene	#N/A	#N/A	GO	GO:0005524;GO:0016887	ATP binding;ATPase activity	GenBank	#N/A	#N/A	MaizeGDB_GenBank	#N/A	#N/A	RefSeq_dna	#N/A	#N/A	RefSeq_peptide	#N/A	#N/A	UniGene	Zm.124342;Zm.64687;Zm.38302	Clone 442354 mRNA sequence;Transcribed locus, moderately similar to XP_002438563.1 hypothetical protein SORBIDRAFT_10g022000 [Sorghum bicolor];Hypothetical protein LOC100382235	Uniprot/SPTREMBL	#N/A	#N/A	Uniprot/SWISSPROT	#N/A	#N/A
42	GRMZM2G036940	EntrezGene	100281707	ATPase, coupled to transmembrane movement of substances	GO	GO:0016020;GO:0005524;GO:0000166;GO:0017111;GO:0016887	membrane;ATP binding;nucleotide binding;nucleoside-triphosphatase activity;ATPase activity	GenBank	#N/A	#N/A	MaizeGDB_GenBank	#N/A	#N/A	RefSeq_dna	NM_001154627	ATPase, coupled to transmembrane movement of substances (LOC100281707), mRNA	RefSeq_peptide	NP_001148099	ATPase, coupled to transmembrane movement of substances	UniGene	Zm.42931	ATPase, coupled to transmembrane movement of substances	Uniprot/SPTREMBL	B6SXQ6;B6SXY7	ATPase, coupled to transmembrane movement of substances ;ATPase, coupled to transmembrane movement of substances	Uniprot/SWISSPROT	#N/A	#N/A
43	GRMZM2G037322	EntrezGene	#N/A	#N/A	GO	GO:0003824	catalytic activity	GenBank	#N/A	#N/A	MaizeGDB_GenBank	#N/A	#N/A	RefSeq_dna	#N/A	#N/A	RefSeq_peptide	#N/A	#N/A	UniGene	#N/A	#N/A	Uniprot/SPTREMBL	#N/A	#N/A	Uniprot/SWISSPROT	#N/A	#N/A
44	GRMZM2G037413	EntrezGene	542139	cellulose synthase 11	GO	GO:0016760;GO:0016020;GO:0005515;GO:0030244;GO:0008270	cellulose synthase (UDP-forming) activity;membrane;protein binding;cellulose biosynthetic process;zinc ion binding	GenBank	#N/A	#N/A	MaizeGDB_GenBank	#N/A	#N/A	RefSeq_dna	#N/A	#N/A	RefSeq_peptide	NP_001105236	cellulose synthase 11	UniGene	#N/A	#N/A	Uniprot/SPTREMBL	Q67BC8	Cellulose synthase catalytic subunit 11	Uniprot/SWISSPROT	#N/A	#N/A
45	GRMZM2G039538	EntrezGene	100304374	hypothetical protein LOC100304374	GO	GO:0004252;GO:0006508;GO:0042802;GO:0043086	serine-type endopeptidase activity;proteolysis;identical protein binding;negative regulation of catalytic activity	GenBank	#N/A	#N/A	MaizeGDB_GenBank	#N/A	#N/A	RefSeq_dna	NM_001165812	hypothetical protein LOC100304374 (LOC100304374), mRNA	RefSeq_peptide	NP_001159284	hypothetical protein LOC100304374	UniGene	Zm.31891;Zm.100542	Hypothetical protein LOC100304374;Transcribed locus, strongly similar to NP_001159284.1 hypothetical protein LOC100304374 [Zea mays]	Uniprot/SPTREMBL	C0HI21;C0HF77	Putative uncharacterized protein ;Putative uncharacterized protein	Uniprot/SWISSPROT	#N/A	#N/A
46	GRMZM2G040033	EntrezGene	#N/A	#N/A	GO	#N/A	#N/A	GenBank	#N/A	#N/A	MaizeGDB_GenBank	#N/A	#N/A	RefSeq_dna	#N/A	#N/A	RefSeq_peptide	#N/A	#N/A	UniGene	Zm.78504	Organic anion transporter	Uniprot/SPTREMBL	#N/A	#N/A	Uniprot/SWISSPROT	#N/A	#N/A
47	GRMZM2G042347	EntrezGene	#N/A	#N/A	GO	GO:0006979;GO:0020037;GO:0004601;GO:0055114	response to oxidative stress;heme binding;peroxidase activity;oxidation reduction	GenBank	#N/A	#N/A	MaizeGDB_GenBank	AY112638		RefSeq_dna	#N/A	#N/A	RefSeq_peptide	#N/A	#N/A	UniGene	Zm.85480;Zm.124659;Zm.138729	TSA: Zea mays contig37120, mRNA sequence;TSA: Zea mays contig26240, mRNA sequence;TSA: Zea mays contig65215, mRNA sequence	Uniprot/SPTREMBL	#N/A	#N/A	Uniprot/SWISSPROT	#N/A	#N/A
48	GRMZM2G043300	EntrezGene	100283222;100284293	chemocyanin;chemocyanin	GO	GO:0009055;GO:0005507	electron carrier activity;copper ion binding	GenBank	#N/A	#N/A	MaizeGDB_GenBank	#N/A	#N/A	RefSeq_dna	NM_001157188;NM_001156124	chemocyanin (LOC100284293), mRNA;chemocyanin (LOC100283222), mRNA	RefSeq_peptide	NP_001150660;NP_001149596	chemocyanin ;chemocyanin	UniGene	#N/A	#N/A	Uniprot/SPTREMBL	B6TFW6;B6SXE9;B6TS39	Chemocyanin ;Chemocyanin ;Chemocyanin	Uniprot/SWISSPROT	#N/A	#N/A
49	GRMZM2G043632	EntrezGene	#N/A	#N/A	GO	GO:0016298;GO:0016788;GO:0006629	lipase activity;hydrolase activity, acting on ester bonds;lipid metabolic process	GenBank	#N/A	#N/A	MaizeGDB_GenBank	#N/A	#N/A	RefSeq_dna	#N/A	#N/A	RefSeq_peptide	#N/A	#N/A	UniGene	#N/A	#N/A	Uniprot/SPTREMBL	B6TN59	Putative uncharacterized protein	Uniprot/SWISSPROT	#N/A	#N/A
50	GRMZM2G045809	EntrezGene	100273345	hypothetical protein LOC100273345	GO	GO:0048046;GO:0045735;GO:0030145	apoplast;nutrient reservoir activity;manganese ion binding	GenBank	#N/A	#N/A	MaizeGDB_GenBank	#N/A	#N/A	RefSeq_dna	NM_001147786	hypothetical protein LOC100273345 (LOC100273345), mRNA	RefSeq_peptide	NP_001141258	hypothetical protein LOC100273345	UniGene	Zm.93854	Hypothetical protein LOC100273345	Uniprot/SPTREMBL	B4FUT3;B4FZ05;B6TVW2	Germin-like protein subfamily 1 member 17Putative uncharacterized protein ;;Putative uncharacterized protein ;Germin-like protein subfamily 1 member 17	Uniprot/SWISSPROT	#N/A	#N/A
51	GRMZM2G046700	EntrezGene	100273083	hypothetical protein LOC100273083	GO	GO:0016020;GO:0006810;GO:0055085;GO:0016021;GO:0022891;GO:0005215	membrane;transport;transmembrane transport;integral to membrane;substrate-specific transmembrane transporter activity;transporter activity	GenBank	#N/A	#N/A	MaizeGDB_GenBank	#N/A	#N/A	RefSeq_dna	NM_001147532	hypothetical protein LOC100273083 (LOC100273083), mRNA	RefSeq_peptide	NP_001141004	hypothetical protein LOC100273083	UniGene	Zm.40893	Hypothetical protein LOC100273083	Uniprot/SPTREMBL	B4FSQ6	Putative uncharacterized protein	Uniprot/SWISSPROT	#N/A	#N/A
52	GRMZM2G046750	EntrezGene	100281299	lipid binding protein	GO	GO:0008289;GO:0006869	lipid binding;lipid transport	GenBank	#N/A	#N/A	MaizeGDB_GenBank	#N/A	#N/A	RefSeq_dna	NM_001154217	lipid binding protein (LOC100281299), mRNA	RefSeq_peptide	NP_001147689	lipid binding protein	UniGene	Zm.28315	Lipid binding protein	Uniprot/SPTREMBL	B4FRS4	Lipid binding proteinPutative uncharacterized protein ;	Uniprot/SWISSPROT	#N/A	#N/A
53	GRMZM2G047292	#N/A	#N/A	#N/A	#N/A	#N/A	#N/A	#N/A	#N/A	#N/A	#N/A	#N/A	#N/A	#N/A	#N/A	#N/A	#N/A	#N/A	#N/A	#N/A	#N/A	#N/A	#N/A	#N/A	#N/A	#N/A	#N/A	#N/A
54	GRMZM2G051709	EntrezGene	100285182	nodulin-like protein	GO	GO:0016020	membrane	GenBank	#N/A	#N/A	MaizeGDB_GenBank	#N/A	#N/A	RefSeq_dna	#N/A	#N/A	RefSeq_peptide	NP_001151548	nodulin-like protein	UniGene	#N/A	#N/A	Uniprot/SPTREMBL	B6U1N6	Nodulin-like protein	Uniprot/SWISSPROT	#N/A	#N/A
55	GRMZM2G052796	EntrezGene	#N/A	#N/A	GO	GO:0015035;GO:0009055;GO:0045454	protein disulfide oxidoreductase activity;electron carrier activity;cell redox homeostasis	GenBank	#N/A	#N/A	MaizeGDB_GenBank	#N/A	#N/A	RefSeq_dna	#N/A	#N/A	RefSeq_peptide	#N/A	#N/A	UniGene	Zm.22062	TSA: Zea mays contig53018, mRNA sequence	Uniprot/SPTREMBL	#N/A	#N/A	Uniprot/SWISSPROT	#N/A	#N/A
56	GRMZM2G053206	EntrezGene	100272880	hypothetical protein LOC100272880	GO	#N/A	#N/A	GenBank	#N/A	#N/A	MaizeGDB_GenBank	#N/A	#N/A	RefSeq_dna	NM_001147333	hypothetical protein LOC100272880 (LOC100272880), mRNA	RefSeq_peptide	NP_001140805	hypothetical protein LOC100272880	UniGene	Zm.67083;Zm.137519	Hypothetical protein LOC100272880;Transcribed locus, moderately similar to NP_001140805.1 hypothetical protein LOC100272880 [Zea mays]	Uniprot/SPTREMBL	B4G0I7;B4FRC6	Putative uncharacterized protein ;Putative uncharacterized protein	Uniprot/SWISSPROT	#N/A	#N/A
57	GRMZM2G054332	EntrezGene	100285138	ATPase, coupled to transmembrane movement of substances	GO	GO:0016020;GO:0005524;GO:0006952;GO:0000166;GO:0017111;GO:0016887	membrane;ATP binding;defense response;nucleotide binding;nucleoside-triphosphatase activity;ATPase activity	GenBank	#N/A	#N/A	MaizeGDB_GenBank	#N/A	#N/A	RefSeq_dna	NM_001158032	ATPase, coupled to transmembrane movement of substances (LOC100285138), mRNA	RefSeq_peptide	NP_001151504	ATPase, coupled to transmembrane movement of substances	UniGene	Zm.140408;Zm.84946	Transcribed locus, moderately similar to NP_001151504.1 ATPase, coupled to transmembrane movement of substances [Zea mays];ATPase, coupled to transmembrane movement of substances	Uniprot/SPTREMBL	C0P7N2;B6U174;C0P683	Putative uncharacterized protein ;ATPase, coupled to transmembrane movement of substances ;Putative uncharacterized protein	Uniprot/SWISSPROT	#N/A	#N/A
58	GRMZM2G055795	EntrezGene	#N/A	#N/A	GO	GO:0005515;GO:0008270	protein binding;zinc ion binding	GenBank	#N/A	#N/A	MaizeGDB_GenBank	#N/A	#N/A	RefSeq_dna	#N/A	#N/A	RefSeq_peptide	#N/A	#N/A	UniGene	#N/A	#N/A	Uniprot/SPTREMBL	#N/A	#N/A	Uniprot/SWISSPROT	#N/A	#N/A
59	GRMZM2G057630	EntrezGene	#N/A	#N/A	GO	#N/A	#N/A	GenBank	#N/A	#N/A	MaizeGDB_GenBank	#N/A	#N/A	RefSeq_dna	#N/A	#N/A	RefSeq_peptide	#N/A	#N/A	UniGene	Zm.156333	Hypothetical protein LOC100277597	Uniprot/SPTREMBL	B6SR92;B6TWR3	Putative uncharacterized protein ;Putative uncharacterized protein	Uniprot/SWISSPROT	#N/A	#N/A
60	GRMZM2G057841	EntrezGene	#N/A	#N/A	GO	GO:0006950	response to stress	GenBank	#N/A	#N/A	MaizeGDB_GenBank	#N/A	#N/A	RefSeq_dna	#N/A	#N/A	RefSeq_peptide	#N/A	#N/A	UniGene	Zm.145142;Zm.143114	TSA: Zea mays contig49547, mRNA sequence;TSA: Zea mays contig65020, mRNA sequence	Uniprot/SPTREMBL	#N/A	#N/A	Uniprot/SWISSPROT	#N/A	#N/A
61	GRMZM2G058026	EntrezGene	100280120	hypothetical protein LOC100280120	GO	GO:0006508;GO:0004190	proteolysis;aspartic-type endopeptidase activity	GenBank	#N/A	#N/A	MaizeGDB_GenBank	#N/A	#N/A	RefSeq_dna	NM_001153056	hypothetical protein LOC100280120 (LOC100280120), mRNA	RefSeq_peptide	NP_001146528	hypothetical protein LOC100280120	UniGene	Zm.84418	Hypothetical protein LOC100280120	Uniprot/SPTREMBL	B8A218	Putative uncharacterized protein	Uniprot/SWISSPROT	#N/A	#N/A
62	GRMZM2G058173	EntrezGene	100285459	undecaprenyl pyrophosphate synthetase	GO	GO:0016765	transferase activity, transferring alkyl or aryl (other than methyl) groups	GenBank	#N/A	#N/A	MaizeGDB_GenBank	#N/A	#N/A	RefSeq_dna	NM_001158352	undecaprenyl pyrophosphate synthetase (LOC100285459), mRNA	RefSeq_peptide	NP_001151824	undecaprenyl pyrophosphate synthetase	UniGene	Zm.131465	Undecaprenyl pyrophosphate synthetase	Uniprot/SPTREMBL	B6U538	Undecaprenyl pyrophosphate synthetase	Uniprot/SWISSPROT	#N/A	#N/A
63	GRMZM2G059620	EntrezGene	100381390;100125637;100274904	hypothetical protein LOC100381390;zein;LOC100274904	GO	GO:0045735	nutrient reservoir activity	GenBank	MZEZEAZ124		MaizeGDB_GenBank	#N/A	#N/A	RefSeq_dna	NM_001174232;NM_001149158	hypothetical protein LOC100381390 (LOC100381390), mRNA;LOC100274904 (uaz129), mRNA	RefSeq_peptide	NP_001167703;NP_001142630;NP_001106038	hypothetical protein LOC100381390 ;LOC100274904 ;zein-alpha ZG99 precursor	UniGene	Zm.156766;Zm.142051;Zm.123106;Zm.19667	Hypothetical protein LOC100381390;LOC100274904;Transcribed locus, strongly similar to NP_001158935.1 hypothetical protein LOC100303842 [Zea mays];Clone EL01N0429B04.c mRNA sequence	Uniprot/SPTREMBL	Q41879;B6UGS1;B6SL82;B6UGK3;B6SYM9;B6SHX7	Zein ;Putative uncharacterized protein ;Putative uncharacterized protein ;Putative uncharacterized protein ;Putative uncharacterized protein ;Putative uncharacterized protein	Uniprot/SWISSPROT	P24449;P04704	Zein-alpha PMS1 Precursor (19 kDa zein PMS1);Zein-alpha ZG99 Precursor (19 kDa zein ZG99)
64	GRMZM2G059637	EntrezGene	100191740	hypothetical protein LOC100191740	GO	GO:0008415;GO:0008152	acyltransferase activity;metabolic process	GenBank	#N/A	#N/A	MaizeGDB_GenBank	#N/A	#N/A	RefSeq_dna	NM_001137168	hypothetical protein LOC100191740 (LOC100191740), mRNA	RefSeq_peptide	NP_001130640	hypothetical protein LOC100191740	UniGene	Zm.85059	Hypothetical protein LOC100191740	Uniprot/SPTREMBL	B6SWK2;B4F9Z7	Glycerol-3-phosphate acyltransferase 8 ;Putative uncharacterized protein	Uniprot/SWISSPROT	#N/A	#N/A
65	GRMZM2G060429	EntrezGene	542262	16-kDa zein protein	GO	GO:0045735	nutrient reservoir activity	GenBank	DQ400403;DQ400401;AF371262;MZEZE16	product:16 kDa gamma zein;product:16 kDa gamma zein;product:16kD gamma zein;product:16-kDa zein protein mature peptide	MaizeGDB_GenBank	AF371262	product:16kD gamma zein	RefSeq_dna	NM_001111867	16-kDa zein protein (LOC542262), mRNA	RefSeq_peptide	NP_001105337	zein-beta precursor	UniGene	#N/A	#N/A	Uniprot/SPTREMBL	Q00LN8;Q548E8;B6UH22	16 kDa gamma zein ;16 kDa gamma zein16kD gamma zeinProlamin PPROL 17 ;;;Prolamin PPROL 17	Uniprot/SWISSPROT	P08031	Zein-beta Precursor (Zein-2)(16 kDa zein)(Zein Zc1)
66	GRMZM2G060507	EntrezGene	#N/A	#N/A	GO	GO:0005634;GO:0003677;GO:0006355;GO:0043565;GO:0030528;GO:0003700	nucleus;DNA binding;regulation of transcription, DNA-dependent;sequence-specific DNA binding;transcription regulator activity;transcription factor activity	GenBank	#N/A	#N/A	MaizeGDB_GenBank	#N/A	#N/A	RefSeq_dna	#N/A	#N/A	RefSeq_peptide	#N/A	#N/A	UniGene	Zm.142971	Hypothetical protein LOC100304224	Uniprot/SPTREMBL	#N/A	#N/A	Uniprot/SWISSPROT	#N/A	#N/A
67	GRMZM2G061806	EntrezGene	#N/A	#N/A	GO	GO:0016747	transferase activity, transferring acyl groups other than amino-acyl groups	GenBank	#N/A	#N/A	MaizeGDB_GenBank	#N/A	#N/A	RefSeq_dna	#N/A	#N/A	RefSeq_peptide	#N/A	#N/A	UniGene	Zm.21530	Transcribed locus, moderately similar to NP_001169239.1 hypothetical protein LOC100383097 [Zea mays]	Uniprot/SPTREMBL	#N/A	#N/A	Uniprot/SWISSPROT	#N/A	#N/A
68	GRMZM2G062396	EntrezGene	542712;100191369	flavanone 3-hydroxylase1;LOC100191369	GO	GO:0005506;GO:0055114;GO:0016491	iron ion binding;oxidation reduction;oxidoreductase activity	GenBank	ZMFHT	product:flavanone 3-beta-hydroxylase	MaizeGDB_GenBank	#N/A	#N/A	RefSeq_dna	NM_001112225;NM_001136803	flavanone 3-hydroxylase1 (fht1), mRNA;LOC100191369 (TIDP2907), mRNA	RefSeq_peptide	NP_001105695;NP_001130275	flavanone 3-hydroxylase1 ;hypothetical protein LOC100191369	UniGene	Zm.95936;Zm.29411	Flavanone 3-hydroxylase1;LOC100191369	Uniprot/SPTREMBL	Q43262;B4F8K3;B6TMV8	Flavanone 3-beta-hydroxylase (EC 1.14.11.9);Putative uncharacterized protein ;Naringenin,2-oxoglutarate 3-dioxygenase	Uniprot/SWISSPROT	#N/A	#N/A
69	GRMZM2G062650	EntrezGene	542131	NAM-related protein 1	GO	GO:0003677;GO:0008152;GO:0005524;GO:0016301;GO:0045449	DNA binding;metabolic process;ATP binding;kinase activity;regulation of transcription	GenBank	#N/A	#N/A	MaizeGDB_GenBank	#N/A	#N/A	RefSeq_dna	#N/A	#N/A	RefSeq_peptide	NP_001105232	NAM-related protein 1	UniGene	Zm.98852	Transcribed locus, strongly similar to NP_001105232.1 NAM-related protein 1 [Zea mays]	Uniprot/SPTREMBL	Q7XJ90;C0PK08	NAM-related protein 1 ;Putative uncharacterized protein	Uniprot/SWISSPROT	#N/A	#N/A
70	GRMZM2G063464	EntrezGene	#N/A	#N/A	GO	GO:0016788;GO:0006629	hydrolase activity, acting on ester bonds;lipid metabolic process	GenBank	#N/A	#N/A	MaizeGDB_GenBank	#N/A	#N/A	RefSeq_dna	#N/A	#N/A	RefSeq_peptide	#N/A	#N/A	UniGene	#N/A	#N/A	Uniprot/SPTREMBL	#N/A	#N/A	Uniprot/SWISSPROT	#N/A	#N/A
71	GRMZM2G068714	EntrezGene	100383574	hypothetical protein LOC100383574	GO	GO:0009289;GO:0009405	pilus;pathogenesis	GenBank	#N/A	#N/A	MaizeGDB_GenBank	#N/A	#N/A	RefSeq_dna	NM_001176222	hypothetical protein LOC100383574 (LOC100383574), mRNA	RefSeq_peptide	NP_001169693	hypothetical protein LOC100383574	UniGene	Zm.778	Hypothetical protein LOC100383574	Uniprot/SPTREMBL	C0PH79	Putative uncharacterized protein	Uniprot/SWISSPROT	#N/A	#N/A
72	GRMZM2G070178	EntrezGene	100281899	anther-specific proline-rich protein APG	GO	GO:0016788;GO:0006629	hydrolase activity, acting on ester bonds;lipid metabolic process	GenBank	#N/A	#N/A	MaizeGDB_GenBank	#N/A	#N/A	RefSeq_dna	NM_001154819	anther-specific proline-rich protein APG (LOC100281899), mRNA	RefSeq_peptide	NP_001148291	anther-specific proline-rich protein APG	UniGene	Zm.34465	Anther-specific proline-rich protein APG	Uniprot/SPTREMBL	B6SZZ2	Anther-specific proline-rich protein APG	Uniprot/SWISSPROT	#N/A	#N/A
73	GRMZM2G070312	EntrezGene	100279144	hypothetical protein LOC100279144	GO	#N/A	#N/A	GenBank	#N/A	#N/A	MaizeGDB_GenBank	#N/A	#N/A	RefSeq_dna	NM_001152180	hypothetical protein LOC100279144 (LOC100279144), mRNA	RefSeq_peptide	NP_001145652	hypothetical protein LOC100279144	UniGene	Zm.124197	Hypothetical protein LOC100279144	Uniprot/SPTREMBL	B6UI92	Putative uncharacterized protein	Uniprot/SWISSPROT	#N/A	#N/A
74	GRMZM2G071272	EntrezGene	#N/A	#N/A	GO	GO:0005524;GO:0000166;GO:0017111	ATP binding;nucleotide binding;nucleoside-triphosphatase activity	GenBank	#N/A	#N/A	MaizeGDB_GenBank	#N/A	#N/A	RefSeq_dna	#N/A	#N/A	RefSeq_peptide	#N/A	#N/A	UniGene	#N/A	#N/A	Uniprot/SPTREMBL	#N/A	#N/A	Uniprot/SWISSPROT	#N/A	#N/A
75	GRMZM2G071433	#N/A	#N/A	#N/A	#N/A	#N/A	#N/A	#N/A	#N/A	#N/A	#N/A	#N/A	#N/A	#N/A	#N/A	#N/A	#N/A	#N/A	#N/A	#N/A	#N/A	#N/A	#N/A	#N/A	#N/A	#N/A	#N/A	#N/A
76	GRMZM2G071720	EntrezGene	100282024	plant-specific domain TIGR01627 family protein	GO	GO:0050825;GO:0050826;GO:0042309	ice binding;response to freezing;homoiothermy	GenBank	#N/A	#N/A	MaizeGDB_GenBank	#N/A	#N/A	RefSeq_dna	NM_001154937	plant-specific domain TIGR01627 family protein (LOC100282024), mRNA	RefSeq_peptide	NP_001148409	plant-specific domain TIGR01627 family protein	UniGene	Zm.124594	Plant-specific domain TIGR01627 family protein	Uniprot/SPTREMBL	B6T2N4	Plant-specific domain TIGR01627 family protein	Uniprot/SWISSPROT	#N/A	#N/A
77	GRMZM2G072091	EntrezGene	100193286	LOC100193286	GO	GO:0006166;GO:0004747;GO:0006014;GO:0004001	purine ribonucleoside salvage;ribokinase activity;D-ribose metabolic process;adenosine kinase activity	GenBank	#N/A	#N/A	MaizeGDB_GenBank	#N/A	#N/A	RefSeq_dna	NM_001138429	LOC100193286 (gpm441), mRNA	RefSeq_peptide	NP_001131901	hypothetical protein LOC100193286	UniGene	Zm.47223;Zm.22914	Transcribed locus;LOC100193286	Uniprot/SPTREMBL	B6T2U2;B4FEH1	Fructokinase-2 ;Putative uncharacterized protein	Uniprot/SWISSPROT	#N/A	#N/A
78	GRMZM2G072406	EntrezGene	100194243	hypothetical protein LOC100194243	GO	#N/A	#N/A	GenBank	#N/A	#N/A	MaizeGDB_GenBank	#N/A	#N/A	RefSeq_dna	NM_001139284	hypothetical protein LOC100194243 (LOC100194243), mRNA	RefSeq_peptide	NP_001132756	hypothetical protein LOC100194243	UniGene	Zm.10674	Hypothetical protein LOC100194243	Uniprot/SPTREMBL	B4FHZ8	Putative uncharacterized protein	Uniprot/SWISSPROT	#N/A	#N/A
79	GRMZM2G073764	EntrezGene	100303899	hypothetical protein LOC100303899	GO	GO:0016068;GO:0016020;GO:0051260	type I hypersensitivity;membrane;protein homooligomerization	GenBank	#N/A	#N/A	MaizeGDB_GenBank	#N/A	#N/A	RefSeq_dna	NM_001165485	hypothetical protein LOC100303899 (LOC100303899), mRNA	RefSeq_peptide	NP_001158957	hypothetical protein LOC100303899	UniGene	Zm.156439;Zm.7835	TSA: Zea mays contig64530, mRNA sequence;Hypothetical protein LOC100303899	Uniprot/SPTREMBL	B4G0M9	Putative uncharacterized protein	Uniprot/SWISSPROT	#N/A	#N/A
80	GRMZM2G075290	EntrezGene	100274577	hypothetical protein LOC100274577	GO	#N/A	#N/A	GenBank	#N/A	#N/A	MaizeGDB_GenBank	#N/A	#N/A	RefSeq_dna	NM_001148930	hypothetical protein LOC100274577 (LOC100274577), mRNA	RefSeq_peptide	NP_001142402	hypothetical protein LOC100274577	UniGene	Zm.28583	Hypothetical protein LOC100274577	Uniprot/SPTREMBL	B4G218	Putative uncharacterized protein	Uniprot/SWISSPROT	#N/A	#N/A
81	GRMZM2G079490	EntrezGene	#N/A	#N/A	GO	GO:0006508;GO:0004190	proteolysis;aspartic-type endopeptidase activity	GenBank	#N/A	#N/A	MaizeGDB_GenBank	#N/A	#N/A	RefSeq_dna	#N/A	#N/A	RefSeq_peptide	#N/A	#N/A	UniGene	Zm.148613	TSA: Zea mays contig20793, mRNA sequence	Uniprot/SPTREMBL	#N/A	#N/A	Uniprot/SWISSPROT	#N/A	#N/A
82	GRMZM2G081515	EntrezGene	100304411	hypothetical protein LOC100304411	GO	#N/A	#N/A	GenBank	#N/A	#N/A	MaizeGDB_GenBank	#N/A	#N/A	RefSeq_dna	NM_001165847	hypothetical protein LOC100304411 (LOC100304411), mRNA	RefSeq_peptide	NP_001159319	hypothetical protein LOC100304411	UniGene	Zm.139533	Hypothetical protein LOC100304411	Uniprot/SPTREMBL	B4FSV1	Putative uncharacterized protein	Uniprot/SWISSPROT	#N/A	#N/A
83	GRMZM2G082520	EntrezGene	100282311	beta-expansin 1a	GO	GO:0019953;GO:0005576	sexual reproduction;extracellular region	GenBank	#N/A	#N/A	MaizeGDB_GenBank	#N/A	#N/A	RefSeq_dna	NM_001155223	beta-expansin 1a (LOC100282311), mRNA	RefSeq_peptide	NP_001148695	beta-expansin 1a	UniGene	Zm.675	Beta-expansin 1a	Uniprot/SPTREMBL	B6T629	Beta-expansin 1aPutative uncharacterized protein ;	Uniprot/SWISSPROT	#N/A	#N/A
84	GRMZM2G084407	EntrezGene	#N/A	#N/A	GO	GO:0009055;GO:0020037;GO:0005506;GO:0004497;GO:0055114	electron carrier activity;heme binding;iron ion binding;monooxygenase activity;oxidation reduction	GenBank	#N/A	#N/A	MaizeGDB_GenBank	#N/A	#N/A	RefSeq_dna	#N/A	#N/A	RefSeq_peptide	#N/A	#N/A	UniGene	Zm.127445;Zm.96696	TSA: Zea mays contig32801, mRNA sequence;TSA: Zea mays contig03185, mRNA sequence	Uniprot/SPTREMBL	B6TDZ7	Cytochrome P450 CYP709H1	Uniprot/SWISSPROT	#N/A	#N/A
85	GRMZM2G084825	EntrezGene	100281435	protein kinase	GO	GO:0005524;GO:0004674;GO:0004672;GO:0006468	ATP binding;protein serine/threonine kinase activity;protein kinase activity;protein amino acid phosphorylation	GenBank	#N/A	#N/A	MaizeGDB_GenBank	#N/A	#N/A	RefSeq_dna	NM_001154353	protein kinase (LOC100281435), mRNA	RefSeq_peptide	NP_001147825	protein kinase	UniGene	Zm.124793;Zm.150520	Protein kinase;TSA: Zea mays contig11803, mRNA sequence	Uniprot/SPTREMBL	B6SVD4	Protein kinase	Uniprot/SWISSPROT	#N/A	#N/A
86	GRMZM2G085845	EntrezGene	#N/A	#N/A	GO	GO:0009055;GO:0020037;GO:0005506;GO:0004497;GO:0055114	electron carrier activity;heme binding;iron ion binding;monooxygenase activity;oxidation reduction	GenBank	#N/A	#N/A	MaizeGDB_GenBank	#N/A	#N/A	RefSeq_dna	NM_001152594	hypothetical protein LOC100279597 (LOC100279597), mRNA	RefSeq_peptide	NP_001146066	hypothetical protein LOC100279597	UniGene	Zm.39780	Hypothetical protein LOC100279597	Uniprot/SPTREMBL	#N/A	#N/A	Uniprot/SWISSPROT	#N/A	#N/A
87	GRMZM2G088896	EntrezGene	#N/A	#N/A	GO	#N/A	#N/A	GenBank	#N/A	#N/A	MaizeGDB_GenBank	#N/A	#N/A	RefSeq_dna	#N/A	#N/A	RefSeq_peptide	#N/A	#N/A	UniGene	Zm.135258	Hypothetical protein LOC100275114	Uniprot/SPTREMBL	#N/A	#N/A	Uniprot/SWISSPROT	#N/A	#N/A
88	GRMZM2G094054	EntrezGene	542161	meg6 protein	GO	#N/A	#N/A	GenBank	AY536122	product:MEG2	MaizeGDB_GenBank	#N/A	#N/A	RefSeq_dna	NM_001112566;NM_001111783	meg2 protein (meg2), mRNA;meg6 protein (meg6), mRNA	RefSeq_peptide	NP_001105253	meg6 protein	UniGene	Zm.157662	TSA: Zea mays cultivar W22 CL48Contig1.betc, mRNA sequence	Uniprot/SPTREMBL	Q6JB10	MEG6	Uniprot/SWISSPROT	#N/A	#N/A
89	GRMZM2G094990	EntrezGene	100284795	beta-expansin 1a	GO	GO:0019953;GO:0005576	sexual reproduction;extracellular region	GenBank	#N/A	#N/A	MaizeGDB_GenBank	#N/A	#N/A	RefSeq_dna	NM_001157690	beta-expansin 1a (LOC100284795), mRNA	RefSeq_peptide	NP_001151162	beta-expansin 1a	UniGene	Zm.95874	Beta-expansin 1a	Uniprot/SPTREMBL	B4FSL7	Beta-expansin 1aPutative uncharacterized protein ;	Uniprot/SWISSPROT	#N/A	#N/A
90	GRMZM2G095404	EntrezGene	100191217	LOC100191217	GO	GO:0006979;GO:0020037;GO:0004601;GO:0055114	response to oxidative stress;heme binding;peroxidase activity;oxidation reduction	GenBank	#N/A	#N/A	MaizeGDB_GenBank	#N/A	#N/A	RefSeq_dna	#N/A	#N/A	RefSeq_peptide	NP_001130123	hypothetical protein LOC100191217	UniGene	#N/A	#N/A	Uniprot/SPTREMBL	B4F815	Putative uncharacterized protein	Uniprot/SWISSPROT	#N/A	#N/A
91	GRMZM2G100568	EntrezGene	#N/A	#N/A	GO	#N/A	#N/A	GenBank	#N/A	#N/A	MaizeGDB_GenBank	#N/A	#N/A	RefSeq_dna	#N/A	#N/A	RefSeq_peptide	#N/A	#N/A	UniGene	Zm.128814	Transcribed locus	Uniprot/SPTREMBL	#N/A	#N/A	Uniprot/SWISSPROT	#N/A	#N/A
92	GRMZM2G104484	EntrezGene	#N/A	#N/A	GO	GO:0006508;GO:0004185	proteolysis;serine-type carboxypeptidase activity	GenBank	#N/A	#N/A	MaizeGDB_GenBank	#N/A	#N/A	RefSeq_dna	#N/A	#N/A	RefSeq_peptide	#N/A	#N/A	UniGene	#N/A	#N/A	Uniprot/SPTREMBL	#N/A	#N/A	Uniprot/SWISSPROT	#N/A	#N/A
93	GRMZM2G106622	EntrezGene	100285725	ABA-responsive protein	GO	#N/A	#N/A	GenBank	#N/A	#N/A	MaizeGDB_GenBank	#N/A	#N/A	RefSeq_dna	NM_001158616	ABA-responsive protein (LOC100285725), mRNA	RefSeq_peptide	NP_001152088	ABA-responsive protein	UniGene	Zm.86466	ABA-responsive protein	Uniprot/SPTREMBL	B6U8P6;C0HHI8	ABA-responsive protein ;Putative uncharacterized protein	Uniprot/SWISSPROT	#N/A	#N/A
94	GRMZM2G107839	EntrezGene	100274469;100284605	hypothetical protein LOC100274469;nonspecific lipid-transfer protein 3	GO	GO:0008289;GO:0006869	lipid binding;lipid transport	GenBank	#N/A	#N/A	MaizeGDB_GenBank	#N/A	#N/A	RefSeq_dna	NM_001157500;NM_001148828	nonspecific lipid-transfer protein 3 (LOC100284605), mRNA;hypothetical protein LOC100274469 (LOC100274469), mRNA	RefSeq_peptide	NP_001150972;NP_001142300	nonspecific lipid-transfer protein 3 ;hypothetical protein LOC100274469	UniGene	#N/A	#N/A	Uniprot/SPTREMBL	B6TVI1;B4FB54	Non-specific lipid-transfer protein ;Non-specific lipid-transfer protein	Uniprot/SWISSPROT	#N/A	#N/A
95	GRMZM2G109326	EntrezGene	778435	brittle stalk2	GO	GO:0030246	carbohydrate binding	GenBank	DQ139874	product:brittle stalk-2	MaizeGDB_GenBank	DQ139874	product:brittle stalk-2	RefSeq_dna	NM_001112458	brittle stalk2 (bk2), mRNA	RefSeq_peptide	NP_001105928	brittle stalk2	UniGene	Zm.77290;Zm.103008	Brittle stalk2;Transcribed locus, moderately similar to NP_001105928.1 brittle stalk2 [Zea mays]	Uniprot/SPTREMBL	A0EJ90	Brittle stalk-2COBRA-like protein 4Putative uncharacterized protein ;;	Uniprot/SWISSPROT	#N/A	#N/A
96	GRMZM2G113370	EntrezGene	100194378	hypothetical protein LOC100194378	GO	#N/A	#N/A	GenBank	#N/A	#N/A	MaizeGDB_GenBank	#N/A	#N/A	RefSeq_dna	NM_001139412	hypothetical protein LOC100194378 (LOC100194378), mRNA	RefSeq_peptide	NP_001132884	hypothetical protein LOC100194378	UniGene	Zm.32205	Hypothetical protein LOC100194378	Uniprot/SPTREMBL	B4FIH0;B6TDD1	Putative uncharacterized protein ;Putative uncharacterized protein	Uniprot/SWISSPROT	#N/A	#N/A
97	GRMZM2G115988	EntrezGene	100285635	protein binding protein	GO	GO:0005515;GO:0008270	protein binding;zinc ion binding	GenBank	#N/A	#N/A	MaizeGDB_GenBank	#N/A	#N/A	RefSeq_dna	NM_001158526	protein binding protein (LOC100285635), mRNA	RefSeq_peptide	NP_001151998	protein binding protein	UniGene	Zm.129339	Protein binding protein	Uniprot/SPTREMBL	B6U7I1	Protein binding protein	Uniprot/SWISSPROT	#N/A	#N/A
98	GRMZM2G118205	EntrezGene	542075	fertilization independent endosperm1	GO	#N/A	#N/A	GenBank	AY195850;AY061964	product:fertilization-independent type 2;product:fertilization-independent endosperm protein	MaizeGDB_GenBank	#N/A	#N/A	RefSeq_dna	NM_001111711	fertilization independent endosperm1 (fie1), mRNA	RefSeq_peptide	NP_001105181	polycomb group protein FIE1	UniGene	Zm.4373	Fertilization independent endosperm1	Uniprot/SPTREMBL	Q6J9W1;Q6XZP5	FIE1Putative uncharacterized protein ;;Fertilization-independent type 2	Uniprot/SWISSPROT	Q8VZY7	Polycomb group protein FIE1 (Protein FERTILIZATION-INDEPENDENT ENDOSPERM 1)
99	GRMZM2G119496	EntrezGene	#N/A	#N/A	GO	GO:0016020;GO:0055085;GO:0015238;GO:0015297;GO:0006855	membrane;transmembrane transport;drug transmembrane transporter activity;antiporter activity;drug transmembrane transport	GenBank	#N/A	#N/A	MaizeGDB_GenBank	#N/A	#N/A	RefSeq_dna	#N/A	#N/A	RefSeq_peptide	#N/A	#N/A	UniGene	#N/A	#N/A	Uniprot/SPTREMBL	B4FTY7;Q5GAV3	Putative uncharacterized protein ;Putative integral membrane protein	Uniprot/SWISSPROT	#N/A	#N/A
100	GRMZM2G122073	EntrezGene	#N/A	#N/A	GO	#N/A	#N/A	GenBank	#N/A	#N/A	MaizeGDB_GenBank	#N/A	#N/A	RefSeq_dna	#N/A	#N/A	RefSeq_peptide	#N/A	#N/A	UniGene	Zm.17331	Transcribed locus, moderately similar to XP_002450061.1 hypothetical protein SORBIDRAFT_05g027710 [Sorghum bicolor]	Uniprot/SPTREMBL	#N/A	#N/A	Uniprot/SWISSPROT	#N/A	#N/A
101	GRMZM2G122618	EntrezGene	100192570	hypothetical protein LOC100192570	GO	GO:0009289;GO:0009405	pilus;pathogenesis	GenBank	#N/A	#N/A	MaizeGDB_GenBank	#N/A	#N/A	RefSeq_dna	NM_001137785	hypothetical protein LOC100192570 (LOC100192570), mRNA	RefSeq_peptide	NP_001131257	hypothetical protein LOC100192570	UniGene	Zm.101069	Hypothetical protein LOC100192570	Uniprot/SPTREMBL	B4FBU7	Putative uncharacterized protein	Uniprot/SWISSPROT	#N/A	#N/A
102	GRMZM2G122687	EntrezGene	100285182	nodulin-like protein	GO	GO:0016020	membrane	GenBank	#N/A	#N/A	MaizeGDB_GenBank	#N/A	#N/A	RefSeq_dna	NM_001158076	nodulin-like protein (LOC100285182), mRNA	RefSeq_peptide	NP_001151548	nodulin-like protein	UniGene	Zm.128782;Zm.148353	Nodulin-like protein;TSA: Zea mays contig22083, mRNA sequence	Uniprot/SPTREMBL	B6U1N6	Nodulin-like protein	Uniprot/SWISSPROT	#N/A	#N/A
103	GRMZM2G122853	EntrezGene	100276245	hypothetical protein LOC100276245	GO	GO:0006979;GO:0020037;GO:0004601;GO:0055114	response to oxidative stress;heme binding;peroxidase activity;oxidation reduction	GenBank	#N/A	#N/A	MaizeGDB_GenBank	#N/A	#N/A	RefSeq_dna	NM_001150080	hypothetical protein LOC100276245 (LOC100276245), mRNA	RefSeq_peptide	NP_001143552	hypothetical protein LOC100276245	UniGene	Zm.94452	Hypothetical protein LOC100276245	Uniprot/SPTREMBL	B6T7D0;C0HHA6	Putative uncharacterized protein ;Putative uncharacterized protein	Uniprot/SWISSPROT	#N/A	#N/A
104	GRMZM2G125032	EntrezGene	100272379	hypothetical protein LOC100272379	GO	GO:0004553;GO:0005975	hydrolase activity, hydrolyzing O-glycosyl compounds;carbohydrate metabolic process	GenBank	#N/A	#N/A	MaizeGDB_GenBank	#N/A	#N/A	RefSeq_dna	NM_001146860	hypothetical protein LOC100272379 (LOC100272379), mRNA	RefSeq_peptide	NP_001140332	hypothetical protein LOC100272379	UniGene	Zm.15842	Hypothetical protein LOC100272379	Uniprot/SPTREMBL	B4FNA7	Putative uncharacterized protein	Uniprot/SWISSPROT	#N/A	#N/A
105	GRMZM2G125991	EntrezGene	#N/A	#N/A	GO	GO:0004553;GO:0005975;GO:0003824	hydrolase activity, hydrolyzing O-glycosyl compounds;carbohydrate metabolic process;catalytic activity	GenBank	#N/A	#N/A	MaizeGDB_GenBank	#N/A	#N/A	RefSeq_dna	#N/A	#N/A	RefSeq_peptide	#N/A	#N/A	UniGene	Zm.53417;Zm.145869;Zm.145039	TSA: Zea mays contig09933, mRNA sequence;TSA: Zea mays contig43871, mRNA sequence;TSA: Zea mays contig50453, mRNA sequence	Uniprot/SPTREMBL	#N/A	#N/A	Uniprot/SWISSPROT	#N/A	#N/A
106	GRMZM2G126900	EntrezGene	#N/A	#N/A	GO	GO:0019310;GO:0005506;GO:0055114;GO:0005737;GO:0050113	inositol catabolic process;iron ion binding;oxidation reduction;cytoplasm;inositol oxygenase activity	GenBank	#N/A	#N/A	MaizeGDB_GenBank	#N/A	#N/A	RefSeq_dna	#N/A	#N/A	RefSeq_peptide	#N/A	#N/A	UniGene	#N/A	#N/A	Uniprot/SPTREMBL	#N/A	#N/A	Uniprot/SWISSPROT	#N/A	#N/A
107	GRMZM2G127160	EntrezGene	100272716	LOC100272716	GO	GO:0016769;GO:0009058;GO:0016846;GO:0030170	transferase activity, transferring nitrogenous groups;biosynthetic process;carbon-sulfur lyase activity;pyridoxal phosphate binding	GenBank	EU872320	product:tryptophan aminotransferase	MaizeGDB_GenBank	#N/A	#N/A	RefSeq_dna	#N/A	#N/A	RefSeq_peptide	NP_001140641	hypothetical protein LOC100272716	UniGene	Zm.4771	LOC100272716	Uniprot/SPTREMBL	B5ATU2;B4FQ44	Tryptophan aminotransferase ;Putative uncharacterized protein	Uniprot/SWISSPROT	#N/A	#N/A
108	GRMZM2G127294	EntrezGene	#N/A	#N/A	GO	GO:0016020;GO:0006865	membrane;amino acid transport	GenBank	#N/A	#N/A	MaizeGDB_GenBank	#N/A	#N/A	RefSeq_dna	#N/A	#N/A	RefSeq_peptide	#N/A	#N/A	UniGene	#N/A	#N/A	Uniprot/SPTREMBL	#N/A	#N/A	Uniprot/SWISSPROT	#N/A	#N/A
109	GRMZM2G127524	EntrezGene	#N/A	#N/A	GO	GO:0000151;GO:0016567;GO:0005488;GO:0004842	ubiquitin ligase complex;protein ubiquitination;binding;ubiquitin-protein ligase activity	GenBank	#N/A	#N/A	MaizeGDB_GenBank	#N/A	#N/A	RefSeq_dna	#N/A	#N/A	RefSeq_peptide	#N/A	#N/A	UniGene	#N/A	#N/A	Uniprot/SPTREMBL	#N/A	#N/A	Uniprot/SWISSPROT	#N/A	#N/A
110	GRMZM2G127846	EntrezGene	100282203	RNA exonuclease 4	GO	GO:0004527;GO:0008270;GO:0005622;GO:0003676	exonuclease activity;zinc ion binding;intracellular;nucleic acid binding	GenBank	#N/A	#N/A	MaizeGDB_GenBank	#N/A	#N/A	RefSeq_dna	NM_001155115	RNA exonuclease 4 (LOC100282203), mRNA	RefSeq_peptide	NP_001148587	RNA exonuclease 4	UniGene	Zm.37689	RNA exonuclease 4	Uniprot/SPTREMBL	B6U9J7;B6T4V3;B4FPY2	RNA exonuclease 4 ;RNA exonuclease 4 ;Putative uncharacterized protein	Uniprot/SWISSPROT	#N/A	#N/A
111	GRMZM2G128577	EntrezGene	#N/A	#N/A	GO	GO:0004022;GO:0009239;GO:0008152;GO:0008667;GO:0055114;GO:0016491	alcohol dehydrogenase (NAD) activity;enterobactin biosynthetic process;metabolic process;2,3-dihydro-2,3-dihydroxybenzoate dehydrogenase activity;oxidation reduction;oxidoreductase activity	GenBank	#N/A	#N/A	MaizeGDB_GenBank	#N/A	#N/A	RefSeq_dna	#N/A	#N/A	RefSeq_peptide	#N/A	#N/A	UniGene	#N/A	#N/A	Uniprot/SPTREMBL	C0HIT9	Putative uncharacterized protein	Uniprot/SWISSPROT	#N/A	#N/A
112	GRMZM2G128922	EntrezGene	#N/A	#N/A	GO	GO:0006508;GO:0004190	proteolysis;aspartic-type endopeptidase activity	GenBank	#N/A	#N/A	MaizeGDB_GenBank	#N/A	#N/A	RefSeq_dna	#N/A	#N/A	RefSeq_peptide	#N/A	#N/A	UniGene	Zm.145918	TSA: Zea mays contig43213, mRNA sequence	Uniprot/SPTREMBL	B6TP02;C0PE78;C0PK38;B4FA43;C0PD84	Aspartic proteinase nepenthesin-1 ;Putative uncharacterized protein ;Putative uncharacterized protein ;Putative uncharacterized protein ;Putative uncharacterized protein	Uniprot/SWISSPROT	#N/A	#N/A
113	GRMZM2G130454	EntrezGene	100192116	hypothetical protein LOC100192116	GO	GO:0050825;GO:0008289;GO:0006869;GO:0050826;GO:0042309	ice binding;lipid binding;lipid transport;response to freezing;homoiothermy	GenBank	#N/A	#N/A	MaizeGDB_GenBank	#N/A	#N/A	RefSeq_dna	NM_001137539	hypothetical protein LOC100192116 (LOC100192116), mRNA	RefSeq_peptide	NP_001131011	hypothetical protein LOC100192116	UniGene	Zm.117889	Hypothetical protein LOC100192116	Uniprot/SPTREMBL	B4FBE2	Putative uncharacterized protein	Uniprot/SWISSPROT	#N/A	#N/A
114	GRMZM2G131055	EntrezGene	100279381	hypothetical protein LOC100279381	GO	GO:0016757	transferase activity, transferring glycosyl groups	GenBank	#N/A	#N/A	MaizeGDB_GenBank	#N/A	#N/A	RefSeq_dna	NM_001152395	hypothetical protein LOC100279381 (LOC100279381), mRNA	RefSeq_peptide	NP_001145867	hypothetical protein LOC100279381	UniGene	Zm.80018;Zm.126059	Hypothetical protein LOC100279381;Transcribed locus, moderately similar to NP_001145867.1 hypothetical protein LOC100279381 [Zea mays]	Uniprot/SPTREMBL	B6SS11;B7ZXV9;B6SY55	Glycosyltransferase ;Putative uncharacterized protein ;Glycosyltransferase	Uniprot/SWISSPROT	#N/A	#N/A
115	GRMZM2G131440	EntrezGene	#N/A	#N/A	GO	GO:0046556;GO:0046373	alpha-N-arabinofuranosidase activity;L-arabinose metabolic process	GenBank	#N/A	#N/A	MaizeGDB_GenBank	#N/A	#N/A	RefSeq_dna	#N/A	#N/A	RefSeq_peptide	#N/A	#N/A	UniGene	#N/A	#N/A	Uniprot/SPTREMBL	#N/A	#N/A	Uniprot/SWISSPROT	#N/A	#N/A
116	GRMZM2G132169	EntrezGene	100282094	L-ascorbate oxidase	GO	GO:0046274;GO:0008471;GO:0048046;GO:0005507;GO:0055114;GO:0016491	lignin catabolic process;laccase activity;apoplast;copper ion binding;oxidation reduction;oxidoreductase activity	GenBank	#N/A	#N/A	MaizeGDB_GenBank	#N/A	#N/A	RefSeq_dna	NM_001155007	L-ascorbate oxidase (LOC100282094), mRNA	RefSeq_peptide	NP_001148479	L-ascorbate oxidase	UniGene	#N/A	#N/A	Uniprot/SPTREMBL	B6T3I3	L-ascorbate oxidase	Uniprot/SWISSPROT	#N/A	#N/A
117	GRMZM2G133407	EntrezGene	100191966	LOC100191966	GO	GO:0003824	catalytic activity	GenBank	#N/A	#N/A	MaizeGDB_GenBank	#N/A	#N/A	RefSeq_dna	NM_001137390	LOC100191966 (pco095801), mRNA	RefSeq_peptide	NP_001130862	hypothetical protein LOC100191966	UniGene	Zm.156959;Zm.137448	LOC100191966;Transcribed locus, moderately similar to NP_001168469.1 hypothetical protein LOC100382245 [Zea mays]	Uniprot/SPTREMBL	B4FAT8	Putative uncharacterized protein	Uniprot/SWISSPROT	#N/A	#N/A
118	GRMZM2G137786	EntrezGene	#N/A	#N/A	GO	GO:0016866;GO:0003824	intramolecular transferase activity;catalytic activity	GenBank	#N/A	#N/A	MaizeGDB_GenBank	#N/A	#N/A	RefSeq_dna	#N/A	#N/A	RefSeq_peptide	#N/A	#N/A	UniGene	#N/A	#N/A	Uniprot/SPTREMBL	#N/A	#N/A	Uniprot/SWISSPROT	#N/A	#N/A
119	GRMZM2G139460	EntrezGene	#N/A	#N/A	GO	#N/A	#N/A	GenBank	#N/A	#N/A	MaizeGDB_GenBank	#N/A	#N/A	RefSeq_dna	#N/A	#N/A	RefSeq_peptide	#N/A	#N/A	UniGene	Zm.58850	Transcribed locus	Uniprot/SPTREMBL	#N/A	#N/A	Uniprot/SWISSPROT	#N/A	#N/A
120	GRMZM2G141325	EntrezGene	#N/A	#N/A	GO	GO:0050825;GO:0050826;GO:0042309	ice binding;response to freezing;homoiothermy	GenBank	#N/A	#N/A	MaizeGDB_GenBank	#N/A	#N/A	RefSeq_dna	#N/A	#N/A	RefSeq_peptide	#N/A	#N/A	UniGene	#N/A	#N/A	Uniprot/SPTREMBL	#N/A	#N/A	Uniprot/SWISSPROT	#N/A	#N/A
121	GRMZM2G141584	EntrezGene	100282899	tartrate-resistant acid phosphatase type 5	GO	GO:0016787	hydrolase activity	GenBank	#N/A	#N/A	MaizeGDB_GenBank	#N/A	#N/A	RefSeq_dna	NM_001155805	tartrate-resistant acid phosphatase type 5 (LOC100282899), mRNA	RefSeq_peptide	NP_001149277	tartrate-resistant acid phosphatase type 5	UniGene	Zm.34415	Tartrate-resistant acid phosphatase type 5	Uniprot/SPTREMBL	B6TCI4;B4FMZ1	Tartrate-resistant acid phosphatase type 5 ;Putative uncharacterized protein	Uniprot/SWISSPROT	#N/A	#N/A
122	GRMZM2G141955	EntrezGene	100272921	hypothetical protein LOC100272921	GO	#N/A	#N/A	GenBank	#N/A	#N/A	MaizeGDB_GenBank	#N/A	#N/A	RefSeq_dna	NM_001147373	hypothetical protein LOC100272921 (LOC100272921), mRNA	RefSeq_peptide	NP_001140845	hypothetical protein LOC100272921	UniGene	Zm.143090	TSA: Zea mays contig65186, mRNA sequence	Uniprot/SPTREMBL	C0HDX3;B4FRP9;B6UHB9	Putative uncharacterized protein ;Putative uncharacterized protein ;Axial regulator YABBY2	Uniprot/SWISSPROT	#N/A	#N/A
123	GRMZM2G142820	EntrezGene	100278862	hypothetical protein LOC100278862	GO	#N/A	#N/A	GenBank	#N/A	#N/A	MaizeGDB_GenBank	#N/A	#N/A	RefSeq_dna	NM_001152001	hypothetical protein LOC100278862 (LOC100278862), mRNA	RefSeq_peptide	NP_001145473	hypothetical protein LOC100278862	UniGene	Zm.125194	Hypothetical protein LOC100278862	Uniprot/SPTREMBL	B6UEQ4	Putative uncharacterized protein	Uniprot/SWISSPROT	#N/A	#N/A
124	GRMZM2G145242	EntrezGene	#N/A	#N/A	GO	GO:0004252;GO:0006508;GO:0042802;GO:0043086	serine-type endopeptidase activity;proteolysis;identical protein binding;negative regulation of catalytic activity	GenBank	#N/A	#N/A	MaizeGDB_GenBank	#N/A	#N/A	RefSeq_dna	#N/A	#N/A	RefSeq_peptide	#N/A	#N/A	UniGene	Zm.42128;Zm.127469	Transcribed locus, moderately similar to XP_002453487.1 hypothetical protein SORBIDRAFT_04g006740 [Sorghum bicolor];Clone 396718 mRNA sequence	Uniprot/SPTREMBL	#N/A	#N/A	Uniprot/SWISSPROT	#N/A	#N/A
125	GRMZM2G146152	EntrezGene	732786	laccase-like	GO	GO:0046274;GO:0016020;GO:0048046;GO:0017153;GO:0055114;GO:0008471;GO:0006835;GO:0005507;GO:0016491	lignin catabolic process;membrane;apoplast;sodium:dicarboxylate symporter activity;oxidation reduction;laccase activity;dicarboxylic acid transport;copper ion binding;oxidoreductase activity	GenBank	#N/A	#N/A	MaizeGDB_GenBank	#N/A	#N/A	RefSeq_dna	NM_001112404	laccase-like (lac2), mRNA	RefSeq_peptide	NP_001105874	putative laccase	UniGene	Zm.35777	Laccase-like	Uniprot/SPTREMBL	Q6S6Z7;Q2PAJ2;Q6S6Z3;Q6S701	Laccase 1 Fragment ;Putative laccase (EC 1.10.3.2);Laccase 1 Fragment ;Laccase 1 Fragment	Uniprot/SWISSPROT	#N/A	#N/A
126	GRMZM2G146926	#N/A	#N/A	#N/A	#N/A	#N/A	#N/A	#N/A	#N/A	#N/A	#N/A	#N/A	#N/A	#N/A	#N/A	#N/A	#N/A	#N/A	#N/A	#N/A	#N/A	#N/A	#N/A	#N/A	#N/A	#N/A	#N/A	#N/A
127	GRMZM2G149022	#N/A	#N/A	#N/A	#N/A	#N/A	#N/A	#N/A	#N/A	#N/A	#N/A	#N/A	#N/A	#N/A	#N/A	#N/A	#N/A	#N/A	#N/A	#N/A	#N/A	#N/A	#N/A	#N/A	#N/A	#N/A	#N/A	#N/A
128	GRMZM2G150134	EntrezGene	#N/A	#N/A	GO	GO:0006979;GO:0020037;GO:0004601;GO:0055114	response to oxidative stress;heme binding;peroxidase activity;oxidation reduction	GenBank	#N/A	#N/A	MaizeGDB_GenBank	#N/A	#N/A	RefSeq_dna	#N/A	#N/A	RefSeq_peptide	#N/A	#N/A	UniGene	Zm.19338;Zm.126519	Clone 501769 mRNA sequence;Transcribed locus, moderately similar to XP_002440832.1 hypothetical protein SORBIDRAFT_09g007950 [Sorghum bicolor]	Uniprot/SPTREMBL	#N/A	#N/A	Uniprot/SWISSPROT	#N/A	#N/A
129	GRMZM2G151257	EntrezGene	100285069	endoglucanase 1	GO	GO:0004553;GO:0005975;GO:0003824	hydrolase activity, hydrolyzing O-glycosyl compounds;carbohydrate metabolic process;catalytic activity	GenBank	#N/A	#N/A	MaizeGDB_GenBank	#N/A	#N/A	RefSeq_dna	NM_001157964	endoglucanase 1 (LOC100285069), mRNA	RefSeq_peptide	NP_001151436	endoglucanase 1	UniGene	Zm.17964	Endoglucanase 1	Uniprot/SPTREMBL	B6U0J0	Endoglucanase 1	Uniprot/SWISSPROT	#N/A	#N/A
130	GRMZM2G152189	EntrezGene	100383538	hypothetical protein LOC100383538	GO	GO:0005199	structural constituent of cell wall	GenBank	#N/A	#N/A	MaizeGDB_GenBank	#N/A	#N/A	RefSeq_dna	NM_001176186	hypothetical protein LOC100383538 (LOC100383538), mRNA	RefSeq_peptide	NP_001169657	hypothetical protein LOC100383538	UniGene	Zm.28322;Zm.139287	Hypothetical protein LOC100383538;TSA: Zea mays contig55466, mRNA sequence	Uniprot/SPTREMBL	C0PGU1	Putative uncharacterized protein	Uniprot/SWISSPROT	#N/A	#N/A
131	GRMZM2G152962	EntrezGene	100285793	esterase	GO	GO:0006879;GO:0006826;GO:0008199;GO:0005576;GO:0016788;GO:0006629	cellular iron ion homeostasis;iron ion transport;ferric iron binding;extracellular region;hydrolase activity, acting on ester bonds;lipid metabolic process	GenBank	#N/A	#N/A	MaizeGDB_GenBank	#N/A	#N/A	RefSeq_dna	NM_001158683	esterase (LOC100285793), mRNA	RefSeq_peptide	NP_001152155	esterase	UniGene	Zm.137898;Zm.129312	Transcribed locus, strongly similar to NP_001152155.1 esterase [Zea mays];Esterase	Uniprot/SPTREMBL	B6U9Q9	Esterase	Uniprot/SWISSPROT	#N/A	#N/A
132	GRMZM2G154182	EntrezGene	#N/A	#N/A	GO	GO:0050825;GO:0003677;GO:0050826;GO:0042309;GO:0045449	ice binding;DNA binding;response to freezing;homoiothermy;regulation of transcription	GenBank	#N/A	#N/A	MaizeGDB_GenBank	#N/A	#N/A	RefSeq_dna	#N/A	#N/A	RefSeq_peptide	#N/A	#N/A	UniGene	Zm.5914	Nac4 protein	Uniprot/SPTREMBL	#N/A	#N/A	Uniprot/SWISSPROT	#N/A	#N/A
133	GRMZM2G157269	EntrezGene	#N/A	#N/A	GO	GO:0003987;GO:0008152;GO:0016208;GO:0003824	acetate-CoA ligase activity;metabolic process;AMP binding;catalytic activity	GenBank	#N/A	#N/A	MaizeGDB_GenBank	#N/A	#N/A	RefSeq_dna	#N/A	#N/A	RefSeq_peptide	#N/A	#N/A	UniGene	Zm.11660;Zm.138553	TSA: Zea mays contig45224, mRNA sequence;TSA: Zea mays contig10959, mRNA sequence	Uniprot/SPTREMBL	#N/A	#N/A	Uniprot/SWISSPROT	#N/A	#N/A
134	GRMZM2G157927	EntrezGene	#N/A	#N/A	GO	GO:0008270;GO:0003676	zinc ion binding;nucleic acid binding	GenBank	#N/A	#N/A	MaizeGDB_GenBank	#N/A	#N/A	RefSeq_dna	#N/A	#N/A	RefSeq_peptide	#N/A	#N/A	UniGene	#N/A	#N/A	Uniprot/SPTREMBL	#N/A	#N/A	Uniprot/SWISSPROT	#N/A	#N/A
135	GRMZM2G163925	EntrezGene	100280923	phosphoribosylanthranilate transferase	GO	#N/A	#N/A	GenBank	#N/A	#N/A	MaizeGDB_GenBank	#N/A	#N/A	RefSeq_dna	NM_001153843	phosphoribosylanthranilate transferase (LOC100280923), mRNA	RefSeq_peptide	NP_001147315	phosphoribosylanthranilate transferase	UniGene	Zm.126804;Zm.37735	Transcribed locus, strongly similar to NP_001147315.1 phosphoribosylanthranilate transferase [Zea mays];Phosphoribosylanthranilate transferase	Uniprot/SPTREMBL	B6SPG7	Phosphoribosylanthranilate transferase	Uniprot/SWISSPROT	#N/A	#N/A
136	GRMZM2G164340	EntrezGene	100282364	nitrilase-associated protein	GO	#N/A	#N/A	GenBank	#N/A	#N/A	MaizeGDB_GenBank	#N/A	#N/A	RefSeq_dna	NM_001155276	nitrilase-associated protein (LOC100282364), mRNA	RefSeq_peptide	NP_001148748	nitrilase-associated protein	UniGene	Zm.7566	Nitrilase-associated protein	Uniprot/SPTREMBL	B6T6L3	Nitrilase-associated protein	Uniprot/SWISSPROT	#N/A	#N/A
137	GRMZM2G165357	EntrezGene	100193447	hypothetical protein LOC100193447	GO	GO:0006694;GO:0016857;GO:0003824;GO:0008831;GO:0045226;GO:0009058;GO:0003854;GO:0005975;GO:0044237;GO:0050662	steroid biosynthetic process;racemase and epimerase activity, acting on carbohydrates and derivatives;catalytic activity;dTDP-4-dehydrorhamnose reductase activity;extracellular polysaccharide biosynthetic process;biosynthetic process;3-beta-hydroxy-delta5-steroid dehydrogenase activity;carbohydrate metabolic process;cellular metabolic process;coenzyme binding	GenBank	#N/A	#N/A	MaizeGDB_GenBank	#N/A	#N/A	RefSeq_dna	#N/A	#N/A	RefSeq_peptide	NP_001132037	hypothetical protein LOC100193447	UniGene	#N/A	#N/A	Uniprot/SPTREMBL	B4FF24;B6UIR3	Putative uncharacterized protein ;UDP-glucuronic acid decarboxylase 1	Uniprot/SWISSPROT	#N/A	#N/A
138	GRMZM2G166141	EntrezGene	#N/A	#N/A	GO	GO:0048046;GO:0045735;GO:0030145	apoplast;nutrient reservoir activity;manganese ion binding	GenBank	#N/A	#N/A	MaizeGDB_GenBank	#N/A	#N/A	RefSeq_dna	#N/A	#N/A	RefSeq_peptide	#N/A	#N/A	UniGene	#N/A	#N/A	Uniprot/SPTREMBL	#N/A	#N/A	Uniprot/SWISSPROT	#N/A	#N/A
139	GRMZM2G166176	EntrezGene	100280283	hypothetical protein LOC100280283	GO	GO:0016020;GO:0008415;GO:0006810;GO:0055085;GO:0008152;GO:0005215	membrane;acyltransferase activity;transport;transmembrane transport;metabolic process;transporter activity	GenBank	#N/A	#N/A	MaizeGDB_GenBank	#N/A	#N/A	RefSeq_dna	NM_001153211	hypothetical protein LOC100280283 (LOC100280283), mRNA	RefSeq_peptide	NP_001146683	hypothetical protein LOC100280283	UniGene	Zm.119405	Hypothetical protein LOC100280283	Uniprot/SPTREMBL	B8A2X2	Putative uncharacterized protein	Uniprot/SWISSPROT	#N/A	#N/A
140	GRMZM2G170253	EntrezGene	100276681	hypothetical protein LOC100276681	GO	#N/A	#N/A	GenBank	#N/A	#N/A	MaizeGDB_GenBank	#N/A	#N/A	RefSeq_dna	NM_001149876;NM_001150408	hypothetical protein LOC100275961 (LOC100275961), mRNA;hypothetical protein LOC100276681 (LOC100276681), mRNA	RefSeq_peptide	NP_001143880;NP_001143348	hypothetical protein LOC100276681 ;hypothetical protein LOC100275961	UniGene	Zm.129356;Zm.37862	Hypothetical protein LOC100275961;Hypothetical protein LOC100276681	Uniprot/SPTREMBL	B6TGF3	Putative uncharacterized protein	Uniprot/SWISSPROT	#N/A	#N/A
141	GRMZM2G171078	EntrezGene	#N/A	#N/A	GO	GO:0007186;GO:0006979;GO:0020037;GO:0004952;GO:0004601;GO:0016021;GO:0055114	G-protein coupled receptor protein signaling pathway;response to oxidative stress;heme binding;dopamine receptor activity;peroxidase activity;integral to membrane;oxidation reduction	GenBank	#N/A	#N/A	MaizeGDB_GenBank	#N/A	#N/A	RefSeq_dna	NM_001176143	hypothetical protein LOC100383495 (LOC100383495), mRNA	RefSeq_peptide	NP_001169614	hypothetical protein LOC100383495	UniGene	Zm.97895	Hypothetical protein LOC100383495	Uniprot/SPTREMBL	#N/A	#N/A	Uniprot/SWISSPROT	#N/A	#N/A
142	GRMZM2G171328	EntrezGene	#N/A	#N/A	GO	GO:0006548;GO:0004500	histidine catabolic process;dopamine beta-monooxygenase activity	GenBank	#N/A	#N/A	MaizeGDB_GenBank	#N/A	#N/A	RefSeq_dna	#N/A	#N/A	RefSeq_peptide	#N/A	#N/A	UniGene	#N/A	#N/A	Uniprot/SPTREMBL	#N/A	#N/A	Uniprot/SWISSPROT	#N/A	#N/A
143	GRMZM2G174732	EntrezGene	#N/A	#N/A	GO	GO:0008152;GO:0003824	metabolic process;catalytic activity	GenBank	#N/A	#N/A	MaizeGDB_GenBank	#N/A	#N/A	RefSeq_dna	#N/A	#N/A	RefSeq_peptide	#N/A	#N/A	UniGene	#N/A	#N/A	Uniprot/SPTREMBL	C0P7Y7	Putative uncharacterized protein	Uniprot/SWISSPROT	#N/A	#N/A
144	GRMZM2G174799	EntrezGene	100281204	LOC100281204	GO	GO:0005634;GO:0003677;GO:0006355;GO:0004879	nucleus;DNA binding;regulation of transcription, DNA-dependent;ligand-dependent nuclear receptor activity	GenBank	#N/A	#N/A	MaizeGDB_GenBank	#N/A	#N/A	RefSeq_dna	#N/A	#N/A	RefSeq_peptide	NP_001147595	LOC100281204	UniGene	Zm.22519	LOC100281204	Uniprot/SPTREMBL	B6ST53	Fasciclin-like arabinogalactan protein 7	Uniprot/SWISSPROT	#N/A	#N/A
145	GRMZM2G177510	EntrezGene	100381888	hypothetical protein LOC100381888	GO	GO:0004553;GO:0006508;GO:0004197;GO:0005975	hydrolase activity, hydrolyzing O-glycosyl compounds;proteolysis;cysteine-type endopeptidase activity;carbohydrate metabolic process	GenBank	#N/A	#N/A	MaizeGDB_GenBank	#N/A	#N/A	RefSeq_dna	NM_001174670	hypothetical protein LOC100381888 (LOC100381888), mRNA	RefSeq_peptide	NP_001168141	hypothetical protein LOC100381888	UniGene	Zm.125108	Hypothetical protein LOC100381888	Uniprot/SPTREMBL	C0P2J9	Putative uncharacterized protein	Uniprot/SWISSPROT	#N/A	#N/A
146	GRMZM2G178025	EntrezGene	100281579	glycoside transferase, six-hairpin, subgroup	GO	GO:0004553;GO:0005975;GO:0003824	hydrolase activity, hydrolyzing O-glycosyl compounds;carbohydrate metabolic process;catalytic activity	GenBank	#N/A	#N/A	MaizeGDB_GenBank	#N/A	#N/A	RefSeq_dna	NM_001154498	glycoside transferase, six-hairpin, subgroup (LOC100281579), mRNA	RefSeq_peptide	NP_001147970	glycoside transferase, six-hairpin, subgroup	UniGene	#N/A	#N/A	Uniprot/SPTREMBL	B6SYL3;B6SWQ5	Glycoside transferase, six-hairpin, subgroup ;Glycoside transferase, six-hairpin, subgroup	Uniprot/SWISSPROT	#N/A	#N/A
147	GRMZM2G178486	EntrezGene	100281639	zinc finger, C3HC4 type family protein	GO	GO:0005515;GO:0008270	protein binding;zinc ion binding	GenBank	#N/A	#N/A	MaizeGDB_GenBank	#N/A	#N/A	RefSeq_dna	#N/A	#N/A	RefSeq_peptide	NP_001148030	zinc finger, C3HC4 type family protein	UniGene	#N/A	#N/A	Uniprot/SPTREMBL	B6SXD0	Zinc finger, C3HC4 type family protein	Uniprot/SWISSPROT	#N/A	#N/A
148	GRMZM2G178546	EntrezGene	100285860	trehalose-phosphate phosphatase	GO	GO:0008152;GO:0005992;GO:0003824	metabolic process;trehalose biosynthetic process;catalytic activity	GenBank	#N/A	#N/A	MaizeGDB_GenBank	#N/A	#N/A	RefSeq_dna	NM_001158750	trehalose-phosphate phosphatase (LOC100285860), mRNA	RefSeq_peptide	NP_001152222	trehalose-phosphate phosphatase	UniGene	Zm.20020	Trehalose-phosphate phosphatase	Uniprot/SPTREMBL	B4FVF6	Putative uncharacterized proteinTrehalose-phosphate phosphatase ;	Uniprot/SWISSPROT	#N/A	#N/A
149	GRMZM2G180160	EntrezGene	#N/A	#N/A	GO	GO:0005524;GO:0004674;GO:0005509;GO:0004672;GO:0006468	ATP binding;protein serine/threonine kinase activity;calcium ion binding;protein kinase activity;protein amino acid phosphorylation	GenBank	#N/A	#N/A	MaizeGDB_GenBank	#N/A	#N/A	RefSeq_dna	#N/A	#N/A	RefSeq_peptide	#N/A	#N/A	UniGene	Zm.104247	Transcribed locus, moderately similar to XP_002447037.1 hypothetical protein SORBIDRAFT_06g027350 [Sorghum bicolor]	Uniprot/SPTREMBL	#N/A	#N/A	Uniprot/SWISSPROT	#N/A	#N/A
150	GRMZM2G305526	EntrezGene	100193025	hypothetical protein LOC100193025	GO	GO:0046274;GO:0008471;GO:0048046;GO:0005507;GO:0055114;GO:0016491	lignin catabolic process;laccase activity;apoplast;copper ion binding;oxidation reduction;oxidoreductase activity	GenBank	#N/A	#N/A	MaizeGDB_GenBank	#N/A	#N/A	RefSeq_dna	NM_001138193	hypothetical protein LOC100193025 (LOC100193025), mRNA	RefSeq_peptide	NP_001131665	hypothetical protein LOC100193025	UniGene	Zm.36878	Hypothetical protein LOC100193025	Uniprot/SPTREMBL	B4FDI9	Putative uncharacterized protein	Uniprot/SWISSPROT	#N/A	#N/A
151	GRMZM2G311756	EntrezGene	#N/A	#N/A	GO	#N/A	#N/A	GenBank	#N/A	#N/A	MaizeGDB_GenBank	#N/A	#N/A	RefSeq_dna	#N/A	#N/A	RefSeq_peptide	#N/A	#N/A	UniGene	#N/A	#N/A	Uniprot/SPTREMBL	C4J0H9	Putative uncharacterized protein	Uniprot/SWISSPROT	#N/A	#N/A
152	GRMZM2G313020	EntrezGene	#N/A	#N/A	GO	GO:0006508;GO:0004197	proteolysis;cysteine-type endopeptidase activity	GenBank	#N/A	#N/A	MaizeGDB_GenBank	#N/A	#N/A	RefSeq_dna	#N/A	#N/A	RefSeq_peptide	#N/A	#N/A	UniGene	#N/A	#N/A	Uniprot/SPTREMBL	#N/A	#N/A	Uniprot/SWISSPROT	#N/A	#N/A
153	GRMZM2G319104	EntrezGene	#N/A	#N/A	GO	GO:0005634;GO:0006355	nucleus;regulation of transcription, DNA-dependent	GenBank	#N/A	#N/A	MaizeGDB_GenBank	#N/A	#N/A	RefSeq_dna	#N/A	#N/A	RefSeq_peptide	#N/A	#N/A	UniGene	Zm.12804	Clone 240418 mRNA sequence	Uniprot/SPTREMBL	#N/A	#N/A	Uniprot/SWISSPROT	#N/A	#N/A
154	GRMZM2G335593	EntrezGene	100284424	verprolin	GO	GO:0050825;GO:0005199;GO:0050826;GO:0042309	ice binding;structural constituent of cell wall;response to freezing;homoiothermy	GenBank	#N/A	#N/A	MaizeGDB_GenBank	#N/A	#N/A	RefSeq_dna	NM_001157319	verprolin (LOC100284424), mRNA	RefSeq_peptide	NP_001150791	verprolin	UniGene	#N/A	#N/A	Uniprot/SPTREMBL	B6SY74;B6TTH3	Vegetative cell wall protein gp1 ;Verprolin	Uniprot/SWISSPROT	#N/A	#N/A
155	GRMZM2G336337	EntrezGene	#N/A	#N/A	GO	GO:0046274;GO:0008471;GO:0048046;GO:0005507;GO:0055114;GO:0016491	lignin catabolic process;laccase activity;apoplast;copper ion binding;oxidation reduction;oxidoreductase activity	GenBank	#N/A	#N/A	MaizeGDB_GenBank	#N/A	#N/A	RefSeq_dna	#N/A	#N/A	RefSeq_peptide	#N/A	#N/A	UniGene	Zm.119395	Full-length cDNA clone ZM_BFc0154I22	Uniprot/SPTREMBL	C0P5Q0	Putative uncharacterized protein	Uniprot/SWISSPROT	#N/A	#N/A
156	GRMZM2G343291	EntrezGene	#N/A	#N/A	GO	#N/A	#N/A	GenBank	#N/A	#N/A	MaizeGDB_GenBank	#N/A	#N/A	RefSeq_dna	NM_001149809;NM_001177058	hypothetical protein LOC100275815 (LOC100275815), mRNA;hypothetical protein LOC100384543 (LOC100384543), mRNA	RefSeq_peptide	#N/A	#N/A	UniGene	Zm.139764;Zm.1424	Hypothetical protein LOC100384543;Hypothetical protein LOC100275815	Uniprot/SPTREMBL	B6SQW8	Putative uncharacterized protein	Uniprot/SWISSPROT	#N/A	#N/A
157	GRMZM2G354610	EntrezGene	#N/A	#N/A	GO	GO:0016757	transferase activity, transferring glycosyl groups	GenBank	#N/A	#N/A	MaizeGDB_GenBank	#N/A	#N/A	RefSeq_dna	#N/A	#N/A	RefSeq_peptide	#N/A	#N/A	UniGene	#N/A	#N/A	Uniprot/SPTREMBL	#N/A	#N/A	Uniprot/SWISSPROT	#N/A	#N/A
158	GRMZM2G355572	EntrezGene	100280483	LOC100280483	GO	GO:0016042;GO:0006644;GO:0004623	lipid catabolic process;phospholipid metabolic process;phospholipase A2 activity	GenBank	#N/A	#N/A	MaizeGDB_GenBank	#N/A	#N/A	RefSeq_dna	NM_001153403	LOC100280483 (pco143873), mRNA	RefSeq_peptide	NP_001146875	LOC100280483	UniGene	Zm.2671	LOC100280483	Uniprot/SPTREMBL	B6SGX9	Transposon protein CACTA, En/Spm sub-class	Uniprot/SWISSPROT	#N/A	#N/A
159	GRMZM2G368632	EntrezGene	#N/A	#N/A	GO	GO:0005524;GO:0004674;GO:0004672;GO:0006468	ATP binding;protein serine/threonine kinase activity;protein kinase activity;protein amino acid phosphorylation	GenBank	#N/A	#N/A	MaizeGDB_GenBank	#N/A	#N/A	RefSeq_dna	#N/A	#N/A	RefSeq_peptide	#N/A	#N/A	UniGene	#N/A	#N/A	Uniprot/SPTREMBL	#N/A	#N/A	Uniprot/SWISSPROT	#N/A	#N/A
160	GRMZM2G385428	EntrezGene	100277421	hypothetical protein LOC100277421	GO	#N/A	#N/A	GenBank	#N/A	#N/A	MaizeGDB_GenBank	#N/A	#N/A	RefSeq_dna	NM_001150985	hypothetical protein LOC100277421 (LOC100277421), mRNA	RefSeq_peptide	NP_001144457	hypothetical protein LOC100277421	UniGene	Zm.17976	Hypothetical protein LOC100277421	Uniprot/SPTREMBL	B6TU83	Putative uncharacterized protein	Uniprot/SWISSPROT	#N/A	#N/A
161	GRMZM2G386229	EntrezGene	100383621	hypothetical protein LOC100383621	GO	#N/A	#N/A	GenBank	#N/A	#N/A	MaizeGDB_GenBank	#N/A	#N/A	RefSeq_dna	NM_001176269	hypothetical protein LOC100383621 (LOC100383621), mRNA	RefSeq_peptide	NP_001169740	hypothetical protein LOC100383621	UniGene	Zm.129941;Zm.41913	TSA: Zea mays contig29489, mRNA sequence;Hypothetical protein LOC100383621	Uniprot/SPTREMBL	C0PHS2	Putative uncharacterized protein	Uniprot/SWISSPROT	#N/A	#N/A
162	GRMZM2G388684	EntrezGene	100282618;100194192	xyloglucan endotransglucosylase/hydrolase protein 32;hypothetical protein LOC100194192	GO	GO:0048046;GO:0016762;GO:0004553;GO:0005618;GO:0006073;GO:0005975	apoplast;xyloglucan:xyloglucosyl transferase activity;hydrolase activity, hydrolyzing O-glycosyl compounds;cell wall;cellular glucan metabolic process;carbohydrate metabolic process	GenBank	#N/A	#N/A	MaizeGDB_GenBank	#N/A	#N/A	RefSeq_dna	NM_001155526;NM_001139237	xyloglucan endotransglucosylase/hydrolase protein 32 (LOC100282618), mRNA;hypothetical protein LOC100194192 (LOC100194192), mRNA	RefSeq_peptide	NP_001148998;NP_001132709	xyloglucan endotransglucosylase/hydrolase protein 32 ;hypothetical protein LOC100194192	UniGene	Zm.136550;Zm.4987	Xyloglucan endotransglucosylase/hydrolase protein 32;Hypothetical protein LOC100194192	Uniprot/SPTREMBL	B6T9H5;B4FHS5	Xyloglucan endotransglucosylase/hydrolase protein 32 ;Putative uncharacterized protein	Uniprot/SWISSPROT	#N/A	#N/A
163	GRMZM2G394203	EntrezGene	#N/A	#N/A	GO	GO:0016020;GO:0007186;GO:0016021;GO:0004937;GO:0051260	membrane;G-protein coupled receptor protein signaling pathway;integral to membrane;alpha1-adrenergic receptor activity;protein homooligomerization	GenBank	#N/A	#N/A	MaizeGDB_GenBank	#N/A	#N/A	RefSeq_dna	#N/A	#N/A	RefSeq_peptide	#N/A	#N/A	UniGene	Zm.152007	TSA: Zea mays contig04825, mRNA sequence	Uniprot/SPTREMBL	#N/A	#N/A	Uniprot/SWISSPROT	#N/A	#N/A
164	GRMZM2G394500	EntrezGene	100217011;100191318	LOC100217011;hypothetical protein LOC100191318	GO	GO:0006979;GO:0020037;GO:0004601;GO:0055114	response to oxidative stress;heme binding;peroxidase activity;oxidation reduction	GenBank	#N/A	#N/A	MaizeGDB_GenBank	#N/A	#N/A	RefSeq_dna	NM_001143387;NM_001136752	LOC100217011 (TIDP2670), mRNA;hypothetical protein LOC100191318 (LOC100191318), mRNA	RefSeq_peptide	NP_001136859;NP_001130224	hypothetical protein LOC100217011 ;hypothetical protein LOC100191318	UniGene	#N/A	#N/A	Uniprot/SPTREMBL	B4FBH0;B4F8D7	Putative uncharacterized protein ;Putative uncharacterized protein	Uniprot/SWISSPROT	#N/A	#N/A
165	GRMZM2G396477	EntrezGene	#N/A	#N/A	GO	GO:0005488	binding	GenBank	#N/A	#N/A	MaizeGDB_GenBank	#N/A	#N/A	RefSeq_dna	#N/A	#N/A	RefSeq_peptide	#N/A	#N/A	UniGene	Zm.18663	Transcribed locus	Uniprot/SPTREMBL	#N/A	#N/A	Uniprot/SWISSPROT	#N/A	#N/A
166	GRMZM2G401374	EntrezGene	732755	cystatin8	GO	GO:0004869	cysteine-type endopeptidase inhibitor activity	GenBank	#N/A	#N/A	MaizeGDB_GenBank	EU976087;AM055637	product:cystatin;product:putative cystatin	RefSeq_dna	NM_001112381	cystatin8 (psei8), mRNA	RefSeq_peptide	NP_001105851	cystatin8	UniGene	Zm.28575	Cystatin8	Uniprot/SPTREMBL	Q4A1J3;Q4FZ46	Putative cystatin ;CystatinPutative cystatinPutative uncharacterized protein ;;	Uniprot/SWISSPROT	#N/A	#N/A
167	GRMZM2G402631	EntrezGene	542720	pathogenesis related protein-5	GO	#N/A	#N/A	GenBank	ZMU82201	product:pathogenesis related protein-5	MaizeGDB_GenBank	#N/A	#N/A	RefSeq_dna	NM_001112232	pathogenesis related protein-5 (PR-5), mRNA	RefSeq_peptide	NP_001105702	pathogenesis related protein-5	UniGene	Zm.6659	Pathogenesis related protein-5	Uniprot/SPTREMBL	B8QX84;B8QX94;B8QXA1;Q2XX96;B8QXC0;B8QX93;B8QX81;B8QX79;B8QX96;B4FV91;B8QX66;Q2XX87;O82087;B8QX65;B8QXB4;Q2XX92;B8QXC6;Q2XX98;B8QXC1;B8QX83;B8QXA9;Q2XX86;B8QXA8;Q2XX91;B8QXD1;B8QX68	Thaumatin-like protein Fragment ;Thaumatin-like protein Fragment ;Thaumatin-like protein Fragment ;Pathogenesis-related protein 5 ;Thaumatin-like protein Fragment ;Thaumatin-like protein Fragment ;Thaumatin-like protein Fragment ;Thaumatin-like protein Fragment ;Thaumatin-like protein Fragment ;Putative uncharacterized protein ;Thaumatin-like protein Fragment ;Pathogenesis-related protein 5 ;Path…	Uniprot/SWISSPROT	#N/A	#N/A
168	GRMZM2G404702	EntrezGene	#N/A	#N/A	GO	GO:0016020;GO:0004008;GO:0046873;GO:0015662;GO:0005524;GO:0006812;GO:0005375;GO:0030001;GO:0006825;GO:0005261;GO:0006754;GO:0046872;GO:0016820;GO:0005507	membrane;copper-exporting ATPase activity;metal ion transmembrane transporter activity;ATPase activity, coupled to transmembrane movement of ions, phosphorylative mechanism;ATP binding;cation transport;copper ion transmembrane transporter activity;metal ion transport;copper ion transport;cation channel activity;ATP biosynthetic process;metal ion binding;hydrolase activity, acting on acid anhydrid…	GenBank	#N/A	#N/A	MaizeGDB_GenBank	#N/A	#N/A	RefSeq_dna	#N/A	#N/A	RefSeq_peptide	#N/A	#N/A	UniGene	Zm.149481	TSA: Zea mays contig16888, mRNA sequence	Uniprot/SPTREMBL	#N/A	#N/A	Uniprot/SWISSPROT	#N/A	#N/A
169	GRMZM2G406170	EntrezGene	#N/A	#N/A	GO	#N/A	#N/A	GenBank	#N/A	#N/A	MaizeGDB_GenBank	#N/A	#N/A	RefSeq_dna	#N/A	#N/A	RefSeq_peptide	#N/A	#N/A	UniGene	Zm.82732	TSA: Zea mays cultivar W22 CL5Contig2.betc, mRNA sequence	Uniprot/SPTREMBL	#N/A	#N/A	Uniprot/SWISSPROT	#N/A	#N/A
170	GRMZM2G412207	EntrezGene	100273705	hypothetical protein LOC100273705	GO	#N/A	#N/A	GenBank	#N/A	#N/A	MaizeGDB_GenBank	#N/A	#N/A	RefSeq_dna	NM_001148117	hypothetical protein LOC100273705 (LOC100273705), mRNA	RefSeq_peptide	NP_001141589	hypothetical protein LOC100273705	UniGene	#N/A	#N/A	Uniprot/SPTREMBL	B4FX29;C0PJB4	Putative uncharacterized protein ;Putative uncharacterized protein	Uniprot/SWISSPROT	#N/A	#N/A
171	GRMZM2G412986	EntrezGene	100273057	LOC100273057	GO	GO:0016757	transferase activity, transferring glycosyl groups	GenBank	#N/A	#N/A	MaizeGDB_GenBank	#N/A	#N/A	RefSeq_dna	NM_001147506	LOC100273057 (TIDP3022), mRNA	RefSeq_peptide	NP_001140978	hypothetical protein LOC100273057	UniGene	Zm.1327	LOC100273057	Uniprot/SPTREMBL	B4FSJ8	Putative uncharacterized protein	Uniprot/SWISSPROT	#N/A	#N/A
172	GRMZM2G420883	EntrezGene	#N/A	#N/A	GO	#N/A	#N/A	GenBank	#N/A	#N/A	MaizeGDB_GenBank	#N/A	#N/A	RefSeq_dna	#N/A	#N/A	RefSeq_peptide	#N/A	#N/A	UniGene	Zm.142741;Zm.156395;Zm.157223	LOC100274794;Hypothetical protein LOC100303857;Hypothetical protein LOC100381301	Uniprot/SPTREMBL	B6SPR4;B6SJC9	Putative uncharacterized protein ;Putative uncharacterized protein	Uniprot/SWISSPROT	#N/A	#N/A
173	GRMZM2G429807	EntrezGene	100382165	hypothetical protein LOC100382165	GO	#N/A	#N/A	GenBank	#N/A	#N/A	MaizeGDB_GenBank	#N/A	#N/A	RefSeq_dna	NM_001174925	hypothetical protein LOC100382165 (LOC100382165), mRNA	RefSeq_peptide	NP_001168396	hypothetical protein LOC100382165	UniGene	Zm.157214;Zm.127264	Clone 1616159 mRNA sequence;Hypothetical protein LOC100382165	Uniprot/SPTREMBL	C0P510	Putative uncharacterized protein	Uniprot/SWISSPROT	#N/A	#N/A
174	GRMZM2G430942	EntrezGene	#N/A	#N/A	GO	GO:0004553;GO:0006032;GO:0005975;GO:0004568	hydrolase activity, hydrolyzing O-glycosyl compounds;chitin catabolic process;carbohydrate metabolic process;chitinase activity	GenBank	#N/A	#N/A	MaizeGDB_GenBank	#N/A	#N/A	RefSeq_dna	#N/A	#N/A	RefSeq_peptide	#N/A	#N/A	UniGene	Zm.150054;Zm.147907;Zm.147892;Zm.147435	TSA: Zea mays contig14163, mRNA sequence;TSA: Zea mays contig24110, mRNA sequence;TSA: Zea mays contig24176, mRNA sequence;TSA: Zea mays contig26207, mRNA sequence	Uniprot/SPTREMBL	#N/A	#N/A	Uniprot/SWISSPROT	#N/A	#N/A
175	GRMZM2G437435	EntrezGene	100381515	hypothetical protein LOC100381515	GO	GO:0004252;GO:0006508	serine-type endopeptidase activity;proteolysis	GenBank	#N/A	#N/A	MaizeGDB_GenBank	#N/A	#N/A	RefSeq_dna	NM_001174345	hypothetical protein LOC100381515 (LOC100381515), mRNA	RefSeq_peptide	NP_001167816	hypothetical protein LOC100381515	UniGene	Zm.140367;Zm.18272	Transcribed locus, weakly similar to XP_002443309.1 hypothetical protein SORBIDRAFT_08g017330 [Sorghum bicolor];Hypothetical protein LOC100381515	Uniprot/SPTREMBL	C0HGM2	Putative uncharacterized protein	Uniprot/SWISSPROT	#N/A	#N/A
176	GRMZM2G446454	EntrezGene	#N/A	#N/A	GO	GO:0009055;GO:0020037;GO:0005506;GO:0004497;GO:0055114	electron carrier activity;heme binding;iron ion binding;monooxygenase activity;oxidation reduction	GenBank	#N/A	#N/A	MaizeGDB_GenBank	#N/A	#N/A	RefSeq_dna	NM_001147318	hypothetical protein LOC100272865 (LOC100272865), mRNA	RefSeq_peptide	NP_001140790	hypothetical protein LOC100272865	UniGene	Zm.39481	Hypothetical protein LOC100272865	Uniprot/SPTREMBL	#N/A	#N/A	Uniprot/SWISSPROT	#N/A	#N/A
177	GRMZM2G452353	EntrezGene	#N/A	#N/A	GO	GO:0046556;GO:0046373	alpha-N-arabinofuranosidase activity;L-arabinose metabolic process	GenBank	#N/A	#N/A	MaizeGDB_GenBank	#N/A	#N/A	RefSeq_dna	#N/A	#N/A	RefSeq_peptide	#N/A	#N/A	UniGene	#N/A	#N/A	Uniprot/SPTREMBL	#N/A	#N/A	Uniprot/SWISSPROT	#N/A	#N/A
178	GRMZM2G456217	EntrezGene	100284911	LOC100284911	GO	GO:0008234;GO:0006508;GO:0004197	cysteine-type peptidase activity;proteolysis;cysteine-type endopeptidase activity	GenBank	#N/A	#N/A	MaizeGDB_GenBank	#N/A	#N/A	RefSeq_dna	NM_001157806	LOC100284911 (cl13598_-2), mRNA	RefSeq_peptide	NP_001151278	LOC100284911	UniGene	Zm.19843;Zm.18280	Clone EL01N0302C04.c mRNA sequence;LOC100284911	Uniprot/SPTREMBL	B6TYM9;C0P2R3;B6TLR1	Vignain ;Putative uncharacterized protein ;Vignain	Uniprot/SWISSPROT	#N/A	#N/A
179	GRMZM2G457309	EntrezGene	100281002	LOC100281002	GO	#N/A	#N/A	GenBank	#N/A	#N/A	MaizeGDB_GenBank	#N/A	#N/A	RefSeq_dna	NM_001153921	LOC100281002 (pco108588), mRNA	RefSeq_peptide	NP_001147393	LOC100281002	UniGene	Zm.28227	LOC100281002	Uniprot/SPTREMBL	B6SR31	Mucin-2Putative uncharacterized protein ;	Uniprot/SWISSPROT	#N/A	#N/A
180	GRMZM2G458538	#N/A	#N/A	#N/A	#N/A	#N/A	#N/A	#N/A	#N/A	#N/A	#N/A	#N/A	#N/A	#N/A	#N/A	#N/A	#N/A	#N/A	#N/A	#N/A	#N/A	#N/A	#N/A	#N/A	#N/A	#N/A	#N/A	#N/A
181	GRMZM2G464491	EntrezGene	#N/A	#N/A	GO	#N/A	#N/A	GenBank	#N/A	#N/A	MaizeGDB_GenBank	#N/A	#N/A	RefSeq_dna	#N/A	#N/A	RefSeq_peptide	#N/A	#N/A	UniGene	Zm.87923	Full-length cDNA clone ZM_BFc0170M03	Uniprot/SPTREMBL	#N/A	#N/A	Uniprot/SWISSPROT	#N/A	#N/A
182	GRMZM2G465046	EntrezGene	#N/A	#N/A	GO	GO:0016788;GO:0006629	hydrolase activity, acting on ester bonds;lipid metabolic process	GenBank	#N/A	#N/A	MaizeGDB_GenBank	#N/A	#N/A	RefSeq_dna	#N/A	#N/A	RefSeq_peptide	#N/A	#N/A	UniGene	Zm.152229	TSA: Zea mays contig03743, mRNA sequence	Uniprot/SPTREMBL	#N/A	#N/A	Uniprot/SWISSPROT	#N/A	#N/A
183	GRMZM2G469839	EntrezGene	#N/A	#N/A	GO	GO:0008152;GO:0008168;GO:0008610	metabolic process;methyltransferase activity;lipid biosynthetic process	GenBank	#N/A	#N/A	MaizeGDB_GenBank	#N/A	#N/A	RefSeq_dna	#N/A	#N/A	RefSeq_peptide	#N/A	#N/A	UniGene	#N/A	#N/A	Uniprot/SPTREMBL	#N/A	#N/A	Uniprot/SWISSPROT	#N/A	#N/A
184	GRMZM2G502560	EntrezGene	#N/A	#N/A	GO	#N/A	#N/A	GenBank	#N/A	#N/A	MaizeGDB_GenBank	#N/A	#N/A	RefSeq_dna	#N/A	#N/A	RefSeq_peptide	#N/A	#N/A	UniGene	Zm.145952;Zm.154739;Zm.35645	TSA: Zea mays contig42858, mRNA sequence;TSA: Zea mays contig32298, mRNA sequence;Hypothetical protein LOC100381792	Uniprot/SPTREMBL	C0HIX0	Putative uncharacterized protein	Uniprot/SWISSPROT	#N/A	#N/A
185	GRMZM2G538535	EntrezGene	#N/A	#N/A	GO	#N/A	#N/A	GenBank	#N/A	#N/A	MaizeGDB_GenBank	#N/A	#N/A	RefSeq_dna	#N/A	#N/A	RefSeq_peptide	#N/A	#N/A	UniGene	Zm.132558	Hypothetical protein LOC100275379	Uniprot/SPTREMBL	B6SS52	Putative uncharacterized protein	Uniprot/SWISSPROT	#N/A	#N/A
186	GRMZM5G822180	EntrezGene	100274399	hypothetical protein LOC100274399	GO	GO:0008289;GO:0006869	lipid binding;lipid transport	GenBank	#N/A	#N/A	MaizeGDB_GenBank	#N/A	#N/A	RefSeq_dna	NM_001148759	hypothetical protein LOC100274399 (LOC100274399), mRNA	RefSeq_peptide	NP_001142231	hypothetical protein LOC100274399	UniGene	Zm.10681	Hypothetical protein LOC100274399	Uniprot/SPTREMBL	B4G0Q2	Lipid binding proteinPutative uncharacterized protein ;	Uniprot/SWISSPROT	#N/A	#N/A
187	GRMZM5G827257	EntrezGene	#N/A	#N/A	GO	#N/A	#N/A	GenBank	#N/A	#N/A	MaizeGDB_GenBank	#N/A	#N/A	RefSeq_dna	#N/A	#N/A	RefSeq_peptide	#N/A	#N/A	UniGene	Zm.143999;Zm.157528;Zm.144033	TSA: Zea mays contig58486, mRNA sequence;TSA: Zea mays contig38683, mRNA sequence;TSA: Zea mays contig58263, mRNA sequence	Uniprot/SPTREMBL	#N/A	#N/A	Uniprot/SWISSPROT	#N/A	#N/A
188	GRMZM5G828581	EntrezGene	#N/A	#N/A	GO	#N/A	#N/A	GenBank	#N/A	#N/A	MaizeGDB_GenBank	#N/A	#N/A	RefSeq_dna	#N/A	#N/A	RefSeq_peptide	#N/A	#N/A	UniGene	Zm.79705	Hypothetical protein LOC100193850	Uniprot/SPTREMBL	#N/A	#N/A	Uniprot/SWISSPROT	#N/A	#N/A
189	GRMZM5G830747	#N/A	#N/A	#N/A	#N/A	#N/A	#N/A	#N/A	#N/A	#N/A	#N/A	#N/A	#N/A	#N/A	#N/A	#N/A	#N/A	#N/A	#N/A	#N/A	#N/A	#N/A	#N/A	#N/A	#N/A	#N/A	#N/A	#N/A
190	GRMZM5G839640	EntrezGene	100285467;100280652	protein app1;verprolin	GO	#N/A	#N/A	GenBank	#N/A	#N/A	MaizeGDB_GenBank	#N/A	#N/A	RefSeq_dna	NM_001158360;NM_001153570	protein app1 (LOC100285467), mRNA;verprolin (LOC100280652), mRNA	RefSeq_peptide	NP_001151832;NP_001147042	protein app1 ;verprolin	UniGene	Zm.66702;Zm.142683	Verprolin;TSA: Zea mays contig34275, mRNA sequence	Uniprot/SPTREMBL	B6SK52;B6U565	Verprolin ;Protein app1	Uniprot/SWISSPROT	#N/A	#N/A
191	GRMZM5G853836	EntrezGene	#N/A	#N/A	GO	GO:0005634;GO:0006355;GO:0003700	nucleus;regulation of transcription, DNA-dependent;transcription factor activity	GenBank	#N/A	#N/A	MaizeGDB_GenBank	#N/A	#N/A	RefSeq_dna	#N/A	#N/A	RefSeq_peptide	#N/A	#N/A	UniGene	#N/A	#N/A	Uniprot/SPTREMBL	#N/A	#N/A	Uniprot/SWISSPROT	#N/A	#N/A
192	GRMZM5G858417	EntrezGene	#N/A	#N/A	GO	GO:0016020;GO:0006810;GO:0055085;GO:0005215	membrane;transport;transmembrane transport;transporter activity	GenBank	#N/A	#N/A	MaizeGDB_GenBank	#N/A	#N/A	RefSeq_dna	NM_001149786	hypothetical protein LOC100275787 (LOC100275787), mRNA	RefSeq_peptide	#N/A	#N/A	UniGene	Zm.152950;Zm.38714;Zm.102925	TSA: Zea mays contig00189, mRNA sequence;Hypothetical protein LOC100275787;Transcribed locus, moderately similar to NP_001105384.1 nucleobase-ascorbate transporter LPE1 [Zea mays]	Uniprot/SPTREMBL	#N/A	#N/A	Uniprot/SWISSPROT	#N/A	#N/A
193	GRMZM5G860241	EntrezGene	100282228	dihydroflavonol-4-reductase	GO	GO:0006694;GO:0008152;GO:0003824;GO:0009058;GO:0003854;GO:0044237;GO:0016491;GO:0050662	steroid biosynthetic process;metabolic process;catalytic activity;biosynthetic process;3-beta-hydroxy-delta5-steroid dehydrogenase activity;cellular metabolic process;oxidoreductase activity;coenzyme binding	GenBank	#N/A	#N/A	MaizeGDB_GenBank	#N/A	#N/A	RefSeq_dna	NM_001155140	dihydroflavonol-4-reductase (LOC100282228), mRNA	RefSeq_peptide	NP_001148612	dihydroflavonol-4-reductase	UniGene	Zm.40444	Dihydroflavonol-4-reductase	Uniprot/SPTREMBL	B6T555	Dihydroflavonol-4-reductasePutative uncharacterized protein ;	Uniprot/SWISSPROT	#N/A	#N/A
194	GRMZM5G863076	EntrezGene	100285307	plant integral membrane protein TIGR01569 containing protein	GO	#N/A	#N/A	GenBank	#N/A	#N/A	MaizeGDB_GenBank	#N/A	#N/A	RefSeq_dna	NM_001158200	plant integral membrane protein TIGR01569 containing protein (LOC100285307), mRNA	RefSeq_peptide	NP_001151672	plant integral membrane protein TIGR01569 containing protein	UniGene	Zm.9689	Plant integral membrane protein TIGR01569 containing protein	Uniprot/SPTREMBL	#N/A	#N/A	Uniprot/SWISSPROT	B6U361	UPF0497 membrane protein 4
195	GRMZM5G875732	EntrezGene	100192876	hypothetical protein LOC100192876	GO	GO:0009055;GO:0020037;GO:0005506;GO:0004497;GO:0055114	electron carrier activity;heme binding;iron ion binding;monooxygenase activity;oxidation reduction	GenBank	#N/A	#N/A	MaizeGDB_GenBank	#N/A	#N/A	RefSeq_dna	NM_001138064	hypothetical protein LOC100192876 (LOC100192876), mRNA	RefSeq_peptide	NP_001131536	hypothetical protein LOC100192876	UniGene	Zm.146836;Zm.18522	TSA: Zea mays contig28712, mRNA sequence;Hypothetical protein LOC100192876	Uniprot/SPTREMBL	B6TXE7;B4FCY5	Putative uncharacterized protein ;Putative uncharacterized protein	Uniprot/SWISSPROT	#N/A	#N/A
196	GRMZM5G898668	EntrezGene	100191151	hypothetical protein LOC100191151	GO	GO:0016020	membrane	GenBank	#N/A	#N/A	MaizeGDB_GenBank	#N/A	#N/A	RefSeq_dna	NM_001136587	hypothetical protein LOC100191151 (LOC100191151), mRNA	RefSeq_peptide	NP_001130059	hypothetical protein LOC100191151	UniGene	Zm.99667	Hypothetical protein LOC100191151	Uniprot/SPTREMBL	B4F7T7;B4FL56;B4FWB7	Putative uncharacterized protein ;Putative uncharacterized protein ;Putative uncharacterized protein	Uniprot/SWISSPROT	#N/A	#N/A

## Sheet: Floret 5 DOWN
	gene	EntrezGene	EG_Accession	EG_Description	GeneOntology	GO_Accession	GO_Annotation	GenBank	GB_Accession	GB_Description	MaizeGDB_GenBank	MGB_Accession	MGB_Description	RefSeq_dna	RS_Accession	RS_Description	RefSeq_peptide	RSP_Accession	RSP_Description	UniGene	UG_Accession	UG_Description	Uniprot.SPTREMBL	Trembl_Accession	Trembl_Description	Uniprot.SWISSPROT	SP_Accession	SP_Description
1	AC147602.5_FG004	#N/A	#N/A	#N/A	#N/A	#N/A	#N/A	#N/A	#N/A	#N/A	#N/A	#N/A	#N/A	#N/A	#N/A	#N/A	#N/A	#N/A	#N/A	#N/A	#N/A	#N/A	#N/A	#N/A	#N/A	#N/A	#N/A	#N/A
2	AC194666.2_FG010	#N/A	#N/A	#N/A	#N/A	#N/A	#N/A	#N/A	#N/A	#N/A	#N/A	#N/A	#N/A	#N/A	#N/A	#N/A	#N/A	#N/A	#N/A	#N/A	#N/A	#N/A	#N/A	#N/A	#N/A	#N/A	#N/A	#N/A
3	AC195174.2_FG007	#N/A	#N/A	#N/A	#N/A	#N/A	#N/A	#N/A	#N/A	#N/A	#N/A	#N/A	#N/A	#N/A	#N/A	#N/A	#N/A	#N/A	#N/A	#N/A	#N/A	#N/A	#N/A	#N/A	#N/A	#N/A	#N/A	#N/A
4	AC203862.4_FG001	#N/A	#N/A	#N/A	#N/A	#N/A	#N/A	#N/A	#N/A	#N/A	#N/A	#N/A	#N/A	#N/A	#N/A	#N/A	#N/A	#N/A	#N/A	#N/A	#N/A	#N/A	#N/A	#N/A	#N/A	#N/A	#N/A	#N/A
5	AC203966.5_FG002	#N/A	#N/A	#N/A	#N/A	#N/A	#N/A	#N/A	#N/A	#N/A	#N/A	#N/A	#N/A	#N/A	#N/A	#N/A	#N/A	#N/A	#N/A	#N/A	#N/A	#N/A	#N/A	#N/A	#N/A	#N/A	#N/A	#N/A
6	AC204891.4_FG001	#N/A	#N/A	#N/A	#N/A	#N/A	#N/A	#N/A	#N/A	#N/A	#N/A	#N/A	#N/A	#N/A	#N/A	#N/A	#N/A	#N/A	#N/A	#N/A	#N/A	#N/A	#N/A	#N/A	#N/A	#N/A	#N/A	#N/A
7	AC213612.3_FG001	#N/A	#N/A	#N/A	#N/A	#N/A	#N/A	#N/A	#N/A	#N/A	#N/A	#N/A	#N/A	#N/A	#N/A	#N/A	#N/A	#N/A	#N/A	#N/A	#N/A	#N/A	#N/A	#N/A	#N/A	#N/A	#N/A	#N/A
8	GRMZM2G002286	EntrezGene	100284035	esterase/lipase/thioesterase	GO	#N/A	#N/A	GenBank	#N/A	#N/A	MaizeGDB_GenBank	#N/A	#N/A	RefSeq_dna	NM_001156933	esterase/lipase/thioesterase (LOC100284035), mRNA	RefSeq_peptide	NP_001150405	esterase/lipase/thioesterase	UniGene	Zm.21405	Esterase/lipase/thioesterase	Uniprot/SPTREMBL	B6TPD4	Esterase/lipase/thioesterase	Uniprot/SWISSPROT	#N/A	#N/A
9	GRMZM2G002555	EntrezGene	100281418	protein kinase/ transmembrane receptor protein serine/threonine kinase	GO	GO:0005524;GO:0004674;GO:0004672;GO:0006468	ATP binding;protein serine/threonine kinase activity;protein kinase activity;protein amino acid phosphorylation	GenBank	#N/A	#N/A	MaizeGDB_GenBank	#N/A	#N/A	RefSeq_dna	NM_001154336	protein kinase/ transmembrane receptor protein serine/threonine kinase (LOC100281418), mRNA	RefSeq_peptide	NP_001147808	protein kinase/ transmembrane receptor protein serine/threonine kinase	UniGene	Zm.120206	Protein kinase/ transmembrane receptor protein serine/threonine kinase	Uniprot/SPTREMBL	B6SV77	Protein kinase/ transmembrane receptor protein serine/threonine kinase	Uniprot/SWISSPROT	#N/A	#N/A
10	GRMZM2G004590	EntrezGene	100191326	hypothetical protein LOC100191326	GO	GO:0004765;GO:0005524;GO:0000166;GO:0017111	shikimate kinase activity;ATP binding;nucleotide binding;nucleoside-triphosphatase activity	GenBank	#N/A	#N/A	MaizeGDB_GenBank	#N/A	#N/A	RefSeq_dna	NM_001136760	hypothetical protein LOC100191326 (LOC100191326), mRNA	RefSeq_peptide	NP_001130232	hypothetical protein LOC100191326	UniGene	Zm.141270	TSA: Zea mays contig06307, mRNA sequence	Uniprot/SPTREMBL	B4F8E9	Putative uncharacterized protein	Uniprot/SWISSPROT	#N/A	#N/A
11	GRMZM2G006736	EntrezGene	#N/A	#N/A	GO	GO:0003677;GO:0006355;GO:0016987;GO:0003700;GO:0006352	DNA binding;regulation of transcription, DNA-dependent;sigma factor activity;transcription factor activity;transcription initiation	GenBank	#N/A	#N/A	MaizeGDB_GenBank	AF058708	product:RNA polymerase sigma factor 1	RefSeq_dna	#N/A	#N/A	RefSeq_peptide	#N/A	#N/A	UniGene	Zm.439	RNA polymerase sigma factor 1	Uniprot/SPTREMBL	B4FP19;Q9ZTI3	Putative uncharacterized protein ;RNA polymerase sigma factor 1 Fragment	Uniprot/SWISSPROT	#N/A	#N/A
12	GRMZM2G006762	EntrezGene	#N/A	#N/A	GO	#N/A	#N/A	GenBank	#N/A	#N/A	MaizeGDB_GenBank	#N/A	#N/A	RefSeq_dna	#N/A	#N/A	RefSeq_peptide	#N/A	#N/A	UniGene	Zm.62715	Transcribed locus	Uniprot/SPTREMBL	#N/A	#N/A	Uniprot/SWISSPROT	#N/A	#N/A
13	GRMZM2G009189	EntrezGene	#N/A	#N/A	GO	#N/A	#N/A	GenBank	#N/A	#N/A	MaizeGDB_GenBank	#N/A	#N/A	RefSeq_dna	NM_001174635	hypothetical protein LOC100381844 (LOC100381844), mRNA	RefSeq_peptide	NP_001168106	hypothetical protein LOC100381844	UniGene	Zm.32249	Hypothetical protein LOC100381844	Uniprot/SPTREMBL	#N/A	#N/A	Uniprot/SWISSPROT	#N/A	#N/A
14	GRMZM2G010034	EntrezGene	100277758	hypothetical protein LOC100277758	GO	#N/A	#N/A	GenBank	#N/A	#N/A	MaizeGDB_GenBank	#N/A	#N/A	RefSeq_dna	NM_001151246	hypothetical protein LOC100277758 (LOC100277758), mRNA	RefSeq_peptide	NP_001144718	hypothetical protein LOC100277758	UniGene	Zm.22057	Hypothetical protein LOC100277758	Uniprot/SPTREMBL	B6TZN4	Putative uncharacterized protein	Uniprot/SWISSPROT	#N/A	#N/A
15	GRMZM2G012865	EntrezGene	100382160	hypothetical protein LOC100382160	GO	GO:0009055;GO:0020037;GO:0005506;GO:0004497;GO:0055114	electron carrier activity;heme binding;iron ion binding;monooxygenase activity;oxidation reduction	GenBank	#N/A	#N/A	MaizeGDB_GenBank	#N/A	#N/A	RefSeq_dna	NM_001174920	hypothetical protein LOC100382160 (LOC100382160), mRNA	RefSeq_peptide	NP_001168391	hypothetical protein LOC100382160	UniGene	Zm.41589	Hypothetical protein LOC100382160	Uniprot/SPTREMBL	C0P501	Putative uncharacterized protein	Uniprot/SWISSPROT	#N/A	#N/A
16	GRMZM2G015333	EntrezGene	#N/A	#N/A	GO	#N/A	#N/A	GenBank	#N/A	#N/A	MaizeGDB_GenBank	#N/A	#N/A	RefSeq_dna	#N/A	#N/A	RefSeq_peptide	#N/A	#N/A	UniGene	Zm.131205	Clone 293465 mRNA sequence	Uniprot/SPTREMBL	#N/A	#N/A	Uniprot/SWISSPROT	#N/A	#N/A
17	GRMZM2G020054	EntrezGene	#N/A	#N/A	GO	GO:0003677;GO:0006355;GO:0003700	DNA binding;regulation of transcription, DNA-dependent;transcription factor activity	GenBank	#N/A	#N/A	MaizeGDB_GenBank	#N/A	#N/A	RefSeq_dna	NM_001151735	hypothetical protein LOC100278463 (LOC100278463), mRNA	RefSeq_peptide	NP_001145207	hypothetical protein LOC100278463	UniGene	Zm.22241	Hypothetical protein LOC100278463	Uniprot/SPTREMBL	#N/A	#N/A	Uniprot/SWISSPROT	#N/A	#N/A
18	GRMZM2G020631	EntrezGene	100273138	hypothetical protein LOC100273138	GO	GO:0055114;GO:0016491	oxidation reduction;oxidoreductase activity	GenBank	#N/A	#N/A	MaizeGDB_GenBank	#N/A	#N/A	RefSeq_dna	NM_001147585	hypothetical protein LOC100273138 (LOC100273138), mRNA	RefSeq_peptide	NP_001141057	hypothetical protein LOC100273138	UniGene	Zm.98993	Hypothetical protein LOC100273138	Uniprot/SPTREMBL	B4FT62	Putative uncharacterized protein	Uniprot/SWISSPROT	#N/A	#N/A
19	GRMZM2G023059	#N/A	#N/A	#N/A	#N/A	#N/A	#N/A	#N/A	#N/A	#N/A	#N/A	#N/A	#N/A	#N/A	#N/A	#N/A	#N/A	#N/A	#N/A	#N/A	#N/A	#N/A	#N/A	#N/A	#N/A	#N/A	#N/A	#N/A
20	GRMZM2G025070	EntrezGene	#N/A	#N/A	GO	GO:0016020;GO:0015979;GO:0009654	membrane;photosynthesis;oxygen evolving complex	GenBank	#N/A	#N/A	MaizeGDB_GenBank	#N/A	#N/A	RefSeq_dna	#N/A	#N/A	RefSeq_peptide	#N/A	#N/A	UniGene	#N/A	#N/A	Uniprot/SPTREMBL	#N/A	#N/A	Uniprot/SWISSPROT	#N/A	#N/A
21	GRMZM2G028393	EntrezGene	542408	subtilisin-chymotrypsin inhibitor homolog1	GO	GO:0009611;GO:0004867	response to wounding;serine-type endopeptidase inhibitor activity	GenBank	#N/A	#N/A	MaizeGDB_GenBank	AY104061;X82187	;product:substilin /chymotrypsin-like inhibitor	RefSeq_dna	#N/A	#N/A	RefSeq_peptide	NP_001105449	subtilisin-chymotrypsin inhibitor homolog1	UniGene	Zm.142673	Subtilisin-chymotrypsin inhibitor CI-1B	Uniprot/SPTREMBL	B8QVU0;B6T013;Q2XWZ0;B8QVS8;B8QVT0;Q2XWZ2;Q2XX01;Q2XX03;B8QVM7;B8QVS2;Q2XX00;Q2XWZ6;Q2XWZ4;B8QVU5;B8QVR9;Q42420	Proteinase inhibitor ;Subtilisin-chymotrypsin inhibitor CI-1B ;Protease inhibitorProteinase inhibitor ;;Proteinase inhibitor ;Proteinase inhibitor ;Protease inhibitorProteinase inhibitor ;;Protease inhibitor ;Protease inhibitorProteinase inhibitor ;;Proteinase inhibitor ;Proteinase inhibitor ;Protease inhibitor ;Protease inhibitorProteinase inhibitor ;;Protease inhibitorProteinase inhibitor ;;Pro…	Uniprot/SWISSPROT	#N/A	#N/A
22	GRMZM2G028570	EntrezGene	#N/A	#N/A	GO	GO:0016020;GO:0006810;GO:0055085;GO:0016021;GO:0022891;GO:0005215	membrane;transport;transmembrane transport;integral to membrane;substrate-specific transmembrane transporter activity;transporter activity	GenBank	#N/A	#N/A	MaizeGDB_GenBank	#N/A	#N/A	RefSeq_dna	#N/A	#N/A	RefSeq_peptide	#N/A	#N/A	UniGene	Zm.118279	Transcribed locus, strongly similar to NP_001159053.1 solute carrier family 2, facilitated glucose transporter member 8 [Zea mays]	Uniprot/SPTREMBL	#N/A	#N/A	Uniprot/SWISSPROT	#N/A	#N/A
23	GRMZM2G028821	EntrezGene	#N/A	#N/A	GO	GO:0004364;GO:0008152;GO:0005737	glutathione transferase activity;metabolic process;cytoplasm	GenBank	#N/A	#N/A	MaizeGDB_GenBank	#N/A	#N/A	RefSeq_dna	#N/A	#N/A	RefSeq_peptide	#N/A	#N/A	UniGene	#N/A	#N/A	Uniprot/SPTREMBL	#N/A	#N/A	Uniprot/SWISSPROT	#N/A	#N/A
24	GRMZM2G029536	EntrezGene	100283863	nucleotide binding protein	GO	#N/A	#N/A	GenBank	#N/A	#N/A	MaizeGDB_GenBank	#N/A	#N/A	RefSeq_dna	NM_001156761	nucleotide binding protein (LOC100283863), mRNA	RefSeq_peptide	NP_001150233	nucleotide binding protein	UniGene	Zm.26155	Nucleotide binding protein	Uniprot/SPTREMBL	B6TNZ7;B6TMI4;B4FNA4	Nucleotide binding protein ;Nucleotide binding protein ;Putative uncharacterized protein	Uniprot/SWISSPROT	#N/A	#N/A
25	GRMZM2G029546	EntrezGene	#N/A	#N/A	GO	GO:0031072	heat shock protein binding	GenBank	#N/A	#N/A	MaizeGDB_GenBank	#N/A	#N/A	RefSeq_dna	#N/A	#N/A	RefSeq_peptide	#N/A	#N/A	UniGene	Zm.143393	TSA: Zea mays contig63072, mRNA sequence	Uniprot/SPTREMBL	#N/A	#N/A	Uniprot/SWISSPROT	#N/A	#N/A
26	GRMZM2G030436	EntrezGene	#N/A	#N/A	GO	GO:0016747	transferase activity, transferring acyl groups other than amino-acyl groups	GenBank	#N/A	#N/A	MaizeGDB_GenBank	#N/A	#N/A	RefSeq_dna	#N/A	#N/A	RefSeq_peptide	#N/A	#N/A	UniGene	Zm.39655;Zm.155874;Zm.146949	TSA: Zea mays contig03947, mRNA sequence;TSA: Zea mays contig46348, mRNA sequence;TSA: Zea mays contig28225, mRNA sequence	Uniprot/SPTREMBL	#N/A	#N/A	Uniprot/SWISSPROT	#N/A	#N/A
27	GRMZM2G031364	EntrezGene	#N/A	#N/A	GO	GO:0009055;GO:0020037;GO:0005506;GO:0004497;GO:0055114	electron carrier activity;heme binding;iron ion binding;monooxygenase activity;oxidation reduction	GenBank	#N/A	#N/A	MaizeGDB_GenBank	#N/A	#N/A	RefSeq_dna	#N/A	#N/A	RefSeq_peptide	#N/A	#N/A	UniGene	Zm.151434	TSA: Zea mays contig07534, mRNA sequence	Uniprot/SPTREMBL	#N/A	#N/A	Uniprot/SWISSPROT	#N/A	#N/A
28	GRMZM2G032028	EntrezGene	100278028;100191857	hypothetical protein LOC100278028;hypothetical protein LOC100191857	GO	#N/A	#N/A	GenBank	#N/A	#N/A	MaizeGDB_GenBank	#N/A	#N/A	RefSeq_dna	NM_001137281;NM_001151440	hypothetical protein LOC100191857 (LOC100191857), mRNA;hypothetical protein LOC100278028 (LOC100278028), mRNA	RefSeq_peptide	NP_001130753;NP_001144912	hypothetical protein LOC100191857 ;hypothetical protein LOC100278028	UniGene	Zm.154716;Zm.1528;Zm.142835;Zm.145488	TSA: Zea mays contig32403, mRNA sequence;Hypothetical protein LOC100191857;TSA: Zea mays contig56191, mRNA sequence;TSA: Zea mays contig46899, mRNA sequence	Uniprot/SPTREMBL	B6U357;B4FAF2	Putative uncharacterized protein ;Putative uncharacterized protein	Uniprot/SWISSPROT	#N/A	#N/A
29	GRMZM2G032562	EntrezGene	100282249	SKP1-like protein 1B	GO	GO:0006511;GO:0005515	ubiquitin-dependent protein catabolic process;protein binding	GenBank	#N/A	#N/A	MaizeGDB_GenBank	#N/A	#N/A	RefSeq_dna	NM_001155161	SKP1-like protein 1B (LOC100282249), mRNA	RefSeq_peptide	NP_001148633	SKP1-like protein 1B	UniGene	Zm.137922;Zm.14723	Clone 312162 mRNA sequence;SKP1-like protein 1B	Uniprot/SPTREMBL	B6TG56;B6T5D3	SKP1-like protein 1A ;SKP1-like protein 1B	Uniprot/SWISSPROT	#N/A	#N/A
30	GRMZM2G041961	EntrezGene	100283978	lichenase-2	GO	GO:0016774;GO:0016310;GO:0004553;GO:0008152;GO:0016301;GO:0005975;GO:0005622	phosphotransferase activity, carboxyl group as acceptor;phosphorylation;hydrolase activity, hydrolyzing O-glycosyl compounds;metabolic process;kinase activity;carbohydrate metabolic process;intracellular	GenBank	#N/A	#N/A	MaizeGDB_GenBank	#N/A	#N/A	RefSeq_dna	NM_001156876	lichenase-2 (LOC100283978), mRNA	RefSeq_peptide	NP_001150348	lichenase-2	UniGene	Zm.124896	Lichenase-2	Uniprot/SPTREMBL	B6TNS8	Lichenase-2	Uniprot/SWISSPROT	#N/A	#N/A
31	GRMZM2G042733	EntrezGene	#N/A	#N/A	GO	#N/A	#N/A	GenBank	#N/A	#N/A	MaizeGDB_GenBank	#N/A	#N/A	RefSeq_dna	#N/A	#N/A	RefSeq_peptide	#N/A	#N/A	UniGene	Zm.133880	Transcribed locus, moderately similar to XP_002459546.1 hypothetical protein SORBIDRAFT_02g006390 [Sorghum bicolor]	Uniprot/SPTREMBL	#N/A	#N/A	Uniprot/SWISSPROT	#N/A	#N/A
32	GRMZM2G042756	EntrezGene	100281239	dehydration-responsive element-binding protein 1D	GO	GO:0003677;GO:0006355;GO:0003700	DNA binding;regulation of transcription, DNA-dependent;transcription factor activity	GenBank	#N/A	#N/A	MaizeGDB_GenBank	#N/A	#N/A	RefSeq_dna	NM_001154158	dehydration-responsive element-binding protein 1D (LOC100281239), mRNA	RefSeq_peptide	NP_001147630	dehydration-responsive element-binding protein 1D	UniGene	Zm.1524	Dehydration-responsive element-binding protein 1D	Uniprot/SPTREMBL	B6STH9	Dehydration-responsive element-binding protein 1D	Uniprot/SWISSPROT	#N/A	#N/A
33	GRMZM2G044481	EntrezGene	#N/A	#N/A	GO	GO:0000287;GO:0016829;GO:0008152	magnesium ion binding;lyase activity;metabolic process	GenBank	#N/A	#N/A	MaizeGDB_GenBank	#N/A	#N/A	RefSeq_dna	#N/A	#N/A	RefSeq_peptide	#N/A	#N/A	UniGene	#N/A	#N/A	Uniprot/SPTREMBL	B8A243	Putative uncharacterized protein	Uniprot/SWISSPROT	#N/A	#N/A
34	GRMZM2G047292	#N/A	#N/A	#N/A	#N/A	#N/A	#N/A	#N/A	#N/A	#N/A	#N/A	#N/A	#N/A	#N/A	#N/A	#N/A	#N/A	#N/A	#N/A	#N/A	#N/A	#N/A	#N/A	#N/A	#N/A	#N/A	#N/A	#N/A
35	GRMZM2G049372	EntrezGene	#N/A	#N/A	GO	GO:0016020;GO:0006810;GO:0055085;GO:0045227;GO:0016021;GO:0022891;GO:0005215	membrane;transport;transmembrane transport;capsule polysaccharide biosynthetic process;integral to membrane;substrate-specific transmembrane transporter activity;transporter activity	GenBank	#N/A	#N/A	MaizeGDB_GenBank	#N/A	#N/A	RefSeq_dna	#N/A	#N/A	RefSeq_peptide	#N/A	#N/A	UniGene	#N/A	#N/A	Uniprot/SPTREMBL	#N/A	#N/A	Uniprot/SWISSPROT	#N/A	#N/A
36	GRMZM2G051338	EntrezGene	100127524	LOC100127524	GO	#N/A	#N/A	GenBank	EU241930	product:ZCN15	MaizeGDB_GenBank	#N/A	#N/A	RefSeq_dna	NM_001112781	LOC100127524 (cl846_1), mRNA	RefSeq_peptide	NP_001106252	LOC100127524	UniGene	#N/A	#N/A	Uniprot/SPTREMBL	A8WES6	ZCN15	Uniprot/SWISSPROT	#N/A	#N/A
37	GRMZM2G054936	EntrezGene	#N/A	#N/A	GO	GO:0004437	inositol or phosphatidylinositol phosphatase activity	GenBank	#N/A	#N/A	MaizeGDB_GenBank	#N/A	#N/A	RefSeq_dna	#N/A	#N/A	RefSeq_peptide	#N/A	#N/A	UniGene	Zm.146206	TSA: Zea mays contig41309, mRNA sequence	Uniprot/SPTREMBL	#N/A	#N/A	Uniprot/SWISSPROT	#N/A	#N/A
38	GRMZM2G056329	EntrezGene	100382201	hypothetical protein LOC100382201	GO	GO:0005524	ATP binding	GenBank	#N/A	#N/A	MaizeGDB_GenBank	#N/A	#N/A	RefSeq_dna	NM_001174960	hypothetical protein LOC100382201 (LOC100382201), mRNA	RefSeq_peptide	NP_001168431	hypothetical protein LOC100382201	UniGene	Zm.140466	Hypothetical protein LOC100382201	Uniprot/SPTREMBL	C0P5E5	Putative uncharacterized protein	Uniprot/SWISSPROT	#N/A	#N/A
39	GRMZM2G057672	#N/A	#N/A	#N/A	#N/A	#N/A	#N/A	#N/A	#N/A	#N/A	#N/A	#N/A	#N/A	#N/A	#N/A	#N/A	#N/A	#N/A	#N/A	#N/A	#N/A	#N/A	#N/A	#N/A	#N/A	#N/A	#N/A	#N/A
40	GRMZM2G058173	EntrezGene	100285459	undecaprenyl pyrophosphate synthetase	GO	GO:0016765	transferase activity, transferring alkyl or aryl (other than methyl) groups	GenBank	#N/A	#N/A	MaizeGDB_GenBank	#N/A	#N/A	RefSeq_dna	NM_001158352	undecaprenyl pyrophosphate synthetase (LOC100285459), mRNA	RefSeq_peptide	NP_001151824	undecaprenyl pyrophosphate synthetase	UniGene	Zm.131465	Undecaprenyl pyrophosphate synthetase	Uniprot/SPTREMBL	B6U538	Undecaprenyl pyrophosphate synthetase	Uniprot/SWISSPROT	#N/A	#N/A
41	GRMZM2G058518	EntrezGene	100282443	ANAC010	GO	GO:0003677;GO:0045449	DNA binding;regulation of transcription	GenBank	#N/A	#N/A	MaizeGDB_GenBank	#N/A	#N/A	RefSeq_dna	NM_001155354	ANAC010 (LOC100282443), mRNA	RefSeq_peptide	NP_001148826	ANAC010	UniGene	Zm.36293;Zm.150819	ANAC010;TSA: Zea mays contig10466, mRNA sequence	Uniprot/SPTREMBL	B6T7F9	ANAC010Putative uncharacterized protein ;	Uniprot/SWISSPROT	#N/A	#N/A
42	GRMZM2G062396	EntrezGene	542712;100191369	flavanone 3-hydroxylase1;LOC100191369	GO	GO:0005506;GO:0055114;GO:0016491	iron ion binding;oxidation reduction;oxidoreductase activity	GenBank	ZMFHT	product:flavanone 3-beta-hydroxylase	MaizeGDB_GenBank	#N/A	#N/A	RefSeq_dna	NM_001112225;NM_001136803	flavanone 3-hydroxylase1 (fht1), mRNA;LOC100191369 (TIDP2907), mRNA	RefSeq_peptide	NP_001105695;NP_001130275	flavanone 3-hydroxylase1 ;hypothetical protein LOC100191369	UniGene	Zm.95936;Zm.29411	Flavanone 3-hydroxylase1;LOC100191369	Uniprot/SPTREMBL	Q43262;B4F8K3;B6TMV8	Flavanone 3-beta-hydroxylase (EC 1.14.11.9);Putative uncharacterized protein ;Naringenin,2-oxoglutarate 3-dioxygenase	Uniprot/SWISSPROT	#N/A	#N/A
43	GRMZM2G067908	EntrezGene	#N/A	#N/A	GO	#N/A	#N/A	GenBank	#N/A	#N/A	MaizeGDB_GenBank	#N/A	#N/A	RefSeq_dna	NM_001176195	hypothetical protein LOC100383547 (LOC100383547), mRNA	RefSeq_peptide	#N/A	#N/A	UniGene	Zm.148755;Zm.80762	TSA: Zea mays contig20066, mRNA sequence;Hypothetical protein LOC100383547	Uniprot/SPTREMBL	#N/A	#N/A	Uniprot/SWISSPROT	#N/A	#N/A
44	GRMZM2G068967	EntrezGene	100281295	ethylene-responsive transcription factor 4	GO	GO:0003677;GO:0006355;GO:0003700	DNA binding;regulation of transcription, DNA-dependent;transcription factor activity	GenBank	#N/A	#N/A	MaizeGDB_GenBank	#N/A	#N/A	RefSeq_dna	NM_001154213	ethylene-responsive transcription factor 4 (LOC100281295), mRNA	RefSeq_peptide	NP_001147685	ethylene-responsive transcription factor 4	UniGene	Zm.101306	Ethylene-responsive transcription factor 4	Uniprot/SPTREMBL	C4J4G2;B6SU49	Putative uncharacterized protein ;Ethylene-responsive transcription factor 4	Uniprot/SWISSPROT	#N/A	#N/A
45	GRMZM2G069146	EntrezGene	#N/A	#N/A	GO	GO:0003677;GO:0006355;GO:0003700	DNA binding;regulation of transcription, DNA-dependent;transcription factor activity	GenBank	#N/A	#N/A	MaizeGDB_GenBank	#N/A	#N/A	RefSeq_dna	#N/A	#N/A	RefSeq_peptide	#N/A	#N/A	UniGene	#N/A	#N/A	Uniprot/SPTREMBL	#N/A	#N/A	Uniprot/SWISSPROT	#N/A	#N/A
46	GRMZM2G070011	EntrezGene	100274134	LOC100274134	GO	GO:0008234;GO:0006508;GO:0004197	cysteine-type peptidase activity;proteolysis;cysteine-type endopeptidase activity	GenBank	#N/A	#N/A	MaizeGDB_GenBank	#N/A	#N/A	RefSeq_dna	NM_001148512	LOC100274134 (AY110253), mRNA	RefSeq_peptide	NP_001141984	hypothetical protein LOC100274134	UniGene	#N/A	#N/A	Uniprot/SPTREMBL	B6TG95;B4FZ79	Vignain ;Putative uncharacterized protein	Uniprot/SWISSPROT	#N/A	#N/A
47	GRMZM2G074742	EntrezGene	#N/A	#N/A	GO	GO:0005634;GO:0045449	nucleus;regulation of transcription	GenBank	#N/A	#N/A	MaizeGDB_GenBank	#N/A	#N/A	RefSeq_dna	#N/A	#N/A	RefSeq_peptide	#N/A	#N/A	UniGene	#N/A	#N/A	Uniprot/SPTREMBL	#N/A	#N/A	Uniprot/SWISSPROT	#N/A	#N/A
48	GRMZM2G078959	EntrezGene	100277148	LOC100277148	GO	#N/A	#N/A	GenBank	#N/A	#N/A	MaizeGDB_GenBank	#N/A	#N/A	RefSeq_dna	NM_001150799	LOC100277148 (IDP2141), mRNA	RefSeq_peptide	NP_001144271	hypothetical protein LOC100277148	UniGene	Zm.154939	TSA: Zea mays contig31556, mRNA sequence	Uniprot/SPTREMBL	B6TPY4	Putative uncharacterized protein	Uniprot/SWISSPROT	#N/A	#N/A
49	GRMZM2G081843	EntrezGene	542014	plasma membrane intrinsic protein1	GO	GO:0016020;GO:0006810;GO:0055085;GO:0016021;GO:0005215	membrane;transport;transmembrane transport;integral to membrane;transporter activity	GenBank	AF326489	product:plasma membrane integral protein ZmPIP1-5	MaizeGDB_GenBank	AY107675;AF326489	;product:plasma membrane integral protein ZmPIP1-5	RefSeq_dna	NM_001111661	plasma membrane intrinsic protein1 (pip1e), mRNA	RefSeq_peptide	NP_001105131	aquaporin PIP1-5	UniGene	Zm.94737	Plasma membrane intrinsic protein1	Uniprot/SPTREMBL	B4F7S3	Putative uncharacterized protein	Uniprot/SWISSPROT	Q9AR14	Aquaporin PIP1-5 (Plasma membrane intrinsic protein 1-5)(ZmPIP1-5)(ZmPIP1;5)(ZmPIP1-5b)
50	GRMZM2G082385	EntrezGene	#N/A	#N/A	GO	GO:0006810;GO:0055085;GO:0005524;GO:0000166;GO:0042626;GO:0017111;GO:0016021;GO:0016887	transport;transmembrane transport;ATP binding;nucleotide binding;ATPase activity, coupled to transmembrane movement of substances;nucleoside-triphosphatase activity;integral to membrane;ATPase activity	GenBank	#N/A	#N/A	MaizeGDB_GenBank	#N/A	#N/A	RefSeq_dna	#N/A	#N/A	RefSeq_peptide	#N/A	#N/A	UniGene	#N/A	#N/A	Uniprot/SPTREMBL	#N/A	#N/A	Uniprot/SWISSPROT	#N/A	#N/A
51	GRMZM2G083841	EntrezGene	100191762;542372	hypothetical protein LOC100191762;phosphoenolpyruvate carboxylase1	GO	GO:0006099;GO:0015977;GO:0008964;GO:0003824	tricarboxylic acid cycle;carbon fixation;phosphoenolpyruvate carboxylase activity;catalytic activity	GenBank	FJ415327;NM_001111948	product:phosphoenolpyruvate carboxylase;product:phosphoenolpyruvate carboxylase1	MaizeGDB_GenBank	AY103747		RefSeq_dna	NM_001161348;NM_001111948	hypothetical protein LOC100191762 (LOC100191762), mRNA;phosphoenolpyruvate carboxylase1 (pep1), mRNA	RefSeq_peptide	NP_001154820;NP_001105418	hypothetical protein LOC100191762 ;phosphoenolpyruvate carboxylase 1	UniGene	Zm.137741;Zm.2433	Hypothetical protein LOC100191762;Phosphoenolpyruvate carboxylase1	Uniprot/SPTREMBL	Q3LR52;C0LFZ3;C0LFX7;Q84KR7;Q43267;B4FAP2;C0LFX9;C0LFT6;Q41197;B4FA25;B7ZXA3;C0LFY7;B4FUJ8;B8XPZ2;C0LFU3;C0LFX0;C0LFW9;C0LFW5;C0LFT9;C0LFY3	Phosphoenolpyruvate carboxylase Fragment ;Phosphoenolpyruvate carboxylase Fragment ;Phosphoenolpyruvate carboxylase Fragment ;Phosphoenolpyruvate carboxylase (EC 4.1.1.31);PEP carboxylasePutative uncharacterized protein ;;Putative uncharacterized protein ;Phosphoenolpyruvate carboxylase Fragment ;Phosphoenolpyruvate carboxylase Fragment ;Phosphoenolpyruvate carboxylase Fragment ;Putative uncharac…	Uniprot/SWISSPROT	P04711	Phosphoenolpyruvate carboxylase 1 (PEPCase 1)(PEPC 1)(EC 4.1.1.31)
52	GRMZM2G085019	EntrezGene	542233	NADP malic enzyme3	GO	GO:0046872;GO:0016616;GO:0004470;GO:0051287;GO:0055114;GO:0016491;GO:0006108	metal ion binding;oxidoreductase activity, acting on the CH-OH group of donors, NAD or NADP as acceptor;malic enzyme activity;NAD or NADH binding;oxidation reduction;oxidoreductase activity;malate metabolic process	GenBank	MZENDMEX;AY271262	product:Me1 mRNA;product:NADP-malic enzyme	MaizeGDB_GenBank	#N/A	#N/A	RefSeq_dna	NM_001111843	NADP malic enzyme3 (me3), mRNA	RefSeq_peptide	NP_001105313	NADP-dependent malic enzyme, chloroplastic precursor	UniGene	Zm.15	NADP malic enzyme3	Uniprot/SPTREMBL	Q5H744;B4F8P6;Q84LP6	NADP-malic enzyme Fragment ;Malic enzyme ;Malic enzyme	Uniprot/SWISSPROT	P16243	NADP-dependent malic enzyme, chloroplastic Precursor (NADP-ME)(EC 1.1.1.40)
53	GRMZM2G085260	EntrezGene	100282997	desiccation-related protein PCC13-62	GO	#N/A	#N/A	GenBank	#N/A	#N/A	MaizeGDB_GenBank	#N/A	#N/A	RefSeq_dna	NM_001155901	desiccation-related protein PCC13-62 (LOC100282997), mRNA	RefSeq_peptide	NP_001149373	desiccation-related protein PCC13-62	UniGene	Zm.101543;Zm.12987	Transcribed locus, moderately similar to NP_001149373.1 desiccation-related protein PCC13-62 [Zea mays];Desiccation-related protein PCC13-62	Uniprot/SPTREMBL	C0PGE9;B4G1G1	Putative uncharacterized protein ;Desiccation-related protein PCC13-62Putative uncharacterized protein ;	Uniprot/SWISSPROT	#N/A	#N/A
54	GRMZM2G085924	EntrezGene	100127014	herbicide safener binding protein1	GO	GO:0008171;GO:0008168;GO:0046983	O-methyltransferase activity;methyltransferase activity;protein dimerization activity	GenBank	AF033496	product:herbicide safener binding protein	MaizeGDB_GenBank	#N/A	#N/A	RefSeq_dna	NM_001112606	herbicide safener binding protein1 (hsbp1), mRNA	RefSeq_peptide	NP_001106076	herbicide safener binding protein1	UniGene	Zm.84661	Herbicide safener binding protein1	Uniprot/SPTREMBL	O49010;B6UD26	Herbicide safener binding proteinPutative uncharacterized protein ;;O-methyltransferase ZRP4	Uniprot/SWISSPROT	#N/A	#N/A
55	GRMZM2G089698	EntrezGene	100284063	LOC100284063	GO	GO:0016747	transferase activity, transferring acyl groups other than amino-acyl groups	GenBank	#N/A	#N/A	MaizeGDB_GenBank	#N/A	#N/A	RefSeq_dna	NM_001156961	LOC100284063 (pco096884), mRNA	RefSeq_peptide	NP_001150433	LOC100284063	UniGene	Zm.28547	LOC100284063	Uniprot/SPTREMBL	B6TPP6	Anthranilate N-benzoyltransferase protein 1	Uniprot/SWISSPROT	#N/A	#N/A
56	GRMZM2G089995	EntrezGene	100280806;100304148	ethylene-responsive transcription factor 4;ethylene-responsive transcription factor 4	GO	GO:0003677;GO:0006355;GO:0003700	DNA binding;regulation of transcription, DNA-dependent;transcription factor activity	GenBank	#N/A	#N/A	MaizeGDB_GenBank	#N/A	#N/A	RefSeq_dna	NM_001153726;NM_001165619	ethylene-responsive transcription factor 4 (LOC100280806), mRNA;ethylene-responsive transcription factor 4 (LOC100304148), mRNA	RefSeq_peptide	NP_001147198;NP_001159091	ethylene-responsive transcription factor 4 ;ethylene-responsive transcription factor 4	UniGene	Zm.21746;Zm.144567;Zm.139536;Zm.145843	Ethylene-responsive transcription factor 4;TSA: Zea mays contig54196, mRNA sequence;Ethylene-responsive transcription factor 4;TSA: Zea mays contig44147, mRNA sequence	Uniprot/SPTREMBL	B6UDS3;B6TYT8;B6SME2	Ethylene-responsive transcription factor 4 ;Ethylene-responsive transcription factor 4 ;Ethylene-responsive transcription factor 4	Uniprot/SWISSPROT	#N/A	#N/A
57	GRMZM2G093173	EntrezGene	#N/A	#N/A	GO	GO:0016020	membrane	GenBank	#N/A	#N/A	MaizeGDB_GenBank	#N/A	#N/A	RefSeq_dna	#N/A	#N/A	RefSeq_peptide	#N/A	#N/A	UniGene	#N/A	#N/A	Uniprot/SPTREMBL	#N/A	#N/A	Uniprot/SWISSPROT	#N/A	#N/A
58	GRMZM2G095244	#N/A	#N/A	#N/A	#N/A	#N/A	#N/A	#N/A	#N/A	#N/A	#N/A	#N/A	#N/A	#N/A	#N/A	#N/A	#N/A	#N/A	#N/A	#N/A	#N/A	#N/A	#N/A	#N/A	#N/A	#N/A	#N/A	#N/A
59	GRMZM2G096683	EntrezGene	#N/A	#N/A	GO	GO:0016020;GO:0015904;GO:0006810;GO:0055085;GO:0015520;GO:0046677;GO:0016021;GO:0005215;GO:0022891	membrane;tetracycline transport;transport;transmembrane transport;tetracycline:hydrogen antiporter activity;response to antibiotic;integral to membrane;transporter activity;substrate-specific transmembrane transporter activity	GenBank	#N/A	#N/A	MaizeGDB_GenBank	#N/A	#N/A	RefSeq_dna	#N/A	#N/A	RefSeq_peptide	#N/A	#N/A	UniGene	Zm.64930	Transcribed locus, strongly similar to XP_002467638.1 hypothetical protein SORBIDRAFT_01g031360 [Sorghum bicolor]	Uniprot/SPTREMBL	#N/A	#N/A	Uniprot/SWISSPROT	#N/A	#N/A
60	GRMZM2G099285	EntrezGene	100278273	hypothetical protein LOC100278273	GO	#N/A	#N/A	GenBank	#N/A	#N/A	MaizeGDB_GenBank	#N/A	#N/A	RefSeq_dna	NM_001151601	hypothetical protein LOC100278273 (LOC100278273), mRNA	RefSeq_peptide	NP_001145073	hypothetical protein LOC100278273	UniGene	Zm.124334;Zm.46803	Clone 350945 mRNA sequence;Hypothetical protein LOC100278273	Uniprot/SPTREMBL	B6U625	Putative uncharacterized protein	Uniprot/SWISSPROT	#N/A	#N/A
61	GRMZM2G100492	#N/A	#N/A	#N/A	#N/A	#N/A	#N/A	#N/A	#N/A	#N/A	#N/A	#N/A	#N/A	#N/A	#N/A	#N/A	#N/A	#N/A	#N/A	#N/A	#N/A	#N/A	#N/A	#N/A	#N/A	#N/A	#N/A	#N/A
62	GRMZM2G101142	EntrezGene	#N/A	#N/A	GO	GO:0050825;GO:0050826;GO:0042309	ice binding;response to freezing;homoiothermy	GenBank	#N/A	#N/A	MaizeGDB_GenBank	#N/A	#N/A	RefSeq_dna	#N/A	#N/A	RefSeq_peptide	#N/A	#N/A	UniGene	#N/A	#N/A	Uniprot/SPTREMBL	#N/A	#N/A	Uniprot/SWISSPROT	#N/A	#N/A
63	GRMZM2G101393	EntrezGene	100278380	hypothetical protein LOC100278380	GO	#N/A	#N/A	GenBank	#N/A	#N/A	MaizeGDB_GenBank	#N/A	#N/A	RefSeq_dna	NM_001151677	hypothetical protein LOC100278380 (LOC100278380), mRNA	RefSeq_peptide	NP_001145149	hypothetical protein LOC100278380	UniGene	Zm.28215	Hypothetical protein LOC100278380	Uniprot/SPTREMBL	B6U7T9	Putative uncharacterized protein	Uniprot/SWISSPROT	#N/A	#N/A
64	GRMZM2G103666	EntrezGene	100127522	LOC100127522	GO	#N/A	#N/A	GenBank	EU241928	product:ZCN12	MaizeGDB_GenBank	#N/A	#N/A	RefSeq_dna	NM_001112779	LOC100127522 (gpm811), mRNA	RefSeq_peptide	NP_001106250	LOC100127522	UniGene	Zm.103217	LOC100127522	Uniprot/SPTREMBL	A8WES4	ZCN12	Uniprot/SWISSPROT	#N/A	#N/A
65	GRMZM2G104226	EntrezGene	#N/A	#N/A	GO	GO:0016788;GO:0006629	hydrolase activity, acting on ester bonds;lipid metabolic process	GenBank	#N/A	#N/A	MaizeGDB_GenBank	#N/A	#N/A	RefSeq_dna	#N/A	#N/A	RefSeq_peptide	#N/A	#N/A	UniGene	Zm.36272;Zm.137198	Transcribed locus, strongly similar to XP_002456053.1 hypothetical protein SORBIDRAFT_03g029590 [Sorghum bicolor];Clone 503941 mRNA sequence	Uniprot/SPTREMBL	#N/A	#N/A	Uniprot/SWISSPROT	#N/A	#N/A
66	GRMZM2G105189	EntrezGene	100281066	anther-specific proline-rich protein APG	GO	GO:0016788;GO:0006629	hydrolase activity, acting on ester bonds;lipid metabolic process	GenBank	#N/A	#N/A	MaizeGDB_GenBank	#N/A	#N/A	RefSeq_dna	NM_001153985	anther-specific proline-rich protein APG (LOC100281066), mRNA	RefSeq_peptide	NP_001147457	anther-specific proline-rich protein APG	UniGene	Zm.79817	Anther-specific proline-rich protein APG	Uniprot/SPTREMBL	B6SRX6	Anther-specific proline-rich protein APGPutative uncharacterized protein ;	Uniprot/SWISSPROT	#N/A	#N/A
67	GRMZM2G108135	EntrezGene	100283760	acyl-CoA thioesterase/ catalytic/ hydrolase, acting on ester bonds	GO	#N/A	#N/A	GenBank	#N/A	#N/A	MaizeGDB_GenBank	#N/A	#N/A	RefSeq_dna	NM_001156659	acyl-CoA thioesterase/ catalytic/ hydrolase, acting on ester bonds (LOC100283760), mRNA	RefSeq_peptide	NP_001150131	acyl-CoA thioesterase/ catalytic/ hydrolase, acting on ester bonds	UniGene	Zm.8870	Acyl-CoA thioesterase/ catalytic/ hydrolase, acting on ester bonds	Uniprot/SPTREMBL	B6TLJ7;C0P6T7	Acyl-CoA thioesterase/ catalytic/ hydrolase, acting on ester bonds ;Putative uncharacterized protein	Uniprot/SWISSPROT	#N/A	#N/A
68	GRMZM2G111501	EntrezGene	#N/A	#N/A	GO	GO:0006457;GO:0051082;GO:0031072	protein folding;unfolded protein binding;heat shock protein binding	GenBank	#N/A	#N/A	MaizeGDB_GenBank	#N/A	#N/A	RefSeq_dna	#N/A	#N/A	RefSeq_peptide	#N/A	#N/A	UniGene	Zm.122705	Clone 291962 mRNA sequence	Uniprot/SPTREMBL	#N/A	#N/A	Uniprot/SWISSPROT	#N/A	#N/A
69	GRMZM2G114588	EntrezGene	#N/A	#N/A	GO	#N/A	#N/A	GenBank	#N/A	#N/A	MaizeGDB_GenBank	#N/A	#N/A	RefSeq_dna	#N/A	#N/A	RefSeq_peptide	#N/A	#N/A	UniGene	Zm.147549	TSA: Zea mays contig25652, mRNA sequence	Uniprot/SPTREMBL	#N/A	#N/A	Uniprot/SWISSPROT	#N/A	#N/A
70	GRMZM2G114801	EntrezGene	100194230	hypothetical protein LOC100194230	GO	#N/A	#N/A	GenBank	#N/A	#N/A	MaizeGDB_GenBank	#N/A	#N/A	RefSeq_dna	NM_001139271	hypothetical protein LOC100194230 (LOC100194230), mRNA	RefSeq_peptide	NP_001132743	hypothetical protein LOC100194230	UniGene	Zm.22749;Zm.120662	Hypothetical protein LOC100194230;Transcribed locus	Uniprot/SPTREMBL	B4FHY3	Putative uncharacterized protein	Uniprot/SWISSPROT	#N/A	#N/A
71	GRMZM2G114841	EntrezGene	#N/A	#N/A	GO	#N/A	#N/A	GenBank	#N/A	#N/A	MaizeGDB_GenBank	#N/A	#N/A	RefSeq_dna	#N/A	#N/A	RefSeq_peptide	#N/A	#N/A	UniGene	Zm.12538	Full-length cDNA clone ZM_BFb0370H23	Uniprot/SPTREMBL	#N/A	#N/A	Uniprot/SWISSPROT	#N/A	#N/A
72	GRMZM2G117706	EntrezGene	100191769	LOC100191769	GO	GO:0006979;GO:0020037;GO:0004601;GO:0005576;GO:0055114	response to oxidative stress;heme binding;peroxidase activity;extracellular region;oxidation reduction	GenBank	#N/A	#N/A	MaizeGDB_GenBank	#N/A	#N/A	RefSeq_dna	NM_001137194	LOC100191769 (gpm853), mRNA	RefSeq_peptide	NP_001130666	hypothetical protein LOC100191769	UniGene	Zm.39078	LOC100191769	Uniprot/SPTREMBL	B4FA32	Putative uncharacterized protein	Uniprot/SWISSPROT	#N/A	#N/A
73	GRMZM2G118610	EntrezGene	100281336	LOC100281336	GO	GO:0008270;GO:0055114;GO:0016491	zinc ion binding;oxidation reduction;oxidoreductase activity	GenBank	#N/A	#N/A	MaizeGDB_GenBank	#N/A	#N/A	RefSeq_dna	NM_001154254	LOC100281336 (cl4921_1), mRNA	RefSeq_peptide	NP_001147726	LOC100281336	UniGene	#N/A	#N/A	Uniprot/SPTREMBL	B6SUG7	Mannitol dehydrogenase	Uniprot/SWISSPROT	#N/A	#N/A
74	GRMZM2G122039	EntrezGene	#N/A	#N/A	GO	GO:0008121;GO:0006122	ubiquinol-cytochrome-c reductase activity;mitochondrial electron transport, ubiquinol to cytochrome c	GenBank	#N/A	#N/A	MaizeGDB_GenBank	#N/A	#N/A	RefSeq_dna	#N/A	#N/A	RefSeq_peptide	#N/A	#N/A	UniGene	#N/A	#N/A	Uniprot/SPTREMBL	#N/A	#N/A	Uniprot/SWISSPROT	#N/A	#N/A
75	GRMZM2G125704	EntrezGene	100281611	calcium-dependent protein kinase substrate protein	GO	#N/A	#N/A	GenBank	#N/A	#N/A	MaizeGDB_GenBank	#N/A	#N/A	RefSeq_dna	NM_001154530	calcium-dependent protein kinase substrate protein (LOC100281611), mRNA	RefSeq_peptide	NP_001148002	calcium-dependent protein kinase substrate protein	UniGene	Zm.126325	Calcium-dependent protein kinase substrate protein	Uniprot/SPTREMBL	B6SWX9	Calcium-dependent protein kinase substrate protein	Uniprot/SWISSPROT	#N/A	#N/A
76	GRMZM2G127294	EntrezGene	#N/A	#N/A	GO	GO:0016020;GO:0006865	membrane;amino acid transport	GenBank	#N/A	#N/A	MaizeGDB_GenBank	#N/A	#N/A	RefSeq_dna	#N/A	#N/A	RefSeq_peptide	#N/A	#N/A	UniGene	#N/A	#N/A	Uniprot/SPTREMBL	#N/A	#N/A	Uniprot/SWISSPROT	#N/A	#N/A
77	GRMZM2G129860	EntrezGene	100272761	hypothetical protein LOC100272761	GO	GO:0009055;GO:0020037;GO:0005506;GO:0004497;GO:0055114	electron carrier activity;heme binding;iron ion binding;monooxygenase activity;oxidation reduction	GenBank	#N/A	#N/A	MaizeGDB_GenBank	AY072296	product:cytochrome P450 monooxygenase CYP72A5	RefSeq_dna	NM_001147214	hypothetical protein LOC100272761 (LOC100272761), mRNA	RefSeq_peptide	NP_001140686	hypothetical protein LOC100272761	UniGene	Zm.47577;Zm.84906	Transcribed locus;Hypothetical protein LOC100272761	Uniprot/SPTREMBL	Q8LGM8;Q8VYB0	Cytochrome P450 monooxygenase CYP72A5Putative uncharacterized protein ;;Cytochrome P450 monooxygenase CYP72A5 Fragment	Uniprot/SWISSPROT	#N/A	#N/A
78	GRMZM2G131281	EntrezGene	#N/A	#N/A	GO	GO:0003677;GO:0006355;GO:0003700	DNA binding;regulation of transcription, DNA-dependent;transcription factor activity	GenBank	#N/A	#N/A	MaizeGDB_GenBank	#N/A	#N/A	RefSeq_dna	#N/A	#N/A	RefSeq_peptide	#N/A	#N/A	UniGene	Zm.22483;Zm.145677	TSA: Zea mays contig13789, mRNA sequence;TSA: Zea mays contig45478, mRNA sequence	Uniprot/SPTREMBL	#N/A	#N/A	Uniprot/SWISSPROT	#N/A	#N/A
79	GRMZM2G132093	EntrezGene	#N/A	#N/A	GO	#N/A	#N/A	GenBank	#N/A	#N/A	MaizeGDB_GenBank	#N/A	#N/A	RefSeq_dna	#N/A	#N/A	RefSeq_peptide	#N/A	#N/A	UniGene	Zm.17839	Glutathione S-transferase2	Uniprot/SPTREMBL	C4J4L6	Putative uncharacterized protein	Uniprot/SWISSPROT	#N/A	#N/A
80	GRMZM2G133430	EntrezGene	100275437	hypothetical protein LOC100275437	GO	#N/A	#N/A	GenBank	#N/A	#N/A	MaizeGDB_GenBank	#N/A	#N/A	RefSeq_dna	NM_001149509	hypothetical protein LOC100275437 (LOC100275437), mRNA	RefSeq_peptide	NP_001142981	hypothetical protein LOC100275437	UniGene	Zm.79179;Zm.147471;Zm.101297;Zm.141297	Hypothetical protein LOC100275437;TSA: Zea mays contig26046, mRNA sequence;TSA: Zea mays contig42404, mRNA sequence;Clone 15555 mRNA sequence	Uniprot/SPTREMBL	B6STA1	Putative uncharacterized protein	Uniprot/SWISSPROT	#N/A	#N/A
81	GRMZM2G142820	EntrezGene	100278862	hypothetical protein LOC100278862	GO	#N/A	#N/A	GenBank	#N/A	#N/A	MaizeGDB_GenBank	#N/A	#N/A	RefSeq_dna	NM_001152001	hypothetical protein LOC100278862 (LOC100278862), mRNA	RefSeq_peptide	NP_001145473	hypothetical protein LOC100278862	UniGene	Zm.125194	Hypothetical protein LOC100278862	Uniprot/SPTREMBL	B6UEQ4	Putative uncharacterized protein	Uniprot/SWISSPROT	#N/A	#N/A
82	GRMZM2G143718	EntrezGene	100273363	hypothetical protein LOC100273363	GO	GO:0008270;GO:0005622	zinc ion binding;intracellular	GenBank	#N/A	#N/A	MaizeGDB_GenBank	#N/A	#N/A	RefSeq_dna	NM_001147802	hypothetical protein LOC100273363 (LOC100273363), mRNA	RefSeq_peptide	NP_001141274	hypothetical protein LOC100273363	UniGene	Zm.119235	Hypothetical protein LOC100273363	Uniprot/SPTREMBL	B4FUZ0	Putative uncharacterized proteinSalt tolerance-like protein ;	Uniprot/SWISSPROT	#N/A	#N/A
83	GRMZM2G148090	EntrezGene	#N/A	#N/A	GO	GO:0008270;GO:0003676	zinc ion binding;nucleic acid binding	GenBank	#N/A	#N/A	MaizeGDB_GenBank	#N/A	#N/A	RefSeq_dna	#N/A	#N/A	RefSeq_peptide	#N/A	#N/A	UniGene	Zm.153347	TSA: Zea mays contig38766, mRNA sequence	Uniprot/SPTREMBL	#N/A	#N/A	Uniprot/SWISSPROT	#N/A	#N/A
84	GRMZM2G148807	EntrezGene	#N/A	#N/A	GO	GO:0016020;GO:0007186;GO:0006810;GO:0005524;GO:0006298;GO:0004872;GO:0030983;GO:0006811;GO:0004965;GO:0005216;GO:0016021;GO:0004970;GO:0005234;GO:0030288;GO:0005215	membrane;G-protein coupled receptor protein signaling pathway;transport;ATP binding;mismatch repair;receptor activity;mismatched DNA binding;ion transport;GABA-B receptor activity;ion channel activity;integral to membrane;ionotropic glutamate receptor activity;extracellular-glutamate-gated ion channel activity;outer membrane-bounded periplasmic space;transporter activity	GenBank	#N/A	#N/A	MaizeGDB_GenBank	#N/A	#N/A	RefSeq_dna	#N/A	#N/A	RefSeq_peptide	#N/A	#N/A	UniGene	Zm.32951	Transcribed locus, weakly similar to XP_002437454.1 hypothetical protein SORBIDRAFT_10g027370 [Sorghum bicolor]	Uniprot/SPTREMBL	#N/A	#N/A	Uniprot/SWISSPROT	#N/A	#N/A
85	GRMZM2G149022	#N/A	#N/A	#N/A	#N/A	#N/A	#N/A	#N/A	#N/A	#N/A	#N/A	#N/A	#N/A	#N/A	#N/A	#N/A	#N/A	#N/A	#N/A	#N/A	#N/A	#N/A	#N/A	#N/A	#N/A	#N/A	#N/A	#N/A
86	GRMZM2G149024	EntrezGene	100283040	transferase, transferring glycosyl groups	GO	GO:0016757	transferase activity, transferring glycosyl groups	GenBank	#N/A	#N/A	MaizeGDB_GenBank	#N/A	#N/A	RefSeq_dna	NM_001155942	transferase, transferring glycosyl groups (LOC100283040), mRNA	RefSeq_peptide	NP_001149414	transferase, transferring glycosyl groups	UniGene	Zm.19334;Zm.141536	Transferase, transferring glycosyl groups;Transcribed locus	Uniprot/SPTREMBL	B4FKY3;B6TE34	Putative uncharacterized protein ;Transferase, transferring glycosyl groups	Uniprot/SWISSPROT	#N/A	#N/A
87	GRMZM2G151227	EntrezGene	100282642	chalcone synthase	GO	GO:0008415;GO:0009058;GO:0008152;GO:0016747;GO:0003824;GO:0008610	acyltransferase activity;biosynthetic process;metabolic process;transferase activity, transferring acyl groups other than amino-acyl groups;catalytic activity;lipid biosynthetic process	GenBank	#N/A	#N/A	MaizeGDB_GenBank	#N/A	#N/A	RefSeq_dna	NM_001155550	chalcone synthase (LOC100282642), mRNA	RefSeq_peptide	NP_001149022	chalcone synthase	UniGene	Zm.117938	Chalcone synthase	Uniprot/SPTREMBL	Q5MML5;Q5MMQ6;Q5MML1;Q5MMK5;Q5MMQ0;Q5MMR0;Q5MMP2;B6T9S4;Q5MML7;Q5MMM0;Q5MMM4;Q5MMP4;Q5MMK7;Q5MMN7	White pollen 1 chalcone synthase Fragment ;White pollen 1 chalcone synthase Fragment ;White pollen 1 chalcone synthase Fragment ;White pollen 1 chalcone synthase Fragment ;White pollen 1 chalcone synthase Fragment ;White pollen 1 chalcone synthase Fragment ;White pollen 1 chalcone synthase Fragment ;Chalcone synthase ;White pollen 1 chalcone synthase Fragment ;White pollen 1 chalcone synthase Fra…	Uniprot/SWISSPROT	P24824	Chalcone synthase WHP1 (EC 2.3.1.74)(Naringenin-chalcone synthase WHP1)(White pollen)
88	GRMZM2G153208	EntrezGene	100283021	secretory protein	GO	GO:0045735;GO:0008962;GO:0006629	nutrient reservoir activity;phosphatidylglycerophosphatase activity;lipid metabolic process	GenBank	#N/A	#N/A	MaizeGDB_GenBank	#N/A	#N/A	RefSeq_dna	NM_001155923	secretory protein (LOC100283021), mRNA	RefSeq_peptide	NP_001149395	secretory protein	UniGene	Zm.95008	Secretory protein	Uniprot/SPTREMBL	B6TDW7	Secretory protein	Uniprot/SWISSPROT	#N/A	#N/A
89	GRMZM2G153920	EntrezGene	100281055	sorbitol transporter	GO	GO:0016020;GO:0006810;GO:0055085;GO:0016021;GO:0022891;GO:0005215	membrane;transport;transmembrane transport;integral to membrane;substrate-specific transmembrane transporter activity;transporter activity	GenBank	#N/A	#N/A	MaizeGDB_GenBank	#N/A	#N/A	RefSeq_dna	NM_001153974	sorbitol transporter (LOC100281055), mRNA	RefSeq_peptide	NP_001147446	sorbitol transporter	UniGene	Zm.120456;Zm.40112	Transcribed locus, moderately similar to NP_001147446.1 sorbitol transporter [Zea mays];Sorbitol transporter	Uniprot/SPTREMBL	B4FQN6	Putative uncharacterized proteinSorbitol transporter ;	Uniprot/SWISSPROT	#N/A	#N/A
90	GRMZM2G158378	EntrezGene	#N/A	#N/A	GO	GO:0016020;GO:0015105;GO:0055085;GO:0015746;GO:0016021;GO:0015450;GO:0015137;GO:0015031	membrane;arsenite transmembrane transporter activity;transmembrane transport;citrate transport;integral to membrane;P-P-bond-hydrolysis-driven protein transmembrane transporter activity;citrate transmembrane transporter activity;protein transport	GenBank	#N/A	#N/A	MaizeGDB_GenBank	#N/A	#N/A	RefSeq_dna	#N/A	#N/A	RefSeq_peptide	#N/A	#N/A	UniGene	Zm.156670	ZmLsi2 mRNA for silicon transporter	Uniprot/SPTREMBL	C7G3B4	Silicon transporter	Uniprot/SWISSPROT	#N/A	#N/A
91	GRMZM2G164715	EntrezGene	100276538	hypothetical protein LOC100276538	GO	#N/A	#N/A	GenBank	#N/A	#N/A	MaizeGDB_GenBank	#N/A	#N/A	RefSeq_dna	NM_001150302	hypothetical protein LOC100276538 (LOC100276538), mRNA	RefSeq_peptide	NP_001143774	hypothetical protein LOC100276538	UniGene	Zm.3345	Hypothetical protein LOC100276538	Uniprot/SPTREMBL	B6TDP5;B4G268	Putative uncharacterized protein ;Putative uncharacterized protein	Uniprot/SWISSPROT	#N/A	#N/A
92	GRMZM2G165387	EntrezGene	#N/A	#N/A	GO	GO:0005515	protein binding	GenBank	#N/A	#N/A	MaizeGDB_GenBank	#N/A	#N/A	RefSeq_dna	#N/A	#N/A	RefSeq_peptide	#N/A	#N/A	UniGene	#N/A	#N/A	Uniprot/SPTREMBL	#N/A	#N/A	Uniprot/SWISSPROT	#N/A	#N/A
93	GRMZM2G167758	EntrezGene	100275228	hypothetical protein LOC100275228	GO	#N/A	#N/A	GenBank	#N/A	#N/A	MaizeGDB_GenBank	#N/A	#N/A	RefSeq_dna	NM_001149366	hypothetical protein LOC100275228 (LOC100275228), mRNA	RefSeq_peptide	NP_001142838	hypothetical protein LOC100275228	UniGene	Zm.7961	Hypothetical protein LOC100275228	Uniprot/SPTREMBL	B6SQ99	Putative uncharacterized protein	Uniprot/SWISSPROT	#N/A	#N/A
94	GRMZM2G168552	EntrezGene	100303888;100285704;542559	bundle sheath cell specific protein 1;bundle sheath cell specific protein 1;bundle sheath strands specific gene1	GO	GO:0006950	response to stress	GenBank	AB045759	product:bundle sheath cell specific protein 1	MaizeGDB_GenBank	#N/A	#N/A	RefSeq_dna	NM_001158595;NM_001112099;NM_001165481	bundle sheath cell specific protein 1 (LOC100285704), mRNA;bundle sheath strands specific gene1 (bss1), mRNA;bundle sheath cell specific protein 1 (LOC100303888), mRNA	RefSeq_peptide	NP_001158953;NP_001105569;NP_001152067	bundle sheath cell specific protein 1 ;bundle sheath strands specific gene1 ;bundle sheath cell specific protein 1	UniGene	Zm.122340;Zm.155440;Zm.1794;Zm.143141	Bundle sheath strands specific gene1;Bundle sheath cell specific protein 1;Bundle sheath cell specific protein 1;TSA: Zea mays contig64817, mRNA sequence	Uniprot/SPTREMBL	B6SQI1;B6U8D9;Q9FRX0	Bundle sheath cell specific protein 1 ;Bundle sheath cell specific protein 1 ;Bundle sheath cell specific protein 1	Uniprot/SWISSPROT	#N/A	#N/A
95	GRMZM2G172086	EntrezGene	#N/A	#N/A	GO	#N/A	#N/A	GenBank	#N/A	#N/A	MaizeGDB_GenBank	#N/A	#N/A	RefSeq_dna	#N/A	#N/A	RefSeq_peptide	#N/A	#N/A	UniGene	Zm.20453	Transcribed locus	Uniprot/SPTREMBL	#N/A	#N/A	Uniprot/SWISSPROT	#N/A	#N/A
96	GRMZM2G175444	EntrezGene	100285934	lachrymatory-factor synthase	GO	#N/A	#N/A	GenBank	#N/A	#N/A	MaizeGDB_GenBank	#N/A	#N/A	RefSeq_dna	NM_001158823	lachrymatory-factor synthase (LOC100285934), mRNA	RefSeq_peptide	NP_001152295	lachrymatory-factor synthase	UniGene	Zm.125103	Lachrymatory-factor synthase	Uniprot/SPTREMBL	B6UBY7	Lachrymatory-factor synthase	Uniprot/SWISSPROT	#N/A	#N/A
97	GRMZM2G175804	EntrezGene	#N/A	#N/A	GO	GO:0016020;GO:0015979;GO:0009654	membrane;photosynthesis;oxygen evolving complex	GenBank	#N/A	#N/A	MaizeGDB_GenBank	#N/A	#N/A	RefSeq_dna	#N/A	#N/A	RefSeq_peptide	#N/A	#N/A	UniGene	#N/A	#N/A	Uniprot/SPTREMBL	#N/A	#N/A	Uniprot/SWISSPROT	#N/A	#N/A
98	GRMZM2G176056	EntrezGene	100276236	LOC100276236	GO	#N/A	#N/A	GenBank	#N/A	#N/A	MaizeGDB_GenBank	#N/A	#N/A	RefSeq_dna	NM_001150074	LOC100276236 (umc2366), mRNA	RefSeq_peptide	NP_001143546	hypothetical protein LOC100276236	UniGene	Zm.75667	LOC100276236	Uniprot/SPTREMBL	B6T777	Putative uncharacterized protein	Uniprot/SWISSPROT	#N/A	#N/A
99	GRMZM2G177510	EntrezGene	100381888	hypothetical protein LOC100381888	GO	GO:0004553;GO:0006508;GO:0004197;GO:0005975	hydrolase activity, hydrolyzing O-glycosyl compounds;proteolysis;cysteine-type endopeptidase activity;carbohydrate metabolic process	GenBank	#N/A	#N/A	MaizeGDB_GenBank	#N/A	#N/A	RefSeq_dna	NM_001174670	hypothetical protein LOC100381888 (LOC100381888), mRNA	RefSeq_peptide	NP_001168141	hypothetical protein LOC100381888	UniGene	Zm.125108	Hypothetical protein LOC100381888	Uniprot/SPTREMBL	C0P2J9	Putative uncharacterized protein	Uniprot/SWISSPROT	#N/A	#N/A
100	GRMZM2G180160	EntrezGene	#N/A	#N/A	GO	GO:0005524;GO:0004674;GO:0005509;GO:0004672;GO:0006468	ATP binding;protein serine/threonine kinase activity;calcium ion binding;protein kinase activity;protein amino acid phosphorylation	GenBank	#N/A	#N/A	MaizeGDB_GenBank	#N/A	#N/A	RefSeq_dna	#N/A	#N/A	RefSeq_peptide	#N/A	#N/A	UniGene	Zm.104247	Transcribed locus, moderately similar to XP_002447037.1 hypothetical protein SORBIDRAFT_06g027350 [Sorghum bicolor]	Uniprot/SPTREMBL	#N/A	#N/A	Uniprot/SWISSPROT	#N/A	#N/A
101	GRMZM2G306105	EntrezGene	#N/A	#N/A	GO	#N/A	#N/A	GenBank	#N/A	#N/A	MaizeGDB_GenBank	#N/A	#N/A	RefSeq_dna	#N/A	#N/A	RefSeq_peptide	#N/A	#N/A	UniGene	Zm.3500	Hypothetical protein LOC100274526	Uniprot/SPTREMBL	#N/A	#N/A	Uniprot/SWISSPROT	#N/A	#N/A
102	GRMZM2G311756	EntrezGene	#N/A	#N/A	GO	#N/A	#N/A	GenBank	#N/A	#N/A	MaizeGDB_GenBank	#N/A	#N/A	RefSeq_dna	#N/A	#N/A	RefSeq_peptide	#N/A	#N/A	UniGene	#N/A	#N/A	Uniprot/SPTREMBL	C4J0H9	Putative uncharacterized protein	Uniprot/SWISSPROT	#N/A	#N/A
103	GRMZM2G313020	EntrezGene	#N/A	#N/A	GO	GO:0006508;GO:0004197	proteolysis;cysteine-type endopeptidase activity	GenBank	#N/A	#N/A	MaizeGDB_GenBank	#N/A	#N/A	RefSeq_dna	#N/A	#N/A	RefSeq_peptide	#N/A	#N/A	UniGene	#N/A	#N/A	Uniprot/SPTREMBL	#N/A	#N/A	Uniprot/SWISSPROT	#N/A	#N/A
104	GRMZM2G343828	EntrezGene	#N/A	#N/A	GO	GO:0004553;GO:0005975	hydrolase activity, hydrolyzing O-glycosyl compounds;carbohydrate metabolic process	GenBank	#N/A	#N/A	MaizeGDB_GenBank	#N/A	#N/A	RefSeq_dna	#N/A	#N/A	RefSeq_peptide	#N/A	#N/A	UniGene	Zm.36917	Transcribed locus, strongly similar to XP_002489311.1 hypothetical protein SORBIDRAFT_0010s012040 [Sorghum bicolor]	Uniprot/SPTREMBL	#N/A	#N/A	Uniprot/SWISSPROT	#N/A	#N/A
105	GRMZM2G345700	EntrezGene	100272630	LOC100272630	GO	#N/A	#N/A	GenBank	#N/A	#N/A	MaizeGDB_GenBank	#N/A	#N/A	RefSeq_dna	NM_001147093	LOC100272630 (si707071g02a), mRNA	RefSeq_peptide	NP_001140565	hypothetical protein LOC100272630	UniGene	Zm.102869	Transcribed locus, moderately similar to NP_001140565.1 hypothetical protein LOC100272630 [Zea mays]	Uniprot/SPTREMBL	B4G127;B4FPP3	36.4 kDa proline-rich proteinPutative uncharacterized protein ;;Putative uncharacterized protein	Uniprot/SWISSPROT	#N/A	#N/A
106	GRMZM2G352678	EntrezGene	100283238	chemocyanin	GO	GO:0009055;GO:0005507	electron carrier activity;copper ion binding	GenBank	#N/A	#N/A	MaizeGDB_GenBank	#N/A	#N/A	RefSeq_dna	NM_001156140	chemocyanin (LOC100283238), mRNA	RefSeq_peptide	NP_001149612	chemocyanin	UniGene	Zm.13505	Chemocyanin	Uniprot/SPTREMBL	B6TG48;B6T5Q5	Chemocyanin ;Chemocyanin	Uniprot/SWISSPROT	#N/A	#N/A
107	GRMZM2G355572	EntrezGene	100280483	LOC100280483	GO	GO:0016042;GO:0006644;GO:0004623	lipid catabolic process;phospholipid metabolic process;phospholipase A2 activity	GenBank	#N/A	#N/A	MaizeGDB_GenBank	#N/A	#N/A	RefSeq_dna	NM_001153403	LOC100280483 (pco143873), mRNA	RefSeq_peptide	NP_001146875	LOC100280483	UniGene	Zm.2671	LOC100280483	Uniprot/SPTREMBL	B6SGX9	Transposon protein CACTA, En/Spm sub-class	Uniprot/SWISSPROT	#N/A	#N/A
108	GRMZM2G357631	EntrezGene	100285353;100281918	LOC100285353;PRAS-rich protein	GO	#N/A	#N/A	GenBank	#N/A	#N/A	MaizeGDB_GenBank	#N/A	#N/A	RefSeq_dna	NM_001154837;NM_001158245	PRAS-rich protein (LOC100281918), mRNA;LOC100285353 (TIDP2788), mRNA	RefSeq_peptide	NP_001148309;NP_001151717	PRAS-rich protein ;LOC100285353	UniGene	Zm.136574;Zm.139900	PRAS-rich protein;TSA: Zea mays contig53771, mRNA sequence	Uniprot/SPTREMBL	B6T088;B6SJB7	PRAS-rich protein ;PRAS-rich protein	Uniprot/SWISSPROT	#N/A	#N/A
109	GRMZM2G359298	EntrezGene	#N/A	#N/A	GO	GO:0008131;GO:0005507;GO:0048038;GO:0055114;GO:0009308	amine oxidase activity;copper ion binding;quinone binding;oxidation reduction;amine metabolic process	GenBank	#N/A	#N/A	MaizeGDB_GenBank	#N/A	#N/A	RefSeq_dna	NM_001175055	hypothetical protein LOC100382306 (LOC100382306), mRNA	RefSeq_peptide	NP_001168526	hypothetical protein LOC100382306	UniGene	Zm.139958;Zm.24636	Hypothetical protein LOC100382306;Transcribed locus, strongly similar to XP_002446210.1 hypothetical protein SORBIDRAFT_06g004290 [Sorghum bicolor]	Uniprot/SPTREMBL	#N/A	#N/A	Uniprot/SWISSPROT	#N/A	#N/A
110	GRMZM2G377641	#N/A	#N/A	#N/A	#N/A	#N/A	#N/A	#N/A	#N/A	#N/A	#N/A	#N/A	#N/A	#N/A	#N/A	#N/A	#N/A	#N/A	#N/A	#N/A	#N/A	#N/A	#N/A	#N/A	#N/A	#N/A	#N/A	#N/A
111	GRMZM2G390207	EntrezGene	#N/A	#N/A	GO	GO:0016627;GO:0008152;GO:0055114	oxidoreductase activity, acting on the CH-CH group of donors;metabolic process;oxidation reduction	GenBank	#N/A	#N/A	MaizeGDB_GenBank	#N/A	#N/A	RefSeq_dna	#N/A	#N/A	RefSeq_peptide	#N/A	#N/A	UniGene	#N/A	#N/A	Uniprot/SPTREMBL	#N/A	#N/A	Uniprot/SWISSPROT	#N/A	#N/A
112	GRMZM2G396477	EntrezGene	#N/A	#N/A	GO	GO:0005488	binding	GenBank	#N/A	#N/A	MaizeGDB_GenBank	#N/A	#N/A	RefSeq_dna	#N/A	#N/A	RefSeq_peptide	#N/A	#N/A	UniGene	Zm.18663	Transcribed locus	Uniprot/SPTREMBL	#N/A	#N/A	Uniprot/SWISSPROT	#N/A	#N/A
113	GRMZM2G400390	EntrezGene	#N/A	#N/A	GO	GO:0005507;GO:0055114;GO:0016491	copper ion binding;oxidation reduction;oxidoreductase activity	GenBank	#N/A	#N/A	MaizeGDB_GenBank	#N/A	#N/A	RefSeq_dna	#N/A	#N/A	RefSeq_peptide	#N/A	#N/A	UniGene	Zm.149407	TSA: Zea mays contig17198, mRNA sequence	Uniprot/SPTREMBL	#N/A	#N/A	Uniprot/SWISSPROT	#N/A	#N/A
114	GRMZM2G403121	#N/A	#N/A	#N/A	#N/A	#N/A	#N/A	#N/A	#N/A	#N/A	#N/A	#N/A	#N/A	#N/A	#N/A	#N/A	#N/A	#N/A	#N/A	#N/A	#N/A	#N/A	#N/A	#N/A	#N/A	#N/A	#N/A	#N/A
115	GRMZM2G406026	EntrezGene	#N/A	#N/A	GO	#N/A	#N/A	GenBank	#N/A	#N/A	MaizeGDB_GenBank	#N/A	#N/A	RefSeq_dna	#N/A	#N/A	RefSeq_peptide	#N/A	#N/A	UniGene	Zm.95169	Full-length cDNA clone ZM_BFb0141J05	Uniprot/SPTREMBL	C4J9Y4	Putative uncharacterized protein	Uniprot/SWISSPROT	#N/A	#N/A
116	GRMZM2G409131	EntrezGene	#N/A	#N/A	GO	GO:0003872;GO:0006096;GO:0005945	6-phosphofructokinase activity;glycolysis;6-phosphofructokinase complex	GenBank	#N/A	#N/A	MaizeGDB_GenBank	#N/A	#N/A	RefSeq_dna	#N/A	#N/A	RefSeq_peptide	#N/A	#N/A	UniGene	#N/A	#N/A	Uniprot/SPTREMBL	#N/A	#N/A	Uniprot/SWISSPROT	#N/A	#N/A
117	GRMZM2G412986	EntrezGene	100273057	LOC100273057	GO	GO:0016757	transferase activity, transferring glycosyl groups	GenBank	#N/A	#N/A	MaizeGDB_GenBank	#N/A	#N/A	RefSeq_dna	NM_001147506	LOC100273057 (TIDP3022), mRNA	RefSeq_peptide	NP_001140978	hypothetical protein LOC100273057	UniGene	Zm.1327	LOC100273057	Uniprot/SPTREMBL	B4FSJ8	Putative uncharacterized protein	Uniprot/SWISSPROT	#N/A	#N/A
118	GRMZM2G429322	EntrezGene	#N/A	#N/A	GO	GO:0016020;GO:0006865;GO:0016491	membrane;amino acid transport;oxidoreductase activity	GenBank	#N/A	#N/A	MaizeGDB_GenBank	#N/A	#N/A	RefSeq_dna	#N/A	#N/A	RefSeq_peptide	#N/A	#N/A	UniGene	Zm.31998	Transcribed locus, moderately similar to NP_001060901.1 Os08g0127100 [Oryza sativa Japonica Group]	Uniprot/SPTREMBL	#N/A	#N/A	Uniprot/SWISSPROT	#N/A	#N/A
119	GRMZM2G437040	EntrezGene	100279164	hypothetical protein LOC100279164	GO	GO:0006952	defense response	GenBank	#N/A	#N/A	MaizeGDB_GenBank	#N/A	#N/A	RefSeq_dna	NM_001152194	hypothetical protein LOC100279164 (LOC100279164), mRNA	RefSeq_peptide	NP_001145666	hypothetical protein LOC100279164	UniGene	Zm.131256	Hypothetical protein LOC100279164	Uniprot/SPTREMBL	B3WFQ7;B6UIH8	Defensin ;Putative uncharacterized protein	Uniprot/SWISSPROT	#N/A	#N/A
120	GRMZM2G451147	EntrezGene	#N/A	#N/A	GO	GO:0005524;GO:0004674;GO:0004672;GO:0006468	ATP binding;protein serine/threonine kinase activity;protein kinase activity;protein amino acid phosphorylation	GenBank	#N/A	#N/A	MaizeGDB_GenBank	#N/A	#N/A	RefSeq_dna	#N/A	#N/A	RefSeq_peptide	#N/A	#N/A	UniGene	#N/A	#N/A	Uniprot/SPTREMBL	#N/A	#N/A	Uniprot/SWISSPROT	#N/A	#N/A
121	GRMZM2G455676	EntrezGene	#N/A	#N/A	GO	GO:0016020;GO:0015979;GO:0009654	membrane;photosynthesis;oxygen evolving complex	GenBank	#N/A	#N/A	MaizeGDB_GenBank	#N/A	#N/A	RefSeq_dna	#N/A	#N/A	RefSeq_peptide	#N/A	#N/A	UniGene	#N/A	#N/A	Uniprot/SPTREMBL	#N/A	#N/A	Uniprot/SWISSPROT	#N/A	#N/A
122	GRMZM2G469839	EntrezGene	#N/A	#N/A	GO	GO:0008152;GO:0008168;GO:0008610	metabolic process;methyltransferase activity;lipid biosynthetic process	GenBank	#N/A	#N/A	MaizeGDB_GenBank	#N/A	#N/A	RefSeq_dna	#N/A	#N/A	RefSeq_peptide	#N/A	#N/A	UniGene	#N/A	#N/A	Uniprot/SPTREMBL	#N/A	#N/A	Uniprot/SWISSPROT	#N/A	#N/A
123	GRMZM2G474755	EntrezGene	100304059;100280482	polcalcin Jun o 2;polcalcin Jun o 2	GO	GO:0005509	calcium ion binding	GenBank	#N/A	#N/A	MaizeGDB_GenBank	#N/A	#N/A	RefSeq_dna	NM_001165566;NM_001153402	polcalcin Jun o 2 (LOC100304059), mRNA;polcalcin Jun o 2 (LOC100280482), mRNA	RefSeq_peptide	NP_001146874;NP_001159038	polcalcin Jun o 2 ;polcalcin Jun o 2	UniGene	Zm.123639;Zm.142241	Polcalcin Jun o 2;Polcalcin Jun o 2	Uniprot/SPTREMBL	B6SGX1;B6TVZ3	Polcalcin Jun o 2 ;Polcalcin Jun o 2	Uniprot/SWISSPROT	#N/A	#N/A
124	GRMZM2G479318	#N/A	#N/A	#N/A	#N/A	#N/A	#N/A	#N/A	#N/A	#N/A	#N/A	#N/A	#N/A	#N/A	#N/A	#N/A	#N/A	#N/A	#N/A	#N/A	#N/A	#N/A	#N/A	#N/A	#N/A	#N/A	#N/A	#N/A
125	GRMZM2G502560	EntrezGene	#N/A	#N/A	GO	#N/A	#N/A	GenBank	#N/A	#N/A	MaizeGDB_GenBank	#N/A	#N/A	RefSeq_dna	#N/A	#N/A	RefSeq_peptide	#N/A	#N/A	UniGene	Zm.145952;Zm.154739;Zm.35645	TSA: Zea mays contig42858, mRNA sequence;TSA: Zea mays contig32298, mRNA sequence;Hypothetical protein LOC100381792	Uniprot/SPTREMBL	C0HIX0	Putative uncharacterized protein	Uniprot/SWISSPROT	#N/A	#N/A
126	GRMZM2G576752	EntrezGene	#N/A	#N/A	GO	GO:0005524;GO:0004674;GO:0005509;GO:0004672;GO:0006468	ATP binding;protein serine/threonine kinase activity;calcium ion binding;protein kinase activity;protein amino acid phosphorylation	GenBank	#N/A	#N/A	MaizeGDB_GenBank	#N/A	#N/A	RefSeq_dna	#N/A	#N/A	RefSeq_peptide	#N/A	#N/A	UniGene	#N/A	#N/A	Uniprot/SPTREMBL	#N/A	#N/A	Uniprot/SWISSPROT	#N/A	#N/A
127	GRMZM5G805732	EntrezGene	100194142	LOC100194142	GO	GO:0016020;GO:0006810;GO:0055085	membrane;transport;transmembrane transport	GenBank	#N/A	#N/A	MaizeGDB_GenBank	#N/A	#N/A	RefSeq_dna	NM_001139193	LOC100194142 (IDP630), mRNA	RefSeq_peptide	NP_001132665	hypothetical protein LOC100194142	UniGene	Zm.30474	LOC100194142	Uniprot/SPTREMBL	B4FHL1	Putative uncharacterized protein	Uniprot/SWISSPROT	#N/A	#N/A
128	GRMZM5G827257	EntrezGene	#N/A	#N/A	GO	#N/A	#N/A	GenBank	#N/A	#N/A	MaizeGDB_GenBank	#N/A	#N/A	RefSeq_dna	#N/A	#N/A	RefSeq_peptide	#N/A	#N/A	UniGene	Zm.143999;Zm.157528;Zm.144033	TSA: Zea mays contig58486, mRNA sequence;TSA: Zea mays contig38683, mRNA sequence;TSA: Zea mays contig58263, mRNA sequence	Uniprot/SPTREMBL	#N/A	#N/A	Uniprot/SWISSPROT	#N/A	#N/A
129	GRMZM5G830747	#N/A	#N/A	#N/A	#N/A	#N/A	#N/A	#N/A	#N/A	#N/A	#N/A	#N/A	#N/A	#N/A	#N/A	#N/A	#N/A	#N/A	#N/A	#N/A	#N/A	#N/A	#N/A	#N/A	#N/A	#N/A	#N/A	#N/A
130	GRMZM5G849091	#N/A	#N/A	#N/A	#N/A	#N/A	#N/A	#N/A	#N/A	#N/A	#N/A	#N/A	#N/A	#N/A	#N/A	#N/A	#N/A	#N/A	#N/A	#N/A	#N/A	#N/A	#N/A	#N/A	#N/A	#N/A	#N/A	#N/A
131	GRMZM5G863076	EntrezGene	100285307	plant integral membrane protein TIGR01569 containing protein	GO	#N/A	#N/A	GenBank	#N/A	#N/A	MaizeGDB_GenBank	#N/A	#N/A	RefSeq_dna	NM_001158200	plant integral membrane protein TIGR01569 containing protein (LOC100285307), mRNA	RefSeq_peptide	NP_001151672	plant integral membrane protein TIGR01569 containing protein	UniGene	Zm.9689	Plant integral membrane protein TIGR01569 containing protein	Uniprot/SPTREMBL	#N/A	#N/A	Uniprot/SWISSPROT	B6U361	UPF0497 membrane protein 4
132	GRMZM5G885392	EntrezGene	#N/A	#N/A	GO	#N/A	#N/A	GenBank	#N/A	#N/A	MaizeGDB_GenBank	#N/A	#N/A	RefSeq_dna	#N/A	#N/A	RefSeq_peptide	#N/A	#N/A	UniGene	Zm.12184	Transcribed locus, moderately similar to NP_001062297.1 Os08g0526300 [Oryza sativa Japonica Group]	Uniprot/SPTREMBL	#N/A	#N/A	Uniprot/SWISSPROT	#N/A	#N/A

## Sheet: Floret 10 DOWN
	gene	EntrezGene	EG_Accession	EG_Description	GeneOntology	GO_Accession	GO_Annotation	GenBank	GB_Accession	GB_Description	MaizeGDB_GenBank	MGB_Accession	MGB_Description	RefSeq_dna	RS_Accession	RS_Description	RefSeq_peptide	RSP_Accession	RSP_Description	UniGene	UG_Accession	UG_Description	Uniprot.SPTREMBL	Trembl_Accession	Trembl_Description	Uniprot.SWISSPROT	SP_Accession	SP_Description
1	AC147602.5_FG004	#N/A	#N/A	#N/A	#N/A	#N/A	#N/A	#N/A	#N/A	#N/A	#N/A	#N/A	#N/A	#N/A	#N/A	#N/A	#N/A	#N/A	#N/A	#N/A	#N/A	#N/A	#N/A	#N/A	#N/A	#N/A	#N/A	#N/A
2	AC195174.2_FG007	#N/A	#N/A	#N/A	#N/A	#N/A	#N/A	#N/A	#N/A	#N/A	#N/A	#N/A	#N/A	#N/A	#N/A	#N/A	#N/A	#N/A	#N/A	#N/A	#N/A	#N/A	#N/A	#N/A	#N/A	#N/A	#N/A	#N/A
3	GRMZM2G011160	#N/A	#N/A	#N/A	#N/A	#N/A	#N/A	#N/A	#N/A	#N/A	#N/A	#N/A	#N/A	#N/A	#N/A	#N/A	#N/A	#N/A	#N/A	#N/A	#N/A	#N/A	#N/A	#N/A	#N/A	#N/A	#N/A	#N/A
4	GRMZM2G012865	EntrezGene	100382160	hypothetical protein LOC100382160	GO	GO:0009055;GO:0020037;GO:0005506;GO:0004497;GO:0055114	electron carrier activity;heme binding;iron ion binding;monooxygenase activity;oxidation reduction	GenBank	#N/A	#N/A	MaizeGDB_GenBank	#N/A	#N/A	RefSeq_dna	NM_001174920	hypothetical protein LOC100382160 (LOC100382160), mRNA	RefSeq_peptide	NP_001168391	hypothetical protein LOC100382160	UniGene	Zm.41589	Hypothetical protein LOC100382160	Uniprot/SPTREMBL	C0P501	Putative uncharacterized protein	Uniprot/SWISSPROT	#N/A	#N/A
5	GRMZM2G020054	EntrezGene	#N/A	#N/A	GO	GO:0003677;GO:0006355;GO:0003700	DNA binding;regulation of transcription, DNA-dependent;transcription factor activity	GenBank	#N/A	#N/A	MaizeGDB_GenBank	#N/A	#N/A	RefSeq_dna	NM_001151735	hypothetical protein LOC100278463 (LOC100278463), mRNA	RefSeq_peptide	NP_001145207	hypothetical protein LOC100278463	UniGene	Zm.22241	Hypothetical protein LOC100278463	Uniprot/SPTREMBL	#N/A	#N/A	Uniprot/SWISSPROT	#N/A	#N/A
6	GRMZM2G020423	EntrezGene	100280615	jasmonate-induced protein	GO	#N/A	#N/A	GenBank	#N/A	#N/A	MaizeGDB_GenBank	#N/A	#N/A	RefSeq_dna	NM_001153533	jasmonate-induced protein (LOC100280615), mRNA	RefSeq_peptide	NP_001147005	jasmonate-induced protein	UniGene	Zm.3634	Jasmonate-induced protein	Uniprot/SPTREMBL	B6SJJ4	Jasmonate-induced protein	Uniprot/SWISSPROT	#N/A	#N/A
7	GRMZM2G020761	EntrezGene	100381744	hypothetical protein LOC100381744	GO	GO:0009055;GO:0020037;GO:0005506;GO:0004497;GO:0055114	electron carrier activity;heme binding;iron ion binding;monooxygenase activity;oxidation reduction	GenBank	#N/A	#N/A	MaizeGDB_GenBank	#N/A	#N/A	RefSeq_dna	NM_001174549	hypothetical protein LOC100381744 (LOC100381744), mRNA	RefSeq_peptide	NP_001168020	hypothetical protein LOC100381744	UniGene	Zm.32149;Zm.145950	Hypothetical protein LOC100381744;TSA: Zea mays contig42881, mRNA sequence	Uniprot/SPTREMBL	B6TF97;C0HIJ7	Cytochrome P450 CYP709E4 ;Putative uncharacterized protein	Uniprot/SWISSPROT	#N/A	#N/A
8	GRMZM2G028821	EntrezGene	#N/A	#N/A	GO	GO:0004364;GO:0008152;GO:0005737	glutathione transferase activity;metabolic process;cytoplasm	GenBank	#N/A	#N/A	MaizeGDB_GenBank	#N/A	#N/A	RefSeq_dna	#N/A	#N/A	RefSeq_peptide	#N/A	#N/A	UniGene	#N/A	#N/A	Uniprot/SPTREMBL	#N/A	#N/A	Uniprot/SWISSPROT	#N/A	#N/A
9	GRMZM2G036880	EntrezGene	100283212	chlorophyll a-b binding protein 6A	GO	#N/A	#N/A	GenBank	#N/A	#N/A	MaizeGDB_GenBank	#N/A	#N/A	RefSeq_dna	NM_001156114	chlorophyll a-b binding protein 6A (LOC100283212), mRNA	RefSeq_peptide	NP_001149586	chlorophyll a-b binding protein 6A	UniGene	Zm.126340	Chlorophyll a-b binding protein 6A	Uniprot/SPTREMBL	B4FZL4	Chlorophyll a-b binding protein 6APutative uncharacterized protein ;	Uniprot/SWISSPROT	#N/A	#N/A
10	GRMZM2G039586	EntrezGene	100191563	hypothetical protein LOC100191563	GO	GO:0050825;GO:0006355;GO:0043565;GO:0008270;GO:0050826;GO:0042309;GO:0003700	ice binding;regulation of transcription, DNA-dependent;sequence-specific DNA binding;zinc ion binding;response to freezing;homoiothermy;transcription factor activity	GenBank	#N/A	#N/A	MaizeGDB_GenBank	#N/A	#N/A	RefSeq_dna	NM_001136993	hypothetical protein LOC100191563 (LOC100191563), mRNA	RefSeq_peptide	NP_001130465	hypothetical protein LOC100191563	UniGene	Zm.84326	Hypothetical protein LOC100191563	Uniprot/SPTREMBL	B6SS40;B4F991	GATA transcription factor 20 ;Putative uncharacterized protein	Uniprot/SWISSPROT	#N/A	#N/A
11	GRMZM2G049372	EntrezGene	#N/A	#N/A	GO	GO:0016020;GO:0006810;GO:0055085;GO:0045227;GO:0016021;GO:0022891;GO:0005215	membrane;transport;transmembrane transport;capsule polysaccharide biosynthetic process;integral to membrane;substrate-specific transmembrane transporter activity;transporter activity	GenBank	#N/A	#N/A	MaizeGDB_GenBank	#N/A	#N/A	RefSeq_dna	#N/A	#N/A	RefSeq_peptide	#N/A	#N/A	UniGene	#N/A	#N/A	Uniprot/SPTREMBL	#N/A	#N/A	Uniprot/SWISSPROT	#N/A	#N/A
12	GRMZM2G049538	EntrezGene	541974	terpene synthase1	GO	GO:0000287;GO:0016829;GO:0008152	magnesium ion binding;lyase activity;metabolic process	GenBank	AF529266	product:terpene synthase	MaizeGDB_GenBank	AF529266	product:terpene synthase	RefSeq_dna	NM_001111627	terpene synthase1 (tps1), mRNA	RefSeq_peptide	NP_001105097	terpene synthase1	UniGene	Zm.446	Terpene synthase1	Uniprot/SPTREMBL	Q84ZW8;Q9XEI5	Terpene synthase ;Kaurene synthase Fragment	Uniprot/SWISSPROT	#N/A	#N/A
13	GRMZM2G053485	EntrezGene	#N/A	#N/A	GO	#N/A	#N/A	GenBank	#N/A	#N/A	MaizeGDB_GenBank	#N/A	#N/A	RefSeq_dna	NM_001149807	hypothetical protein LOC100275813 (LOC100275813), mRNA	RefSeq_peptide	#N/A	#N/A	UniGene	Zm.21719;Zm.145353;Zm.131806;Zm.151672;Zm.144683	Hypothetical protein LOC100278716;TSA: Zea mays contig47917, mRNA sequence;Hypothetical protein LOC100275813;TSA: Zea mays contig06433, mRNA sequence;TSA: Zea mays contig53202, mRNA sequence	Uniprot/SPTREMBL	B6UCJ9	Putative uncharacterized protein	Uniprot/SWISSPROT	#N/A	#N/A
14	GRMZM2G058394	EntrezGene	#N/A	#N/A	GO	GO:0004867;GO:0005576	serine-type endopeptidase inhibitor activity;extracellular region	GenBank	#N/A	#N/A	MaizeGDB_GenBank	#N/A	#N/A	RefSeq_dna	#N/A	#N/A	RefSeq_peptide	#N/A	#N/A	UniGene	Zm.21423	TSA: Zea mays contig37372, mRNA sequence	Uniprot/SPTREMBL	#N/A	#N/A	Uniprot/SWISSPROT	#N/A	#N/A
15	GRMZM2G070312	EntrezGene	100279144	hypothetical protein LOC100279144	GO	#N/A	#N/A	GenBank	#N/A	#N/A	MaizeGDB_GenBank	#N/A	#N/A	RefSeq_dna	NM_001152180	hypothetical protein LOC100279144 (LOC100279144), mRNA	RefSeq_peptide	NP_001145652	hypothetical protein LOC100279144	UniGene	Zm.124197	Hypothetical protein LOC100279144	Uniprot/SPTREMBL	B6UI92	Putative uncharacterized protein	Uniprot/SWISSPROT	#N/A	#N/A
16	GRMZM2G077206	EntrezGene	542632	LOC542632	GO	#N/A	#N/A	GenBank	AF244692	product:glutathione S-transferase GST 27	MaizeGDB_GenBank	AF244692	product:glutathione S-transferase GST 27	RefSeq_dna	NM_001112157	LOC542632 (pco061770a), mRNA	RefSeq_peptide	NP_001105627	LOC542632	UniGene	Zm.553	LOC542632	Uniprot/SPTREMBL	B6U5G4;Q9FQB2	Glutathione S-transferase GSTU6 ;Glutathione S-transferase GST 27Putative uncharacterized protein (EC 2.5.1.18);	Uniprot/SWISSPROT	#N/A	#N/A
17	GRMZM2G085411	EntrezGene	100281425	ligA	GO	GO:0016020;GO:0006857;GO:0005215	membrane;oligopeptide transport;transporter activity	GenBank	#N/A	#N/A	MaizeGDB_GenBank	#N/A	#N/A	RefSeq_dna	#N/A	#N/A	RefSeq_peptide	NP_001147815	ligA	UniGene	#N/A	#N/A	Uniprot/SPTREMBL	B6SVA1	LigA	Uniprot/SWISSPROT	#N/A	#N/A
18	GRMZM2G092804	EntrezGene	100281170	loricrin	GO	#N/A	#N/A	GenBank	#N/A	#N/A	MaizeGDB_GenBank	#N/A	#N/A	RefSeq_dna	#N/A	#N/A	RefSeq_peptide	NP_001147561	loricrin	UniGene	Zm.143785	TSA: Zea mays contig60084, mRNA sequence	Uniprot/SPTREMBL	B6SSU3	Loricrin	Uniprot/SWISSPROT	#N/A	#N/A
19	GRMZM2G093072	EntrezGene	#N/A	#N/A	GO	GO:0005524;GO:0004674;GO:0004672;GO:0006468	ATP binding;protein serine/threonine kinase activity;protein kinase activity;protein amino acid phosphorylation	GenBank	#N/A	#N/A	MaizeGDB_GenBank	#N/A	#N/A	RefSeq_dna	#N/A	#N/A	RefSeq_peptide	#N/A	#N/A	UniGene	Zm.139686	TSA: Zea mays contig60407, mRNA sequence	Uniprot/SPTREMBL	#N/A	#N/A	Uniprot/SWISSPROT	#N/A	#N/A
20	GRMZM2G095244	#N/A	#N/A	#N/A	#N/A	#N/A	#N/A	#N/A	#N/A	#N/A	#N/A	#N/A	#N/A	#N/A	#N/A	#N/A	#N/A	#N/A	#N/A	#N/A	#N/A	#N/A	#N/A	#N/A	#N/A	#N/A	#N/A	#N/A
21	GRMZM2G099092	EntrezGene	100281896	blight-associated protein p12	GO	GO:0005576	extracellular region	GenBank	#N/A	#N/A	MaizeGDB_GenBank	#N/A	#N/A	RefSeq_dna	NM_001154816	blight-associated protein p12 (LOC100281896), mRNA	RefSeq_peptide	NP_001148288	blight-associated protein p12	UniGene	#N/A	#N/A	Uniprot/SPTREMBL	B6SZY2	Blight-associated protein p12	Uniprot/SWISSPROT	#N/A	#N/A
22	GRMZM2G101682	EntrezGene	100273333;100276767	hypothetical protein LOC100273333;hypothetical protein LOC100276767	GO	GO:0016020;GO:0051260	membrane;protein homooligomerization	GenBank	#N/A	#N/A	MaizeGDB_GenBank	#N/A	#N/A	RefSeq_dna	NM_001151613;NM_001147774;NM_001150481	hypothetical protein LOC100276767 (LOC100276767), transcript variant 2, mRNA;hypothetical protein LOC100273333 (LOC100273333), mRNA;hypothetical protein LOC100276767 (LOC100276767), transcript variant 1, mRNA	RefSeq_peptide	NP_001145085;NP_001141246;NP_001143953	hypothetical protein LOC100276767 isoform 2 ;hypothetical protein LOC100273333 ;hypothetical protein LOC100276767 isoform 1	UniGene	Zm.1195	Hypothetical protein LOC100273333	Uniprot/SPTREMBL	B6U6D9;B6THV7;B4FUP7	Putative uncharacterized protein ;Putative uncharacterized protein ;Putative uncharacterized protein	Uniprot/SWISSPROT	#N/A	#N/A
23	GRMZM2G102079	EntrezGene	#N/A	#N/A	GO	GO:0009055;GO:0020037;GO:0005506;GO:0004497;GO:0055114	electron carrier activity;heme binding;iron ion binding;monooxygenase activity;oxidation reduction	GenBank	#N/A	#N/A	MaizeGDB_GenBank	#N/A	#N/A	RefSeq_dna	#N/A	#N/A	RefSeq_peptide	#N/A	#N/A	UniGene	Zm.18575	Clone 1553178 cytochrome P450 CYP92C5	Uniprot/SPTREMBL	B6ST66	Cytochrome P450 CYP92C5	Uniprot/SWISSPROT	#N/A	#N/A
24	GRMZM2G105189	EntrezGene	100281066	anther-specific proline-rich protein APG	GO	GO:0016788;GO:0006629	hydrolase activity, acting on ester bonds;lipid metabolic process	GenBank	#N/A	#N/A	MaizeGDB_GenBank	#N/A	#N/A	RefSeq_dna	NM_001153985	anther-specific proline-rich protein APG (LOC100281066), mRNA	RefSeq_peptide	NP_001147457	anther-specific proline-rich protein APG	UniGene	Zm.79817	Anther-specific proline-rich protein APG	Uniprot/SPTREMBL	B6SRX6	Anther-specific proline-rich protein APGPutative uncharacterized protein ;	Uniprot/SWISSPROT	#N/A	#N/A
25	GRMZM2G110832	EntrezGene	100282577	LOC100282577	GO	#N/A	#N/A	GenBank	#N/A	#N/A	MaizeGDB_GenBank	AY106978		RefSeq_dna	NM_001155485	LOC100282577 (IDP844), mRNA	RefSeq_peptide	NP_001148957	LOC100282577	UniGene	Zm.2969	LOC100282577	Uniprot/SPTREMBL	#N/A	#N/A	Uniprot/SWISSPROT	B6T959	UPF0497 membrane protein 2
26	GRMZM2G113800	EntrezGene	#N/A	#N/A	GO	#N/A	#N/A	GenBank	#N/A	#N/A	MaizeGDB_GenBank	#N/A	#N/A	RefSeq_dna	#N/A	#N/A	RefSeq_peptide	#N/A	#N/A	UniGene	Zm.33172;Zm.153525	TSA: Zea mays contig64650, mRNA sequence;TSA: Zea mays contig37988, mRNA sequence	Uniprot/SPTREMBL	#N/A	#N/A	Uniprot/SWISSPROT	#N/A	#N/A
27	GRMZM2G117878	EntrezGene	100280143	cytokinin-N-glucosyltransferase 1	GO	GO:0008152;GO:0016758	metabolic process;transferase activity, transferring hexosyl groups	GenBank	#N/A	#N/A	MaizeGDB_GenBank	#N/A	#N/A	RefSeq_dna	NM_001153075	cytokinin-N-glucosyltransferase 1 (LOC100280143), mRNA	RefSeq_peptide	NP_001146547	cytokinin-N-glucosyltransferase 1	UniGene	Zm.40059	Cytokinin-N-glucosyltransferase 1	Uniprot/SPTREMBL	C0PPB8;B6STN8	Putative uncharacterized protein ;Cytokinin-N-glucosyltransferase 1	Uniprot/SWISSPROT	#N/A	#N/A
28	GRMZM2G127294	EntrezGene	#N/A	#N/A	GO	GO:0016020;GO:0006865	membrane;amino acid transport	GenBank	#N/A	#N/A	MaizeGDB_GenBank	#N/A	#N/A	RefSeq_dna	#N/A	#N/A	RefSeq_peptide	#N/A	#N/A	UniGene	#N/A	#N/A	Uniprot/SPTREMBL	#N/A	#N/A	Uniprot/SWISSPROT	#N/A	#N/A
29	GRMZM2G137341	EntrezGene	100284491	dehydration-responsive element-binding protein 1A	GO	GO:0003677;GO:0006355;GO:0003700	DNA binding;regulation of transcription, DNA-dependent;transcription factor activity	GenBank	#N/A	#N/A	MaizeGDB_GenBank	#N/A	#N/A	RefSeq_dna	NM_001157386	dehydration-responsive element-binding protein 1A (LOC100284491), mRNA	RefSeq_peptide	NP_001150858	dehydration-responsive element-binding protein 1A	UniGene	Zm.132134	Dehydration-responsive element-binding protein 1A	Uniprot/SPTREMBL	B6TU97	Dehydration-responsive element-binding protein 1A	Uniprot/SWISSPROT	#N/A	#N/A
30	GRMZM2G142820	EntrezGene	100278862	hypothetical protein LOC100278862	GO	#N/A	#N/A	GenBank	#N/A	#N/A	MaizeGDB_GenBank	#N/A	#N/A	RefSeq_dna	NM_001152001	hypothetical protein LOC100278862 (LOC100278862), mRNA	RefSeq_peptide	NP_001145473	hypothetical protein LOC100278862	UniGene	Zm.125194	Hypothetical protein LOC100278862	Uniprot/SPTREMBL	B6UEQ4	Putative uncharacterized protein	Uniprot/SWISSPROT	#N/A	#N/A
31	GRMZM2G147787	EntrezGene	#N/A	#N/A	GO	GO:0050825;GO:0007186;GO:0004952;GO:0016021;GO:0050826;GO:0042309	ice binding;G-protein coupled receptor protein signaling pathway;dopamine receptor activity;integral to membrane;response to freezing;homoiothermy	GenBank	#N/A	#N/A	MaizeGDB_GenBank	#N/A	#N/A	RefSeq_dna	#N/A	#N/A	RefSeq_peptide	#N/A	#N/A	UniGene	Zm.79305	Full-length cDNA clone ZM_BFc0039L13	Uniprot/SPTREMBL	#N/A	#N/A	Uniprot/SWISSPROT	#N/A	#N/A
32	GRMZM2G160515	EntrezGene	#N/A	#N/A	GO	#N/A	#N/A	GenBank	#N/A	#N/A	MaizeGDB_GenBank	#N/A	#N/A	RefSeq_dna	#N/A	#N/A	RefSeq_peptide	#N/A	#N/A	UniGene	Zm.144353;Zm.140215;Zm.30929	TSA: Zea mays contig55761, mRNA sequence;TSA: Zea mays contig05754, mRNA sequence;TSA: Zea mays contig43412, mRNA sequence	Uniprot/SPTREMBL	#N/A	#N/A	Uniprot/SWISSPROT	#N/A	#N/A
33	GRMZM2G164967	EntrezGene	100286117	carotenoid cleavage dioxygenase	GO	#N/A	#N/A	GenBank	#N/A	#N/A	MaizeGDB_GenBank	#N/A	#N/A	RefSeq_dna	NM_001159005	carotenoid cleavage dioxygenase (LOC100286117), mRNA	RefSeq_peptide	NP_001152477	carotenoid cleavage dioxygenase	UniGene	Zm.133705	Carotenoid cleavage dioxygenase	Uniprot/SPTREMBL	B6UEM5	Carotenoid cleavage dioxygenase	Uniprot/SWISSPROT	#N/A	#N/A
34	GRMZM2G172204	EntrezGene	100282063;541813;100273394	jasmonate-induced protein;beta-glucosidase aggregating factor precursor;hypothetical protein LOC100273394	GO	#N/A	#N/A	GenBank	AF232008	product:beta-glucosidase aggregating factor	MaizeGDB_GenBank	AY108811		RefSeq_dna	NM_001154976;NM_001147831;NM_001111494	jasmonate-induced protein (LOC100282063), mRNA;hypothetical protein LOC100273394 (LOC100273394), mRNA;beta-glucosidase aggregating factor precursor (LOC541813), mRNA	RefSeq_peptide	NP_001104964;NP_001148448;NP_001141303	beta-glucosidase aggregating factor precursor ;jasmonate-induced protein ;hypothetical protein LOC100273394	UniGene	Zm.20104;Zm.103304;Zm.102880;Zm.98958;Zm.136899	Jasmonate-induced protein;Clone Contig50 mRNA sequence;Transcribed locus, moderately similar to NP_001148448.1 jasmonate-induced protein [Zea mays];Hypothetical protein LOC100273394;Beta-glucosidase aggregating factor precursor	Uniprot/SPTREMBL	B4FV82;Q9LL87;B6T315;A0FDH4;B7ZZ04	Putative uncharacterized protein ;Beta-glucosidase aggregating factor ;Jasmonate-induced protein ;Beta-glucosidase aggregating factor 1 ;Putative uncharacterized protein	Uniprot/SWISSPROT	#N/A	#N/A
35	GRMZM2G176430	EntrezGene	100383391	hypothetical protein LOC100383391	GO	GO:0016020;GO:0055085;GO:0017153;GO:0015137;GO:0006835;GO:0015746;GO:0016021;GO:0006814;GO:0005215	membrane;transmembrane transport;sodium:dicarboxylate symporter activity;citrate transmembrane transporter activity;dicarboxylic acid transport;citrate transport;integral to membrane;sodium ion transport;transporter activity	GenBank	#N/A	#N/A	MaizeGDB_GenBank	#N/A	#N/A	RefSeq_dna	NM_001176046	hypothetical protein LOC100383391 (LOC100383391), mRNA	RefSeq_peptide	NP_001169517	hypothetical protein LOC100383391	UniGene	Zm.13609	Hypothetical protein LOC100383391	Uniprot/SPTREMBL	C0PFM2	Putative uncharacterized protein	Uniprot/SWISSPROT	#N/A	#N/A
36	GRMZM2G177510	EntrezGene	100381888	hypothetical protein LOC100381888	GO	GO:0004553;GO:0006508;GO:0004197;GO:0005975	hydrolase activity, hydrolyzing O-glycosyl compounds;proteolysis;cysteine-type endopeptidase activity;carbohydrate metabolic process	GenBank	#N/A	#N/A	MaizeGDB_GenBank	#N/A	#N/A	RefSeq_dna	NM_001174670	hypothetical protein LOC100381888 (LOC100381888), mRNA	RefSeq_peptide	NP_001168141	hypothetical protein LOC100381888	UniGene	Zm.125108	Hypothetical protein LOC100381888	Uniprot/SPTREMBL	C0P2J9	Putative uncharacterized protein	Uniprot/SWISSPROT	#N/A	#N/A
37	GRMZM2G178356	EntrezGene	#N/A	#N/A	GO	GO:0016020;GO:0055085;GO:0006813;GO:0005249;GO:0005216;GO:0006811	membrane;transmembrane transport;potassium ion transport;voltage-gated potassium channel activity;ion channel activity;ion transport	GenBank	#N/A	#N/A	MaizeGDB_GenBank	#N/A	#N/A	RefSeq_dna	#N/A	#N/A	RefSeq_peptide	#N/A	#N/A	UniGene	#N/A	#N/A	Uniprot/SPTREMBL	#N/A	#N/A	Uniprot/SWISSPROT	#N/A	#N/A
38	GRMZM2G308595	EntrezGene	100282658	nudix hydrolase 4	GO	GO:0016787	hydrolase activity	GenBank	#N/A	#N/A	MaizeGDB_GenBank	#N/A	#N/A	RefSeq_dna	NM_001155566	nudix hydrolase 4 (LOC100282658), mRNA	RefSeq_peptide	NP_001149038	nudix hydrolase 4	UniGene	Zm.9156;Zm.37952	Transcribed locus;Nudix hydrolase 4	Uniprot/SPTREMBL	B6T9Z2	Nudix hydrolase 4	Uniprot/SWISSPROT	#N/A	#N/A
39	GRMZM2G324340	#N/A	#N/A	#N/A	#N/A	#N/A	#N/A	#N/A	#N/A	#N/A	#N/A	#N/A	#N/A	#N/A	#N/A	#N/A	#N/A	#N/A	#N/A	#N/A	#N/A	#N/A	#N/A	#N/A	#N/A	#N/A	#N/A	#N/A
40	GRMZM2G324999	EntrezGene	100284462	WRKY69 - superfamily of TFs having WRKY and zinc finger domains	GO	GO:0043565;GO:0045449;GO:0003700	sequence-specific DNA binding;regulation of transcription;transcription factor activity	GenBank	#N/A	#N/A	MaizeGDB_GenBank	#N/A	#N/A	RefSeq_dna	NM_001157357	WRKY69 - superfamily of TFs having WRKY and zinc finger domains (LOC100284462), mRNA	RefSeq_peptide	NP_001150829	WRKY69 - superfamily of TFs having WRKY and zinc finger domains	UniGene	Zm.97558	WRKY69 - superfamily of TFs having WRKY and zinc finger domains	Uniprot/SPTREMBL	B4FJB7;B6TTZ5	Putative uncharacterized protein ;WRKY69-superfamily of TFs having WRKY and zinc finger domains	Uniprot/SWISSPROT	#N/A	#N/A
41	GRMZM2G329002	EntrezGene	#N/A	#N/A	GO	#N/A	#N/A	GenBank	#N/A	#N/A	MaizeGDB_GenBank	#N/A	#N/A	RefSeq_dna	NM_001175020	hypothetical protein LOC100382269 (LOC100382269), mRNA	RefSeq_peptide	NP_001168491	hypothetical protein LOC100382269	UniGene	Zm.35514	Hypothetical protein LOC100382269	Uniprot/SPTREMBL	#N/A	#N/A	Uniprot/SWISSPROT	#N/A	#N/A
42	GRMZM2G333087	EntrezGene	#N/A	#N/A	GO	GO:0009055;GO:0020037;GO:0005506;GO:0004497	electron carrier activity;heme binding;iron ion binding;monooxygenase activity	GenBank	#N/A	#N/A	MaizeGDB_GenBank	#N/A	#N/A	RefSeq_dna	#N/A	#N/A	RefSeq_peptide	#N/A	#N/A	UniGene	#N/A	#N/A	Uniprot/SPTREMBL	#N/A	#N/A	Uniprot/SWISSPROT	#N/A	#N/A
43	GRMZM2G337594	EntrezGene	#N/A	#N/A	GO	#N/A	#N/A	GenBank	#N/A	#N/A	MaizeGDB_GenBank	#N/A	#N/A	RefSeq_dna	#N/A	#N/A	RefSeq_peptide	#N/A	#N/A	UniGene	#N/A	#N/A	Uniprot/SPTREMBL	B6SPS4	Putative uncharacterized protein	Uniprot/SWISSPROT	#N/A	#N/A
44	GRMZM2G345700	EntrezGene	100272630	LOC100272630	GO	#N/A	#N/A	GenBank	#N/A	#N/A	MaizeGDB_GenBank	#N/A	#N/A	RefSeq_dna	NM_001147093	LOC100272630 (si707071g02a), mRNA	RefSeq_peptide	NP_001140565	hypothetical protein LOC100272630	UniGene	Zm.102869	Transcribed locus, moderately similar to NP_001140565.1 hypothetical protein LOC100272630 [Zea mays]	Uniprot/SPTREMBL	B4G127;B4FPP3	36.4 kDa proline-rich proteinPutative uncharacterized protein ;;Putative uncharacterized protein	Uniprot/SWISSPROT	#N/A	#N/A
45	GRMZM2G352678	EntrezGene	100283238	chemocyanin	GO	GO:0009055;GO:0005507	electron carrier activity;copper ion binding	GenBank	#N/A	#N/A	MaizeGDB_GenBank	#N/A	#N/A	RefSeq_dna	NM_001156140	chemocyanin (LOC100283238), mRNA	RefSeq_peptide	NP_001149612	chemocyanin	UniGene	Zm.13505	Chemocyanin	Uniprot/SPTREMBL	B6TG48;B6T5Q5	Chemocyanin ;Chemocyanin	Uniprot/SWISSPROT	#N/A	#N/A
46	GRMZM2G355572	EntrezGene	100280483	LOC100280483	GO	GO:0016042;GO:0006644;GO:0004623	lipid catabolic process;phospholipid metabolic process;phospholipase A2 activity	GenBank	#N/A	#N/A	MaizeGDB_GenBank	#N/A	#N/A	RefSeq_dna	NM_001153403	LOC100280483 (pco143873), mRNA	RefSeq_peptide	NP_001146875	LOC100280483	UniGene	Zm.2671	LOC100280483	Uniprot/SPTREMBL	B6SGX9	Transposon protein CACTA, En/Spm sub-class	Uniprot/SWISSPROT	#N/A	#N/A
47	GRMZM2G358009	EntrezGene	#N/A	#N/A	GO	GO:0015035;GO:0009055;GO:0006662;GO:0045454	protein disulfide oxidoreductase activity;electron carrier activity;glycerol ether metabolic process;cell redox homeostasis	GenBank	MZETHIOM	product:thioredoxin M	MaizeGDB_GenBank	#N/A	#N/A	RefSeq_dna	NM_001111860	thioredoxin M1 (trm1), mRNA	RefSeq_peptide	#N/A	#N/A	UniGene	#N/A	#N/A	Uniprot/SPTREMBL	#N/A	#N/A	Uniprot/SWISSPROT	#N/A	#N/A
48	GRMZM2G396477	EntrezGene	#N/A	#N/A	GO	GO:0005488	binding	GenBank	#N/A	#N/A	MaizeGDB_GenBank	#N/A	#N/A	RefSeq_dna	#N/A	#N/A	RefSeq_peptide	#N/A	#N/A	UniGene	Zm.18663	Transcribed locus	Uniprot/SPTREMBL	#N/A	#N/A	Uniprot/SWISSPROT	#N/A	#N/A
49	GRMZM2G402631	EntrezGene	542720	pathogenesis related protein-5	GO	#N/A	#N/A	GenBank	ZMU82201	product:pathogenesis related protein-5	MaizeGDB_GenBank	#N/A	#N/A	RefSeq_dna	NM_001112232	pathogenesis related protein-5 (PR-5), mRNA	RefSeq_peptide	NP_001105702	pathogenesis related protein-5	UniGene	Zm.6659	Pathogenesis related protein-5	Uniprot/SPTREMBL	B8QX84;B8QX94;B8QXA1;Q2XX96;B8QXC0;B8QX93;B8QX81;B8QX79;B8QX96;B4FV91;B8QX66;Q2XX87;O82087;B8QX65;B8QXB4;Q2XX92;B8QXC6;Q2XX98;B8QXC1;B8QX83;B8QXA9;Q2XX86;B8QXA8;Q2XX91;B8QXD1;B8QX68	Thaumatin-like protein Fragment ;Thaumatin-like protein Fragment ;Thaumatin-like protein Fragment ;Pathogenesis-related protein 5 ;Thaumatin-like protein Fragment ;Thaumatin-like protein Fragment ;Thaumatin-like protein Fragment ;Thaumatin-like protein Fragment ;Thaumatin-like protein Fragment ;Putative uncharacterized protein ;Thaumatin-like protein Fragment ;Pathogenesis-related protein 5 ;Path…	Uniprot/SWISSPROT	#N/A	#N/A
50	GRMZM2G412598	EntrezGene	#N/A	#N/A	GO	GO:0005634;GO:0003677;GO:0006355;GO:0000785	nucleus;DNA binding;regulation of transcription, DNA-dependent;chromatin	GenBank	#N/A	#N/A	MaizeGDB_GenBank	#N/A	#N/A	RefSeq_dna	#N/A	#N/A	RefSeq_peptide	#N/A	#N/A	UniGene	#N/A	#N/A	Uniprot/SPTREMBL	#N/A	#N/A	Uniprot/SWISSPROT	#N/A	#N/A
51	GRMZM2G423202	EntrezGene	#N/A	#N/A	GO	#N/A	#N/A	GenBank	#N/A	#N/A	MaizeGDB_GenBank	#N/A	#N/A	RefSeq_dna	NM_001149792	hypothetical protein LOC100275793 (LOC100275793), mRNA	RefSeq_peptide	NP_001143264	hypothetical protein LOC100275793	UniGene	Zm.20325	Hypothetical protein LOC100275793	Uniprot/SPTREMBL	#N/A	#N/A	Uniprot/SWISSPROT	#N/A	#N/A
52	GRMZM2G453805	EntrezGene	542525	chitinase chem5	GO	GO:0004553;GO:0006032;GO:0005975;GO:0004568	hydrolase activity, hydrolyzing O-glycosyl compounds;chitin catabolic process;carbohydrate metabolic process;chitinase activity	GenBank	#N/A	#N/A	MaizeGDB_GenBank	#N/A	#N/A	RefSeq_dna	NM_001112071	chitinase chem5 (chn1), mRNA	RefSeq_peptide	NP_001105541	chitinase chem5	UniGene	Zm.95692	Chitinase chem5	Uniprot/SPTREMBL	P93518;B4G1T3	PRm 3 ;Putative uncharacterized protein	Uniprot/SWISSPROT	#N/A	#N/A
53	GRMZM2G455676	EntrezGene	#N/A	#N/A	GO	GO:0016020;GO:0015979;GO:0009654	membrane;photosynthesis;oxygen evolving complex	GenBank	#N/A	#N/A	MaizeGDB_GenBank	#N/A	#N/A	RefSeq_dna	#N/A	#N/A	RefSeq_peptide	#N/A	#N/A	UniGene	#N/A	#N/A	Uniprot/SPTREMBL	#N/A	#N/A	Uniprot/SWISSPROT	#N/A	#N/A
54	GRMZM2G469839	EntrezGene	#N/A	#N/A	GO	GO:0008152;GO:0008168;GO:0008610	metabolic process;methyltransferase activity;lipid biosynthetic process	GenBank	#N/A	#N/A	MaizeGDB_GenBank	#N/A	#N/A	RefSeq_dna	#N/A	#N/A	RefSeq_peptide	#N/A	#N/A	UniGene	#N/A	#N/A	Uniprot/SPTREMBL	#N/A	#N/A	Uniprot/SWISSPROT	#N/A	#N/A
55	GRMZM2G502350	EntrezGene	#N/A	#N/A	GO	GO:0005524;GO:0004674;GO:0004672;GO:0006468	ATP binding;protein serine/threonine kinase activity;protein kinase activity;protein amino acid phosphorylation	GenBank	#N/A	#N/A	MaizeGDB_GenBank	#N/A	#N/A	RefSeq_dna	#N/A	#N/A	RefSeq_peptide	#N/A	#N/A	UniGene	#N/A	#N/A	Uniprot/SPTREMBL	#N/A	#N/A	Uniprot/SWISSPROT	#N/A	#N/A
56	GRMZM5G814089	#N/A	#N/A	#N/A	#N/A	#N/A	#N/A	#N/A	#N/A	#N/A	#N/A	#N/A	#N/A	#N/A	#N/A	#N/A	#N/A	#N/A	#N/A	#N/A	#N/A	#N/A	#N/A	#N/A	#N/A	#N/A	#N/A	#N/A
57	GRMZM5G863076	EntrezGene	100285307	plant integral membrane protein TIGR01569 containing protein	GO	#N/A	#N/A	GenBank	#N/A	#N/A	MaizeGDB_GenBank	#N/A	#N/A	RefSeq_dna	NM_001158200	plant integral membrane protein TIGR01569 containing protein (LOC100285307), mRNA	RefSeq_peptide	NP_001151672	plant integral membrane protein TIGR01569 containing protein	UniGene	Zm.9689	Plant integral membrane protein TIGR01569 containing protein	Uniprot/SPTREMBL	#N/A	#N/A	Uniprot/SWISSPROT	B6U361	UPF0497 membrane protein 4
58	GRMZM5G885392	EntrezGene	#N/A	#N/A	GO	#N/A	#N/A	GenBank	#N/A	#N/A	MaizeGDB_GenBank	#N/A	#N/A	RefSeq_dna	#N/A	#N/A	RefSeq_peptide	#N/A	#N/A	UniGene	Zm.12184	Transcribed locus, moderately similar to NP_001062297.1 Os08g0526300 [Oryza sativa Japonica Group]	Uniprot/SPTREMBL	#N/A	#N/A	Uniprot/SWISSPROT	#N/A	#N/A

## Sheet: Node -5 DOWN
	gene	EntrezGene	EG_Accession	EG_Description	GeneOntology	GO_Accession	GO_Annotation	GenBank	GB_Accession	GB_Description	MaizeGDB_GenBank	MGB_Accession	MGB_Description	RefSeq_dna	RS_Accession	RS_Description	RefSeq_peptide	RSP_Accession	RSP_Description	UniGene	UG_Accession	UG_Description	Uniprot.SPTREMBL	Trembl_Accession	Trembl_Description	Uniprot.SWISSPROT	SP_Accession	SP_Description
1	AC214817.3_FG007	#N/A	#N/A	#N/A	#N/A	#N/A	#N/A	#N/A	#N/A	#N/A	#N/A	#N/A	#N/A	#N/A	#N/A	#N/A	#N/A	#N/A	#N/A	#N/A	#N/A	#N/A	#N/A	#N/A	#N/A	#N/A	#N/A	#N/A
2	GRMZM2G005526	EntrezGene	#N/A	#N/A	GO	GO:0006801;GO:0004784;GO:0046872;GO:0055114	superoxide metabolic process;superoxide dismutase activity;metal ion binding;oxidation reduction	GenBank	#N/A	#N/A	MaizeGDB_GenBank	#N/A	#N/A	RefSeq_dna	#N/A	#N/A	RefSeq_peptide	#N/A	#N/A	UniGene	#N/A	#N/A	Uniprot/SPTREMBL	#N/A	#N/A	Uniprot/SWISSPROT	#N/A	#N/A
3	GRMZM2G006853	EntrezGene	100284970	thaumatin-like protein	GO	#N/A	#N/A	GenBank	#N/A	#N/A	MaizeGDB_GenBank	#N/A	#N/A	RefSeq_dna	NM_001157865	thaumatin-like protein (LOC100284970), mRNA	RefSeq_peptide	NP_001151337	thaumatin-like protein	UniGene	Zm.8726	Thaumatin-like protein	Uniprot/SPTREMBL	B4FVM0	Putative uncharacterized proteinThaumatin-like protein ;	Uniprot/SWISSPROT	#N/A	#N/A
4	GRMZM2G013196	EntrezGene	100383530	hypothetical protein LOC100383530	GO	#N/A	#N/A	GenBank	#N/A	#N/A	MaizeGDB_GenBank	#N/A	#N/A	RefSeq_dna	#N/A	#N/A	RefSeq_peptide	NP_001169649	hypothetical protein LOC100383530	UniGene	Zm.83780	Transcribed locus	Uniprot/SPTREMBL	C0PGS5	Putative uncharacterized protein	Uniprot/SWISSPROT	#N/A	#N/A
5	GRMZM2G020631	EntrezGene	100273138	hypothetical protein LOC100273138	GO	GO:0055114;GO:0016491	oxidation reduction;oxidoreductase activity	GenBank	#N/A	#N/A	MaizeGDB_GenBank	#N/A	#N/A	RefSeq_dna	NM_001147585	hypothetical protein LOC100273138 (LOC100273138), mRNA	RefSeq_peptide	NP_001141057	hypothetical protein LOC100273138	UniGene	Zm.98993	Hypothetical protein LOC100273138	Uniprot/SPTREMBL	B4FT62	Putative uncharacterized protein	Uniprot/SWISSPROT	#N/A	#N/A
6	GRMZM2G029536	EntrezGene	100283863	nucleotide binding protein	GO	#N/A	#N/A	GenBank	#N/A	#N/A	MaizeGDB_GenBank	#N/A	#N/A	RefSeq_dna	NM_001156761	nucleotide binding protein (LOC100283863), mRNA	RefSeq_peptide	NP_001150233	nucleotide binding protein	UniGene	Zm.26155	Nucleotide binding protein	Uniprot/SPTREMBL	B6TNZ7;B6TMI4;B4FNA4	Nucleotide binding protein ;Nucleotide binding protein ;Putative uncharacterized protein	Uniprot/SWISSPROT	#N/A	#N/A
7	GRMZM2G039639	EntrezGene	100281135	protein P21	GO	#N/A	#N/A	GenBank	#N/A	#N/A	MaizeGDB_GenBank	#N/A	#N/A	RefSeq_dna	NM_001154054	protein P21 (LOC100281135), mRNA	RefSeq_peptide	NP_001147526	protein P21	UniGene	Zm.23524	Protein P21	Uniprot/SPTREMBL	B6SSJ6	Protein P21	Uniprot/SWISSPROT	#N/A	#N/A
8	GRMZM2G042516	EntrezGene	100273392	hypothetical protein LOC100273392	GO	GO:0016787	hydrolase activity	GenBank	#N/A	#N/A	MaizeGDB_GenBank	#N/A	#N/A	RefSeq_dna	NM_001147829	hypothetical protein LOC100273392 (LOC100273392), mRNA	RefSeq_peptide	NP_001141301	hypothetical protein LOC100273392	UniGene	Zm.120525	Hypothetical protein LOC100273392	Uniprot/SPTREMBL	B4FV80	Putative uncharacterized protein	Uniprot/SWISSPROT	#N/A	#N/A
9	GRMZM2G042756	EntrezGene	100281239	dehydration-responsive element-binding protein 1D	GO	GO:0003677;GO:0006355;GO:0003700	DNA binding;regulation of transcription, DNA-dependent;transcription factor activity	GenBank	#N/A	#N/A	MaizeGDB_GenBank	#N/A	#N/A	RefSeq_dna	NM_001154158	dehydration-responsive element-binding protein 1D (LOC100281239), mRNA	RefSeq_peptide	NP_001147630	dehydration-responsive element-binding protein 1D	UniGene	Zm.1524	Dehydration-responsive element-binding protein 1D	Uniprot/SPTREMBL	B6STH9	Dehydration-responsive element-binding protein 1D	Uniprot/SWISSPROT	#N/A	#N/A
10	GRMZM2G047546	EntrezGene	#N/A	#N/A	GO	GO:0006508;GO:0005524;GO:0004674;GO:0004197;GO:0006468	proteolysis;ATP binding;protein serine/threonine kinase activity;cysteine-type endopeptidase activity;protein amino acid phosphorylation	GenBank	#N/A	#N/A	MaizeGDB_GenBank	#N/A	#N/A	RefSeq_dna	#N/A	#N/A	RefSeq_peptide	#N/A	#N/A	UniGene	#N/A	#N/A	Uniprot/SPTREMBL	#N/A	#N/A	Uniprot/SWISSPROT	#N/A	#N/A
11	GRMZM2G050371	EntrezGene	100284885	ornithine carbamoyltransferase	GO	GO:0009348;GO:0016743;GO:0016597;GO:0006520;GO:0004585;GO:0006207;GO:0004070	ornithine carbamoyltransferase complex;carboxyl- or carbamoyltransferase activity;amino acid binding;cellular amino acid metabolic process;ornithine carbamoyltransferase activity;'de novo' pyrimidine base biosynthetic process;aspartate carbamoyltransferase activity	GenBank	#N/A	#N/A	MaizeGDB_GenBank	#N/A	#N/A	RefSeq_dna	NM_001157780	ornithine carbamoyltransferase (LOC100284885), mRNA	RefSeq_peptide	NP_001151252	ornithine carbamoyltransferase	UniGene	Zm.100781;Zm.95652	Transcribed locus, moderately similar to NP_001151252.1 ornithine carbamoyltransferase [Zea mays];Ornithine carbamoyltransferase	Uniprot/SPTREMBL	C0PCS8;C4IZ94;B6TYF3	Putative uncharacterized protein ;Putative uncharacterized protein ;Ornithine carbamoyltransferase	Uniprot/SWISSPROT	#N/A	#N/A
12	GRMZM2G055273	EntrezGene	100284498	membrane protein	GO	GO:0050825;GO:0050826;GO:0042309	ice binding;response to freezing;homoiothermy	GenBank	#N/A	#N/A	MaizeGDB_GenBank	#N/A	#N/A	RefSeq_dna	NM_001157393	membrane protein (LOC100284498), mRNA	RefSeq_peptide	NP_001150865	membrane protein	UniGene	Zm.96298	Membrane protein	Uniprot/SPTREMBL	#N/A	#N/A	Uniprot/SWISSPROT	B6TUB4;B6SZA7	UPF0497 membrane protein 12 ;UPF0497 membrane protein 11
13	GRMZM2G062396	EntrezGene	542712;100191369	flavanone 3-hydroxylase1;LOC100191369	GO	GO:0005506;GO:0055114;GO:0016491	iron ion binding;oxidation reduction;oxidoreductase activity	GenBank	ZMFHT	product:flavanone 3-beta-hydroxylase	MaizeGDB_GenBank	#N/A	#N/A	RefSeq_dna	NM_001112225;NM_001136803	flavanone 3-hydroxylase1 (fht1), mRNA;LOC100191369 (TIDP2907), mRNA	RefSeq_peptide	NP_001105695;NP_001130275	flavanone 3-hydroxylase1 ;hypothetical protein LOC100191369	UniGene	Zm.95936;Zm.29411	Flavanone 3-hydroxylase1;LOC100191369	Uniprot/SPTREMBL	Q43262;B4F8K3;B6TMV8	Flavanone 3-beta-hydroxylase (EC 1.14.11.9);Putative uncharacterized protein ;Naringenin,2-oxoglutarate 3-dioxygenase	Uniprot/SWISSPROT	#N/A	#N/A
14	GRMZM2G064818	EntrezGene	100277980;100276601	hypothetical protein LOC100277980;hypothetical protein LOC100276601	GO	#N/A	#N/A	GenBank	#N/A	#N/A	MaizeGDB_GenBank	#N/A	#N/A	RefSeq_dna	NM_001151408;NM_001150350	hypothetical protein LOC100277980 (LOC100277980), mRNA;hypothetical protein LOC100276601 (LOC100276601), mRNA	RefSeq_peptide	NP_001144880;NP_001143822	hypothetical protein LOC100277980 ;hypothetical protein LOC100276601	UniGene	Zm.7768	Hypothetical protein LOC100277980	Uniprot/SPTREMBL	B6U2R4;B6TF13	Putative uncharacterized protein ;Putative uncharacterized protein	Uniprot/SWISSPROT	#N/A	#N/A
15	GRMZM2G067929	EntrezGene	#N/A	#N/A	GO	#N/A	#N/A	GenBank	#N/A	#N/A	MaizeGDB_GenBank	#N/A	#N/A	RefSeq_dna	#N/A	#N/A	RefSeq_peptide	#N/A	#N/A	UniGene	Zm.52702	Hypothetical protein LOC100274927	Uniprot/SPTREMBL	#N/A	#N/A	Uniprot/SWISSPROT	#N/A	#N/A
16	GRMZM2G070312	EntrezGene	100279144	hypothetical protein LOC100279144	GO	#N/A	#N/A	GenBank	#N/A	#N/A	MaizeGDB_GenBank	#N/A	#N/A	RefSeq_dna	NM_001152180	hypothetical protein LOC100279144 (LOC100279144), mRNA	RefSeq_peptide	NP_001145652	hypothetical protein LOC100279144	UniGene	Zm.124197	Hypothetical protein LOC100279144	Uniprot/SPTREMBL	B6UI92	Putative uncharacterized protein	Uniprot/SWISSPROT	#N/A	#N/A
17	GRMZM2G080567	EntrezGene	100276535	LOC100276535	GO	#N/A	#N/A	GenBank	#N/A	#N/A	MaizeGDB_GenBank	#N/A	#N/A	RefSeq_dna	NM_001150299	LOC100276535 (umc1295a), mRNA	RefSeq_peptide	NP_001143771	hypothetical protein LOC100276535	UniGene	Zm.138575;Zm.3364	Clone 1561367 mRNA sequence;LOC100276535	Uniprot/SPTREMBL	B6TDN3	Putative uncharacterized protein	Uniprot/SWISSPROT	#N/A	#N/A
18	GRMZM2G081585	EntrezGene	100193589	hypothetical protein LOC100193589	GO	GO:0006801;GO:0004784;GO:0046872;GO:0055114	superoxide metabolic process;superoxide dismutase activity;metal ion binding;oxidation reduction	GenBank	#N/A	#N/A	MaizeGDB_GenBank	#N/A	#N/A	RefSeq_dna	#N/A	#N/A	RefSeq_peptide	NP_001132167	hypothetical protein LOC100193589	UniGene	#N/A	#N/A	Uniprot/SPTREMBL	B4FFK6	Putative uncharacterized protein	Uniprot/SWISSPROT	#N/A	#N/A
19	GRMZM2G082385	EntrezGene	#N/A	#N/A	GO	GO:0006810;GO:0055085;GO:0005524;GO:0000166;GO:0042626;GO:0017111;GO:0016021;GO:0016887	transport;transmembrane transport;ATP binding;nucleotide binding;ATPase activity, coupled to transmembrane movement of substances;nucleoside-triphosphatase activity;integral to membrane;ATPase activity	GenBank	#N/A	#N/A	MaizeGDB_GenBank	#N/A	#N/A	RefSeq_dna	#N/A	#N/A	RefSeq_peptide	#N/A	#N/A	UniGene	#N/A	#N/A	Uniprot/SPTREMBL	#N/A	#N/A	Uniprot/SWISSPROT	#N/A	#N/A
20	GRMZM2G088375	EntrezGene	#N/A	#N/A	GO	#N/A	#N/A	GenBank	#N/A	#N/A	MaizeGDB_GenBank	#N/A	#N/A	RefSeq_dna	#N/A	#N/A	RefSeq_peptide	#N/A	#N/A	UniGene	Zm.139539	Clone 293739 mRNA sequence	Uniprot/SPTREMBL	#N/A	#N/A	Uniprot/SWISSPROT	#N/A	#N/A
21	GRMZM2G093175	EntrezGene	#N/A	#N/A	GO	GO:0008152;GO:0006529;GO:0004066	metabolic process;asparagine biosynthetic process;asparagine synthase (glutamine-hydrolyzing) activity	GenBank	#N/A	#N/A	MaizeGDB_GenBank	#N/A	#N/A	RefSeq_dna	#N/A	#N/A	RefSeq_peptide	#N/A	#N/A	UniGene	#N/A	#N/A	Uniprot/SPTREMBL	B4FDN7	Putative uncharacterized protein	Uniprot/SWISSPROT	#N/A	#N/A
22	GRMZM2G099166	EntrezGene	100274019	hypothetical protein LOC100274019	GO	#N/A	#N/A	GenBank	#N/A	#N/A	MaizeGDB_GenBank	#N/A	#N/A	RefSeq_dna	NM_001148404	hypothetical protein LOC100274019 (LOC100274019), mRNA	RefSeq_peptide	NP_001141876	hypothetical protein LOC100274019	UniGene	Zm.119563	Hypothetical protein LOC100274019	Uniprot/SPTREMBL	B4FYM5	Putative uncharacterized protein	Uniprot/SWISSPROT	#N/A	#N/A
23	GRMZM2G100568	EntrezGene	#N/A	#N/A	GO	#N/A	#N/A	GenBank	#N/A	#N/A	MaizeGDB_GenBank	#N/A	#N/A	RefSeq_dna	#N/A	#N/A	RefSeq_peptide	#N/A	#N/A	UniGene	Zm.128814	Transcribed locus	Uniprot/SPTREMBL	#N/A	#N/A	Uniprot/SWISSPROT	#N/A	#N/A
24	GRMZM2G101928	EntrezGene	100216807	hypothetical protein LOC100216807	GO	#N/A	#N/A	GenBank	#N/A	#N/A	MaizeGDB_GenBank	#N/A	#N/A	RefSeq_dna	#N/A	#N/A	RefSeq_peptide	NP_001136677	hypothetical protein LOC100216807	UniGene	Zm.99219	Transcribed locus, strongly similar to NP_001136677.1 hypothetical protein LOC100216807 [Zea mays]	Uniprot/SPTREMBL	B4FJU1	Putative uncharacterized protein	Uniprot/SWISSPROT	#N/A	#N/A
25	GRMZM2G110504	EntrezGene	100278648;100303825	hypothetical protein LOC100278648;hypothetical protein LOC100303825	GO	GO:0005840;GO:0006412;GO:0005622;GO:0003735	ribosome;translation;intracellular;structural constituent of ribosome	GenBank	#N/A	#N/A	MaizeGDB_GenBank	#N/A	#N/A	RefSeq_dna	NM_001165453;NM_001151853;NM_001174221	hypothetical protein LOC100303825 (LOC100303825), mRNA;hypothetical protein LOC100278648 (LOC100278648), mRNA;hypothetical protein LOC100381366 (LOC100381366), mRNA	RefSeq_peptide	NP_001158925;NP_001145325;NP_001167692	hypothetical protein LOC100303825 ;hypothetical protein LOC100278648 ;hypothetical protein LOC100381366	UniGene	Zm.157178;Zm.156070;Zm.141888	Hypothetical protein LOC100381366;Hypothetical protein LOC100303825;Hypothetical protein LOC100278648	Uniprot/SPTREMBL	B6SR00;B6UBR7;B4G1V7	Putative uncharacterized protein ;Putative uncharacterized protein ;Putative uncharacterized protein	Uniprot/SWISSPROT	#N/A	#N/A
26	GRMZM2G117942	EntrezGene	#N/A	#N/A	GO	GO:0050832;GO:0042742	defense response to fungus;defense response to bacterium	GenBank	#N/A	#N/A	MaizeGDB_GenBank	#N/A	#N/A	RefSeq_dna	#N/A	#N/A	RefSeq_peptide	#N/A	#N/A	UniGene	Zm.2227	LOC100191593	Uniprot/SPTREMBL	B4FS23	Putative uncharacterized proteinWin2 ;	Uniprot/SWISSPROT	#N/A	#N/A
27	GRMZM2G117971	EntrezGene	100191593	LOC100191593	GO	GO:0050832;GO:0042742	defense response to fungus;defense response to bacterium	GenBank	#N/A	#N/A	MaizeGDB_GenBank	#N/A	#N/A	RefSeq_dna	NM_001137023	LOC100191593 (pco080661a), mRNA	RefSeq_peptide	NP_001130495	hypothetical protein LOC100191593	UniGene	#N/A	#N/A	Uniprot/SPTREMBL	B4F9D6	Putative uncharacterized protein	Uniprot/SWISSPROT	#N/A	#N/A
28	GRMZM2G124037	EntrezGene	542660	CBF3-like protein	GO	GO:0003677;GO:0006355;GO:0003700	DNA binding;regulation of transcription, DNA-dependent;transcription factor activity	GenBank	AY964718;AF450481;AY966902	product:CBF3-like protein;product:DREB-like protein;product:CRT/DRE binding factor	MaizeGDB_GenBank	AF450481	product:DREB-like protein	RefSeq_dna	NM_001112181	CBF3-like protein (CBF3), mRNA	RefSeq_peptide	NP_001105651	CBF3-like protein	UniGene	Zm.13245	CBF3-like protein	Uniprot/SPTREMBL	Q8GZQ2	CBF3-like proteinCRT/DRE binding factorDREB-like protein ;;	Uniprot/SWISSPROT	#N/A	#N/A
29	GRMZM2G125853	EntrezGene	#N/A	#N/A	GO	#N/A	#N/A	GenBank	#N/A	#N/A	MaizeGDB_GenBank	#N/A	#N/A	RefSeq_dna	#N/A	#N/A	RefSeq_peptide	#N/A	#N/A	UniGene	Zm.32419	Clone 1544496 mRNA sequence	Uniprot/SPTREMBL	#N/A	#N/A	Uniprot/SWISSPROT	#N/A	#N/A
30	GRMZM2G126055	EntrezGene	100217090	hypothetical protein LOC100217090	GO	GO:0009055;GO:0020037;GO:0005506;GO:0004497;GO:0055114	electron carrier activity;heme binding;iron ion binding;monooxygenase activity;oxidation reduction	GenBank	#N/A	#N/A	MaizeGDB_GenBank	#N/A	#N/A	RefSeq_dna	NM_001143459	hypothetical protein LOC100217090 (LOC100217090), mRNA	RefSeq_peptide	NP_001136931	hypothetical protein LOC100217090	UniGene	Zm.84753	Hypothetical protein LOC100217090	Uniprot/SPTREMBL	B4FLC6	Putative uncharacterized protein	Uniprot/SWISSPROT	#N/A	#N/A
31	GRMZM2G127087	EntrezGene	542688	terpene synthase 6	GO	GO:0000287;GO:0016829;GO:0008152	magnesium ion binding;lyase activity;metabolic process	GenBank	AY647253;AY518315	product:putative sesquiterpene cyclase;product:terpene synthase 6	MaizeGDB_GenBank	#N/A	#N/A	RefSeq_dna	NM_001112204	terpene synthase 6 (TPS6), mRNA	RefSeq_peptide	NP_001105674	terpene synthase 6	UniGene	Zm.1533	Terpene synthase 6	Uniprot/SPTREMBL	Q4L0R7;Q5GJ60	Putative sesquiterpene cyclase ;Terpene synthase 6	Uniprot/SWISSPROT	#N/A	#N/A
32	GRMZM2G129357	EntrezGene	100280389;541991;100282543	hypothetical protein LOC100280389;glutathione transferase6;glutathione S-transferase	GO	#N/A	#N/A	GenBank	#N/A	#N/A	MaizeGDB_GenBank	AY108063		RefSeq_dna	NM_001153314;NM_001155451;NM_001111642	hypothetical protein LOC100280389 (LOC100280389), mRNA;glutathione S-transferase (LOC100282543), mRNA;glutathione transferase6 (gst6), mRNA	RefSeq_peptide	NP_001148923;NP_001146786;NP_001105112	glutathione S-transferase ;hypothetical protein LOC100280389 ;glutathione transferase6	UniGene	Zm.122972;Zm.137383;Zm.147931;Zm.245	Glutathione transferase6;Hypothetical protein LOC100280389;TSA: Zea mays contig23975, mRNA sequence;Glutathione S-transferase	Uniprot/SPTREMBL	Q9ZP61;B6T8R4;B8A3K0	GST6 protein (EC 2.5.1.18);Glutathione S-transferase ;Putative uncharacterized protein	Uniprot/SWISSPROT	#N/A	#N/A
33	GRMZM2G134888	EntrezGene	100284302	amino acid permease	GO	#N/A	#N/A	GenBank	#N/A	#N/A	MaizeGDB_GenBank	#N/A	#N/A	RefSeq_dna	NM_001157197	amino acid permease (LOC100284302), mRNA	RefSeq_peptide	NP_001150669	amino acid permease	UniGene	Zm.34858	Amino acid permease	Uniprot/SPTREMBL	C0PEW7;B6TS67	Putative uncharacterized protein ;Amino acid permease	Uniprot/SWISSPROT	#N/A	#N/A
34	GRMZM2G136372	EntrezGene	100284970	thaumatin-like protein	GO	#N/A	#N/A	GenBank	#N/A	#N/A	MaizeGDB_GenBank	#N/A	#N/A	RefSeq_dna	#N/A	#N/A	RefSeq_peptide	NP_001151337	thaumatin-like protein	UniGene	#N/A	#N/A	Uniprot/SPTREMBL	B4FVM0	Putative uncharacterized proteinThaumatin-like protein ;	Uniprot/SWISSPROT	#N/A	#N/A
35	GRMZM2G137341	EntrezGene	100284491	dehydration-responsive element-binding protein 1A	GO	GO:0003677;GO:0006355;GO:0003700	DNA binding;regulation of transcription, DNA-dependent;transcription factor activity	GenBank	#N/A	#N/A	MaizeGDB_GenBank	#N/A	#N/A	RefSeq_dna	NM_001157386	dehydration-responsive element-binding protein 1A (LOC100284491), mRNA	RefSeq_peptide	NP_001150858	dehydration-responsive element-binding protein 1A	UniGene	Zm.132134	Dehydration-responsive element-binding protein 1A	Uniprot/SPTREMBL	B6TU97	Dehydration-responsive element-binding protein 1A	Uniprot/SWISSPROT	#N/A	#N/A
36	GRMZM2G139157	EntrezGene	#N/A	#N/A	GO	GO:0005524;GO:0004674;GO:0006468	ATP binding;protein serine/threonine kinase activity;protein amino acid phosphorylation	GenBank	#N/A	#N/A	MaizeGDB_GenBank	#N/A	#N/A	RefSeq_dna	#N/A	#N/A	RefSeq_peptide	#N/A	#N/A	UniGene	#N/A	#N/A	Uniprot/SPTREMBL	#N/A	#N/A	Uniprot/SWISSPROT	#N/A	#N/A
37	GRMZM2G140996	EntrezGene	100282209	O-methyltransferase ZRP4	GO	GO:0008171;GO:0004867;GO:0008168;GO:0046983	O-methyltransferase activity;serine-type endopeptidase inhibitor activity;methyltransferase activity;protein dimerization activity	GenBank	#N/A	#N/A	MaizeGDB_GenBank	#N/A	#N/A	RefSeq_dna	NM_001155121	O-methyltransferase ZRP4 (LOC100282209), mRNA	RefSeq_peptide	NP_001148593	O-methyltransferase ZRP4	UniGene	Zm.5599	O-methyltransferase ZRP4	Uniprot/SPTREMBL	B6T4X7;B4FQY7;B4FI94	O-methyltransferase ZRP4 ;Putative uncharacterized protein ;Putative uncharacterized protein	Uniprot/SWISSPROT	#N/A	#N/A
38	GRMZM2G141526	EntrezGene	#N/A	#N/A	GO	GO:0005576	extracellular region	GenBank	#N/A	#N/A	MaizeGDB_GenBank	#N/A	#N/A	RefSeq_dna	#N/A	#N/A	RefSeq_peptide	#N/A	#N/A	UniGene	Zm.122127	Clone 379900 mRNA sequence	Uniprot/SPTREMBL	#N/A	#N/A	Uniprot/SWISSPROT	#N/A	#N/A
39	GRMZM2G142820	EntrezGene	100278862	hypothetical protein LOC100278862	GO	#N/A	#N/A	GenBank	#N/A	#N/A	MaizeGDB_GenBank	#N/A	#N/A	RefSeq_dna	NM_001152001	hypothetical protein LOC100278862 (LOC100278862), mRNA	RefSeq_peptide	NP_001145473	hypothetical protein LOC100278862	UniGene	Zm.125194	Hypothetical protein LOC100278862	Uniprot/SPTREMBL	B6UEQ4	Putative uncharacterized protein	Uniprot/SWISSPROT	#N/A	#N/A
40	GRMZM2G166644	EntrezGene	#N/A	#N/A	GO	#N/A	#N/A	GenBank	#N/A	#N/A	MaizeGDB_GenBank	#N/A	#N/A	RefSeq_dna	#N/A	#N/A	RefSeq_peptide	#N/A	#N/A	UniGene	#N/A	#N/A	Uniprot/SPTREMBL	B4FX03;C0PN49	Putative uncharacterized protein ;Putative uncharacterized protein	Uniprot/SWISSPROT	#N/A	#N/A
41	GRMZM2G172485	EntrezGene	100275369	LOC100275369	GO	#N/A	#N/A	GenBank	#N/A	#N/A	MaizeGDB_GenBank	#N/A	#N/A	RefSeq_dna	NM_001149460	LOC100275369 (TIDP3280), mRNA	RefSeq_peptide	NP_001142932	hypothetical protein LOC100275369	UniGene	Zm.20898	LOC100275369	Uniprot/SPTREMBL	B6SS05	Putative uncharacterized protein	Uniprot/SWISSPROT	#N/A	#N/A
42	GRMZM2G173413	EntrezGene	100274212	hypothetical protein LOC100274212	GO	GO:0004038;GO:0016787;GO:0008270;GO:0000256	allantoinase activity;hydrolase activity;zinc ion binding;allantoin catabolic process	GenBank	#N/A	#N/A	MaizeGDB_GenBank	#N/A	#N/A	RefSeq_dna	NM_001148584	hypothetical protein LOC100274212 (LOC100274212), mRNA	RefSeq_peptide	NP_001142056	hypothetical protein LOC100274212	UniGene	Zm.23193	Hypothetical protein LOC100274212	Uniprot/SPTREMBL	B4FZL1;B6U7C6	Putative uncharacterized protein ;Putative uncharacterized protein	Uniprot/SWISSPROT	#N/A	#N/A
43	GRMZM2G177182	EntrezGene	#N/A	#N/A	GO	#N/A	#N/A	GenBank	#N/A	#N/A	MaizeGDB_GenBank	#N/A	#N/A	RefSeq_dna	NM_001176226	hypothetical protein LOC100383578 (LOC100383578), mRNA	RefSeq_peptide	#N/A	#N/A	UniGene	Zm.9763	Hypothetical protein LOC100383578	Uniprot/SPTREMBL	#N/A	#N/A	Uniprot/SWISSPROT	#N/A	#N/A
44	GRMZM2G180251	EntrezGene	100303778	hypothetical protein LOC100303778	GO	#N/A	#N/A	GenBank	#N/A	#N/A	MaizeGDB_GenBank	#N/A	#N/A	RefSeq_dna	NM_001165419	hypothetical protein LOC100303778 (LOC100303778), mRNA	RefSeq_peptide	NP_001158891	hypothetical protein LOC100303778	UniGene	Zm.45102	Hypothetical protein LOC100303778	Uniprot/SPTREMBL	B4FDK5	Putative uncharacterized protein	Uniprot/SWISSPROT	#N/A	#N/A
45	GRMZM2G305046	EntrezGene	#N/A	#N/A	GO	GO:0005634;GO:0003677;GO:0006334;GO:0000786	nucleus;DNA binding;nucleosome assembly;nucleosome	GenBank	#N/A	#N/A	MaizeGDB_GenBank	#N/A	#N/A	RefSeq_dna	#N/A	#N/A	RefSeq_peptide	#N/A	#N/A	UniGene	#N/A	#N/A	Uniprot/SPTREMBL	C0HIB6;B6SZ05	Histone H2A ;Histone H2A	Uniprot/SWISSPROT	#N/A	#N/A
46	GRMZM2G308687	EntrezGene	542734;100283514	glutathione transferase5;glutathione S-transferase parA	GO	GO:0004364;GO:0008152;GO:0005737	glutathione transferase activity;metabolic process;cytoplasm	GenBank	#N/A	#N/A	MaizeGDB_GenBank	#N/A	#N/A	RefSeq_dna	NM_001156414;NM_001112244	glutathione S-transferase parA (LOC100283514), mRNA;glutathione transferase5 (gst5), mRNA	RefSeq_peptide	NP_001149886;NP_001105714	glutathione S-transferase parA ;glutathione transferase5	UniGene	Zm.124076	Glutathione S-transferase parA	Uniprot/SPTREMBL	O24595;B6TJ22	Glutathione transferase (EC 2.5.1.18);Glutathione S-transferase parA	Uniprot/SWISSPROT	#N/A	#N/A
47	GRMZM2G320305	EntrezGene	#N/A	#N/A	GO	GO:0055114;GO:0016491	oxidation reduction;oxidoreductase activity	GenBank	#N/A	#N/A	MaizeGDB_GenBank	#N/A	#N/A	RefSeq_dna	#N/A	#N/A	RefSeq_peptide	#N/A	#N/A	UniGene	#N/A	#N/A	Uniprot/SPTREMBL	#N/A	#N/A	Uniprot/SWISSPROT	#N/A	#N/A
48	GRMZM2G324999	EntrezGene	100284462	WRKY69 - superfamily of TFs having WRKY and zinc finger domains	GO	GO:0043565;GO:0045449;GO:0003700	sequence-specific DNA binding;regulation of transcription;transcription factor activity	GenBank	#N/A	#N/A	MaizeGDB_GenBank	#N/A	#N/A	RefSeq_dna	NM_001157357	WRKY69 - superfamily of TFs having WRKY and zinc finger domains (LOC100284462), mRNA	RefSeq_peptide	NP_001150829	WRKY69 - superfamily of TFs having WRKY and zinc finger domains	UniGene	Zm.97558	WRKY69 - superfamily of TFs having WRKY and zinc finger domains	Uniprot/SPTREMBL	B4FJB7;B6TTZ5	Putative uncharacterized protein ;WRKY69-superfamily of TFs having WRKY and zinc finger domains	Uniprot/SWISSPROT	#N/A	#N/A
49	GRMZM2G333087	EntrezGene	#N/A	#N/A	GO	GO:0009055;GO:0020037;GO:0005506;GO:0004497	electron carrier activity;heme binding;iron ion binding;monooxygenase activity	GenBank	#N/A	#N/A	MaizeGDB_GenBank	#N/A	#N/A	RefSeq_dna	#N/A	#N/A	RefSeq_peptide	#N/A	#N/A	UniGene	#N/A	#N/A	Uniprot/SPTREMBL	#N/A	#N/A	Uniprot/SWISSPROT	#N/A	#N/A
50	GRMZM2G356817	EntrezGene	#N/A	#N/A	GO	#N/A	#N/A	GenBank	#N/A	#N/A	MaizeGDB_GenBank	#N/A	#N/A	RefSeq_dna	#N/A	#N/A	RefSeq_peptide	#N/A	#N/A	UniGene	Zm.155106;Zm.149713	TSA: Zea mays contig30812, mRNA sequence;TSA: Zea mays contig15844, mRNA sequence	Uniprot/SPTREMBL	#N/A	#N/A	Uniprot/SWISSPROT	#N/A	#N/A
51	GRMZM2G356839	EntrezGene	#N/A	#N/A	GO	#N/A	#N/A	GenBank	#N/A	#N/A	MaizeGDB_GenBank	#N/A	#N/A	RefSeq_dna	#N/A	#N/A	RefSeq_peptide	#N/A	#N/A	UniGene	Zm.150743;Zm.81181	TSA: Zea mays contig10796, mRNA sequence;LOC100274681	Uniprot/SPTREMBL	B6SH77	Putative uncharacterized protein	Uniprot/SWISSPROT	#N/A	#N/A
52	GRMZM2G369472	EntrezGene	100283357	AP2 domain containing protein	GO	GO:0003677;GO:0006355;GO:0003700	DNA binding;regulation of transcription, DNA-dependent;transcription factor activity	GenBank	#N/A	#N/A	MaizeGDB_GenBank	#N/A	#N/A	RefSeq_dna	NM_001156258	AP2 domain containing protein (LOC100283357), mRNA	RefSeq_peptide	NP_001149730	AP2 domain containing protein	UniGene	#N/A	#N/A	Uniprot/SPTREMBL	B6THI8	AP2 domain containing protein	Uniprot/SWISSPROT	#N/A	#N/A
53	GRMZM2G377539	EntrezGene	#N/A	#N/A	GO	#N/A	#N/A	GenBank	#N/A	#N/A	MaizeGDB_GenBank	#N/A	#N/A	RefSeq_dna	#N/A	#N/A	RefSeq_peptide	#N/A	#N/A	UniGene	Zm.119965	Transcribed locus, moderately similar to NP_001140540.1 hypothetical protein LOC100272605 [Zea mays]	Uniprot/SPTREMBL	#N/A	#N/A	Uniprot/SWISSPROT	#N/A	#N/A
54	GRMZM2G381404	EntrezGene	100193251	hypothetical protein LOC100193251	GO	GO:0008270;GO:0005622	zinc ion binding;intracellular	GenBank	#N/A	#N/A	MaizeGDB_GenBank	#N/A	#N/A	RefSeq_dna	NM_001138400	hypothetical protein LOC100193251 (LOC100193251), mRNA	RefSeq_peptide	NP_001131872	hypothetical protein LOC100193251	UniGene	Zm.16474	Hypothetical protein LOC100193251	Uniprot/SPTREMBL	B4FED3	Putative uncharacterized protein	Uniprot/SWISSPROT	#N/A	#N/A
55	GRMZM2G396477	EntrezGene	#N/A	#N/A	GO	GO:0005488	binding	GenBank	#N/A	#N/A	MaizeGDB_GenBank	#N/A	#N/A	RefSeq_dna	#N/A	#N/A	RefSeq_peptide	#N/A	#N/A	UniGene	Zm.18663	Transcribed locus	Uniprot/SPTREMBL	#N/A	#N/A	Uniprot/SWISSPROT	#N/A	#N/A
56	GRMZM2G399844	EntrezGene	100383355	hypothetical protein LOC100383355	GO	#N/A	#N/A	GenBank	#N/A	#N/A	MaizeGDB_GenBank	#N/A	#N/A	RefSeq_dna	NM_001176011	hypothetical protein LOC100383355 (LOC100383355), mRNA	RefSeq_peptide	NP_001169482	hypothetical protein LOC100383355	UniGene	Zm.137743	Hypothetical protein LOC100217266	Uniprot/SPTREMBL	C0PFB3	Putative uncharacterized protein	Uniprot/SWISSPROT	#N/A	#N/A
57	GRMZM2G400092	#N/A	#N/A	#N/A	#N/A	#N/A	#N/A	#N/A	#N/A	#N/A	#N/A	#N/A	#N/A	#N/A	#N/A	#N/A	#N/A	#N/A	#N/A	#N/A	#N/A	#N/A	#N/A	#N/A	#N/A	#N/A	#N/A	#N/A
58	GRMZM2G402631	EntrezGene	542720	pathogenesis related protein-5	GO	#N/A	#N/A	GenBank	ZMU82201	product:pathogenesis related protein-5	MaizeGDB_GenBank	#N/A	#N/A	RefSeq_dna	NM_001112232	pathogenesis related protein-5 (PR-5), mRNA	RefSeq_peptide	NP_001105702	pathogenesis related protein-5	UniGene	Zm.6659	Pathogenesis related protein-5	Uniprot/SPTREMBL	B8QX84;B8QX94;B8QXA1;Q2XX96;B8QXC0;B8QX93;B8QX81;B8QX79;B8QX96;B4FV91;B8QX66;Q2XX87;O82087;B8QX65;B8QXB4;Q2XX92;B8QXC6;Q2XX98;B8QXC1;B8QX83;B8QXA9;Q2XX86;B8QXA8;Q2XX91;B8QXD1;B8QX68	Thaumatin-like protein Fragment ;Thaumatin-like protein Fragment ;Thaumatin-like protein Fragment ;Pathogenesis-related protein 5 ;Thaumatin-like protein Fragment ;Thaumatin-like protein Fragment ;Thaumatin-like protein Fragment ;Thaumatin-like protein Fragment ;Thaumatin-like protein Fragment ;Putative uncharacterized protein ;Thaumatin-like protein Fragment ;Pathogenesis-related protein 5 ;Path…	Uniprot/SWISSPROT	#N/A	#N/A
59	GRMZM2G456997	EntrezGene	#N/A	#N/A	GO	GO:0005576	extracellular region	GenBank	#N/A	#N/A	MaizeGDB_GenBank	#N/A	#N/A	RefSeq_dna	#N/A	#N/A	RefSeq_peptide	#N/A	#N/A	UniGene	Zm.147974;Zm.10085	TSA: Zea mays contig17112, mRNA sequence;TSA: Zea mays contig43330, mRNA sequence	Uniprot/SPTREMBL	#N/A	#N/A	Uniprot/SWISSPROT	#N/A	#N/A
60	GRMZM2G465226	EntrezGene	542352	pathogenesis related protein4	GO	GO:0005576	extracellular region	GenBank	ZMU82200	product:pathogenesis related protein-1	MaizeGDB_GenBank	#N/A	#N/A	RefSeq_dna	NM_001111929	pathogenesis related protein4 (prp4), mRNA	RefSeq_peptide	NP_001105399	pathogenesis related protein4	UniGene	Zm.379	Pathogenesis related protein4	Uniprot/SPTREMBL	Q2XX66;Q2XX73;Q2XX63;B8QWH5;B8QWL3;B8QWK8;B8QWP4;B8QWH6;B4FVP5;Q2XX68;Q2XX74;O82086;B8QWK0;Q2XX70;B8QWM7;Q2XX71;B8QWK3	Pathogenesis-related protein 1 ;Pathogenesis-related protein 1 ;Pathogenesis-related protein 1 ;Pathogenesis-related protein class I Fragment ;Pathogenesis-related protein class I Fragment ;Pathogenesis-related protein class I Fragment ;Pathogenesis-related protein class I Fragment ;Pathogenesis-related protein class I Fragment ;Putative uncharacterized protein ;Pathogenesis-related protein 1 ;Pa…	Uniprot/SWISSPROT	#N/A	#N/A
61	GRMZM2G465812	EntrezGene	542689	LOC542689	GO	GO:0000287;GO:0016829;GO:0008152	magnesium ion binding;lyase activity;metabolic process	GenBank	#N/A	#N/A	MaizeGDB_GenBank	#N/A	#N/A	RefSeq_dna	NM_001112205	LOC542689 (IDP70), mRNA	RefSeq_peptide	NP_001105675	LOC542689	UniGene	Zm.2757	LOC542689	Uniprot/SPTREMBL	Q5GJ58	Terpene synthase 9	Uniprot/SWISSPROT	#N/A	#N/A
62	GRMZM2G469839	EntrezGene	#N/A	#N/A	GO	GO:0008152;GO:0008168;GO:0008610	metabolic process;methyltransferase activity;lipid biosynthetic process	GenBank	#N/A	#N/A	MaizeGDB_GenBank	#N/A	#N/A	RefSeq_dna	#N/A	#N/A	RefSeq_peptide	#N/A	#N/A	UniGene	#N/A	#N/A	Uniprot/SPTREMBL	#N/A	#N/A	Uniprot/SWISSPROT	#N/A	#N/A
63	GRMZM2G704042	EntrezGene	#N/A	#N/A	GO	GO:0003677	DNA binding	GenBank	#N/A	#N/A	MaizeGDB_GenBank	#N/A	#N/A	RefSeq_dna	#N/A	#N/A	RefSeq_peptide	#N/A	#N/A	UniGene	#N/A	#N/A	Uniprot/SPTREMBL	#N/A	#N/A	Uniprot/SWISSPROT	#N/A	#N/A
64	GRMZM5G830747	#N/A	#N/A	#N/A	#N/A	#N/A	#N/A	#N/A	#N/A	#N/A	#N/A	#N/A	#N/A	#N/A	#N/A	#N/A	#N/A	#N/A	#N/A	#N/A	#N/A	#N/A	#N/A	#N/A	#N/A	#N/A	#N/A	#N/A
65	GRMZM5G856142	EntrezGene	#N/A	#N/A	GO	#N/A	#N/A	GenBank	#N/A	#N/A	MaizeGDB_GenBank	#N/A	#N/A	RefSeq_dna	#N/A	#N/A	RefSeq_peptide	#N/A	#N/A	UniGene	Zm.155818	TSA: Zea mays contig45354, mRNA sequence	Uniprot/SPTREMBL	#N/A	#N/A	Uniprot/SWISSPROT	#N/A	#N/A
66	GRMZM5G871727	EntrezGene	#N/A	#N/A	GO	#N/A	#N/A	GenBank	#N/A	#N/A	MaizeGDB_GenBank	#N/A	#N/A	RefSeq_dna	#N/A	#N/A	RefSeq_peptide	#N/A	#N/A	UniGene	#N/A	#N/A	Uniprot/SPTREMBL	C0P689	Putative uncharacterized protein	Uniprot/SWISSPROT	#N/A	#N/A
67	GRMZM5G882631	EntrezGene	100381632	hypothetical protein LOC100381632	GO	#N/A	#N/A	GenBank	#N/A	#N/A	MaizeGDB_GenBank	#N/A	#N/A	RefSeq_dna	NM_001174449	hypothetical protein LOC100381632 (LOC100381632), mRNA	RefSeq_peptide	NP_001167920	hypothetical protein LOC100381632	UniGene	Zm.156769	Hypothetical protein LOC100381632	Uniprot/SPTREMBL	C0HHM8	Putative uncharacterized protein	Uniprot/SWISSPROT	#N/A	#N/A

## Sheet: Node 0 DOWN
	gene	EntrezGene	EG_Accession	EG_Description	GeneOntology	GO_Accession	GO_Annotation	GenBank	GB_Accession	GB_Description	MaizeGDB_GenBank	MGB_Accession	MGB_Description	RefSeq_dna	RS_Accession	RS_Description	RefSeq_peptide	RSP_Accession	RSP_Description	UniGene	UG_Accession	UG_Description	Uniprot.SPTREMBL	Trembl_Accession	Trembl_Description	Uniprot.SWISSPROT	SP_Accession	SP_Description
1	AC166636.1_FG007	#N/A	#N/A	#N/A	#N/A	#N/A	#N/A	#N/A	#N/A	#N/A	#N/A	#N/A	#N/A	#N/A	#N/A	#N/A	#N/A	#N/A	#N/A	#N/A	#N/A	#N/A	#N/A	#N/A	#N/A	#N/A	#N/A	#N/A
2	AC187262.4_FG007	#N/A	#N/A	#N/A	#N/A	#N/A	#N/A	#N/A	#N/A	#N/A	#N/A	#N/A	#N/A	#N/A	#N/A	#N/A	#N/A	#N/A	#N/A	#N/A	#N/A	#N/A	#N/A	#N/A	#N/A	#N/A	#N/A	#N/A
3	AC187843.3_FG006	#N/A	#N/A	#N/A	#N/A	#N/A	#N/A	#N/A	#N/A	#N/A	#N/A	#N/A	#N/A	#N/A	#N/A	#N/A	#N/A	#N/A	#N/A	#N/A	#N/A	#N/A	#N/A	#N/A	#N/A	#N/A	#N/A	#N/A
4	AC233850.1_FG002	#N/A	#N/A	#N/A	#N/A	#N/A	#N/A	#N/A	#N/A	#N/A	#N/A	#N/A	#N/A	#N/A	#N/A	#N/A	#N/A	#N/A	#N/A	#N/A	#N/A	#N/A	#N/A	#N/A	#N/A	#N/A	#N/A	#N/A
5	AF546187.1_FG001	#N/A	#N/A	#N/A	#N/A	#N/A	#N/A	#N/A	#N/A	#N/A	#N/A	#N/A	#N/A	#N/A	#N/A	#N/A	#N/A	#N/A	#N/A	#N/A	#N/A	#N/A	#N/A	#N/A	#N/A	#N/A	#N/A	#N/A
6	GRMZM2G004012	EntrezGene	100273187	LOC100273187	GO	GO:0009055;GO:0005507	electron carrier activity;copper ion binding	GenBank	#N/A	#N/A	MaizeGDB_GenBank	#N/A	#N/A	RefSeq_dna	NM_001147632	LOC100273187 (umc1431), mRNA	RefSeq_peptide	NP_001141104	hypothetical protein LOC100273187	UniGene	Zm.4727	LOC100273187	Uniprot/SPTREMBL	B4FTG0	Basic blue proteinPutative uncharacterized protein ;	Uniprot/SWISSPROT	#N/A	#N/A
7	GRMZM2G004334	EntrezGene	#N/A	#N/A	GO	GO:0005634;GO:0006355;GO:0043565;GO:0030528;GO:0003700	nucleus;regulation of transcription, DNA-dependent;sequence-specific DNA binding;transcription regulator activity;transcription factor activity	GenBank	#N/A	#N/A	MaizeGDB_GenBank	#N/A	#N/A	RefSeq_dna	#N/A	#N/A	RefSeq_peptide	#N/A	#N/A	UniGene	#N/A	#N/A	Uniprot/SPTREMBL	#N/A	#N/A	Uniprot/SWISSPROT	#N/A	#N/A
8	GRMZM2G014499	EntrezGene	#N/A	#N/A	GO	GO:0004252;GO:0006508;GO:0042802;GO:0043086	serine-type endopeptidase activity;proteolysis;identical protein binding;negative regulation of catalytic activity	GenBank	#N/A	#N/A	MaizeGDB_GenBank	#N/A	#N/A	RefSeq_dna	#N/A	#N/A	RefSeq_peptide	#N/A	#N/A	UniGene	#N/A	#N/A	Uniprot/SPTREMBL	#N/A	#N/A	Uniprot/SWISSPROT	#N/A	#N/A
9	GRMZM2G020631	EntrezGene	100273138	hypothetical protein LOC100273138	GO	GO:0055114;GO:0016491	oxidation reduction;oxidoreductase activity	GenBank	#N/A	#N/A	MaizeGDB_GenBank	#N/A	#N/A	RefSeq_dna	NM_001147585	hypothetical protein LOC100273138 (LOC100273138), mRNA	RefSeq_peptide	NP_001141057	hypothetical protein LOC100273138	UniGene	Zm.98993	Hypothetical protein LOC100273138	Uniprot/SPTREMBL	B4FT62	Putative uncharacterized protein	Uniprot/SWISSPROT	#N/A	#N/A
10	GRMZM2G026558	EntrezGene	#N/A	#N/A	GO	GO:0007186;GO:0005634;GO:0003677;GO:0004938;GO:0006355;GO:0016021;GO:0004879	G-protein coupled receptor protein signaling pathway;nucleus;DNA binding;alpha2-adrenergic receptor activity;regulation of transcription, DNA-dependent;integral to membrane;ligand-dependent nuclear receptor activity	GenBank	#N/A	#N/A	MaizeGDB_GenBank	#N/A	#N/A	RefSeq_dna	#N/A	#N/A	RefSeq_peptide	#N/A	#N/A	UniGene	Zm.2804	Transcribed locus, moderately similar to XP_002448216.1 hypothetical protein SORBIDRAFT_06g023300 [Sorghum bicolor]	Uniprot/SPTREMBL	#N/A	#N/A	Uniprot/SWISSPROT	#N/A	#N/A
11	GRMZM2G029536	EntrezGene	100283863	nucleotide binding protein	GO	#N/A	#N/A	GenBank	#N/A	#N/A	MaizeGDB_GenBank	#N/A	#N/A	RefSeq_dna	NM_001156761	nucleotide binding protein (LOC100283863), mRNA	RefSeq_peptide	NP_001150233	nucleotide binding protein	UniGene	Zm.26155	Nucleotide binding protein	Uniprot/SPTREMBL	B6TNZ7;B6TMI4;B4FNA4	Nucleotide binding protein ;Nucleotide binding protein ;Putative uncharacterized protein	Uniprot/SWISSPROT	#N/A	#N/A
12	GRMZM2G041463	EntrezGene	100281511	CBL-interacting serine/threonine-protein kinase 15	GO	GO:0007165;GO:0005524;GO:0004674;GO:0004672;GO:0006468	signal transduction;ATP binding;protein serine/threonine kinase activity;protein kinase activity;protein amino acid phosphorylation	GenBank	#N/A	#N/A	MaizeGDB_GenBank	#N/A	#N/A	RefSeq_dna	NM_001154429	CBL-interacting serine/threonine-protein kinase 15 (LOC100281511), mRNA	RefSeq_peptide	NP_001147901	CBL-interacting serine/threonine-protein kinase 15	UniGene	Zm.21506	CBL-interacting serine/threonine-protein kinase 15	Uniprot/SPTREMBL	B6SW34	CBL-interacting serine/threonine-protein kinase 15	Uniprot/SWISSPROT	#N/A	#N/A
13	GRMZM2G042154	EntrezGene	#N/A	#N/A	GO	GO:0016020;GO:0006857;GO:0005215	membrane;oligopeptide transport;transporter activity	GenBank	#N/A	#N/A	MaizeGDB_GenBank	#N/A	#N/A	RefSeq_dna	#N/A	#N/A	RefSeq_peptide	#N/A	#N/A	UniGene	#N/A	#N/A	Uniprot/SPTREMBL	#N/A	#N/A	Uniprot/SWISSPROT	#N/A	#N/A
14	GRMZM2G045699	EntrezGene	#N/A	#N/A	GO	#N/A	#N/A	GenBank	#N/A	#N/A	MaizeGDB_GenBank	#N/A	#N/A	RefSeq_dna	#N/A	#N/A	RefSeq_peptide	#N/A	#N/A	UniGene	Zm.20583	Full-length cDNA clone ZM_BFb0277E02	Uniprot/SPTREMBL	#N/A	#N/A	Uniprot/SWISSPROT	#N/A	#N/A
15	GRMZM2G065585	EntrezGene	100037765;542755	PRm 6b;1,3-b-glucanase protein	GO	GO:0016020;GO:0004553;GO:0005975	membrane;hydrolase activity, hydrolyzing O-glycosyl compounds;carbohydrate metabolic process	GenBank	#N/A	#N/A	MaizeGDB_GenBank	S82315	product:PRm 6b	RefSeq_dna	NM_001112477;NM_001112264	PRm 6b (LOC100037765), mRNA;1,3-b-glucanase protein (uiu8(geb)), mRNA	RefSeq_peptide	NP_001105947;NP_001105734	PRm 6b ;glucan endo-1,3-beta-glucosidase, acidic isoform precursor	UniGene	Zm.85734;Zm.137955	PRm 6b;Hypothetical protein LOC100280140	Uniprot/SPTREMBL	B8QX27;B8QX19;B8QX00;B8QX60;B8QWY9;Q2XXA7;B8QX16;B8QX44;B8QWZ3;B8QX11;P93519;B8QX21;B8QWY8;B8QX06;Q2XXB5;B8QX47;Q2XXB4;Q2XXB7;B8QWZ7;B8QX50;B8QX25;B8QX08;Q2XXB9;B8QX52;B8A260;B8QWZ6;B8QX54;B8QWZ5;Q2XXA8;B8QX03;B8QX58;B8QX09;Q2XXB3;B8QX55;Q2XXB8;B8QX32;Q2XXB1;Q2XXA9;B8QX10;Q2XXB6;Q2XXB2;B8QX26;B8QWZ2;B8QX02;B8QX37;B8QWZ4;B8QX38;B8QX49	Beta 1,3 glucanase ;Beta 1,3 glucanase ;Beta 1,3 glucanase ;Beta 1,3 glucanase ;Beta 1,3 glucanase ;Pathogenesis-related protein 6 ;Beta 1,3 glucanase ;Beta 1,3 glucanase ;Beta 1,3 glucanase ;Beta 1,3 glucanase ;PRm 6b ;Beta 1,3 glucanase ;Beta 1,3 glucanase ;Beta 1,3 glucanase ;Beta 1,3 glucanasePathogenesis-related protein 6 ;;Beta 1,3 glucanase ;Beta 1,3 glucanasePathogenesis-related protein 6…	Uniprot/SWISSPROT	P49237	Glucan endo-1,3-beta-glucosidase, acidic isoform Precursor (EC 3.2.1.39)((1->3)-beta-glucan endohydrolase)((1->3)-beta-glucanase)(Beta-1,3-endoglucanase)
16	GRMZM2G070312	EntrezGene	100279144	hypothetical protein LOC100279144	GO	#N/A	#N/A	GenBank	#N/A	#N/A	MaizeGDB_GenBank	#N/A	#N/A	RefSeq_dna	NM_001152180	hypothetical protein LOC100279144 (LOC100279144), mRNA	RefSeq_peptide	NP_001145652	hypothetical protein LOC100279144	UniGene	Zm.124197	Hypothetical protein LOC100279144	Uniprot/SPTREMBL	B6UI92	Putative uncharacterized protein	Uniprot/SWISSPROT	#N/A	#N/A
17	GRMZM2G100568	EntrezGene	#N/A	#N/A	GO	#N/A	#N/A	GenBank	#N/A	#N/A	MaizeGDB_GenBank	#N/A	#N/A	RefSeq_dna	#N/A	#N/A	RefSeq_peptide	#N/A	#N/A	UniGene	Zm.128814	Transcribed locus	Uniprot/SPTREMBL	#N/A	#N/A	Uniprot/SWISSPROT	#N/A	#N/A
18	GRMZM2G118243	EntrezGene	#N/A	#N/A	GO	GO:0016020;GO:0007186;GO:0005524;GO:0000166;GO:0017111;GO:0019001;GO:0004871;GO:0016887	membrane;G-protein coupled receptor protein signaling pathway;ATP binding;nucleotide binding;nucleoside-triphosphatase activity;guanyl nucleotide binding;signal transducer activity;ATPase activity	GenBank	#N/A	#N/A	MaizeGDB_GenBank	#N/A	#N/A	RefSeq_dna	#N/A	#N/A	RefSeq_peptide	#N/A	#N/A	UniGene	#N/A	#N/A	Uniprot/SPTREMBL	#N/A	#N/A	Uniprot/SWISSPROT	#N/A	#N/A
19	GRMZM2G125853	EntrezGene	#N/A	#N/A	GO	#N/A	#N/A	GenBank	#N/A	#N/A	MaizeGDB_GenBank	#N/A	#N/A	RefSeq_dna	#N/A	#N/A	RefSeq_peptide	#N/A	#N/A	UniGene	Zm.32419	Clone 1544496 mRNA sequence	Uniprot/SPTREMBL	#N/A	#N/A	Uniprot/SWISSPROT	#N/A	#N/A
20	GRMZM2G134888	EntrezGene	100284302	amino acid permease	GO	#N/A	#N/A	GenBank	#N/A	#N/A	MaizeGDB_GenBank	#N/A	#N/A	RefSeq_dna	NM_001157197	amino acid permease (LOC100284302), mRNA	RefSeq_peptide	NP_001150669	amino acid permease	UniGene	Zm.34858	Amino acid permease	Uniprot/SPTREMBL	C0PEW7;B6TS67	Putative uncharacterized protein ;Amino acid permease	Uniprot/SWISSPROT	#N/A	#N/A
21	GRMZM2G137648	EntrezGene	#N/A	#N/A	GO	GO:0042773;GO:0055114;GO:0008137	ATP synthesis coupled electron transport;oxidation reduction;NADH dehydrogenase (ubiquinone) activity	GenBank	#N/A	#N/A	MaizeGDB_GenBank	MZECPRN4		RefSeq_dna	#N/A	#N/A	RefSeq_peptide	#N/A	#N/A	UniGene	Zm.141650;Zm.140858;Zm.155744;Zm.93026;Zm.93476;Zm.122966;Zm.127769;Zm.140811;Zm.141511;Zm.93254;Zm.90046	Transcribed locus;Transcribed locus;TSA: Zea mays contig30680, mRNA sequence;TSA: Zea mays contig08948, mRNA sequence;Transcribed locus;Transcribed locus, strongly similar to NP_043082.1 hypothetical protein ZemaCp081 [Zea mays];Transcribed locus, moderately similar to NP_051106.1 NADH dehydrogenase subunit 5 [Arabidopsis thaliana];Transcribed locus;Transcribed locus;Transcribed locus;Transcribed…	Uniprot/SPTREMBL	#N/A	#N/A	Uniprot/SWISSPROT	#N/A	#N/A
22	GRMZM2G142820	EntrezGene	100278862	hypothetical protein LOC100278862	GO	#N/A	#N/A	GenBank	#N/A	#N/A	MaizeGDB_GenBank	#N/A	#N/A	RefSeq_dna	NM_001152001	hypothetical protein LOC100278862 (LOC100278862), mRNA	RefSeq_peptide	NP_001145473	hypothetical protein LOC100278862	UniGene	Zm.125194	Hypothetical protein LOC100278862	Uniprot/SPTREMBL	B6UEQ4	Putative uncharacterized protein	Uniprot/SWISSPROT	#N/A	#N/A
23	GRMZM2G148022	EntrezGene	#N/A	#N/A	GO	GO:0016020;GO:0051260	membrane;protein homooligomerization	GenBank	#N/A	#N/A	MaizeGDB_GenBank	#N/A	#N/A	RefSeq_dna	#N/A	#N/A	RefSeq_peptide	#N/A	#N/A	UniGene	Zm.37303	Full-length cDNA clone ZM_BFb0334P17	Uniprot/SPTREMBL	C4J315	Putative uncharacterized protein	Uniprot/SWISSPROT	#N/A	#N/A
24	GRMZM2G176216	EntrezGene	#N/A	#N/A	GO	GO:0042773;GO:0055114;GO:0008137	ATP synthesis coupled electron transport;oxidation reduction;NADH dehydrogenase (ubiquinone) activity	GenBank	#N/A	#N/A	MaizeGDB_GenBank	MZECPRN4		RefSeq_dna	#N/A	#N/A	RefSeq_peptide	#N/A	#N/A	UniGene	Zm.140858;Zm.93426;Zm.119321;Zm.102251;Zm.93026;Zm.93476;Zm.93462;Zm.93324;Zm.141511;Zm.141650;Zm.122966;Zm.116848;Zm.141153;Zm.140811;Zm.90046;Zm.93254	Transcribed locus;Transcribed locus;Hypothetical protein LOC100275874;Transcribed locus;TSA: Zea mays contig08948, mRNA sequence;Transcribed locus;Transcribed locus;Transcribed locus;Transcribed locus;Transcribed locus;Transcribed locus, strongly similar to NP_043082.1 hypothetical protein ZemaCp081 [Zea mays];Transcribed locus;Transcribed locus;Transcribed locus;Transcribed locus;Transcribed loc…	Uniprot/SPTREMBL	#N/A	#N/A	Uniprot/SWISSPROT	#N/A	#N/A
25	GRMZM2G313020	EntrezGene	#N/A	#N/A	GO	GO:0006508;GO:0004197	proteolysis;cysteine-type endopeptidase activity	GenBank	#N/A	#N/A	MaizeGDB_GenBank	#N/A	#N/A	RefSeq_dna	#N/A	#N/A	RefSeq_peptide	#N/A	#N/A	UniGene	#N/A	#N/A	Uniprot/SPTREMBL	#N/A	#N/A	Uniprot/SWISSPROT	#N/A	#N/A
26	GRMZM2G335564	EntrezGene	845186	NADH dehydrogenase subunit 6	GO	GO:0055114;GO:0008137	oxidation reduction;NADH dehydrogenase (ubiquinone) activity	GenBank	#N/A	#N/A	MaizeGDB_GenBank	#N/A	#N/A	RefSeq_dna	#N/A	#N/A	RefSeq_peptide	NP_043090	NADH dehydrogenase subunit 6	UniGene	Zm.93227	Transcribed locus	Uniprot/SPTREMBL	#N/A	#N/A	Uniprot/SWISSPROT	P46621	NAD(P)H-quinone oxidoreductase subunit 6, chloroplastic (EC 1.6.5.-)(NAD(P)H dehydrogenase subunit 6)(NADH-plastoquinone oxidoreductase subunit 6)
27	GRMZM2G337594	EntrezGene	#N/A	#N/A	GO	#N/A	#N/A	GenBank	#N/A	#N/A	MaizeGDB_GenBank	#N/A	#N/A	RefSeq_dna	#N/A	#N/A	RefSeq_peptide	#N/A	#N/A	UniGene	#N/A	#N/A	Uniprot/SPTREMBL	B6SPS4	Putative uncharacterized protein	Uniprot/SWISSPROT	#N/A	#N/A
28	GRMZM2G354804	EntrezGene	845230;845231	ribosomal protein S15;ribosomal protein S15	GO	GO:0005840;GO:0016651;GO:0006412;GO:0005622;GO:0051287;GO:0048038;GO:0003735;GO:0055114	ribosome;oxidoreductase activity, acting on NADH or NADPH;translation;intracellular;NAD or NADH binding;quinone binding;structural constituent of ribosome;oxidation reduction	GenBank	#N/A	#N/A	MaizeGDB_GenBank	#N/A	#N/A	RefSeq_dna	#N/A	#N/A	RefSeq_peptide	NP_043083;NP_043094	ribosomal protein S15 ;ribosomal protein S15	UniGene	#N/A	#N/A	Uniprot/SPTREMBL	Q70VA4	30S ribosomal protein S15 Fragment	Uniprot/SWISSPROT	#N/A	#N/A
29	GRMZM2G358180	EntrezGene	#N/A	#N/A	GO	#N/A	#N/A	GenBank	#N/A	#N/A	MaizeGDB_GenBank	MZECPRN4		RefSeq_dna	#N/A	#N/A	RefSeq_peptide	#N/A	#N/A	UniGene	Zm.141650;Zm.140858;Zm.102251;Zm.93026;Zm.93476;Zm.122966;Zm.116848;Zm.93462;Zm.140811;Zm.141511;Zm.93254;Zm.90046	Transcribed locus;Transcribed locus;Transcribed locus;TSA: Zea mays contig08948, mRNA sequence;Transcribed locus;Transcribed locus, strongly similar to NP_043082.1 hypothetical protein ZemaCp081 [Zea mays];Transcribed locus;Transcribed locus;Transcribed locus;Transcribed locus;Transcribed locus;Transcribed locus	Uniprot/SPTREMBL	#N/A	#N/A	Uniprot/SWISSPROT	#N/A	#N/A
30	GRMZM2G396477	EntrezGene	#N/A	#N/A	GO	GO:0005488	binding	GenBank	#N/A	#N/A	MaizeGDB_GenBank	#N/A	#N/A	RefSeq_dna	#N/A	#N/A	RefSeq_peptide	#N/A	#N/A	UniGene	Zm.18663	Transcribed locus	Uniprot/SPTREMBL	#N/A	#N/A	Uniprot/SWISSPROT	#N/A	#N/A
31	GRMZM2G405577	EntrezGene	845230;845231	ribosomal protein S15;ribosomal protein S15	GO	GO:0005840;GO:0006412;GO:0005622;GO:0003735	ribosome;translation;intracellular;structural constituent of ribosome	GenBank	#N/A	#N/A	MaizeGDB_GenBank	ZMU21985	product:NADH dehydrogenase F	RefSeq_dna	#N/A	#N/A	RefSeq_peptide	NP_043083;NP_043094	ribosomal protein S15 ;ribosomal protein S15	UniGene	Zm.141650;Zm.140858;Zm.155744;Zm.93026;Zm.93476;Zm.122966;Zm.127769;Zm.140811;Zm.141511;Zm.93254;Zm.90046	Transcribed locus;Transcribed locus;TSA: Zea mays contig30680, mRNA sequence;TSA: Zea mays contig08948, mRNA sequence;Transcribed locus;Transcribed locus, strongly similar to NP_043082.1 hypothetical protein ZemaCp081 [Zea mays];Transcribed locus, moderately similar to NP_051106.1 NADH dehydrogenase subunit 5 [Arabidopsis thaliana];Transcribed locus;Transcribed locus;Transcribed locus;Transcribed…	Uniprot/SPTREMBL	Q70VA4	30S ribosomal protein S15 Fragment	Uniprot/SWISSPROT	P17703	30S ribosomal protein S15, chloroplastic
32	GRMZM2G405584	EntrezGene	#N/A	#N/A	GO	GO:0042773;GO:0055114;GO:0008137	ATP synthesis coupled electron transport;oxidation reduction;NADH dehydrogenase (ubiquinone) activity	GenBank	#N/A	#N/A	MaizeGDB_GenBank	ZMU21985	product:NADH dehydrogenase F	RefSeq_dna	#N/A	#N/A	RefSeq_peptide	#N/A	#N/A	UniGene	Zm.141650;Zm.140858;Zm.155744;Zm.93026;Zm.93476;Zm.122966;Zm.127769;Zm.140811;Zm.141511;Zm.93254;Zm.90046	Transcribed locus;Transcribed locus;TSA: Zea mays contig30680, mRNA sequence;TSA: Zea mays contig08948, mRNA sequence;Transcribed locus;Transcribed locus, strongly similar to NP_043082.1 hypothetical protein ZemaCp081 [Zea mays];Transcribed locus, moderately similar to NP_051106.1 NADH dehydrogenase subunit 5 [Arabidopsis thaliana];Transcribed locus;Transcribed locus;Transcribed locus;Transcribed…	Uniprot/SPTREMBL	#N/A	#N/A	Uniprot/SWISSPROT	#N/A	#N/A
33	GRMZM2G412604	EntrezGene	100191283	LOC100191283	GO	GO:0016769;GO:0006520;GO:0016829;GO:0009058;GO:0008483;GO:0016847;GO:0030170;GO:0006519	transferase activity, transferring nitrogenous groups;cellular amino acid metabolic process;lyase activity;biosynthetic process;transaminase activity;1-aminocyclopropane-1-carboxylate synthase activity;pyridoxal phosphate binding;cellular amino acid and derivative metabolic process	GenBank	#N/A	#N/A	MaizeGDB_GenBank	#N/A	#N/A	RefSeq_dna	NM_001136717	LOC100191283 (pco115235a), mRNA	RefSeq_peptide	NP_001130189	hypothetical protein LOC100191283	UniGene	Zm.19579;Zm.154377	LOC100191283;TSA: Zea mays contig33896, mRNA sequence	Uniprot/SPTREMBL	B4F891	Putative uncharacterized protein	Uniprot/SWISSPROT	#N/A	#N/A
34	GRMZM2G431039	EntrezGene	#N/A	#N/A	GO	GO:0004553;GO:0005975	hydrolase activity, hydrolyzing O-glycosyl compounds;carbohydrate metabolic process	GenBank	#N/A	#N/A	MaizeGDB_GenBank	#N/A	#N/A	RefSeq_dna	#N/A	#N/A	RefSeq_peptide	#N/A	#N/A	UniGene	Zm.137566;Zm.38010	Transcribed locus, weakly similar to XP_002454630.1 hypothetical protein SORBIDRAFT_04g034530 [Sorghum bicolor];TSA: Zea mays contig14952, mRNA sequence	Uniprot/SPTREMBL	#N/A	#N/A	Uniprot/SWISSPROT	#N/A	#N/A
35	GRMZM2G444541	EntrezGene	845230;845231	ribosomal protein S15;ribosomal protein S15	GO	GO:0005840;GO:0006412;GO:0005622;GO:0003735	ribosome;translation;intracellular;structural constituent of ribosome	GenBank	#N/A	#N/A	MaizeGDB_GenBank	X62370;X56521;MZECPRN4	product:NADH Dehydrogenase subunit A;product:ndhA subunit of NADH deydrogenase;	RefSeq_dna	#N/A	#N/A	RefSeq_peptide	NP_043083;NP_043094	ribosomal protein S15 ;ribosomal protein S15	UniGene	Zm.97916;Zm.95023;Zm.141183;Zm.141650;Zm.140858;Zm.93026;Zm.93024;Zm.93476;Zm.122966;Zm.103938;Zm.103966;Zm.93285;Zm.141511;Zm.93254;Zm.90046	Transcribed locus, strongly similar to NP_039448.1 NADH dehydrogenase subunit I [Oryza sativa Japonica Group];Transcribed locus, strongly similar to NP_039449.1 NADH dehydrogenase subunit 1 [Oryza sativa Japonica Group];TSA: Zea mays contig07611, mRNA sequence;Transcribed locus;Transcribed locus;TSA: Zea mays contig08948, mRNA sequence;Transcribed locus, strongly similar to NP_039450.1 NADH dehyd…	Uniprot/SPTREMBL	Q70VA4	30S ribosomal protein S15 Fragment	Uniprot/SWISSPROT	P17703	30S ribosomal protein S15, chloroplastic
36	GRMZM2G469839	EntrezGene	#N/A	#N/A	GO	GO:0008152;GO:0008168;GO:0008610	metabolic process;methyltransferase activity;lipid biosynthetic process	GenBank	#N/A	#N/A	MaizeGDB_GenBank	#N/A	#N/A	RefSeq_dna	#N/A	#N/A	RefSeq_peptide	#N/A	#N/A	UniGene	#N/A	#N/A	Uniprot/SPTREMBL	#N/A	#N/A	Uniprot/SWISSPROT	#N/A	#N/A
37	GRMZM2G704042	EntrezGene	#N/A	#N/A	GO	GO:0003677	DNA binding	GenBank	#N/A	#N/A	MaizeGDB_GenBank	#N/A	#N/A	RefSeq_dna	#N/A	#N/A	RefSeq_peptide	#N/A	#N/A	UniGene	#N/A	#N/A	Uniprot/SPTREMBL	#N/A	#N/A	Uniprot/SWISSPROT	#N/A	#N/A
38	GRMZM5G827257	EntrezGene	#N/A	#N/A	GO	#N/A	#N/A	GenBank	#N/A	#N/A	MaizeGDB_GenBank	#N/A	#N/A	RefSeq_dna	#N/A	#N/A	RefSeq_peptide	#N/A	#N/A	UniGene	Zm.143999;Zm.157528;Zm.144033	TSA: Zea mays contig58486, mRNA sequence;TSA: Zea mays contig38683, mRNA sequence;TSA: Zea mays contig58263, mRNA sequence	Uniprot/SPTREMBL	#N/A	#N/A	Uniprot/SWISSPROT	#N/A	#N/A
39	GRMZM5G830747	#N/A	#N/A	#N/A	#N/A	#N/A	#N/A	#N/A	#N/A	#N/A	#N/A	#N/A	#N/A	#N/A	#N/A	#N/A	#N/A	#N/A	#N/A	#N/A	#N/A	#N/A	#N/A	#N/A	#N/A	#N/A	#N/A	#N/A
40	GRMZM5G846259	EntrezGene	#N/A	#N/A	GO	#N/A	#N/A	GenBank	#N/A	#N/A	MaizeGDB_GenBank	#N/A	#N/A	RefSeq_dna	#N/A	#N/A	RefSeq_peptide	#N/A	#N/A	UniGene	Zm.141650;Zm.140858;Zm.93026;Zm.93476;Zm.122966;Zm.140811;Zm.141511;Zm.90046;Zm.93254	Transcribed locus;Transcribed locus;TSA: Zea mays contig08948, mRNA sequence;Transcribed locus;Transcribed locus, strongly similar to NP_043082.1 hypothetical protein ZemaCp081 [Zea mays];Transcribed locus;Transcribed locus;Transcribed locus;Transcribed locus	Uniprot/SPTREMBL	#N/A	#N/A	Uniprot/SWISSPROT	#N/A	#N/A
41	GRMZM5G874448	EntrezGene	845179	NADH dehydrogenase subunit 1	GO	GO:0016020;GO:0006835;GO:0017153;GO:0055114	membrane;dicarboxylic acid transport;sodium:dicarboxylate symporter activity;oxidation reduction	GenBank	#N/A	#N/A	MaizeGDB_GenBank	#N/A	#N/A	RefSeq_dna	#N/A	#N/A	RefSeq_peptide	NP_043092	NADH dehydrogenase subunit 1	UniGene	Zm.103938	Transcribed locus, strongly similar to NP_039449.1 NADH dehydrogenase subunit 1 [Oryza sativa Japonica Group]	Uniprot/SPTREMBL	#N/A	#N/A	Uniprot/SWISSPROT	P25706	NAD(P)H-quinone oxidoreductase subunit 1, chloroplastic (EC 1.6.5.-)(NAD(P)H dehydrogenase subunit 1)(NDH subunit 1)(NADH-plastoquinone oxidoreductase subunit 1)

## Sheet: Node 5 DOWN
	gene	EntrezGene	EG_Accession	EG_Description	GeneOntology	GO_Accession	GO_Annotation	GenBank	GB_Accession	GB_Description	MaizeGDB_GenBank	MGB_Accession	MGB_Description	RefSeq_dna	RS_Accession	RS_Description	RefSeq_peptide	RSP_Accession	RSP_Description	UniGene	UG_Accession	UG_Description	Uniprot.SPTREMBL	Trembl_Accession	Trembl_Description	Uniprot.SWISSPROT	SP_Accession	SP_Description
1	AC159612.1_FG007	#N/A	#N/A	#N/A	#N/A	#N/A	#N/A	#N/A	#N/A	#N/A	#N/A	#N/A	#N/A	#N/A	#N/A	#N/A	#N/A	#N/A	#N/A	#N/A	#N/A	#N/A	#N/A	#N/A	#N/A	#N/A	#N/A	#N/A
2	AC187262.4_FG007	#N/A	#N/A	#N/A	#N/A	#N/A	#N/A	#N/A	#N/A	#N/A	#N/A	#N/A	#N/A	#N/A	#N/A	#N/A	#N/A	#N/A	#N/A	#N/A	#N/A	#N/A	#N/A	#N/A	#N/A	#N/A	#N/A	#N/A
3	AC220927.3_FG007	#N/A	#N/A	#N/A	#N/A	#N/A	#N/A	#N/A	#N/A	#N/A	#N/A	#N/A	#N/A	#N/A	#N/A	#N/A	#N/A	#N/A	#N/A	#N/A	#N/A	#N/A	#N/A	#N/A	#N/A	#N/A	#N/A	#N/A
4	AC225718.2_FG009	#N/A	#N/A	#N/A	#N/A	#N/A	#N/A	#N/A	#N/A	#N/A	#N/A	#N/A	#N/A	#N/A	#N/A	#N/A	#N/A	#N/A	#N/A	#N/A	#N/A	#N/A	#N/A	#N/A	#N/A	#N/A	#N/A	#N/A
5	AF546187.1_FG001	#N/A	#N/A	#N/A	#N/A	#N/A	#N/A	#N/A	#N/A	#N/A	#N/A	#N/A	#N/A	#N/A	#N/A	#N/A	#N/A	#N/A	#N/A	#N/A	#N/A	#N/A	#N/A	#N/A	#N/A	#N/A	#N/A	#N/A
6	AF546188.1_FG005	#N/A	#N/A	#N/A	#N/A	#N/A	#N/A	#N/A	#N/A	#N/A	#N/A	#N/A	#N/A	#N/A	#N/A	#N/A	#N/A	#N/A	#N/A	#N/A	#N/A	#N/A	#N/A	#N/A	#N/A	#N/A	#N/A	#N/A
7	AF546188.1_FG007	#N/A	#N/A	#N/A	#N/A	#N/A	#N/A	#N/A	#N/A	#N/A	#N/A	#N/A	#N/A	#N/A	#N/A	#N/A	#N/A	#N/A	#N/A	#N/A	#N/A	#N/A	#N/A	#N/A	#N/A	#N/A	#N/A	#N/A
8	GRMZM2G000423	EntrezGene	100281145	LOC100281145	GO	GO:0005506;GO:0055114;GO:0016491	iron ion binding;oxidation reduction;oxidoreductase activity	GenBank	#N/A	#N/A	MaizeGDB_GenBank	#N/A	#N/A	RefSeq_dna	NM_001154064	LOC100281145 (gpm626), mRNA	RefSeq_peptide	NP_001147536	LOC100281145	UniGene	Zm.155677;Zm.11590	LOC100281145;Full-length cDNA clone ZM_BFc0173N24	Uniprot/SPTREMBL	C4JC57;B6SSL8	Putative uncharacterized protein ;Leucoanthocyanidin dioxygenase	Uniprot/SWISSPROT	#N/A	#N/A
9	GRMZM2G002260	EntrezGene	#N/A	#N/A	GO	GO:0004553;GO:0005975	hydrolase activity, hydrolyzing O-glycosyl compounds;carbohydrate metabolic process	GenBank	#N/A	#N/A	MaizeGDB_GenBank	#N/A	#N/A	RefSeq_dna	#N/A	#N/A	RefSeq_peptide	#N/A	#N/A	UniGene	Zm.139369	TSA: Zea mays contig03156, mRNA sequence	Uniprot/SPTREMBL	#N/A	#N/A	Uniprot/SWISSPROT	#N/A	#N/A
10	GRMZM2G002555	EntrezGene	100281418	protein kinase/ transmembrane receptor protein serine/threonine kinase	GO	GO:0005524;GO:0004674;GO:0004672;GO:0006468	ATP binding;protein serine/threonine kinase activity;protein kinase activity;protein amino acid phosphorylation	GenBank	#N/A	#N/A	MaizeGDB_GenBank	#N/A	#N/A	RefSeq_dna	NM_001154336	protein kinase/ transmembrane receptor protein serine/threonine kinase (LOC100281418), mRNA	RefSeq_peptide	NP_001147808	protein kinase/ transmembrane receptor protein serine/threonine kinase	UniGene	Zm.120206	Protein kinase/ transmembrane receptor protein serine/threonine kinase	Uniprot/SPTREMBL	B6SV77	Protein kinase/ transmembrane receptor protein serine/threonine kinase	Uniprot/SWISSPROT	#N/A	#N/A
11	GRMZM2G006585	EntrezGene	100279056	hypothetical protein LOC100279056	GO	GO:0008270;GO:0005622	zinc ion binding;intracellular	GenBank	#N/A	#N/A	MaizeGDB_GenBank	#N/A	#N/A	RefSeq_dna	NM_001152112	hypothetical protein LOC100279056 (LOC100279056), mRNA	RefSeq_peptide	NP_001145584	hypothetical protein LOC100279056	UniGene	#N/A	#N/A	Uniprot/SPTREMBL	B6UH87	Putative uncharacterized protein	Uniprot/SWISSPROT	#N/A	#N/A
12	GRMZM2G008913	EntrezGene	100192555;100304164;100279024	Zein-alpha PMS2;hypothetical protein LOC100304164;zein protein	GO	GO:0045735	nutrient reservoir activity	GenBank	#N/A	#N/A	MaizeGDB_GenBank	#N/A	#N/A	RefSeq_dna	NM_001152091;NM_001137771;NM_001165623	zein protein (LOC100279024), mRNA;Zein-alpha PMS2 (ZMPMS2), mRNA;hypothetical protein LOC100304164 (LOC100304164), mRNA	RefSeq_peptide	NP_001145563;NP_001159095;NP_001131243	zein protein ;hypothetical protein LOC100304164 ;zein-alpha PMS2 precursor	UniGene	Zm.87104;Zm.139515;Zm.155727;Zm.141341;Zm.104048;Zm.103215	Zein protein;Clone Contig26 mRNA sequence;Hypothetical protein LOC100304164;Z1A alpha zein protein;Clone EL01N0431H09.c mRNA sequence;Clone E04912703E09.c mRNA sequence	Uniprot/SPTREMBL	A8HND5;B6UGM2;B6SII2;Q41890;B6UGR4;B4FBT0	Z1A alpha zein protein Fragment ;Putative uncharacterized protein ;Putative uncharacterized protein ;Zein Zd1 (19 kDa zein) ;Putative uncharacterized protein ;Putative uncharacterized protein	Uniprot/SWISSPROT	P24450	Zein-alpha PMS2 Precursor (19 kDa zein PMS2)
13	GRMZM2G011110	EntrezGene	100384507	hypothetical protein LOC100384507	GO	GO:0003677;GO:0006355;GO:0003700	DNA binding;regulation of transcription, DNA-dependent;transcription factor activity	GenBank	#N/A	#N/A	MaizeGDB_GenBank	#N/A	#N/A	RefSeq_dna	NM_001177032	hypothetical protein LOC100384507 (LOC100384507), mRNA	RefSeq_peptide	NP_001170503	hypothetical protein LOC100384507	UniGene	Zm.31482;Zm.142009	Hypothetical protein LOC100384507;Hypothetical protein LOC100275391	Uniprot/SPTREMBL	C4IY85	Putative uncharacterized protein	Uniprot/SWISSPROT	#N/A	#N/A
14	GRMZM2G020631	EntrezGene	100273138	hypothetical protein LOC100273138	GO	GO:0055114;GO:0016491	oxidation reduction;oxidoreductase activity	GenBank	#N/A	#N/A	MaizeGDB_GenBank	#N/A	#N/A	RefSeq_dna	NM_001147585	hypothetical protein LOC100273138 (LOC100273138), mRNA	RefSeq_peptide	NP_001141057	hypothetical protein LOC100273138	UniGene	Zm.98993	Hypothetical protein LOC100273138	Uniprot/SPTREMBL	B4FT62	Putative uncharacterized protein	Uniprot/SWISSPROT	#N/A	#N/A
15	GRMZM2G025062	EntrezGene	100286307	ERF-like protein	GO	GO:0003677;GO:0006355;GO:0003700	DNA binding;regulation of transcription, DNA-dependent;transcription factor activity	GenBank	#N/A	#N/A	MaizeGDB_GenBank	#N/A	#N/A	RefSeq_dna	NM_001159194	ERF-like protein (LOC100286307), mRNA	RefSeq_peptide	NP_001152666	ERF-like protein	UniGene	#N/A	#N/A	Uniprot/SPTREMBL	B6UHI5	ERF-like protein	Uniprot/SWISSPROT	#N/A	#N/A
16	GRMZM2G026804	EntrezGene	#N/A	#N/A	GO	GO:0005975;GO:0004650	carbohydrate metabolic process;polygalacturonase activity	GenBank	#N/A	#N/A	MaizeGDB_GenBank	#N/A	#N/A	RefSeq_dna	#N/A	#N/A	RefSeq_peptide	#N/A	#N/A	UniGene	Zm.20723	Clone 353486 mRNA sequence	Uniprot/SPTREMBL	#N/A	#N/A	Uniprot/SWISSPROT	#N/A	#N/A
17	GRMZM2G029536	EntrezGene	100283863	nucleotide binding protein	GO	#N/A	#N/A	GenBank	#N/A	#N/A	MaizeGDB_GenBank	#N/A	#N/A	RefSeq_dna	NM_001156761	nucleotide binding protein (LOC100283863), mRNA	RefSeq_peptide	NP_001150233	nucleotide binding protein	UniGene	Zm.26155	Nucleotide binding protein	Uniprot/SPTREMBL	B6TNZ7;B6TMI4;B4FNA4	Nucleotide binding protein ;Nucleotide binding protein ;Putative uncharacterized protein	Uniprot/SWISSPROT	#N/A	#N/A
18	GRMZM2G037015	EntrezGene	100191551	hypothetical protein LOC100191551	GO	GO:0050825;GO:0016042;GO:0006644;GO:0050826;GO:0042309;GO:0004623	ice binding;lipid catabolic process;phospholipid metabolic process;response to freezing;homoiothermy;phospholipase A2 activity	GenBank	#N/A	#N/A	MaizeGDB_GenBank	#N/A	#N/A	RefSeq_dna	NM_001136981	hypothetical protein LOC100191551 (LOC100191551), mRNA	RefSeq_peptide	NP_001130453	hypothetical protein LOC100191551	UniGene	Zm.85851	Hypothetical protein LOC100191551	Uniprot/SPTREMBL	B4F975	Putative uncharacterized protein	Uniprot/SWISSPROT	#N/A	#N/A
19	GRMZM2G042756	EntrezGene	100281239	dehydration-responsive element-binding protein 1D	GO	GO:0003677;GO:0006355;GO:0003700	DNA binding;regulation of transcription, DNA-dependent;transcription factor activity	GenBank	#N/A	#N/A	MaizeGDB_GenBank	#N/A	#N/A	RefSeq_dna	NM_001154158	dehydration-responsive element-binding protein 1D (LOC100281239), mRNA	RefSeq_peptide	NP_001147630	dehydration-responsive element-binding protein 1D	UniGene	Zm.1524	Dehydration-responsive element-binding protein 1D	Uniprot/SPTREMBL	B6STH9	Dehydration-responsive element-binding protein 1D	Uniprot/SWISSPROT	#N/A	#N/A
20	GRMZM2G044281	EntrezGene	#N/A	#N/A	GO	GO:0045226;GO:0006694;GO:0009058;GO:0003854;GO:0044237;GO:0003824;GO:0008831;GO:0050662	extracellular polysaccharide biosynthetic process;steroid biosynthetic process;biosynthetic process;3-beta-hydroxy-delta5-steroid dehydrogenase activity;cellular metabolic process;catalytic activity;dTDP-4-dehydrorhamnose reductase activity;coenzyme binding	GenBank	#N/A	#N/A	MaizeGDB_GenBank	#N/A	#N/A	RefSeq_dna	#N/A	#N/A	RefSeq_peptide	#N/A	#N/A	UniGene	Zm.96429	Transcribed locus, strongly similar to NP_001049724.1 Os03g0278200 [Oryza sativa Japonica Group]	Uniprot/SPTREMBL	#N/A	#N/A	Uniprot/SWISSPROT	#N/A	#N/A
21	GRMZM2G045387	EntrezGene	#N/A	#N/A	GO	GO:0045735	nutrient reservoir activity	GenBank	#N/A	#N/A	MaizeGDB_GenBank	#N/A	#N/A	RefSeq_dna	#N/A	#N/A	RefSeq_peptide	#N/A	#N/A	UniGene	Zm.87248	Clone Contig667 mRNA sequence	Uniprot/SPTREMBL	#N/A	#N/A	Uniprot/SWISSPROT	#N/A	#N/A
22	GRMZM2G046900	EntrezGene	100278972	hypothetical protein LOC100278972	GO	#N/A	#N/A	GenBank	#N/A	#N/A	MaizeGDB_GenBank	#N/A	#N/A	RefSeq_dna	NM_001152065	hypothetical protein LOC100278972 (LOC100278972), mRNA	RefSeq_peptide	NP_001145537	hypothetical protein LOC100278972	UniGene	Zm.66727	Hypothetical protein LOC100278972	Uniprot/SPTREMBL	B6UG11	Putative uncharacterized protein	Uniprot/SWISSPROT	#N/A	#N/A
23	GRMZM2G048165	EntrezGene	#N/A	#N/A	GO	GO:0004553;GO:0005975;GO:0003824	hydrolase activity, hydrolyzing O-glycosyl compounds;carbohydrate metabolic process;catalytic activity	GenBank	#N/A	#N/A	MaizeGDB_GenBank	#N/A	#N/A	RefSeq_dna	#N/A	#N/A	RefSeq_peptide	#N/A	#N/A	UniGene	#N/A	#N/A	Uniprot/SPTREMBL	#N/A	#N/A	Uniprot/SWISSPROT	#N/A	#N/A
24	GRMZM2G051619	EntrezGene	100280480	gibberellin 2-beta-dioxygenase	GO	GO:0050825;GO:0005506;GO:0050826;GO:0042309;GO:0055114;GO:0016491	ice binding;iron ion binding;response to freezing;homoiothermy;oxidation reduction;oxidoreductase activity	GenBank	#N/A	#N/A	MaizeGDB_GenBank	#N/A	#N/A	RefSeq_dna	NM_001153400	gibberellin 2-beta-dioxygenase (LOC100280480), mRNA	RefSeq_peptide	NP_001146872	gibberellin 2-beta-dioxygenase	UniGene	#N/A	#N/A	Uniprot/SPTREMBL	B6SGV6	Gibberellin 2-beta-dioxygenase	Uniprot/SWISSPROT	#N/A	#N/A
25	GRMZM2G053120	EntrezGene	100125637	zein	GO	GO:0045735	nutrient reservoir activity	GenBank	#N/A	#N/A	MaizeGDB_GenBank	#N/A	#N/A	RefSeq_dna	#N/A	#N/A	RefSeq_peptide	NP_001106038	zein-alpha ZG99 precursor	UniGene	Zm.125601;Zm.128308;Zm.117481	Clone EL01N0309B05.c mRNA sequence;Z1A alpha zein protein;Z1A alpha zein protein	Uniprot/SPTREMBL	B6UH64;A8HNE4;B6SIF7	Putative uncharacterized protein ;Z1A alpha zein protein Fragment ;Putative uncharacterized protein	Uniprot/SWISSPROT	P24449;P04704	Zein-alpha PMS1 Precursor (19 kDa zein PMS1);Zein-alpha ZG99 Precursor (19 kDa zein ZG99)
26	GRMZM2G054807	EntrezGene	#N/A	#N/A	GO	#N/A	#N/A	GenBank	#N/A	#N/A	MaizeGDB_GenBank	#N/A	#N/A	RefSeq_dna	#N/A	#N/A	RefSeq_peptide	#N/A	#N/A	UniGene	Zm.34844	Hypothetical protein LOC100191889	Uniprot/SPTREMBL	B6SYK7;B4FFW1	Avr9/Cf-9 rapidly elicited protein 137 ;Putative uncharacterized protein	Uniprot/SWISSPROT	#N/A	#N/A
27	GRMZM2G057672	#N/A	#N/A	#N/A	#N/A	#N/A	#N/A	#N/A	#N/A	#N/A	#N/A	#N/A	#N/A	#N/A	#N/A	#N/A	#N/A	#N/A	#N/A	#N/A	#N/A	#N/A	#N/A	#N/A	#N/A	#N/A	#N/A	#N/A
28	GRMZM2G059620	EntrezGene	100381390;100125637;100274904	hypothetical protein LOC100381390;zein;LOC100274904	GO	GO:0045735	nutrient reservoir activity	GenBank	MZEZEAZ124		MaizeGDB_GenBank	#N/A	#N/A	RefSeq_dna	NM_001174232;NM_001149158	hypothetical protein LOC100381390 (LOC100381390), mRNA;LOC100274904 (uaz129), mRNA	RefSeq_peptide	NP_001167703;NP_001142630;NP_001106038	hypothetical protein LOC100381390 ;LOC100274904 ;zein-alpha ZG99 precursor	UniGene	Zm.156766;Zm.142051;Zm.123106;Zm.19667	Hypothetical protein LOC100381390;LOC100274904;Transcribed locus, strongly similar to NP_001158935.1 hypothetical protein LOC100303842 [Zea mays];Clone EL01N0429B04.c mRNA sequence	Uniprot/SPTREMBL	Q41879;B6UGS1;B6SL82;B6UGK3;B6SYM9;B6SHX7	Zein ;Putative uncharacterized protein ;Putative uncharacterized protein ;Putative uncharacterized protein ;Putative uncharacterized protein ;Putative uncharacterized protein	Uniprot/SWISSPROT	P24449;P04704	Zein-alpha PMS1 Precursor (19 kDa zein PMS1);Zein-alpha ZG99 Precursor (19 kDa zein ZG99)
29	GRMZM2G060429	EntrezGene	542262	16-kDa zein protein	GO	GO:0045735	nutrient reservoir activity	GenBank	DQ400403;DQ400401;AF371262;MZEZE16	product:16 kDa gamma zein;product:16 kDa gamma zein;product:16kD gamma zein;product:16-kDa zein protein mature peptide	MaizeGDB_GenBank	AF371262	product:16kD gamma zein	RefSeq_dna	NM_001111867	16-kDa zein protein (LOC542262), mRNA	RefSeq_peptide	NP_001105337	zein-beta precursor	UniGene	#N/A	#N/A	Uniprot/SPTREMBL	Q00LN8;Q548E8;B6UH22	16 kDa gamma zein ;16 kDa gamma zein16kD gamma zeinProlamin PPROL 17 ;;;Prolamin PPROL 17	Uniprot/SWISSPROT	P08031	Zein-beta Precursor (Zein-2)(16 kDa zein)(Zein Zc1)
30	GRMZM2G062504	EntrezGene	#N/A	#N/A	GO	GO:0050825;GO:0050826;GO:0042309	ice binding;response to freezing;homoiothermy	GenBank	#N/A	#N/A	MaizeGDB_GenBank	#N/A	#N/A	RefSeq_dna	#N/A	#N/A	RefSeq_peptide	#N/A	#N/A	UniGene	Zm.123988	Hypothetical protein LOC100383958	Uniprot/SPTREMBL	C0PKA2;B6T597	Putative uncharacterized protein ;Putative uncharacterized protein	Uniprot/SWISSPROT	#N/A	#N/A
31	GRMZM2G066158	EntrezGene	100273194	hypothetical protein LOC100273194	GO	GO:0003677;GO:0006355;GO:0003700	DNA binding;regulation of transcription, DNA-dependent;transcription factor activity	GenBank	#N/A	#N/A	MaizeGDB_GenBank	#N/A	#N/A	RefSeq_dna	NM_001147638	hypothetical protein LOC100273194 (LOC100273194), mRNA	RefSeq_peptide	NP_001141110	hypothetical protein LOC100273194	UniGene	Zm.100958	Hypothetical protein LOC100273194	Uniprot/SPTREMBL	B4FTI2	Putative uncharacterized protein	Uniprot/SWISSPROT	#N/A	#N/A
32	GRMZM2G068179	EntrezGene	#N/A	#N/A	GO	#N/A	#N/A	GenBank	#N/A	#N/A	MaizeGDB_GenBank	#N/A	#N/A	RefSeq_dna	#N/A	#N/A	RefSeq_peptide	#N/A	#N/A	UniGene	Zm.27799	Transcribed locus, moderately similar to XP_002463811.1 hypothetical protein SORBIDRAFT_01g006610 [Sorghum bicolor]	Uniprot/SPTREMBL	#N/A	#N/A	Uniprot/SWISSPROT	#N/A	#N/A
33	GRMZM2G069082	EntrezGene	100272507	hypothetical protein LOC100272507	GO	GO:0003677;GO:0006355;GO:0003700	DNA binding;regulation of transcription, DNA-dependent;transcription factor activity	GenBank	#N/A	#N/A	MaizeGDB_GenBank	#N/A	#N/A	RefSeq_dna	NM_001146976	hypothetical protein LOC100272507 (LOC100272507), mRNA	RefSeq_peptide	NP_001140448	hypothetical protein LOC100272507	UniGene	Zm.100584	Hypothetical protein LOC100272507	Uniprot/SPTREMBL	B4FP17	Putative uncharacterized protein	Uniprot/SWISSPROT	#N/A	#N/A
34	GRMZM2G071433	#N/A	#N/A	#N/A	#N/A	#N/A	#N/A	#N/A	#N/A	#N/A	#N/A	#N/A	#N/A	#N/A	#N/A	#N/A	#N/A	#N/A	#N/A	#N/A	#N/A	#N/A	#N/A	#N/A	#N/A	#N/A	#N/A	#N/A
35	GRMZM2G072219	EntrezGene	100279113	LOC100279113	GO	#N/A	#N/A	GenBank	#N/A	#N/A	MaizeGDB_GenBank	#N/A	#N/A	RefSeq_dna	NM_001152155	LOC100279113 (gpm16), mRNA	RefSeq_peptide	NP_001145627	hypothetical protein LOC100279113	UniGene	Zm.157665	TSA: Zea mays cultivar W22 CL39Contig1.betc, mRNA sequence	Uniprot/SPTREMBL	B6UHW8	Putative uncharacterized protein	Uniprot/SWISSPROT	#N/A	#N/A
36	GRMZM2G073324	EntrezGene	100381774	hypothetical protein LOC100381774	GO	#N/A	#N/A	GenBank	#N/A	#N/A	MaizeGDB_GenBank	#N/A	#N/A	RefSeq_dna	NM_001174574	hypothetical protein LOC100381774 (LOC100381774), mRNA	RefSeq_peptide	NP_001168045	hypothetical protein LOC100381774	UniGene	Zm.83767	Hypothetical protein LOC100381774	Uniprot/SPTREMBL	C0HIR5	Putative uncharacterized protein	Uniprot/SWISSPROT	#N/A	#N/A
37	GRMZM2G079938	EntrezGene	#N/A	#N/A	GO	#N/A	#N/A	GenBank	#N/A	#N/A	MaizeGDB_GenBank	#N/A	#N/A	RefSeq_dna	#N/A	#N/A	RefSeq_peptide	#N/A	#N/A	UniGene	#N/A	#N/A	Uniprot/SPTREMBL	C0HFZ1	Putative uncharacterized protein	Uniprot/SWISSPROT	#N/A	#N/A
38	GRMZM2G082385	EntrezGene	#N/A	#N/A	GO	GO:0006810;GO:0055085;GO:0005524;GO:0000166;GO:0042626;GO:0017111;GO:0016021;GO:0016887	transport;transmembrane transport;ATP binding;nucleotide binding;ATPase activity, coupled to transmembrane movement of substances;nucleoside-triphosphatase activity;integral to membrane;ATPase activity	GenBank	#N/A	#N/A	MaizeGDB_GenBank	#N/A	#N/A	RefSeq_dna	#N/A	#N/A	RefSeq_peptide	#N/A	#N/A	UniGene	#N/A	#N/A	Uniprot/SPTREMBL	#N/A	#N/A	Uniprot/SWISSPROT	#N/A	#N/A
39	GRMZM2G082799	EntrezGene	542477	basal endosperm transfer layer1c	GO	#N/A	#N/A	GenBank	#N/A	#N/A	MaizeGDB_GenBank	#N/A	#N/A	RefSeq_dna	#N/A	#N/A	RefSeq_peptide	NP_001105501	basal endosperm transfer layer1c	UniGene	Zm.81	Basal endosperm transfer layer1c	Uniprot/SPTREMBL	Q41779;B6UIQ7	BET1 protein Precursor ;Putative uncharacterized protein	Uniprot/SWISSPROT	#N/A	#N/A
40	GRMZM2G086163	EntrezGene	100284705	metal ion binding protein	GO	GO:0046872;GO:0030001	metal ion binding;metal ion transport	GenBank	#N/A	#N/A	MaizeGDB_GenBank	#N/A	#N/A	RefSeq_dna	NM_001157600	metal ion binding protein (LOC100284705), mRNA	RefSeq_peptide	NP_001151072	metal ion binding protein	UniGene	Zm.21325;Zm.153518;Zm.142273	Metal ion binding protein;TSA: Zea mays contig38014, mRNA sequence;Full-length cDNA clone ZM_BFc0037D11	Uniprot/SPTREMBL	B6TWN1	Metal ion binding protein	Uniprot/SWISSPROT	#N/A	#N/A
41	GRMZM2G088896	EntrezGene	#N/A	#N/A	GO	#N/A	#N/A	GenBank	#N/A	#N/A	MaizeGDB_GenBank	#N/A	#N/A	RefSeq_dna	#N/A	#N/A	RefSeq_peptide	#N/A	#N/A	UniGene	Zm.135258	Hypothetical protein LOC100275114	Uniprot/SPTREMBL	#N/A	#N/A	Uniprot/SWISSPROT	#N/A	#N/A
42	GRMZM2G093623	EntrezGene	#N/A	#N/A	GO	GO:0005524;GO:0006298;GO:0030983	ATP binding;mismatch repair;mismatched DNA binding	GenBank	#N/A	#N/A	MaizeGDB_GenBank	#N/A	#N/A	RefSeq_dna	#N/A	#N/A	RefSeq_peptide	#N/A	#N/A	UniGene	#N/A	#N/A	Uniprot/SPTREMBL	#N/A	#N/A	Uniprot/SWISSPROT	#N/A	#N/A
43	GRMZM2G093776	EntrezGene	#N/A	#N/A	GO	GO:0006508;GO:0004197;GO:0003824	proteolysis;cysteine-type endopeptidase activity;catalytic activity	GenBank	#N/A	#N/A	MaizeGDB_GenBank	#N/A	#N/A	RefSeq_dna	#N/A	#N/A	RefSeq_peptide	#N/A	#N/A	UniGene	#N/A	#N/A	Uniprot/SPTREMBL	#N/A	#N/A	Uniprot/SWISSPROT	#N/A	#N/A
44	GRMZM2G093962	EntrezGene	#N/A	#N/A	GO	GO:0004252;GO:0016021	serine-type endopeptidase activity;integral to membrane	GenBank	#N/A	#N/A	MaizeGDB_GenBank	#N/A	#N/A	RefSeq_dna	#N/A	#N/A	RefSeq_peptide	#N/A	#N/A	UniGene	#N/A	#N/A	Uniprot/SPTREMBL	B6U8Q7;B4F7Z2	Membrane protein ;Putative uncharacterized protein	Uniprot/SWISSPROT	#N/A	#N/A
45	GRMZM2G094054	EntrezGene	542161	meg6 protein	GO	#N/A	#N/A	GenBank	AY536122	product:MEG2	MaizeGDB_GenBank	#N/A	#N/A	RefSeq_dna	NM_001112566;NM_001111783	meg2 protein (meg2), mRNA;meg6 protein (meg6), mRNA	RefSeq_peptide	NP_001105253	meg6 protein	UniGene	Zm.157662	TSA: Zea mays cultivar W22 CL48Contig1.betc, mRNA sequence	Uniprot/SPTREMBL	Q6JB10	MEG6	Uniprot/SWISSPROT	#N/A	#N/A
46	GRMZM2G097457	EntrezGene	#N/A	#N/A	GO	GO:0016310;GO:0005524;GO:0016301;GO:0003824;GO:0050242;GO:0016772	phosphorylation;ATP binding;kinase activity;catalytic activity;pyruvate, phosphate dikinase activity;transferase activity, transferring phosphorus-containing groups	GenBank	#N/A	#N/A	MaizeGDB_GenBank	#N/A	#N/A	RefSeq_dna	#N/A	#N/A	RefSeq_peptide	#N/A	#N/A	UniGene	Zm.19608	Clone EL01T0208B10.c mRNA sequence	Uniprot/SPTREMBL	D3K3U9;B7ZYP6;B8YDC0	Pyruvate orthophosphate dikinase ;Putative uncharacterized protein ;Pyruvate orthophosphate dikinase	Uniprot/SWISSPROT	P11155	Pyruvate, phosphate dikinase 1, chloroplastic Precursor (EC 2.7.9.1)(Pyruvate, orthophosphate dikinase 1)
47	GRMZM2G124037	EntrezGene	542660	CBF3-like protein	GO	GO:0003677;GO:0006355;GO:0003700	DNA binding;regulation of transcription, DNA-dependent;transcription factor activity	GenBank	AY964718;AF450481;AY966902	product:CBF3-like protein;product:DREB-like protein;product:CRT/DRE binding factor	MaizeGDB_GenBank	AF450481	product:DREB-like protein	RefSeq_dna	NM_001112181	CBF3-like protein (CBF3), mRNA	RefSeq_peptide	NP_001105651	CBF3-like protein	UniGene	Zm.13245	CBF3-like protein	Uniprot/SPTREMBL	Q8GZQ2	CBF3-like proteinCRT/DRE binding factorDREB-like protein ;;	Uniprot/SWISSPROT	#N/A	#N/A
48	GRMZM2G125034	EntrezGene	#N/A	#N/A	GO	GO:0000151;GO:0016567;GO:0005488;GO:0004842	ubiquitin ligase complex;protein ubiquitination;binding;ubiquitin-protein ligase activity	GenBank	#N/A	#N/A	MaizeGDB_GenBank	#N/A	#N/A	RefSeq_dna	#N/A	#N/A	RefSeq_peptide	#N/A	#N/A	UniGene	Zm.19414;Zm.155878	TSA: Zea mays contig39256, mRNA sequence;Transcribed locus, strongly similar to XP_002439956.1 hypothetical protein SORBIDRAFT_09g023380 [Sorghum bicolor]	Uniprot/SPTREMBL	#N/A	#N/A	Uniprot/SWISSPROT	#N/A	#N/A
49	GRMZM2G125853	EntrezGene	#N/A	#N/A	GO	#N/A	#N/A	GenBank	#N/A	#N/A	MaizeGDB_GenBank	#N/A	#N/A	RefSeq_dna	#N/A	#N/A	RefSeq_peptide	#N/A	#N/A	UniGene	Zm.32419	Clone 1544496 mRNA sequence	Uniprot/SPTREMBL	#N/A	#N/A	Uniprot/SWISSPROT	#N/A	#N/A
50	GRMZM2G131055	EntrezGene	100279381	hypothetical protein LOC100279381	GO	GO:0016757	transferase activity, transferring glycosyl groups	GenBank	#N/A	#N/A	MaizeGDB_GenBank	#N/A	#N/A	RefSeq_dna	NM_001152395	hypothetical protein LOC100279381 (LOC100279381), mRNA	RefSeq_peptide	NP_001145867	hypothetical protein LOC100279381	UniGene	Zm.80018;Zm.126059	Hypothetical protein LOC100279381;Transcribed locus, moderately similar to NP_001145867.1 hypothetical protein LOC100279381 [Zea mays]	Uniprot/SPTREMBL	B6SS11;B7ZXV9;B6SY55	Glycosyltransferase ;Putative uncharacterized protein ;Glycosyltransferase	Uniprot/SWISSPROT	#N/A	#N/A
51	GRMZM2G135027	EntrezGene	100304330	hypothetical protein LOC100304330	GO	GO:0008415;GO:0008152	acyltransferase activity;metabolic process	GenBank	#N/A	#N/A	MaizeGDB_GenBank	#N/A	#N/A	RefSeq_dna	NM_001165769	hypothetical protein LOC100304330 (LOC100304330), mRNA	RefSeq_peptide	NP_001159241	hypothetical protein LOC100304330	UniGene	Zm.82557	Hypothetical protein LOC100304330	Uniprot/SPTREMBL	C0HEL5;C0HEV7	Putative uncharacterized protein ;Putative uncharacterized protein	Uniprot/SWISSPROT	#N/A	#N/A
52	GRMZM2G137341	EntrezGene	100284491	dehydration-responsive element-binding protein 1A	GO	GO:0003677;GO:0006355;GO:0003700	DNA binding;regulation of transcription, DNA-dependent;transcription factor activity	GenBank	#N/A	#N/A	MaizeGDB_GenBank	#N/A	#N/A	RefSeq_dna	NM_001157386	dehydration-responsive element-binding protein 1A (LOC100284491), mRNA	RefSeq_peptide	NP_001150858	dehydration-responsive element-binding protein 1A	UniGene	Zm.132134	Dehydration-responsive element-binding protein 1A	Uniprot/SPTREMBL	B6TU97	Dehydration-responsive element-binding protein 1A	Uniprot/SWISSPROT	#N/A	#N/A
53	GRMZM2G138258	EntrezGene	100275802	LOC100275802	GO	#N/A	#N/A	GenBank	#N/A	#N/A	MaizeGDB_GenBank	#N/A	#N/A	RefSeq_dna	NM_001149800	LOC100275802 (cl24605_1), mRNA	RefSeq_peptide	NP_001143272	hypothetical protein LOC100275802	UniGene	Zm.5801	LOC100275802	Uniprot/SPTREMBL	B6SZH7	Putative uncharacterized protein	Uniprot/SWISSPROT	#N/A	#N/A
54	GRMZM2G138727	EntrezGene	542296	opaque2 modifier	GO	GO:0045735	nutrient reservoir activity	GenBank	AF371261;AB086264	product:27kD gamma zein;product:27 kDa gamma-zein	MaizeGDB_GenBank	S78780;AF371261	product:opaque2 modifier;product:27kD gamma zein	RefSeq_dna	NM_001111884	opaque2 modifier (LOC542296), mRNA	RefSeq_peptide	NP_001105354	glutelin-2 precursor	UniGene	Zm.97202;Zm.129637;Zm.100933	Opaque2 modifier;Hypothetical protein LOC100279023;Transcribed locus, moderately similar to NP_001105354.1 glutelin-2 precursor [Zea mays]	Uniprot/SPTREMBL	Q548E9;B6SKD2;Q41886;B6UGL7;B6UGP8;B6SYI2;B4FHS0	27 kDa gamma-zein27kD gamma zeinPutative uncharacterized protein ;;;Putative uncharacterized protein ;27kDa storage protein, zein Fragment ;Putative uncharacterized protein ;Putative uncharacterized protein ;Putative uncharacterized protein ;Putative uncharacterized protein	Uniprot/SWISSPROT	P04706	Glutelin-2 Precursor (Zein-gamma)(27 kDa zein)(Zein Zc2)(Alcohol-soluble reduced glutelin)(ASG)
55	GRMZM2G142820	EntrezGene	100278862	hypothetical protein LOC100278862	GO	#N/A	#N/A	GenBank	#N/A	#N/A	MaizeGDB_GenBank	#N/A	#N/A	RefSeq_dna	NM_001152001	hypothetical protein LOC100278862 (LOC100278862), mRNA	RefSeq_peptide	NP_001145473	hypothetical protein LOC100278862	UniGene	Zm.125194	Hypothetical protein LOC100278862	Uniprot/SPTREMBL	B6UEQ4	Putative uncharacterized protein	Uniprot/SWISSPROT	#N/A	#N/A
56	GRMZM2G148022	EntrezGene	#N/A	#N/A	GO	GO:0016020;GO:0051260	membrane;protein homooligomerization	GenBank	#N/A	#N/A	MaizeGDB_GenBank	#N/A	#N/A	RefSeq_dna	#N/A	#N/A	RefSeq_peptide	#N/A	#N/A	UniGene	Zm.37303	Full-length cDNA clone ZM_BFb0334P17	Uniprot/SPTREMBL	C4J315	Putative uncharacterized protein	Uniprot/SWISSPROT	#N/A	#N/A
57	GRMZM2G153683	EntrezGene	100217287	hypothetical protein LOC100217287	GO	#N/A	#N/A	GenBank	#N/A	#N/A	MaizeGDB_GenBank	#N/A	#N/A	RefSeq_dna	NM_001143638	hypothetical protein LOC100217287 (LOC100217287), mRNA	RefSeq_peptide	NP_001137110	hypothetical protein LOC100217287	UniGene	Zm.9079	Hypothetical protein LOC100217287	Uniprot/SPTREMBL	B4FMD5	Putative uncharacterized protein	Uniprot/SWISSPROT	#N/A	#N/A
58	GRMZM2G172485	EntrezGene	100275369	LOC100275369	GO	#N/A	#N/A	GenBank	#N/A	#N/A	MaizeGDB_GenBank	#N/A	#N/A	RefSeq_dna	NM_001149460	LOC100275369 (TIDP3280), mRNA	RefSeq_peptide	NP_001142932	hypothetical protein LOC100275369	UniGene	Zm.20898	LOC100275369	Uniprot/SPTREMBL	B6SS05	Putative uncharacterized protein	Uniprot/SWISSPROT	#N/A	#N/A
59	GRMZM2G176253	EntrezGene	#N/A	#N/A	GO	#N/A	#N/A	GenBank	#N/A	#N/A	MaizeGDB_GenBank	#N/A	#N/A	RefSeq_dna	#N/A	#N/A	RefSeq_peptide	#N/A	#N/A	UniGene	#N/A	#N/A	Uniprot/SPTREMBL	B7ZYU9	Putative uncharacterized protein	Uniprot/SWISSPROT	#N/A	#N/A
60	GRMZM2G177867	EntrezGene	100304348	hypothetical protein LOC100304348	GO	GO:0007018;GO:0005524;GO:0003777	microtubule-based movement;ATP binding;microtubule motor activity	GenBank	#N/A	#N/A	MaizeGDB_GenBank	#N/A	#N/A	RefSeq_dna	NM_001165786	hypothetical protein LOC100304348 (LOC100304348), mRNA	RefSeq_peptide	NP_001159258	hypothetical protein LOC100304348	UniGene	Zm.27966;Zm.156505	Transcribed locus, moderately similar to XP_002466453.1 hypothetical protein SORBIDRAFT_01g007970 [Sorghum bicolor];TSA: Zea mays contig52090, mRNA sequence	Uniprot/SPTREMBL	C0HF07	Putative uncharacterized protein	Uniprot/SWISSPROT	#N/A	#N/A
61	GRMZM2G307588	EntrezGene	#N/A	#N/A	GO	GO:0005634;GO:0003677	nucleus;DNA binding	GenBank	#N/A	#N/A	MaizeGDB_GenBank	AJ011619	product:SBP-domain protein 6	RefSeq_dna	#N/A	#N/A	RefSeq_peptide	#N/A	#N/A	UniGene	Zm.240	SBP-domain protein 6	Uniprot/SPTREMBL	B4FXD9;B6U6Y0	Putative uncharacterized protein ;Squamosa promoter-binding-like protein 9	Uniprot/SWISSPROT	#N/A	#N/A
62	GRMZM2G313020	EntrezGene	#N/A	#N/A	GO	GO:0006508;GO:0004197	proteolysis;cysteine-type endopeptidase activity	GenBank	#N/A	#N/A	MaizeGDB_GenBank	#N/A	#N/A	RefSeq_dna	#N/A	#N/A	RefSeq_peptide	#N/A	#N/A	UniGene	#N/A	#N/A	Uniprot/SPTREMBL	#N/A	#N/A	Uniprot/SWISSPROT	#N/A	#N/A
63	GRMZM2G323387	EntrezGene	100278798;100277407	hypothetical protein LOC100278798;hypothetical protein LOC100277407	GO	#N/A	#N/A	GenBank	#N/A	#N/A	MaizeGDB_GenBank	#N/A	#N/A	RefSeq_dna	NM_001151957;NM_001150973	hypothetical protein LOC100278798 (LOC100278798), mRNA;hypothetical protein LOC100277407 (LOC100277407), mRNA	RefSeq_peptide	NP_001145429;NP_001144445	hypothetical protein LOC100278798 ;hypothetical protein LOC100277407	UniGene	Zm.81496;Zm.134730	Hypothetical protein LOC100278798;Hypothetical protein LOC100277407	Uniprot/SPTREMBL	B6UDS8;B6TU13	Putative uncharacterized protein ;Putative uncharacterized protein	Uniprot/SWISSPROT	#N/A	#N/A
64	GRMZM2G332548	EntrezGene	100281090	xyloglucan galactosyltransferase KATAMARI 1	GO	GO:0016020	membrane	GenBank	#N/A	#N/A	MaizeGDB_GenBank	#N/A	#N/A	RefSeq_dna	NM_001154009	xyloglucan galactosyltransferase KATAMARI 1 (LOC100281090), mRNA	RefSeq_peptide	NP_001147481	xyloglucan galactosyltransferase KATAMARI 1	UniGene	Zm.15456	Xyloglucan galactosyltransferase KATAMARI 1	Uniprot/SPTREMBL	B6SS28	Xyloglucan galactosyltransferase KATAMARI 1	Uniprot/SWISSPROT	#N/A	#N/A
65	GRMZM2G345330	#N/A	#N/A	#N/A	#N/A	#N/A	#N/A	#N/A	#N/A	#N/A	#N/A	#N/A	#N/A	#N/A	#N/A	#N/A	#N/A	#N/A	#N/A	#N/A	#N/A	#N/A	#N/A	#N/A	#N/A	#N/A	#N/A	#N/A
66	GRMZM2G353268	EntrezGene	#N/A	#N/A	GO	GO:0045735	nutrient reservoir activity	GenBank	#N/A	#N/A	MaizeGDB_GenBank	#N/A	#N/A	RefSeq_dna	#N/A	#N/A	RefSeq_peptide	#N/A	#N/A	UniGene	Zm.117527;Zm.156036	Z1A alpha zein protein;Z1A alpha zein protein	Uniprot/SPTREMBL	A8HNE7	Z1A alpha zein protein Fragment	Uniprot/SWISSPROT	P02859	Zein-alpha A30 Precursor (19 kDa zein A30)
67	GRMZM2G357595	EntrezGene	100280890	grancalcin	GO	GO:0005509	calcium ion binding	GenBank	#N/A	#N/A	MaizeGDB_GenBank	#N/A	#N/A	RefSeq_dna	NM_001153810	grancalcin (LOC100280890), mRNA	RefSeq_peptide	NP_001147282	grancalcin	UniGene	Zm.1162	Grancalcin	Uniprot/SPTREMBL	C0PAH1;B6SNX9	Putative uncharacterized protein ;Grancalcin	Uniprot/SWISSPROT	#N/A	#N/A
68	GRMZM2G369472	EntrezGene	100283357	AP2 domain containing protein	GO	GO:0003677;GO:0006355;GO:0003700	DNA binding;regulation of transcription, DNA-dependent;transcription factor activity	GenBank	#N/A	#N/A	MaizeGDB_GenBank	#N/A	#N/A	RefSeq_dna	NM_001156258	AP2 domain containing protein (LOC100283357), mRNA	RefSeq_peptide	NP_001149730	AP2 domain containing protein	UniGene	#N/A	#N/A	Uniprot/SPTREMBL	B6THI8	AP2 domain containing protein	Uniprot/SWISSPROT	#N/A	#N/A
69	GRMZM2G377215	EntrezGene	100279563	roothair defective3	GO	GO:0030246;GO:0004553;GO:0005975	carbohydrate binding;hydrolase activity, hydrolyzing O-glycosyl compounds;carbohydrate metabolic process	GenBank	#N/A	#N/A	MaizeGDB_GenBank	#N/A	#N/A	RefSeq_dna	NM_001152560	roothair defective3 (rth3), mRNA	RefSeq_peptide	NP_001146032	roothair defective3	UniGene	Zm.23789	Roothair defective3	Uniprot/SPTREMBL	B7ZYR7	Putative uncharacterized protein	Uniprot/SWISSPROT	#N/A	#N/A
70	GRMZM2G380377	EntrezGene	100384479	DRE-binding protein 4	GO	GO:0050825;GO:0003677;GO:0006355;GO:0050826;GO:0042309;GO:0003700	ice binding;DNA binding;regulation of transcription, DNA-dependent;response to freezing;homoiothermy;transcription factor activity	GenBank	#N/A	#N/A	MaizeGDB_GenBank	#N/A	#N/A	RefSeq_dna	NM_001177010	DRE-binding protein 4 (DBP4), mRNA	RefSeq_peptide	NP_001170481	DRE-binding protein 4	UniGene	Zm.9463;Zm.156738	DRE-binding protein 4;Transcribed locus, strongly similar to NP_001170481.1 DRE-binding protein 4 [Zea mays]	Uniprot/SPTREMBL	C3UZ69	DRE-binding protein 4	Uniprot/SWISSPROT	#N/A	#N/A
71	GRMZM2G381404	EntrezGene	100193251	hypothetical protein LOC100193251	GO	GO:0008270;GO:0005622	zinc ion binding;intracellular	GenBank	#N/A	#N/A	MaizeGDB_GenBank	#N/A	#N/A	RefSeq_dna	NM_001138400	hypothetical protein LOC100193251 (LOC100193251), mRNA	RefSeq_peptide	NP_001131872	hypothetical protein LOC100193251	UniGene	Zm.16474	Hypothetical protein LOC100193251	Uniprot/SPTREMBL	B4FED3	Putative uncharacterized protein	Uniprot/SWISSPROT	#N/A	#N/A
72	GRMZM2G381576	EntrezGene	100283346	cell Division Protein AAA ATPase family	GO	GO:0005524;GO:0000166;GO:0017111	ATP binding;nucleotide binding;nucleoside-triphosphatase activity	GenBank	#N/A	#N/A	MaizeGDB_GenBank	#N/A	#N/A	RefSeq_dna	NM_001156247	cell Division Protein AAA ATPase family (LOC100283346), mRNA	RefSeq_peptide	NP_001149719	cell Division Protein AAA ATPase family	UniGene	Zm.34176	Cell Division Protein AAA ATPase family	Uniprot/SPTREMBL	C0PEV0;B6THD1	Putative uncharacterized protein ;Cell Division Protein AAA ATPase family	Uniprot/SWISSPROT	#N/A	#N/A
73	GRMZM2G390207	EntrezGene	#N/A	#N/A	GO	GO:0016627;GO:0008152;GO:0055114	oxidoreductase activity, acting on the CH-CH group of donors;metabolic process;oxidation reduction	GenBank	#N/A	#N/A	MaizeGDB_GenBank	#N/A	#N/A	RefSeq_dna	#N/A	#N/A	RefSeq_peptide	#N/A	#N/A	UniGene	#N/A	#N/A	Uniprot/SPTREMBL	#N/A	#N/A	Uniprot/SWISSPROT	#N/A	#N/A
74	GRMZM2G392125	EntrezGene	#N/A	#N/A	GO	GO:0004553;GO:0005975	hydrolase activity, hydrolyzing O-glycosyl compounds;carbohydrate metabolic process	GenBank	#N/A	#N/A	MaizeGDB_GenBank	#N/A	#N/A	RefSeq_dna	#N/A	#N/A	RefSeq_peptide	#N/A	#N/A	UniGene	Zm.20801	Transcribed locus, strongly similar to NP_001149692.1 xyloglucan endotransglucosylase/hydrolase protein 15 [Zea mays]	Uniprot/SPTREMBL	C4J1A3	Putative uncharacterized protein	Uniprot/SWISSPROT	#N/A	#N/A
75	GRMZM2G396477	EntrezGene	#N/A	#N/A	GO	GO:0005488	binding	GenBank	#N/A	#N/A	MaizeGDB_GenBank	#N/A	#N/A	RefSeq_dna	#N/A	#N/A	RefSeq_peptide	#N/A	#N/A	UniGene	Zm.18663	Transcribed locus	Uniprot/SPTREMBL	#N/A	#N/A	Uniprot/SWISSPROT	#N/A	#N/A
76	GRMZM2G399383	EntrezGene	#N/A	#N/A	GO	#N/A	#N/A	GenBank	#N/A	#N/A	MaizeGDB_GenBank	#N/A	#N/A	RefSeq_dna	NM_001175204	hypothetical protein LOC100382464 (LOC100382464), mRNA	RefSeq_peptide	NP_001168675	hypothetical protein LOC100382464	UniGene	Zm.156915;Zm.157164	Hypothetical protein LOC100382464;Clone 396660 mRNA sequence	Uniprot/SPTREMBL	#N/A	#N/A	Uniprot/SWISSPROT	#N/A	#N/A
77	GRMZM2G412604	EntrezGene	100191283	LOC100191283	GO	GO:0016769;GO:0006520;GO:0016829;GO:0009058;GO:0008483;GO:0016847;GO:0030170;GO:0006519	transferase activity, transferring nitrogenous groups;cellular amino acid metabolic process;lyase activity;biosynthetic process;transaminase activity;1-aminocyclopropane-1-carboxylate synthase activity;pyridoxal phosphate binding;cellular amino acid and derivative metabolic process	GenBank	#N/A	#N/A	MaizeGDB_GenBank	#N/A	#N/A	RefSeq_dna	NM_001136717	LOC100191283 (pco115235a), mRNA	RefSeq_peptide	NP_001130189	hypothetical protein LOC100191283	UniGene	Zm.19579;Zm.154377	LOC100191283;TSA: Zea mays contig33896, mRNA sequence	Uniprot/SPTREMBL	B4F891	Putative uncharacterized protein	Uniprot/SWISSPROT	#N/A	#N/A
78	GRMZM2G417954	EntrezGene	100281391	viviparous-14	GO	#N/A	#N/A	GenBank	#N/A	#N/A	MaizeGDB_GenBank	#N/A	#N/A	RefSeq_dna	NM_001154309	viviparous-14 (LOC100281391), mRNA	RefSeq_peptide	NP_001147781	viviparous-14	UniGene	Zm.34387	Viviparous-14	Uniprot/SPTREMBL	B6SV18;C0HIM3	Viviparous-14 ;Putative uncharacterized protein	Uniprot/SWISSPROT	#N/A	#N/A
79	GRMZM2G420883	EntrezGene	#N/A	#N/A	GO	#N/A	#N/A	GenBank	#N/A	#N/A	MaizeGDB_GenBank	#N/A	#N/A	RefSeq_dna	#N/A	#N/A	RefSeq_peptide	#N/A	#N/A	UniGene	Zm.142741;Zm.156395;Zm.157223	LOC100274794;Hypothetical protein LOC100303857;Hypothetical protein LOC100381301	Uniprot/SPTREMBL	B6SPR4;B6SJC9	Putative uncharacterized protein ;Putative uncharacterized protein	Uniprot/SWISSPROT	#N/A	#N/A
80	GRMZM2G430995	EntrezGene	100281090	xyloglucan galactosyltransferase KATAMARI 1	GO	GO:0016020	membrane	GenBank	#N/A	#N/A	MaizeGDB_GenBank	#N/A	#N/A	RefSeq_dna	NM_001154009	xyloglucan galactosyltransferase KATAMARI 1 (LOC100281090), mRNA	RefSeq_peptide	NP_001147481	xyloglucan galactosyltransferase KATAMARI 1	UniGene	Zm.15456	Xyloglucan galactosyltransferase KATAMARI 1	Uniprot/SPTREMBL	B6SS28	Xyloglucan galactosyltransferase KATAMARI 1	Uniprot/SWISSPROT	#N/A	#N/A
81	GRMZM2G469839	EntrezGene	#N/A	#N/A	GO	GO:0008152;GO:0008168;GO:0008610	metabolic process;methyltransferase activity;lipid biosynthetic process	GenBank	#N/A	#N/A	MaizeGDB_GenBank	#N/A	#N/A	RefSeq_dna	#N/A	#N/A	RefSeq_peptide	#N/A	#N/A	UniGene	#N/A	#N/A	Uniprot/SPTREMBL	#N/A	#N/A	Uniprot/SWISSPROT	#N/A	#N/A
82	GRMZM2G474755	EntrezGene	100304059;100280482	polcalcin Jun o 2;polcalcin Jun o 2	GO	GO:0005509	calcium ion binding	GenBank	#N/A	#N/A	MaizeGDB_GenBank	#N/A	#N/A	RefSeq_dna	NM_001165566;NM_001153402	polcalcin Jun o 2 (LOC100304059), mRNA;polcalcin Jun o 2 (LOC100280482), mRNA	RefSeq_peptide	NP_001146874;NP_001159038	polcalcin Jun o 2 ;polcalcin Jun o 2	UniGene	Zm.123639;Zm.142241	Polcalcin Jun o 2;Polcalcin Jun o 2	Uniprot/SPTREMBL	B6SGX1;B6TVZ3	Polcalcin Jun o 2 ;Polcalcin Jun o 2	Uniprot/SWISSPROT	#N/A	#N/A
83	GRMZM2G474769	EntrezGene	100192868	LHY protein	GO	#N/A	#N/A	GenBank	#N/A	#N/A	MaizeGDB_GenBank	#N/A	#N/A	RefSeq_dna	NM_001138057	LHY protein (LOC100192868), mRNA	RefSeq_peptide	NP_001131529	LHY protein	UniGene	Zm.118069	LHY protein	Uniprot/SPTREMBL	B4FCX6;B6SPA3	Putative uncharacterized protein ;LHY protein	Uniprot/SWISSPROT	#N/A	#N/A
84	GRMZM2G477139	EntrezGene	#N/A	#N/A	GO	GO:0016068	type I hypersensitivity	GenBank	#N/A	#N/A	MaizeGDB_GenBank	#N/A	#N/A	RefSeq_dna	#N/A	#N/A	RefSeq_peptide	#N/A	#N/A	UniGene	Zm.143206	TSA: Zea mays contig64342, mRNA sequence	Uniprot/SPTREMBL	#N/A	#N/A	Uniprot/SWISSPROT	#N/A	#N/A
85	GRMZM5G827257	EntrezGene	#N/A	#N/A	GO	#N/A	#N/A	GenBank	#N/A	#N/A	MaizeGDB_GenBank	#N/A	#N/A	RefSeq_dna	#N/A	#N/A	RefSeq_peptide	#N/A	#N/A	UniGene	Zm.143999;Zm.157528;Zm.144033	TSA: Zea mays contig58486, mRNA sequence;TSA: Zea mays contig38683, mRNA sequence;TSA: Zea mays contig58263, mRNA sequence	Uniprot/SPTREMBL	#N/A	#N/A	Uniprot/SWISSPROT	#N/A	#N/A
86	GRMZM5G829396	EntrezGene	100278136	hypothetical protein LOC100278136	GO	#N/A	#N/A	GenBank	#N/A	#N/A	MaizeGDB_GenBank	#N/A	#N/A	RefSeq_dna	NM_001151509	hypothetical protein LOC100278136 (LOC100278136), mRNA	RefSeq_peptide	NP_001144981	hypothetical protein LOC100278136	UniGene	Zm.134312	Hypothetical protein LOC100278136	Uniprot/SPTREMBL	B6U494	Putative uncharacterized protein	Uniprot/SWISSPROT	#N/A	#N/A
87	GRMZM5G830747	#N/A	#N/A	#N/A	#N/A	#N/A	#N/A	#N/A	#N/A	#N/A	#N/A	#N/A	#N/A	#N/A	#N/A	#N/A	#N/A	#N/A	#N/A	#N/A	#N/A	#N/A	#N/A	#N/A	#N/A	#N/A	#N/A	#N/A

## Sheet: Node 10 DOWN
	gene	EntrezGene	EG_Accession	EG_Description	GeneOntology	GO_Accession	GO_Annotation	GenBank	GB_Accession	GB_Description	MaizeGDB_GenBank	MGB_Accession	MGB_Description	RefSeq_dna	RS_Accession	RS_Description	RefSeq_peptide	RSP_Accession	RSP_Description	UniGene	UG_Accession	UG_Description	Uniprot.SPTREMBL	Trembl_Accession	Trembl_Description	Uniprot.SWISSPROT	SP_Accession	SP_Description
1	AC159612.1_FG007	#N/A	#N/A	#N/A	#N/A	#N/A	#N/A	#N/A	#N/A	#N/A	#N/A	#N/A	#N/A	#N/A	#N/A	#N/A	#N/A	#N/A	#N/A	#N/A	#N/A	#N/A	#N/A	#N/A	#N/A	#N/A	#N/A	#N/A
2	AC187262.4_FG007	#N/A	#N/A	#N/A	#N/A	#N/A	#N/A	#N/A	#N/A	#N/A	#N/A	#N/A	#N/A	#N/A	#N/A	#N/A	#N/A	#N/A	#N/A	#N/A	#N/A	#N/A	#N/A	#N/A	#N/A	#N/A	#N/A	#N/A
3	AC203985.4_FG001	#N/A	#N/A	#N/A	#N/A	#N/A	#N/A	#N/A	#N/A	#N/A	#N/A	#N/A	#N/A	#N/A	#N/A	#N/A	#N/A	#N/A	#N/A	#N/A	#N/A	#N/A	#N/A	#N/A	#N/A	#N/A	#N/A	#N/A
4	AC205471.4_FG007	#N/A	#N/A	#N/A	#N/A	#N/A	#N/A	#N/A	#N/A	#N/A	#N/A	#N/A	#N/A	#N/A	#N/A	#N/A	#N/A	#N/A	#N/A	#N/A	#N/A	#N/A	#N/A	#N/A	#N/A	#N/A	#N/A	#N/A
5	AC208201.3_FG002	#N/A	#N/A	#N/A	#N/A	#N/A	#N/A	#N/A	#N/A	#N/A	#N/A	#N/A	#N/A	#N/A	#N/A	#N/A	#N/A	#N/A	#N/A	#N/A	#N/A	#N/A	#N/A	#N/A	#N/A	#N/A	#N/A	#N/A
6	AC210669.3_FG001	#N/A	#N/A	#N/A	#N/A	#N/A	#N/A	#N/A	#N/A	#N/A	#N/A	#N/A	#N/A	#N/A	#N/A	#N/A	#N/A	#N/A	#N/A	#N/A	#N/A	#N/A	#N/A	#N/A	#N/A	#N/A	#N/A	#N/A
7	AC213521.3_FG005	#N/A	#N/A	#N/A	#N/A	#N/A	#N/A	#N/A	#N/A	#N/A	#N/A	#N/A	#N/A	#N/A	#N/A	#N/A	#N/A	#N/A	#N/A	#N/A	#N/A	#N/A	#N/A	#N/A	#N/A	#N/A	#N/A	#N/A
8	AC220927.3_FG007	#N/A	#N/A	#N/A	#N/A	#N/A	#N/A	#N/A	#N/A	#N/A	#N/A	#N/A	#N/A	#N/A	#N/A	#N/A	#N/A	#N/A	#N/A	#N/A	#N/A	#N/A	#N/A	#N/A	#N/A	#N/A	#N/A	#N/A
9	AC225718.2_FG009	#N/A	#N/A	#N/A	#N/A	#N/A	#N/A	#N/A	#N/A	#N/A	#N/A	#N/A	#N/A	#N/A	#N/A	#N/A	#N/A	#N/A	#N/A	#N/A	#N/A	#N/A	#N/A	#N/A	#N/A	#N/A	#N/A	#N/A
10	AC233871.1_FG003	#N/A	#N/A	#N/A	#N/A	#N/A	#N/A	#N/A	#N/A	#N/A	#N/A	#N/A	#N/A	#N/A	#N/A	#N/A	#N/A	#N/A	#N/A	#N/A	#N/A	#N/A	#N/A	#N/A	#N/A	#N/A	#N/A	#N/A
11	GRMZM2G001139	EntrezGene	100286160	MADS-box transcription factor 32	GO	GO:0005634;GO:0006355;GO:0043565;GO:0003700	nucleus;regulation of transcription, DNA-dependent;sequence-specific DNA binding;transcription factor activity	GenBank	#N/A	#N/A	MaizeGDB_GenBank	#N/A	#N/A	RefSeq_dna	NM_001159048	MADS-box transcription factor 32 (LOC100286160), mRNA	RefSeq_peptide	NP_001152520	MADS-box transcription factor 32	UniGene	Zm.59094;Zm.118179	Transcribed locus;MADS-box transcription factor 32	Uniprot/SPTREMBL	B6UF80	MADS-box transcription factor 32	Uniprot/SWISSPROT	#N/A	#N/A
12	GRMZM2G001953	EntrezGene	541930	GTPase protein	GO	GO:0006886;GO:0007165;GO:0006913;GO:0005515;GO:0007264;GO:0005622;GO:0005525;GO:0015031;GO:0003924	intracellular protein transport;signal transduction;nucleocytoplasmic transport;protein binding;small GTPase mediated signal transduction;intracellular;GTP binding;protein transport;GTPase activity	GenBank	AF376054	product:putative Rop family GTPase ROP8	MaizeGDB_GenBank	AF376054	product:putative Rop family GTPase ROP8	RefSeq_dna	NM_001111593	GTPase protein (GTPase), mRNA	RefSeq_peptide	NP_001105063	GTPase protein	UniGene	Zm.660	GTPase protein	Uniprot/SPTREMBL	Q94JP1	Putative Rop family GTPase ROP8Putative uncharacterized protein ;	Uniprot/SWISSPROT	#N/A	#N/A
13	GRMZM2G003682	EntrezGene	100284742	nematode-resistance protein	GO	#N/A	#N/A	GenBank	#N/A	#N/A	MaizeGDB_GenBank	#N/A	#N/A	RefSeq_dna	NM_001157637	nematode-resistance protein (LOC100284742), mRNA	RefSeq_peptide	NP_001151109	nematode-resistance protein	UniGene	Zm.84382	Nematode-resistance protein	Uniprot/SPTREMBL	C0P2W6;B6TX16	Putative uncharacterized protein ;Nematode-resistance protein	Uniprot/SWISSPROT	#N/A	#N/A
14	GRMZM2G006977	EntrezGene	100383926	hypothetical protein LOC100383926	GO	GO:0016020;GO:0015662;GO:0008152;GO:0005524;GO:0005388;GO:0006816;GO:0006812;GO:0003824;GO:0006754;GO:0015085;GO:0016820	membrane;ATPase activity, coupled to transmembrane movement of ions, phosphorylative mechanism;metabolic process;ATP binding;calcium-transporting ATPase activity;calcium ion transport;cation transport;catalytic activity;ATP biosynthetic process;calcium ion transmembrane transporter activity;hydrolase activity, acting on acid anhydrides, catalyzing transmembrane movement of substances	GenBank	#N/A	#N/A	MaizeGDB_GenBank	#N/A	#N/A	RefSeq_dna	NM_001176545	hypothetical protein LOC100383926 (LOC100383926), mRNA	RefSeq_peptide	NP_001170016	hypothetical protein LOC100383926	UniGene	Zm.27420;Zm.36996	Transcribed locus, strongly similar to XP_002468315.1 hypothetical protein SORBIDRAFT_01g043620 [Sorghum bicolor];Transcribed locus, strongly similar to XP_002468315.1 hypothetical protein SORBIDRAFT_01g043620 [Sorghum bicolor]	Uniprot/SPTREMBL	C0PK25	Putative uncharacterized protein	Uniprot/SWISSPROT	#N/A	#N/A
15	GRMZM2G010855	EntrezGene	100192073	hypothetical protein LOC100192073	GO	GO:0008287;GO:0006470;GO:0003824;GO:0004722	protein serine/threonine phosphatase complex;protein amino acid dephosphorylation;catalytic activity;protein serine/threonine phosphatase activity	GenBank	#N/A	#N/A	MaizeGDB_GenBank	#N/A	#N/A	RefSeq_dna	NM_001137496	hypothetical protein LOC100192073 (LOC100192073), mRNA	RefSeq_peptide	NP_001130968	hypothetical protein LOC100192073	UniGene	#N/A	#N/A	Uniprot/SPTREMBL	B4FB83;C4J1A8;B6TRT3	Putative uncharacterized protein ;Putative uncharacterized protein ;Protein phosphatase 2C	Uniprot/SWISSPROT	#N/A	#N/A
16	GRMZM2G016521	EntrezGene	#N/A	#N/A	GO	#N/A	#N/A	GenBank	#N/A	#N/A	MaizeGDB_GenBank	#N/A	#N/A	RefSeq_dna	#N/A	#N/A	RefSeq_peptide	#N/A	#N/A	UniGene	Zm.25792	TSA: Zea mays contig14423, mRNA sequence	Uniprot/SPTREMBL	#N/A	#N/A	Uniprot/SWISSPROT	#N/A	#N/A
17	GRMZM2G023436	EntrezGene	100193085	hypothetical protein LOC100193085	GO	GO:0007264;GO:0005622;GO:0005525;GO:0015031	small GTPase mediated signal transduction;intracellular;GTP binding;protein transport	GenBank	#N/A	#N/A	MaizeGDB_GenBank	#N/A	#N/A	RefSeq_dna	NM_001138248	hypothetical protein LOC100193085 (LOC100193085), mRNA	RefSeq_peptide	NP_001131720	hypothetical protein LOC100193085	UniGene	Zm.147141;Zm.28236	TSA: Zea mays contig27455, mRNA sequence;Hypothetical protein LOC100193085	Uniprot/SPTREMBL	B4FDQ9	Putative uncharacterized protein	Uniprot/SWISSPROT	#N/A	#N/A
18	GRMZM2G025387	EntrezGene	100286149	calcium-dependent protein kinase, isoform 2	GO	GO:0005524;GO:0004674;GO:0005509;GO:0004672;GO:0006468	ATP binding;protein serine/threonine kinase activity;calcium ion binding;protein kinase activity;protein amino acid phosphorylation	GenBank	#N/A	#N/A	MaizeGDB_GenBank	#N/A	#N/A	RefSeq_dna	NM_001159037	calcium-dependent protein kinase, isoform 2 (LOC100286149), mRNA	RefSeq_peptide	NP_001152509	calcium-dependent protein kinase, isoform 2	UniGene	Zm.78639	Calcium-dependent protein kinase, isoform 2	Uniprot/SPTREMBL	B6UF43	Calcium-dependent protein kinase, isoform 2	Uniprot/SWISSPROT	#N/A	#N/A
19	GRMZM2G025414	EntrezGene	100284368;100281281	BCL-2 binding anthanogene-1;BCL-2 binding anthanogene-1	GO	#N/A	#N/A	GenBank	#N/A	#N/A	MaizeGDB_GenBank	#N/A	#N/A	RefSeq_dna	NM_001157263;NM_001159457	BCL-2 binding anthanogene-1 (LOC100284368), mRNA;BCL-2 binding anthanogene-1 (LOC100281281), mRNA	RefSeq_peptide	NP_001150735;NP_001152929	BCL-2 binding anthanogene-1 ;BCL-2 binding anthanogene-1	UniGene	Zm.85355;Zm.136595	BCL-2 binding anthanogene-1;BCL-2 binding anthanogene-1	Uniprot/SPTREMBL	B6STZ6	BCL-2 binding anthanogene-1	Uniprot/SWISSPROT	#N/A	#N/A
20	GRMZM2G028086	EntrezGene	#N/A	#N/A	GO	GO:0005524;GO:0004674;GO:0004672;GO:0006468	ATP binding;protein serine/threonine kinase activity;protein kinase activity;protein amino acid phosphorylation	GenBank	#N/A	#N/A	MaizeGDB_GenBank	#N/A	#N/A	RefSeq_dna	#N/A	#N/A	RefSeq_peptide	#N/A	#N/A	UniGene	Zm.157533	TSA: Zea mays contig35475, mRNA sequence	Uniprot/SPTREMBL	#N/A	#N/A	Uniprot/SWISSPROT	#N/A	#N/A
21	GRMZM2G031580	EntrezGene	100275446;100383996	hypothetical protein LOC100275446;hypothetical protein LOC100383996	GO	#N/A	#N/A	GenBank	#N/A	#N/A	MaizeGDB_GenBank	#N/A	#N/A	RefSeq_dna	NM_001149514;NM_001176608	hypothetical protein LOC100275446 (LOC100275446), mRNA;hypothetical protein LOC100383996 (LOC100383996), mRNA	RefSeq_peptide	NP_001142986;NP_001170079	hypothetical protein LOC100275446 ;hypothetical protein LOC100383996	UniGene	Zm.157232;Zm.122246;Zm.127620	TSA: Zea mays contig51027, mRNA sequence;Hypothetical protein LOC100383996;Transcribed locus	Uniprot/SPTREMBL	C0PKM7;B6STC8	Putative uncharacterized protein ;Putative uncharacterized protein	Uniprot/SWISSPROT	#N/A	#N/A
22	GRMZM2G035704	EntrezGene	100274527	hypothetical protein LOC100274527	GO	GO:0005515;GO:0008270;GO:0045449	protein binding;zinc ion binding;regulation of transcription	GenBank	#N/A	#N/A	MaizeGDB_GenBank	#N/A	#N/A	RefSeq_dna	NM_001148884	hypothetical protein LOC100274527 (LOC100274527), mRNA	RefSeq_peptide	NP_001142356	hypothetical protein LOC100274527	UniGene	Zm.140696	Hypothetical protein LOC100274527	Uniprot/SPTREMBL	B4G1P5	Putative uncharacterized protein	Uniprot/SWISSPROT	#N/A	#N/A
23	GRMZM2G036286	EntrezGene	100303941	hypothetical protein LOC100303941	GO	#N/A	#N/A	GenBank	#N/A	#N/A	MaizeGDB_GenBank	#N/A	#N/A	RefSeq_dna	NM_001165508	hypothetical protein LOC100303941 (LOC100303941), mRNA	RefSeq_peptide	NP_001158980	hypothetical protein LOC100303941	UniGene	Zm.34082	Hypothetical protein LOC100303941	Uniprot/SPTREMBL	B6T172	Putative uncharacterized protein	Uniprot/SWISSPROT	#N/A	#N/A
24	GRMZM2G037015	EntrezGene	100191551	hypothetical protein LOC100191551	GO	GO:0050825;GO:0016042;GO:0006644;GO:0050826;GO:0042309;GO:0004623	ice binding;lipid catabolic process;phospholipid metabolic process;response to freezing;homoiothermy;phospholipase A2 activity	GenBank	#N/A	#N/A	MaizeGDB_GenBank	#N/A	#N/A	RefSeq_dna	NM_001136981	hypothetical protein LOC100191551 (LOC100191551), mRNA	RefSeq_peptide	NP_001130453	hypothetical protein LOC100191551	UniGene	Zm.85851	Hypothetical protein LOC100191551	Uniprot/SPTREMBL	B4F975	Putative uncharacterized protein	Uniprot/SWISSPROT	#N/A	#N/A
25	GRMZM2G042756	EntrezGene	100281239	dehydration-responsive element-binding protein 1D	GO	GO:0003677;GO:0006355;GO:0003700	DNA binding;regulation of transcription, DNA-dependent;transcription factor activity	GenBank	#N/A	#N/A	MaizeGDB_GenBank	#N/A	#N/A	RefSeq_dna	NM_001154158	dehydration-responsive element-binding protein 1D (LOC100281239), mRNA	RefSeq_peptide	NP_001147630	dehydration-responsive element-binding protein 1D	UniGene	Zm.1524	Dehydration-responsive element-binding protein 1D	Uniprot/SPTREMBL	B6STH9	Dehydration-responsive element-binding protein 1D	Uniprot/SWISSPROT	#N/A	#N/A
26	GRMZM2G044281	EntrezGene	#N/A	#N/A	GO	GO:0045226;GO:0006694;GO:0009058;GO:0003854;GO:0044237;GO:0003824;GO:0008831;GO:0050662	extracellular polysaccharide biosynthetic process;steroid biosynthetic process;biosynthetic process;3-beta-hydroxy-delta5-steroid dehydrogenase activity;cellular metabolic process;catalytic activity;dTDP-4-dehydrorhamnose reductase activity;coenzyme binding	GenBank	#N/A	#N/A	MaizeGDB_GenBank	#N/A	#N/A	RefSeq_dna	#N/A	#N/A	RefSeq_peptide	#N/A	#N/A	UniGene	Zm.96429	Transcribed locus, strongly similar to NP_001049724.1 Os03g0278200 [Oryza sativa Japonica Group]	Uniprot/SPTREMBL	#N/A	#N/A	Uniprot/SWISSPROT	#N/A	#N/A
27	GRMZM2G044797	EntrezGene	100277841	hypothetical protein LOC100277841	GO	#N/A	#N/A	GenBank	#N/A	#N/A	MaizeGDB_GenBank	#N/A	#N/A	RefSeq_dna	NM_001151304	hypothetical protein LOC100277841 (LOC100277841), mRNA	RefSeq_peptide	NP_001144776	hypothetical protein LOC100277841	UniGene	Zm.18551	Hypothetical protein LOC100277841	Uniprot/SPTREMBL	C0PLH8;B6U0L1	Putative uncharacterized protein ;Putative uncharacterized protein	Uniprot/SWISSPROT	#N/A	#N/A
28	GRMZM2G045239	#N/A	#N/A	#N/A	#N/A	#N/A	#N/A	#N/A	#N/A	#N/A	#N/A	#N/A	#N/A	#N/A	#N/A	#N/A	#N/A	#N/A	#N/A	#N/A	#N/A	#N/A	#N/A	#N/A	#N/A	#N/A	#N/A	#N/A
29	GRMZM2G046900	EntrezGene	100278972	hypothetical protein LOC100278972	GO	#N/A	#N/A	GenBank	#N/A	#N/A	MaizeGDB_GenBank	#N/A	#N/A	RefSeq_dna	NM_001152065	hypothetical protein LOC100278972 (LOC100278972), mRNA	RefSeq_peptide	NP_001145537	hypothetical protein LOC100278972	UniGene	Zm.66727	Hypothetical protein LOC100278972	Uniprot/SPTREMBL	B6UG11	Putative uncharacterized protein	Uniprot/SWISSPROT	#N/A	#N/A
30	GRMZM2G047422	EntrezGene	#N/A	#N/A	GO	#N/A	#N/A	GenBank	#N/A	#N/A	MaizeGDB_GenBank	#N/A	#N/A	RefSeq_dna	#N/A	#N/A	RefSeq_peptide	#N/A	#N/A	UniGene	Zm.143151;Zm.155642;Zm.21526	TSA: Zea mays contig64718, mRNA sequence;TSA: Zea mays contig42843, mRNA sequence;Clone 372742 mRNA sequence	Uniprot/SPTREMBL	#N/A	#N/A	Uniprot/SWISSPROT	#N/A	#N/A
31	GRMZM2G048455	EntrezGene	100283121	LOC100283121	GO	GO:0005524;GO:0004674;GO:0004672;GO:0006468;GO:0004707	ATP binding;protein serine/threonine kinase activity;protein kinase activity;protein amino acid phosphorylation;MAP kinase activity	GenBank	#N/A	#N/A	MaizeGDB_GenBank	#N/A	#N/A	RefSeq_dna	#N/A	#N/A	RefSeq_peptide	NP_001149495	LOC100283121	UniGene	#N/A	#N/A	Uniprot/SPTREMBL	C0PIQ3;B6TES5	Putative uncharacterized protein ;MPK7-putative MAPKPutative uncharacterized protein ;	Uniprot/SWISSPROT	#N/A	#N/A
32	GRMZM2G051151	EntrezGene	100275200	hypothetical protein LOC100275200	GO	#N/A	#N/A	GenBank	#N/A	#N/A	MaizeGDB_GenBank	#N/A	#N/A	RefSeq_dna	NM_001149348	hypothetical protein LOC100275200 (LOC100275200), mRNA	RefSeq_peptide	NP_001142820	hypothetical protein LOC100275200	UniGene	Zm.145956;Zm.83367;Zm.143072	TSA: Zea mays contig42824, mRNA sequence;TSA: Zea mays contig42074, mRNA sequence;TSA: Zea mays contig65275, mRNA sequence	Uniprot/SPTREMBL	B4FZ91;B6SPZ1	Putative uncharacterized protein ;Putative uncharacterized protein	Uniprot/SWISSPROT	#N/A	#N/A
33	GRMZM2G051619	EntrezGene	100280480	gibberellin 2-beta-dioxygenase	GO	GO:0050825;GO:0005506;GO:0050826;GO:0042309;GO:0055114;GO:0016491	ice binding;iron ion binding;response to freezing;homoiothermy;oxidation reduction;oxidoreductase activity	GenBank	#N/A	#N/A	MaizeGDB_GenBank	#N/A	#N/A	RefSeq_dna	NM_001153400	gibberellin 2-beta-dioxygenase (LOC100280480), mRNA	RefSeq_peptide	NP_001146872	gibberellin 2-beta-dioxygenase	UniGene	#N/A	#N/A	Uniprot/SPTREMBL	B6SGV6	Gibberellin 2-beta-dioxygenase	Uniprot/SWISSPROT	#N/A	#N/A
34	GRMZM2G053868	EntrezGene	#N/A	#N/A	GO	GO:0005524;GO:0004674;GO:0005509;GO:0004672;GO:0006468	ATP binding;protein serine/threonine kinase activity;calcium ion binding;protein kinase activity;protein amino acid phosphorylation	GenBank	#N/A	#N/A	MaizeGDB_GenBank	#N/A	#N/A	RefSeq_dna	#N/A	#N/A	RefSeq_peptide	#N/A	#N/A	UniGene	Zm.24698	Hypothetical protein LOC100217278	Uniprot/SPTREMBL	#N/A	#N/A	Uniprot/SWISSPROT	#N/A	#N/A
35	GRMZM2G054807	EntrezGene	#N/A	#N/A	GO	#N/A	#N/A	GenBank	#N/A	#N/A	MaizeGDB_GenBank	#N/A	#N/A	RefSeq_dna	#N/A	#N/A	RefSeq_peptide	#N/A	#N/A	UniGene	Zm.34844	Hypothetical protein LOC100191889	Uniprot/SPTREMBL	B6SYK7;B4FFW1	Avr9/Cf-9 rapidly elicited protein 137 ;Putative uncharacterized protein	Uniprot/SWISSPROT	#N/A	#N/A
36	GRMZM2G057672	#N/A	#N/A	#N/A	#N/A	#N/A	#N/A	#N/A	#N/A	#N/A	#N/A	#N/A	#N/A	#N/A	#N/A	#N/A	#N/A	#N/A	#N/A	#N/A	#N/A	#N/A	#N/A	#N/A	#N/A	#N/A	#N/A	#N/A
37	GRMZM2G059397	EntrezGene	#N/A	#N/A	GO	GO:0016021	integral to membrane	GenBank	#N/A	#N/A	MaizeGDB_GenBank	#N/A	#N/A	RefSeq_dna	#N/A	#N/A	RefSeq_peptide	#N/A	#N/A	UniGene	Zm.8840	Hypothetical protein LOC100384674	Uniprot/SPTREMBL	#N/A	#N/A	Uniprot/SWISSPROT	#N/A	#N/A
38	GRMZM2G061723	EntrezGene	100279877	hypothetical protein LOC100279877	GO	#N/A	#N/A	GenBank	#N/A	#N/A	MaizeGDB_GenBank	#N/A	#N/A	RefSeq_dna	NM_001152830	hypothetical protein LOC100279877 (LOC100279877), mRNA	RefSeq_peptide	NP_001146302	hypothetical protein LOC100279877	UniGene	Zm.85084	Hypothetical protein LOC100279877	Uniprot/SPTREMBL	B6SPC3	Calmodulin binding proteinPutative uncharacterized protein ;	Uniprot/SWISSPROT	#N/A	#N/A
39	GRMZM2G066158	EntrezGene	100273194	hypothetical protein LOC100273194	GO	GO:0003677;GO:0006355;GO:0003700	DNA binding;regulation of transcription, DNA-dependent;transcription factor activity	GenBank	#N/A	#N/A	MaizeGDB_GenBank	#N/A	#N/A	RefSeq_dna	NM_001147638	hypothetical protein LOC100273194 (LOC100273194), mRNA	RefSeq_peptide	NP_001141110	hypothetical protein LOC100273194	UniGene	Zm.100958	Hypothetical protein LOC100273194	Uniprot/SPTREMBL	B4FTI2	Putative uncharacterized protein	Uniprot/SWISSPROT	#N/A	#N/A
40	GRMZM2G069018	EntrezGene	100193039	hypothetical protein LOC100193039	GO	#N/A	#N/A	GenBank	#N/A	#N/A	MaizeGDB_GenBank	#N/A	#N/A	RefSeq_dna	NM_001138207	hypothetical protein LOC100193039 (LOC100193039), mRNA	RefSeq_peptide	NP_001131679	hypothetical protein LOC100193039	UniGene	Zm.1801	Hypothetical protein LOC100193039	Uniprot/SPTREMBL	B4FDK3	Fiber protein Fb2Putative uncharacterized protein ;	Uniprot/SWISSPROT	#N/A	#N/A
41	GRMZM2G069082	EntrezGene	100272507	hypothetical protein LOC100272507	GO	GO:0003677;GO:0006355;GO:0003700	DNA binding;regulation of transcription, DNA-dependent;transcription factor activity	GenBank	#N/A	#N/A	MaizeGDB_GenBank	#N/A	#N/A	RefSeq_dna	NM_001146976	hypothetical protein LOC100272507 (LOC100272507), mRNA	RefSeq_peptide	NP_001140448	hypothetical protein LOC100272507	UniGene	Zm.100584	Hypothetical protein LOC100272507	Uniprot/SPTREMBL	B4FP17	Putative uncharacterized protein	Uniprot/SWISSPROT	#N/A	#N/A
42	GRMZM2G069146	EntrezGene	#N/A	#N/A	GO	GO:0003677;GO:0006355;GO:0003700	DNA binding;regulation of transcription, DNA-dependent;transcription factor activity	GenBank	#N/A	#N/A	MaizeGDB_GenBank	#N/A	#N/A	RefSeq_dna	#N/A	#N/A	RefSeq_peptide	#N/A	#N/A	UniGene	#N/A	#N/A	Uniprot/SPTREMBL	#N/A	#N/A	Uniprot/SWISSPROT	#N/A	#N/A
43	GRMZM2G069694	EntrezGene	100193809	LOC100193809	GO	#N/A	#N/A	GenBank	#N/A	#N/A	MaizeGDB_GenBank	#N/A	#N/A	RefSeq_dna	NM_001138892	LOC100193809 (umc2272), mRNA	RefSeq_peptide	NP_001132364	hypothetical protein LOC100193809	UniGene	#N/A	#N/A	Uniprot/SPTREMBL	B4FGD6;B6UDN7	Putative uncharacterized protein ;Plant-specific domain TIGR01615 family protein	Uniprot/SWISSPROT	#N/A	#N/A
44	GRMZM2G070011	EntrezGene	100274134	LOC100274134	GO	GO:0008234;GO:0006508;GO:0004197	cysteine-type peptidase activity;proteolysis;cysteine-type endopeptidase activity	GenBank	#N/A	#N/A	MaizeGDB_GenBank	#N/A	#N/A	RefSeq_dna	NM_001148512	LOC100274134 (AY110253), mRNA	RefSeq_peptide	NP_001141984	hypothetical protein LOC100274134	UniGene	#N/A	#N/A	Uniprot/SPTREMBL	B6TG95;B4FZ79	Vignain ;Putative uncharacterized protein	Uniprot/SWISSPROT	#N/A	#N/A
45	GRMZM2G070312	EntrezGene	100279144	hypothetical protein LOC100279144	GO	#N/A	#N/A	GenBank	#N/A	#N/A	MaizeGDB_GenBank	#N/A	#N/A	RefSeq_dna	NM_001152180	hypothetical protein LOC100279144 (LOC100279144), mRNA	RefSeq_peptide	NP_001145652	hypothetical protein LOC100279144	UniGene	Zm.124197	Hypothetical protein LOC100279144	Uniprot/SPTREMBL	B6UI92	Putative uncharacterized protein	Uniprot/SWISSPROT	#N/A	#N/A
46	GRMZM2G073303	EntrezGene	100286244	TMV response-related protein	GO	#N/A	#N/A	GenBank	#N/A	#N/A	MaizeGDB_GenBank	#N/A	#N/A	RefSeq_dna	NM_001159132	TMV response-related protein (LOC100286244), mRNA	RefSeq_peptide	NP_001152604	TMV response-related protein	UniGene	Zm.32374	TMV response-related protein	Uniprot/SPTREMBL	B6UGH4;B6SLK0	TMV response-related protein ;TMV response-related protein	Uniprot/SWISSPROT	#N/A	#N/A
47	GRMZM2G073324	EntrezGene	100381774	hypothetical protein LOC100381774	GO	#N/A	#N/A	GenBank	#N/A	#N/A	MaizeGDB_GenBank	#N/A	#N/A	RefSeq_dna	NM_001174574	hypothetical protein LOC100381774 (LOC100381774), mRNA	RefSeq_peptide	NP_001168045	hypothetical protein LOC100381774	UniGene	Zm.83767	Hypothetical protein LOC100381774	Uniprot/SPTREMBL	C0HIR5	Putative uncharacterized protein	Uniprot/SWISSPROT	#N/A	#N/A
48	GRMZM2G079938	EntrezGene	#N/A	#N/A	GO	#N/A	#N/A	GenBank	#N/A	#N/A	MaizeGDB_GenBank	#N/A	#N/A	RefSeq_dna	#N/A	#N/A	RefSeq_peptide	#N/A	#N/A	UniGene	#N/A	#N/A	Uniprot/SPTREMBL	C0HFZ1	Putative uncharacterized protein	Uniprot/SWISSPROT	#N/A	#N/A
49	GRMZM2G081175	EntrezGene	#N/A	#N/A	GO	#N/A	#N/A	GenBank	#N/A	#N/A	MaizeGDB_GenBank	#N/A	#N/A	RefSeq_dna	#N/A	#N/A	RefSeq_peptide	#N/A	#N/A	UniGene	Zm.138920	TSA: Zea mays contig33430, mRNA sequence	Uniprot/SPTREMBL	#N/A	#N/A	Uniprot/SWISSPROT	#N/A	#N/A
50	GRMZM2G082385	EntrezGene	#N/A	#N/A	GO	GO:0006810;GO:0055085;GO:0005524;GO:0000166;GO:0042626;GO:0017111;GO:0016021;GO:0016887	transport;transmembrane transport;ATP binding;nucleotide binding;ATPase activity, coupled to transmembrane movement of substances;nucleoside-triphosphatase activity;integral to membrane;ATPase activity	GenBank	#N/A	#N/A	MaizeGDB_GenBank	#N/A	#N/A	RefSeq_dna	#N/A	#N/A	RefSeq_peptide	#N/A	#N/A	UniGene	#N/A	#N/A	Uniprot/SPTREMBL	#N/A	#N/A	Uniprot/SWISSPROT	#N/A	#N/A
51	GRMZM2G086163	EntrezGene	100284705	metal ion binding protein	GO	GO:0046872;GO:0030001	metal ion binding;metal ion transport	GenBank	#N/A	#N/A	MaizeGDB_GenBank	#N/A	#N/A	RefSeq_dna	NM_001157600	metal ion binding protein (LOC100284705), mRNA	RefSeq_peptide	NP_001151072	metal ion binding protein	UniGene	Zm.21325;Zm.153518;Zm.142273	Metal ion binding protein;TSA: Zea mays contig38014, mRNA sequence;Full-length cDNA clone ZM_BFc0037D11	Uniprot/SPTREMBL	B6TWN1	Metal ion binding protein	Uniprot/SWISSPROT	#N/A	#N/A
52	GRMZM2G086949	EntrezGene	#N/A	#N/A	GO	GO:0005634;GO:0003677;GO:0006355;GO:0009725;GO:0045449	nucleus;DNA binding;regulation of transcription, DNA-dependent;response to hormone stimulus;regulation of transcription	GenBank	#N/A	#N/A	MaizeGDB_GenBank	#N/A	#N/A	RefSeq_dna	#N/A	#N/A	RefSeq_peptide	#N/A	#N/A	UniGene	Zm.100279	Transcribed locus, moderately similar to XP_002448710.1 hypothetical protein SORBIDRAFT_06g031900 [Sorghum bicolor]	Uniprot/SPTREMBL	#N/A	#N/A	Uniprot/SWISSPROT	#N/A	#N/A
53	GRMZM2G089021	EntrezGene	100281175	bifunctional protein tilS/hprT	GO	GO:0009116;GO:0006166;GO:0005737;GO:0004422	nucleoside metabolic process;purine ribonucleoside salvage;cytoplasm;hypoxanthine phosphoribosyltransferase activity	GenBank	#N/A	#N/A	MaizeGDB_GenBank	#N/A	#N/A	RefSeq_dna	NM_001154094	bifunctional protein tilS/hprT (LOC100281175), mRNA	RefSeq_peptide	NP_001147566	bifunctional protein tilS/hprT	UniGene	Zm.27618;Zm.143120;Zm.157605	Bifunctional protein tilS/hprT;TSA: Zea mays contig64984, mRNA sequence;TSA: Zea mays cultivar W22 CL445Contig1.betc, mRNA sequence	Uniprot/SPTREMBL	C0PLU9;B6SSV8	Putative uncharacterized protein ;Bifunctional protein tilS/hprT	Uniprot/SWISSPROT	#N/A	#N/A
54	GRMZM2G093776	EntrezGene	#N/A	#N/A	GO	GO:0006508;GO:0004197;GO:0003824	proteolysis;cysteine-type endopeptidase activity;catalytic activity	GenBank	#N/A	#N/A	MaizeGDB_GenBank	#N/A	#N/A	RefSeq_dna	#N/A	#N/A	RefSeq_peptide	#N/A	#N/A	UniGene	#N/A	#N/A	Uniprot/SPTREMBL	#N/A	#N/A	Uniprot/SWISSPROT	#N/A	#N/A
55	GRMZM2G093962	EntrezGene	#N/A	#N/A	GO	GO:0004252;GO:0016021	serine-type endopeptidase activity;integral to membrane	GenBank	#N/A	#N/A	MaizeGDB_GenBank	#N/A	#N/A	RefSeq_dna	#N/A	#N/A	RefSeq_peptide	#N/A	#N/A	UniGene	#N/A	#N/A	Uniprot/SPTREMBL	B6U8Q7;B4F7Z2	Membrane protein ;Putative uncharacterized protein	Uniprot/SWISSPROT	#N/A	#N/A
56	GRMZM2G104118	EntrezGene	100282765	N-acetylglucosaminyltransferase III	GO	GO:0016020;GO:0003830;GO:0006487	membrane;beta-1,4-mannosylglycoprotein 4-beta-N-acetylglucosaminyltransferase activity;protein amino acid N-linked glycosylation	GenBank	#N/A	#N/A	MaizeGDB_GenBank	#N/A	#N/A	RefSeq_dna	NM_001155671	N-acetylglucosaminyltransferase III (LOC100282765), mRNA	RefSeq_peptide	NP_001149143	N-acetylglucosaminyltransferase III	UniGene	Zm.23731;Zm.144069	N-acetylglucosaminyltransferase III;TSA: Zea mays contig58028, mRNA sequence	Uniprot/SPTREMBL	B6TB73;B6SIB2	N-acetylglucosaminyltransferase III ;N-acetylglucosaminyltransferase III	Uniprot/SWISSPROT	#N/A	#N/A
57	GRMZM2G104836	EntrezGene	100286226;100273398	glycine-rich protein A3;hypothetical protein LOC100273398	GO	GO:0016020;GO:0051260	membrane;protein homooligomerization	GenBank	#N/A	#N/A	MaizeGDB_GenBank	#N/A	#N/A	RefSeq_dna	NM_001159114;NM_001147835	glycine-rich protein A3 (LOC100286226), mRNA;hypothetical protein LOC100273398 (LOC100273398), mRNA	RefSeq_peptide	NP_001141307;NP_001152586	hypothetical protein LOC100273398 ;glycine-rich protein A3	UniGene	Zm.155460	Glycine-rich protein A3	Uniprot/SPTREMBL	B6UG93;B4FV89	Glycine-rich protein A3 ;Glycine-rich protein A3Putative uncharacterized protein ;	Uniprot/SWISSPROT	#N/A	#N/A
58	GRMZM2G107597	EntrezGene	#N/A	#N/A	GO	GO:0016020	membrane	GenBank	#N/A	#N/A	MaizeGDB_GenBank	#N/A	#N/A	RefSeq_dna	#N/A	#N/A	RefSeq_peptide	#N/A	#N/A	UniGene	Zm.149647;Zm.17949	TSA: Zea mays contig16115, mRNA sequence;Clone 293886 cytochrome c oxidoreductase	Uniprot/SPTREMBL	B6TMZ7	Cytochrome c oxidoreductase	Uniprot/SWISSPROT	#N/A	#N/A
59	GRMZM2G120539	EntrezGene	100281193	AMP binding protein	GO	GO:0008152;GO:0003824	metabolic process;catalytic activity	GenBank	#N/A	#N/A	MaizeGDB_GenBank	#N/A	#N/A	RefSeq_dna	NM_001154112	AMP binding protein (LOC100281193), mRNA	RefSeq_peptide	NP_001147584	AMP binding protein	UniGene	Zm.14971	AMP binding protein	Uniprot/SPTREMBL	B6ST13	AMP binding protein	Uniprot/SWISSPROT	#N/A	#N/A
60	GRMZM2G123394	EntrezGene	#N/A	#N/A	GO	#N/A	#N/A	GenBank	#N/A	#N/A	MaizeGDB_GenBank	#N/A	#N/A	RefSeq_dna	#N/A	#N/A	RefSeq_peptide	#N/A	#N/A	UniGene	Zm.143910;Zm.139887;Zm.96220;Zm.144083	TSA: Zea mays contig59285, mRNA sequence;Transcribed locus, moderately similar to XP_002458788.1 hypothetical protein SORBIDRAFT_03g040300 [Sorghum bicolor];Hypothetical protein LOC100382754;TSA: Zea mays contig57953, mRNA sequence	Uniprot/SPTREMBL	#N/A	#N/A	Uniprot/SWISSPROT	#N/A	#N/A
61	GRMZM2G124037	EntrezGene	542660	CBF3-like protein	GO	GO:0003677;GO:0006355;GO:0003700	DNA binding;regulation of transcription, DNA-dependent;transcription factor activity	GenBank	AY964718;AF450481;AY966902	product:CBF3-like protein;product:DREB-like protein;product:CRT/DRE binding factor	MaizeGDB_GenBank	AF450481	product:DREB-like protein	RefSeq_dna	NM_001112181	CBF3-like protein (CBF3), mRNA	RefSeq_peptide	NP_001105651	CBF3-like protein	UniGene	Zm.13245	CBF3-like protein	Uniprot/SPTREMBL	Q8GZQ2	CBF3-like proteinCRT/DRE binding factorDREB-like protein ;;	Uniprot/SWISSPROT	#N/A	#N/A
62	GRMZM2G125034	EntrezGene	#N/A	#N/A	GO	GO:0000151;GO:0016567;GO:0005488;GO:0004842	ubiquitin ligase complex;protein ubiquitination;binding;ubiquitin-protein ligase activity	GenBank	#N/A	#N/A	MaizeGDB_GenBank	#N/A	#N/A	RefSeq_dna	#N/A	#N/A	RefSeq_peptide	#N/A	#N/A	UniGene	Zm.19414;Zm.155878	TSA: Zea mays contig39256, mRNA sequence;Transcribed locus, strongly similar to XP_002439956.1 hypothetical protein SORBIDRAFT_09g023380 [Sorghum bicolor]	Uniprot/SPTREMBL	#N/A	#N/A	Uniprot/SWISSPROT	#N/A	#N/A
63	GRMZM2G125853	EntrezGene	#N/A	#N/A	GO	#N/A	#N/A	GenBank	#N/A	#N/A	MaizeGDB_GenBank	#N/A	#N/A	RefSeq_dna	#N/A	#N/A	RefSeq_peptide	#N/A	#N/A	UniGene	Zm.32419	Clone 1544496 mRNA sequence	Uniprot/SPTREMBL	#N/A	#N/A	Uniprot/SWISSPROT	#N/A	#N/A
64	GRMZM2G126749	EntrezGene	#N/A	#N/A	GO	#N/A	#N/A	GenBank	#N/A	#N/A	MaizeGDB_GenBank	#N/A	#N/A	RefSeq_dna	#N/A	#N/A	RefSeq_peptide	#N/A	#N/A	UniGene	Zm.41252;Zm.138448;Zm.25616	Transcribed locus, moderately similar to XP_002457419.1 hypothetical protein SORBIDRAFT_03g007000 [Sorghum bicolor];TSA: Zea mays contig20842, mRNA sequence;TSA: Zea mays contig32597, mRNA sequence	Uniprot/SPTREMBL	#N/A	#N/A	Uniprot/SWISSPROT	#N/A	#N/A
65	GRMZM2G131055	EntrezGene	100279381	hypothetical protein LOC100279381	GO	GO:0016757	transferase activity, transferring glycosyl groups	GenBank	#N/A	#N/A	MaizeGDB_GenBank	#N/A	#N/A	RefSeq_dna	NM_001152395	hypothetical protein LOC100279381 (LOC100279381), mRNA	RefSeq_peptide	NP_001145867	hypothetical protein LOC100279381	UniGene	Zm.80018;Zm.126059	Hypothetical protein LOC100279381;Transcribed locus, moderately similar to NP_001145867.1 hypothetical protein LOC100279381 [Zea mays]	Uniprot/SPTREMBL	B6SS11;B7ZXV9;B6SY55	Glycosyltransferase ;Putative uncharacterized protein ;Glycosyltransferase	Uniprot/SWISSPROT	#N/A	#N/A
66	GRMZM2G135027	EntrezGene	100304330	hypothetical protein LOC100304330	GO	GO:0008415;GO:0008152	acyltransferase activity;metabolic process	GenBank	#N/A	#N/A	MaizeGDB_GenBank	#N/A	#N/A	RefSeq_dna	NM_001165769	hypothetical protein LOC100304330 (LOC100304330), mRNA	RefSeq_peptide	NP_001159241	hypothetical protein LOC100304330	UniGene	Zm.82557	Hypothetical protein LOC100304330	Uniprot/SPTREMBL	C0HEL5;C0HEV7	Putative uncharacterized protein ;Putative uncharacterized protein	Uniprot/SWISSPROT	#N/A	#N/A
67	GRMZM2G137341	EntrezGene	100284491	dehydration-responsive element-binding protein 1A	GO	GO:0003677;GO:0006355;GO:0003700	DNA binding;regulation of transcription, DNA-dependent;transcription factor activity	GenBank	#N/A	#N/A	MaizeGDB_GenBank	#N/A	#N/A	RefSeq_dna	NM_001157386	dehydration-responsive element-binding protein 1A (LOC100284491), mRNA	RefSeq_peptide	NP_001150858	dehydration-responsive element-binding protein 1A	UniGene	Zm.132134	Dehydration-responsive element-binding protein 1A	Uniprot/SPTREMBL	B6TU97	Dehydration-responsive element-binding protein 1A	Uniprot/SWISSPROT	#N/A	#N/A
68	GRMZM2G139535	EntrezGene	#N/A	#N/A	GO	GO:0005634;GO:0006355;GO:0043565;GO:0003700	nucleus;regulation of transcription, DNA-dependent;sequence-specific DNA binding;transcription factor activity	GenBank	#N/A	#N/A	MaizeGDB_GenBank	#N/A	#N/A	RefSeq_dna	#N/A	#N/A	RefSeq_peptide	#N/A	#N/A	UniGene	#N/A	#N/A	Uniprot/SPTREMBL	#N/A	#N/A	Uniprot/SWISSPROT	#N/A	#N/A
69	GRMZM2G140763	EntrezGene	100275468	hypothetical protein LOC100275468	GO	#N/A	#N/A	GenBank	#N/A	#N/A	MaizeGDB_GenBank	#N/A	#N/A	RefSeq_dna	NM_001149533	hypothetical protein LOC100275468 (LOC100275468), mRNA	RefSeq_peptide	NP_001143005	hypothetical protein LOC100275468	UniGene	Zm.30090	Hypothetical protein LOC100275468	Uniprot/SPTREMBL	B6STN3	Putative uncharacterized protein	Uniprot/SWISSPROT	#N/A	#N/A
70	GRMZM2G141955	EntrezGene	100272921	hypothetical protein LOC100272921	GO	#N/A	#N/A	GenBank	#N/A	#N/A	MaizeGDB_GenBank	#N/A	#N/A	RefSeq_dna	NM_001147373	hypothetical protein LOC100272921 (LOC100272921), mRNA	RefSeq_peptide	NP_001140845	hypothetical protein LOC100272921	UniGene	Zm.143090	TSA: Zea mays contig65186, mRNA sequence	Uniprot/SPTREMBL	C0HDX3;B4FRP9;B6UHB9	Putative uncharacterized protein ;Putative uncharacterized protein ;Axial regulator YABBY2	Uniprot/SWISSPROT	#N/A	#N/A
71	GRMZM2G143640	EntrezGene	#N/A	#N/A	GO	GO:0003677	DNA binding	GenBank	#N/A	#N/A	MaizeGDB_GenBank	#N/A	#N/A	RefSeq_dna	#N/A	#N/A	RefSeq_peptide	#N/A	#N/A	UniGene	Zm.30180;Zm.144302	TSA: Zea mays contig18081, mRNA sequence;TSA: Zea mays contig56149, mRNA sequence	Uniprot/SPTREMBL	#N/A	#N/A	Uniprot/SWISSPROT	#N/A	#N/A
72	GRMZM2G144997	EntrezGene	#N/A	#N/A	GO	GO:0006457;GO:0051082;GO:0031072	protein folding;unfolded protein binding;heat shock protein binding	GenBank	#N/A	#N/A	MaizeGDB_GenBank	#N/A	#N/A	RefSeq_dna	#N/A	#N/A	RefSeq_peptide	#N/A	#N/A	UniGene	Zm.144913;Zm.144664;Zm.87000;Zm.144912	TSA: Zea mays contig51484, mRNA sequence;TSA: Zea mays contig53327, mRNA sequence;LOC100282946;TSA: Zea mays contig51485, mRNA sequence	Uniprot/SPTREMBL	#N/A	#N/A	Uniprot/SWISSPROT	#N/A	#N/A
73	GRMZM2G148022	EntrezGene	#N/A	#N/A	GO	GO:0016020;GO:0051260	membrane;protein homooligomerization	GenBank	#N/A	#N/A	MaizeGDB_GenBank	#N/A	#N/A	RefSeq_dna	#N/A	#N/A	RefSeq_peptide	#N/A	#N/A	UniGene	Zm.37303	Full-length cDNA clone ZM_BFb0334P17	Uniprot/SPTREMBL	C4J315	Putative uncharacterized protein	Uniprot/SWISSPROT	#N/A	#N/A
74	GRMZM2G149422	EntrezGene	#N/A	#N/A	GO	#N/A	#N/A	GenBank	#N/A	#N/A	MaizeGDB_GenBank	#N/A	#N/A	RefSeq_dna	#N/A	#N/A	RefSeq_peptide	#N/A	#N/A	UniGene	Zm.97728	TSA: Zea mays contig58583, mRNA sequence	Uniprot/SPTREMBL	#N/A	#N/A	Uniprot/SWISSPROT	#N/A	#N/A
75	GRMZM2G153523	EntrezGene	#N/A	#N/A	GO	GO:0006508;GO:0004190	proteolysis;aspartic-type endopeptidase activity	GenBank	#N/A	#N/A	MaizeGDB_GenBank	#N/A	#N/A	RefSeq_dna	NM_001152635	hypothetical protein LOC100279644 (LOC100279644), mRNA	RefSeq_peptide	#N/A	#N/A	UniGene	Zm.66957	Hypothetical protein LOC100279644	Uniprot/SPTREMBL	C0P7K5	Putative uncharacterized protein	Uniprot/SWISSPROT	#N/A	#N/A
76	GRMZM2G153683	EntrezGene	100217287	hypothetical protein LOC100217287	GO	#N/A	#N/A	GenBank	#N/A	#N/A	MaizeGDB_GenBank	#N/A	#N/A	RefSeq_dna	NM_001143638	hypothetical protein LOC100217287 (LOC100217287), mRNA	RefSeq_peptide	NP_001137110	hypothetical protein LOC100217287	UniGene	Zm.9079	Hypothetical protein LOC100217287	Uniprot/SPTREMBL	B4FMD5	Putative uncharacterized protein	Uniprot/SWISSPROT	#N/A	#N/A
77	GRMZM2G157068	EntrezGene	#N/A	#N/A	GO	GO:0005524;GO:0004674;GO:0004672;GO:0006468;GO:0003824	ATP binding;protein serine/threonine kinase activity;protein kinase activity;protein amino acid phosphorylation;catalytic activity	GenBank	#N/A	#N/A	MaizeGDB_GenBank	#N/A	#N/A	RefSeq_dna	#N/A	#N/A	RefSeq_peptide	#N/A	#N/A	UniGene	#N/A	#N/A	Uniprot/SPTREMBL	#N/A	#N/A	Uniprot/SWISSPROT	#N/A	#N/A
78	GRMZM2G157115	EntrezGene	100382475	hypothetical protein LOC100382475	GO	GO:0005524;GO:0004674;GO:0004672;GO:0006468	ATP binding;protein serine/threonine kinase activity;protein kinase activity;protein amino acid phosphorylation	GenBank	#N/A	#N/A	MaizeGDB_GenBank	#N/A	#N/A	RefSeq_dna	NM_001175215	hypothetical protein LOC100382475 (LOC100382475), mRNA	RefSeq_peptide	NP_001168686	hypothetical protein LOC100382475	UniGene	Zm.12018	Hypothetical protein LOC100382475	Uniprot/SPTREMBL	C0P878	Putative uncharacterized protein	Uniprot/SWISSPROT	#N/A	#N/A
79	GRMZM2G166430	EntrezGene	100304398	hypothetical protein LOC100304398	GO	GO:0050825;GO:0007186;GO:0004969;GO:0016021;GO:0050826;GO:0042309	ice binding;G-protein coupled receptor protein signaling pathway;histamine receptor activity;integral to membrane;response to freezing;homoiothermy	GenBank	#N/A	#N/A	MaizeGDB_GenBank	#N/A	#N/A	RefSeq_dna	NM_001165834	hypothetical protein LOC100304398 (LOC100304398), mRNA	RefSeq_peptide	NP_001159306	hypothetical protein LOC100304398	UniGene	Zm.83577	Hypothetical protein LOC100304398	Uniprot/SPTREMBL	C0HFD8	Putative uncharacterized protein	Uniprot/SWISSPROT	#N/A	#N/A
80	GRMZM2G172485	EntrezGene	100275369	LOC100275369	GO	#N/A	#N/A	GenBank	#N/A	#N/A	MaizeGDB_GenBank	#N/A	#N/A	RefSeq_dna	NM_001149460	LOC100275369 (TIDP3280), mRNA	RefSeq_peptide	NP_001142932	hypothetical protein LOC100275369	UniGene	Zm.20898	LOC100275369	Uniprot/SPTREMBL	B6SS05	Putative uncharacterized protein	Uniprot/SWISSPROT	#N/A	#N/A
81	GRMZM2G173596	EntrezGene	100286212	ZIM motif family protein	GO	#N/A	#N/A	GenBank	#N/A	#N/A	MaizeGDB_GenBank	#N/A	#N/A	RefSeq_dna	NM_001159100	ZIM motif family protein (LOC100286212), mRNA	RefSeq_peptide	NP_001152572	ZIM motif family protein	UniGene	Zm.15274	ZIM motif family protein	Uniprot/SPTREMBL	B6UG02	ZIM motif family protein	Uniprot/SWISSPROT	#N/A	#N/A
82	GRMZM2G174310	EntrezGene	#N/A	#N/A	GO	GO:0050825;GO:0050826;GO:0042309	ice binding;response to freezing;homoiothermy	GenBank	#N/A	#N/A	MaizeGDB_GenBank	#N/A	#N/A	RefSeq_dna	NM_001150190	hypothetical protein LOC100276385 (LOC100276385), mRNA	RefSeq_peptide	NP_001143662	hypothetical protein LOC100276385	UniGene	Zm.145695;Zm.20760	TSA: Zea mays contig45359, mRNA sequence;Hypothetical protein LOC100276385	Uniprot/SPTREMBL	#N/A	#N/A	Uniprot/SWISSPROT	#N/A	#N/A
83	GRMZM2G174396	EntrezGene	#N/A	#N/A	GO	GO:0008152;GO:0005992;GO:0003824	metabolic process;trehalose biosynthetic process;catalytic activity	GenBank	#N/A	#N/A	MaizeGDB_GenBank	#N/A	#N/A	RefSeq_dna	#N/A	#N/A	RefSeq_peptide	#N/A	#N/A	UniGene	Zm.20650;Zm.140025;Zm.144963	Clone 701734 mRNA sequence;Full-length cDNA clone ZM_BFb0138B03;TSA: Zea mays contig51010, mRNA sequence	Uniprot/SPTREMBL	#N/A	#N/A	Uniprot/SWISSPROT	#N/A	#N/A
84	GRMZM2G175804	EntrezGene	#N/A	#N/A	GO	GO:0016020;GO:0015979;GO:0009654	membrane;photosynthesis;oxygen evolving complex	GenBank	#N/A	#N/A	MaizeGDB_GenBank	#N/A	#N/A	RefSeq_dna	#N/A	#N/A	RefSeq_peptide	#N/A	#N/A	UniGene	#N/A	#N/A	Uniprot/SPTREMBL	#N/A	#N/A	Uniprot/SWISSPROT	#N/A	#N/A
85	GRMZM2G176253	EntrezGene	#N/A	#N/A	GO	#N/A	#N/A	GenBank	#N/A	#N/A	MaizeGDB_GenBank	#N/A	#N/A	RefSeq_dna	#N/A	#N/A	RefSeq_peptide	#N/A	#N/A	UniGene	#N/A	#N/A	Uniprot/SPTREMBL	B7ZYU9	Putative uncharacterized protein	Uniprot/SWISSPROT	#N/A	#N/A
86	GRMZM2G177050	EntrezGene	100280939	CBL-interacting serine/threonine-protein kinase 11	GO	GO:0007165;GO:0005524;GO:0004674;GO:0004672;GO:0006468	signal transduction;ATP binding;protein serine/threonine kinase activity;protein kinase activity;protein amino acid phosphorylation	GenBank	#N/A	#N/A	MaizeGDB_GenBank	#N/A	#N/A	RefSeq_dna	NM_001153859	CBL-interacting serine/threonine-protein kinase 11 (LOC100280939), mRNA	RefSeq_peptide	NP_001147331	CBL-interacting serine/threonine-protein kinase 11	UniGene	Zm.34294;Zm.127119	CBL-interacting serine/threonine-protein kinase 11;Transcribed locus, strongly similar to NP_001147331.1 CBL-interacting serine/threonine-protein kinase 11 [Zea mays]	Uniprot/SPTREMBL	B6SPQ5	CBL-interacting serine/threonine-protein kinase 11	Uniprot/SWISSPROT	#N/A	#N/A
87	GRMZM2G177110	EntrezGene	100285965	seed specific protein Bn15D17A	GO	#N/A	#N/A	GenBank	#N/A	#N/A	MaizeGDB_GenBank	#N/A	#N/A	RefSeq_dna	NM_001158854	seed specific protein Bn15D17A (LOC100285965), mRNA	RefSeq_peptide	NP_001152326	seed specific protein Bn15D17A	UniGene	#N/A	#N/A	Uniprot/SPTREMBL	B6UCF2	Seed specific protein Bn15D17A	Uniprot/SWISSPROT	#N/A	#N/A
88	GRMZM2G177424	EntrezGene	100193067	hypothetical protein LOC100193067	GO	GO:0008171;GO:0008168;GO:0046983	O-methyltransferase activity;methyltransferase activity;protein dimerization activity	GenBank	#N/A	#N/A	MaizeGDB_GenBank	#N/A	#N/A	RefSeq_dna	NM_001138233	hypothetical protein LOC100193067 (LOC100193067), mRNA	RefSeq_peptide	NP_001131705	hypothetical protein LOC100193067	UniGene	Zm.20954	Hypothetical protein LOC100193067	Uniprot/SPTREMBL	B4FDN5	Putative uncharacterized protein	Uniprot/SWISSPROT	#N/A	#N/A
89	GRMZM2G177867	EntrezGene	100304348	hypothetical protein LOC100304348	GO	GO:0007018;GO:0005524;GO:0003777	microtubule-based movement;ATP binding;microtubule motor activity	GenBank	#N/A	#N/A	MaizeGDB_GenBank	#N/A	#N/A	RefSeq_dna	NM_001165786	hypothetical protein LOC100304348 (LOC100304348), mRNA	RefSeq_peptide	NP_001159258	hypothetical protein LOC100304348	UniGene	Zm.27966;Zm.156505	Transcribed locus, moderately similar to XP_002466453.1 hypothetical protein SORBIDRAFT_01g007970 [Sorghum bicolor];TSA: Zea mays contig52090, mRNA sequence	Uniprot/SPTREMBL	C0HF07	Putative uncharacterized protein	Uniprot/SWISSPROT	#N/A	#N/A
90	GRMZM2G303964	EntrezGene	100280896	U-box domain containing protein	GO	GO:0050825;GO:0000151;GO:0016567;GO:0050826;GO:0042309;GO:0005488;GO:0004842	ice binding;ubiquitin ligase complex;protein ubiquitination;response to freezing;homoiothermy;binding;ubiquitin-protein ligase activity	GenBank	#N/A	#N/A	MaizeGDB_GenBank	#N/A	#N/A	RefSeq_dna	NM_001153816	U-box domain containing protein (LOC100280896), mRNA	RefSeq_peptide	NP_001147288	U-box domain containing protein	UniGene	Zm.98799;Zm.145111	U-box domain containing protein;TSA: Zea mays contig49835, mRNA sequence	Uniprot/SPTREMBL	C4IZ35;B6SP20	Putative uncharacterized protein ;U-box domain containing protein	Uniprot/SWISSPROT	#N/A	#N/A
91	GRMZM2G305280	EntrezGene	#N/A	#N/A	GO	GO:0016068;GO:0005840;GO:0005622;GO:0050826;GO:0042309;GO:0050825;GO:0006412;GO:0003735	type I hypersensitivity;ribosome;intracellular;response to freezing;homoiothermy;ice binding;translation;structural constituent of ribosome	GenBank	#N/A	#N/A	MaizeGDB_GenBank	#N/A	#N/A	RefSeq_dna	#N/A	#N/A	RefSeq_peptide	#N/A	#N/A	UniGene	#N/A	#N/A	Uniprot/SPTREMBL	B6SMP6;B6SRE0;B6T199	Putative uncharacterized protein ;Putative uncharacterized protein ;Putative uncharacterized protein	Uniprot/SWISSPROT	#N/A	#N/A
92	GRMZM2G305362	EntrezGene	#N/A	#N/A	GO	#N/A	#N/A	GenBank	#N/A	#N/A	MaizeGDB_GenBank	#N/A	#N/A	RefSeq_dna	#N/A	#N/A	RefSeq_peptide	#N/A	#N/A	UniGene	Zm.38360;Zm.27240	Transcribed locus, moderately similar to XP_002455555.1 hypothetical protein SORBIDRAFT_03g013050 [Sorghum bicolor];Transcribed locus, weakly similar to NP_001042884.1 Os01g0318400 [Oryza sativa Japonica Group]	Uniprot/SPTREMBL	#N/A	#N/A	Uniprot/SWISSPROT	#N/A	#N/A
93	GRMZM2G312661	EntrezGene	100382070	hypothetical protein LOC100382070	GO	GO:0005509	calcium ion binding	GenBank	#N/A	#N/A	MaizeGDB_GenBank	#N/A	#N/A	RefSeq_dna	#N/A	#N/A	RefSeq_peptide	NP_001168304	hypothetical protein LOC100382070	UniGene	Zm.62402;Zm.152673;Zm.148556	Transcribed locus;TSA: Zea mays contig01613, mRNA sequence;TSA: Zea mays contig21073, mRNA sequence	Uniprot/SPTREMBL	C0P445	Putative uncharacterized protein	Uniprot/SWISSPROT	#N/A	#N/A
94	GRMZM2G312838	EntrezGene	#N/A	#N/A	GO	#N/A	#N/A	GenBank	#N/A	#N/A	MaizeGDB_GenBank	#N/A	#N/A	RefSeq_dna	#N/A	#N/A	RefSeq_peptide	#N/A	#N/A	UniGene	Zm.10154	LOC100272270	Uniprot/SPTREMBL	C0HGF9	Putative uncharacterized protein	Uniprot/SWISSPROT	#N/A	#N/A
95	GRMZM2G314396	EntrezGene	542224	calcium dependent protein kinase	GO	GO:0005524;GO:0004674;GO:0005509;GO:0004672;GO:0006468	ATP binding;protein serine/threonine kinase activity;calcium ion binding;protein kinase activity;protein amino acid phosphorylation	GenBank	D84408	product:calcium dependent protein kinase	MaizeGDB_GenBank	#N/A	#N/A	RefSeq_dna	NM_001165668;NM_001111834	hypothetical protein LOC100304218 (LOC100304218), mRNA;calcium dependent protein kinase (CDPK1), mRNA	RefSeq_peptide	NP_001105304	calcium dependent protein kinase	UniGene	Zm.139729	Hypothetical protein LOC100304218	Uniprot/SPTREMBL	B6SR59;C0P867;O04417	Putative uncharacterized protein ;Putative uncharacterized protein ;Calcium dependent protein kinase	Uniprot/SWISSPROT	#N/A	#N/A
96	GRMZM2G334628	EntrezGene	100194102	cell number regulator 8	GO	#N/A	#N/A	GenBank	#N/A	#N/A	MaizeGDB_GenBank	#N/A	#N/A	RefSeq_dna	#N/A	#N/A	RefSeq_peptide	NP_001132627	hypothetical protein LOC100194102	UniGene	#N/A	#N/A	Uniprot/SPTREMBL	B4FHF9	Putative uncharacterized protein	Uniprot/SWISSPROT	#N/A	#N/A
97	GRMZM2G338928	EntrezGene	#N/A	#N/A	GO	GO:0007018;GO:0005524;GO:0003777	microtubule-based movement;ATP binding;microtubule motor activity	GenBank	#N/A	#N/A	MaizeGDB_GenBank	#N/A	#N/A	RefSeq_dna	#N/A	#N/A	RefSeq_peptide	#N/A	#N/A	UniGene	Zm.30266	Transcribed locus, moderately similar to XP_002462712.1 hypothetical protein SORBIDRAFT_02g030680 [Sorghum bicolor]	Uniprot/SPTREMBL	#N/A	#N/A	Uniprot/SWISSPROT	#N/A	#N/A
98	GRMZM2G345330	#N/A	#N/A	#N/A	#N/A	#N/A	#N/A	#N/A	#N/A	#N/A	#N/A	#N/A	#N/A	#N/A	#N/A	#N/A	#N/A	#N/A	#N/A	#N/A	#N/A	#N/A	#N/A	#N/A	#N/A	#N/A	#N/A	#N/A
99	GRMZM2G369472	EntrezGene	100283357	AP2 domain containing protein	GO	GO:0003677;GO:0006355;GO:0003700	DNA binding;regulation of transcription, DNA-dependent;transcription factor activity	GenBank	#N/A	#N/A	MaizeGDB_GenBank	#N/A	#N/A	RefSeq_dna	NM_001156258	AP2 domain containing protein (LOC100283357), mRNA	RefSeq_peptide	NP_001149730	AP2 domain containing protein	UniGene	#N/A	#N/A	Uniprot/SPTREMBL	B6THI8	AP2 domain containing protein	Uniprot/SWISSPROT	#N/A	#N/A
100	GRMZM2G377215	EntrezGene	100279563	roothair defective3	GO	GO:0030246;GO:0004553;GO:0005975	carbohydrate binding;hydrolase activity, hydrolyzing O-glycosyl compounds;carbohydrate metabolic process	GenBank	#N/A	#N/A	MaizeGDB_GenBank	#N/A	#N/A	RefSeq_dna	NM_001152560	roothair defective3 (rth3), mRNA	RefSeq_peptide	NP_001146032	roothair defective3	UniGene	Zm.23789	Roothair defective3	Uniprot/SPTREMBL	B7ZYR7	Putative uncharacterized protein	Uniprot/SWISSPROT	#N/A	#N/A
101	GRMZM2G377904	EntrezGene	#N/A	#N/A	GO	GO:0008287;GO:0006470;GO:0003824;GO:0004722	protein serine/threonine phosphatase complex;protein amino acid dephosphorylation;catalytic activity;protein serine/threonine phosphatase activity	GenBank	#N/A	#N/A	MaizeGDB_GenBank	#N/A	#N/A	RefSeq_dna	#N/A	#N/A	RefSeq_peptide	#N/A	#N/A	UniGene	Zm.16732	TSA: Zea mays contig15335, mRNA sequence	Uniprot/SPTREMBL	#N/A	#N/A	Uniprot/SWISSPROT	#N/A	#N/A
102	GRMZM2G380377	EntrezGene	100384479	DRE-binding protein 4	GO	GO:0050825;GO:0003677;GO:0006355;GO:0050826;GO:0042309;GO:0003700	ice binding;DNA binding;regulation of transcription, DNA-dependent;response to freezing;homoiothermy;transcription factor activity	GenBank	#N/A	#N/A	MaizeGDB_GenBank	#N/A	#N/A	RefSeq_dna	NM_001177010	DRE-binding protein 4 (DBP4), mRNA	RefSeq_peptide	NP_001170481	DRE-binding protein 4	UniGene	Zm.9463;Zm.156738	DRE-binding protein 4;Transcribed locus, strongly similar to NP_001170481.1 DRE-binding protein 4 [Zea mays]	Uniprot/SPTREMBL	C3UZ69	DRE-binding protein 4	Uniprot/SWISSPROT	#N/A	#N/A
103	GRMZM2G380432	EntrezGene	100281252	phi-1-like phosphate-induced protein	GO	#N/A	#N/A	GenBank	#N/A	#N/A	MaizeGDB_GenBank	#N/A	#N/A	RefSeq_dna	NM_001154171	phi-1-like phosphate-induced protein (LOC100281252), mRNA	RefSeq_peptide	NP_001147643	phi-1-like phosphate-induced protein	UniGene	Zm.84239	Phi-1-like phosphate-induced protein	Uniprot/SPTREMBL	B6STQ1;B6SN51	Phi-1-like phosphate-induced protein ;Phi-1-like phosphate-induced protein	Uniprot/SWISSPROT	#N/A	#N/A
104	GRMZM2G381404	EntrezGene	100193251	hypothetical protein LOC100193251	GO	GO:0008270;GO:0005622	zinc ion binding;intracellular	GenBank	#N/A	#N/A	MaizeGDB_GenBank	#N/A	#N/A	RefSeq_dna	NM_001138400	hypothetical protein LOC100193251 (LOC100193251), mRNA	RefSeq_peptide	NP_001131872	hypothetical protein LOC100193251	UniGene	Zm.16474	Hypothetical protein LOC100193251	Uniprot/SPTREMBL	B4FED3	Putative uncharacterized protein	Uniprot/SWISSPROT	#N/A	#N/A
105	GRMZM2G392125	EntrezGene	#N/A	#N/A	GO	GO:0004553;GO:0005975	hydrolase activity, hydrolyzing O-glycosyl compounds;carbohydrate metabolic process	GenBank	#N/A	#N/A	MaizeGDB_GenBank	#N/A	#N/A	RefSeq_dna	#N/A	#N/A	RefSeq_peptide	#N/A	#N/A	UniGene	Zm.20801	Transcribed locus, strongly similar to NP_001149692.1 xyloglucan endotransglucosylase/hydrolase protein 15 [Zea mays]	Uniprot/SPTREMBL	C4J1A3	Putative uncharacterized protein	Uniprot/SWISSPROT	#N/A	#N/A
106	GRMZM2G396477	EntrezGene	#N/A	#N/A	GO	GO:0005488	binding	GenBank	#N/A	#N/A	MaizeGDB_GenBank	#N/A	#N/A	RefSeq_dna	#N/A	#N/A	RefSeq_peptide	#N/A	#N/A	UniGene	Zm.18663	Transcribed locus	Uniprot/SPTREMBL	#N/A	#N/A	Uniprot/SWISSPROT	#N/A	#N/A
107	GRMZM2G412604	EntrezGene	100191283	LOC100191283	GO	GO:0016769;GO:0006520;GO:0016829;GO:0009058;GO:0008483;GO:0016847;GO:0030170;GO:0006519	transferase activity, transferring nitrogenous groups;cellular amino acid metabolic process;lyase activity;biosynthetic process;transaminase activity;1-aminocyclopropane-1-carboxylate synthase activity;pyridoxal phosphate binding;cellular amino acid and derivative metabolic process	GenBank	#N/A	#N/A	MaizeGDB_GenBank	#N/A	#N/A	RefSeq_dna	NM_001136717	LOC100191283 (pco115235a), mRNA	RefSeq_peptide	NP_001130189	hypothetical protein LOC100191283	UniGene	Zm.19579;Zm.154377	LOC100191283;TSA: Zea mays contig33896, mRNA sequence	Uniprot/SPTREMBL	B4F891	Putative uncharacterized protein	Uniprot/SWISSPROT	#N/A	#N/A
108	GRMZM2G413006	EntrezGene	100283129	LOC100283129	GO	GO:0048046;GO:0016762;GO:0004553;GO:0005618;GO:0006073;GO:0005975	apoplast;xyloglucan:xyloglucosyl transferase activity;hydrolase activity, hydrolyzing O-glycosyl compounds;cell wall;cellular glucan metabolic process;carbohydrate metabolic process	GenBank	#N/A	#N/A	MaizeGDB_GenBank	#N/A	#N/A	RefSeq_dna	NM_001156031	LOC100283129 (pco076978a), mRNA	RefSeq_peptide	NP_001149503	LOC100283129	UniGene	Zm.72573;Zm.150600	LOC100283129;TSA: Zea mays contig11473, mRNA sequence	Uniprot/SPTREMBL	B6TEW5	Xyloglucan endotransglucosylase/hydrolase protein 23	Uniprot/SWISSPROT	#N/A	#N/A
109	GRMZM2G414540	EntrezGene	100284409	syntaxin 121	GO	GO:0016020;GO:0006886;GO:0005484;GO:0005515;GO:0016192	membrane;intracellular protein transport;SNAP receptor activity;protein binding;vesicle-mediated transport	GenBank	#N/A	#N/A	MaizeGDB_GenBank	#N/A	#N/A	RefSeq_dna	NM_001157304	syntaxin 121 (LOC100284409), mRNA	RefSeq_peptide	NP_001150776	syntaxin 121	UniGene	Zm.9852;Zm.137016	Transcribed locus, strongly similar to NP_001150776.1 syntaxin 121 [Zea mays];Syntaxin 121	Uniprot/SPTREMBL	B6TTA5	Syntaxin 121	Uniprot/SWISSPROT	#N/A	#N/A
110	GRMZM2G420883	EntrezGene	#N/A	#N/A	GO	#N/A	#N/A	GenBank	#N/A	#N/A	MaizeGDB_GenBank	#N/A	#N/A	RefSeq_dna	#N/A	#N/A	RefSeq_peptide	#N/A	#N/A	UniGene	Zm.142741;Zm.156395;Zm.157223	LOC100274794;Hypothetical protein LOC100303857;Hypothetical protein LOC100381301	Uniprot/SPTREMBL	B6SPR4;B6SJC9	Putative uncharacterized protein ;Putative uncharacterized protein	Uniprot/SWISSPROT	#N/A	#N/A
111	GRMZM2G426046	EntrezGene	#N/A	#N/A	GO	GO:0005509	calcium ion binding	GenBank	#N/A	#N/A	MaizeGDB_GenBank	#N/A	#N/A	RefSeq_dna	#N/A	#N/A	RefSeq_peptide	#N/A	#N/A	UniGene	Zm.10267	TSA: Zea mays contig30860, mRNA sequence	Uniprot/SPTREMBL	#N/A	#N/A	Uniprot/SWISSPROT	#N/A	#N/A
112	GRMZM2G427697	EntrezGene	#N/A	#N/A	GO	#N/A	#N/A	GenBank	#N/A	#N/A	MaizeGDB_GenBank	#N/A	#N/A	RefSeq_dna	#N/A	#N/A	RefSeq_peptide	#N/A	#N/A	UniGene	#N/A	#N/A	Uniprot/SPTREMBL	B6U4H3;B4FL45	Putative uncharacterized protein ;Putative uncharacterized protein	Uniprot/SWISSPROT	#N/A	#N/A
113	GRMZM2G447347	EntrezGene	#N/A	#N/A	GO	GO:0016757	transferase activity, transferring glycosyl groups	GenBank	#N/A	#N/A	MaizeGDB_GenBank	#N/A	#N/A	RefSeq_dna	#N/A	#N/A	RefSeq_peptide	#N/A	#N/A	UniGene	Zm.41320;Zm.148372	Full-length cDNA clone ZM_BFc0061A10;TSA: Zea mays contig21987, mRNA sequence	Uniprot/SPTREMBL	#N/A	#N/A	Uniprot/SWISSPROT	#N/A	#N/A
114	GRMZM2G474755	EntrezGene	100304059;100280482	polcalcin Jun o 2;polcalcin Jun o 2	GO	GO:0005509	calcium ion binding	GenBank	#N/A	#N/A	MaizeGDB_GenBank	#N/A	#N/A	RefSeq_dna	NM_001165566;NM_001153402	polcalcin Jun o 2 (LOC100304059), mRNA;polcalcin Jun o 2 (LOC100280482), mRNA	RefSeq_peptide	NP_001146874;NP_001159038	polcalcin Jun o 2 ;polcalcin Jun o 2	UniGene	Zm.123639;Zm.142241	Polcalcin Jun o 2;Polcalcin Jun o 2	Uniprot/SPTREMBL	B6SGX1;B6TVZ3	Polcalcin Jun o 2 ;Polcalcin Jun o 2	Uniprot/SWISSPROT	#N/A	#N/A
115	GRMZM2G477139	EntrezGene	#N/A	#N/A	GO	GO:0016068	type I hypersensitivity	GenBank	#N/A	#N/A	MaizeGDB_GenBank	#N/A	#N/A	RefSeq_dna	#N/A	#N/A	RefSeq_peptide	#N/A	#N/A	UniGene	Zm.143206	TSA: Zea mays contig64342, mRNA sequence	Uniprot/SPTREMBL	#N/A	#N/A	Uniprot/SWISSPROT	#N/A	#N/A
116	GRMZM2G569948	EntrezGene	100285225	fatty acid elongase	GO	GO:0016020;GO:0008415;GO:0008152;GO:0016747;GO:0006633;GO:0003824;GO:0008610	membrane;acyltransferase activity;metabolic process;transferase activity, transferring acyl groups other than amino-acyl groups;fatty acid biosynthetic process;catalytic activity;lipid biosynthetic process	GenBank	#N/A	#N/A	MaizeGDB_GenBank	#N/A	#N/A	RefSeq_dna	NM_001158119	fatty acid elongase (LOC100285225), mRNA	RefSeq_peptide	NP_001151591	fatty acid elongase	UniGene	Zm.86457	Fatty acid elongase	Uniprot/SPTREMBL	B6U281;C4J6K8	Fatty acid elongase ;Putative uncharacterized protein	Uniprot/SWISSPROT	#N/A	#N/A
117	GRMZM5G819965	EntrezGene	#N/A	#N/A	GO	#N/A	#N/A	GenBank	AF374405	product:long cell-linked locus protein	MaizeGDB_GenBank	#N/A	#N/A	RefSeq_dna	#N/A	#N/A	RefSeq_peptide	#N/A	#N/A	UniGene	Zm.10210;Zm.140015	Full-length cDNA clone ZM_BFb0113H15;Transcribed locus, moderately similar to NP_001147023.1 long cell-linked locus protein [Zea mays]	Uniprot/SPTREMBL	Q946U8;C4J0T3	Long cell-linked locus protein ;Putative uncharacterized protein	Uniprot/SWISSPROT	#N/A	#N/A
118	GRMZM5G820393	#N/A	#N/A	#N/A	#N/A	#N/A	#N/A	#N/A	#N/A	#N/A	#N/A	#N/A	#N/A	#N/A	#N/A	#N/A	#N/A	#N/A	#N/A	#N/A	#N/A	#N/A	#N/A	#N/A	#N/A	#N/A	#N/A	#N/A
119	GRMZM5G830747	#N/A	#N/A	#N/A	#N/A	#N/A	#N/A	#N/A	#N/A	#N/A	#N/A	#N/A	#N/A	#N/A	#N/A	#N/A	#N/A	#N/A	#N/A	#N/A	#N/A	#N/A	#N/A	#N/A	#N/A	#N/A	#N/A	#N/A
120	GRMZM5G870176	EntrezGene	100383550	hypothetical protein LOC100383550	GO	GO:0016760;GO:0016020;GO:0030244	cellulose synthase (UDP-forming) activity;membrane;cellulose biosynthetic process	GenBank	#N/A	#N/A	MaizeGDB_GenBank	#N/A	#N/A	RefSeq_dna	NM_001176198	hypothetical protein LOC100383550 (LOC100383550), mRNA	RefSeq_peptide	NP_001169669	hypothetical protein LOC100383550	UniGene	Zm.85689;Zm.43658;Zm.36684	Hypothetical protein LOC100383550;Full-length cDNA clone ZM_BFc0048B19;Transcribed locus, moderately similar to NP_001056589.1 Os06g0111800 [Oryza sativa Japonica Group]	Uniprot/SPTREMBL	C0PGY9	Putative uncharacterized protein	Uniprot/SWISSPROT	#N/A	#N/A
121	GRMZM5G879570	EntrezGene	100280671	LOC100280671	GO	GO:0005524;GO:0004674;GO:0004672;GO:0006468	ATP binding;protein serine/threonine kinase activity;protein kinase activity;protein amino acid phosphorylation	GenBank	#N/A	#N/A	MaizeGDB_GenBank	#N/A	#N/A	RefSeq_dna	NM_001153590	LOC100280671 (pco126160), mRNA	RefSeq_peptide	NP_001147062	LOC100280671	UniGene	#N/A	#N/A	Uniprot/SPTREMBL	B4FLU1;B6SKD8	Putative uncharacterized protein ;Serine/threonine-protein kinase NAK	Uniprot/SWISSPROT	#N/A	#N/A
122	GRMZM5G883250	EntrezGene	100193298	hypothetical protein LOC100193298	GO	#N/A	#N/A	GenBank	#N/A	#N/A	MaizeGDB_GenBank	#N/A	#N/A	RefSeq_dna	NM_001138437	hypothetical protein LOC100193298 (LOC100193298), mRNA	RefSeq_peptide	NP_001131909	hypothetical protein LOC100193298	UniGene	Zm.99737	Hypothetical protein LOC100193298	Uniprot/SPTREMBL	B4FEI7	Putative uncharacterized protein	Uniprot/SWISSPROT	#N/A	#N/A

## Sheet: Pith 0 DOWN
	gene	EntrezGene	EG_Accession	EG_Description	GeneOntology	GO_Accession	GO_Annotation	GenBank	GB_Accession	GB_Description	MaizeGDB_GenBank	MGB_Accession	MGB_Description	RefSeq_dna	RS_Accession	RS_Description	RefSeq_peptide	RSP_Accession	RSP_Description	UniGene	UG_Accession	UG_Description	Uniprot.SPTREMBL	Trembl_Accession	Trembl_Description	Uniprot.SWISSPROT	SP_Accession	SP_Description
1	AC187262.4_FG007	#N/A	#N/A	#N/A	#N/A	#N/A	#N/A	#N/A	#N/A	#N/A	#N/A	#N/A	#N/A	#N/A	#N/A	#N/A	#N/A	#N/A	#N/A	#N/A	#N/A	#N/A	#N/A	#N/A	#N/A	#N/A	#N/A	#N/A
2	AC190636.3_FG005	#N/A	#N/A	#N/A	#N/A	#N/A	#N/A	#N/A	#N/A	#N/A	#N/A	#N/A	#N/A	#N/A	#N/A	#N/A	#N/A	#N/A	#N/A	#N/A	#N/A	#N/A	#N/A	#N/A	#N/A	#N/A	#N/A	#N/A
3	AC197047.3_FG001	#N/A	#N/A	#N/A	#N/A	#N/A	#N/A	#N/A	#N/A	#N/A	#N/A	#N/A	#N/A	#N/A	#N/A	#N/A	#N/A	#N/A	#N/A	#N/A	#N/A	#N/A	#N/A	#N/A	#N/A	#N/A	#N/A	#N/A
4	AC197705.4_FG001	#N/A	#N/A	#N/A	#N/A	#N/A	#N/A	#N/A	#N/A	#N/A	#N/A	#N/A	#N/A	#N/A	#N/A	#N/A	#N/A	#N/A	#N/A	#N/A	#N/A	#N/A	#N/A	#N/A	#N/A	#N/A	#N/A	#N/A
5	AC197717.3_FG002	#N/A	#N/A	#N/A	#N/A	#N/A	#N/A	#N/A	#N/A	#N/A	#N/A	#N/A	#N/A	#N/A	#N/A	#N/A	#N/A	#N/A	#N/A	#N/A	#N/A	#N/A	#N/A	#N/A	#N/A	#N/A	#N/A	#N/A
6	AC203847.3_FG009	#N/A	#N/A	#N/A	#N/A	#N/A	#N/A	#N/A	#N/A	#N/A	#N/A	#N/A	#N/A	#N/A	#N/A	#N/A	#N/A	#N/A	#N/A	#N/A	#N/A	#N/A	#N/A	#N/A	#N/A	#N/A	#N/A	#N/A
7	AC204502.4_FG006	#N/A	#N/A	#N/A	#N/A	#N/A	#N/A	#N/A	#N/A	#N/A	#N/A	#N/A	#N/A	#N/A	#N/A	#N/A	#N/A	#N/A	#N/A	#N/A	#N/A	#N/A	#N/A	#N/A	#N/A	#N/A	#N/A	#N/A
8	AC206223.3_FG001	#N/A	#N/A	#N/A	#N/A	#N/A	#N/A	#N/A	#N/A	#N/A	#N/A	#N/A	#N/A	#N/A	#N/A	#N/A	#N/A	#N/A	#N/A	#N/A	#N/A	#N/A	#N/A	#N/A	#N/A	#N/A	#N/A	#N/A
9	AC208418.3_FG009	#N/A	#N/A	#N/A	#N/A	#N/A	#N/A	#N/A	#N/A	#N/A	#N/A	#N/A	#N/A	#N/A	#N/A	#N/A	#N/A	#N/A	#N/A	#N/A	#N/A	#N/A	#N/A	#N/A	#N/A	#N/A	#N/A	#N/A
10	AC209080.3_FG004	#N/A	#N/A	#N/A	#N/A	#N/A	#N/A	#N/A	#N/A	#N/A	#N/A	#N/A	#N/A	#N/A	#N/A	#N/A	#N/A	#N/A	#N/A	#N/A	#N/A	#N/A	#N/A	#N/A	#N/A	#N/A	#N/A	#N/A
11	AC209206.3_FG014	#N/A	#N/A	#N/A	#N/A	#N/A	#N/A	#N/A	#N/A	#N/A	#N/A	#N/A	#N/A	#N/A	#N/A	#N/A	#N/A	#N/A	#N/A	#N/A	#N/A	#N/A	#N/A	#N/A	#N/A	#N/A	#N/A	#N/A
12	AC209636.2_FG003	#N/A	#N/A	#N/A	#N/A	#N/A	#N/A	#N/A	#N/A	#N/A	#N/A	#N/A	#N/A	#N/A	#N/A	#N/A	#N/A	#N/A	#N/A	#N/A	#N/A	#N/A	#N/A	#N/A	#N/A	#N/A	#N/A	#N/A
13	AC213884.3_FG002	#N/A	#N/A	#N/A	#N/A	#N/A	#N/A	#N/A	#N/A	#N/A	#N/A	#N/A	#N/A	#N/A	#N/A	#N/A	#N/A	#N/A	#N/A	#N/A	#N/A	#N/A	#N/A	#N/A	#N/A	#N/A	#N/A	#N/A
14	AC218988.3_FG003	#N/A	#N/A	#N/A	#N/A	#N/A	#N/A	#N/A	#N/A	#N/A	#N/A	#N/A	#N/A	#N/A	#N/A	#N/A	#N/A	#N/A	#N/A	#N/A	#N/A	#N/A	#N/A	#N/A	#N/A	#N/A	#N/A	#N/A
15	AC233871.1_FG005	#N/A	#N/A	#N/A	#N/A	#N/A	#N/A	#N/A	#N/A	#N/A	#N/A	#N/A	#N/A	#N/A	#N/A	#N/A	#N/A	#N/A	#N/A	#N/A	#N/A	#N/A	#N/A	#N/A	#N/A	#N/A	#N/A	#N/A
16	AC234152.1_FG005	#N/A	#N/A	#N/A	#N/A	#N/A	#N/A	#N/A	#N/A	#N/A	#N/A	#N/A	#N/A	#N/A	#N/A	#N/A	#N/A	#N/A	#N/A	#N/A	#N/A	#N/A	#N/A	#N/A	#N/A	#N/A	#N/A	#N/A
17	AF546188.1_FG005	#N/A	#N/A	#N/A	#N/A	#N/A	#N/A	#N/A	#N/A	#N/A	#N/A	#N/A	#N/A	#N/A	#N/A	#N/A	#N/A	#N/A	#N/A	#N/A	#N/A	#N/A	#N/A	#N/A	#N/A	#N/A	#N/A	#N/A
18	AF546188.1_FG007	#N/A	#N/A	#N/A	#N/A	#N/A	#N/A	#N/A	#N/A	#N/A	#N/A	#N/A	#N/A	#N/A	#N/A	#N/A	#N/A	#N/A	#N/A	#N/A	#N/A	#N/A	#N/A	#N/A	#N/A	#N/A	#N/A	#N/A
19	GRMZM2G000652	EntrezGene	#N/A	#N/A	GO	GO:0008152;GO:0006629	metabolic process;lipid metabolic process	GenBank	#N/A	#N/A	MaizeGDB_GenBank	#N/A	#N/A	RefSeq_dna	#N/A	#N/A	RefSeq_peptide	#N/A	#N/A	UniGene	#N/A	#N/A	Uniprot/SPTREMBL	#N/A	#N/A	Uniprot/SWISSPROT	#N/A	#N/A
20	GRMZM2G001079	EntrezGene	100281273	beta3-glucuronyltransferase	GO	GO:0050825;GO:0016020;GO:0015018;GO:0050826;GO:0042309	ice binding;membrane;galactosylgalactosylxylosylprotein 3-beta-glucuronosyltransferase activity;response to freezing;homoiothermy	GenBank	#N/A	#N/A	MaizeGDB_GenBank	#N/A	#N/A	RefSeq_dna	NM_001154192	beta3-glucuronyltransferase (LOC100281273), mRNA	RefSeq_peptide	NP_001147664	beta3-glucuronyltransferase	UniGene	Zm.33282	Beta3-glucuronyltransferase	Uniprot/SPTREMBL	B6STW3	Beta3-glucuronyltransferase	Uniprot/SWISSPROT	#N/A	#N/A
21	GRMZM2G001814	EntrezGene	#N/A	#N/A	GO	GO:0005509	calcium ion binding	GenBank	#N/A	#N/A	MaizeGDB_GenBank	#N/A	#N/A	RefSeq_dna	#N/A	#N/A	RefSeq_peptide	#N/A	#N/A	UniGene	#N/A	#N/A	Uniprot/SPTREMBL	#N/A	#N/A	Uniprot/SWISSPROT	#N/A	#N/A
22	GRMZM2G001991	EntrezGene	100280347	hypothetical protein LOC100280347	GO	GO:0006694;GO:0008152;GO:0003854;GO:0044237;GO:0003824;GO:0050662;GO:0016491	steroid biosynthetic process;metabolic process;3-beta-hydroxy-delta5-steroid dehydrogenase activity;cellular metabolic process;catalytic activity;coenzyme binding;oxidoreductase activity	GenBank	#N/A	#N/A	MaizeGDB_GenBank	#N/A	#N/A	RefSeq_dna	NM_001153273	hypothetical protein LOC100280347 (LOC100280347), mRNA	RefSeq_peptide	NP_001146745	hypothetical protein LOC100280347	UniGene	Zm.17321	Hypothetical protein LOC100280347	Uniprot/SPTREMBL	B8A3B8;B6TK03	Putative uncharacterized protein ;Dihydroflavonol-4-reductase	Uniprot/SWISSPROT	#N/A	#N/A
23	GRMZM2G002010	#N/A	#N/A	#N/A	#N/A	#N/A	#N/A	#N/A	#N/A	#N/A	#N/A	#N/A	#N/A	#N/A	#N/A	#N/A	#N/A	#N/A	#N/A	#N/A	#N/A	#N/A	#N/A	#N/A	#N/A	#N/A	#N/A	#N/A
24	GRMZM2G002131	EntrezGene	#N/A	#N/A	GO	GO:0005634;GO:0006355;GO:0043565;GO:0003700	nucleus;regulation of transcription, DNA-dependent;sequence-specific DNA binding;transcription factor activity	GenBank	#N/A	#N/A	MaizeGDB_GenBank	#N/A	#N/A	RefSeq_dna	#N/A	#N/A	RefSeq_peptide	#N/A	#N/A	UniGene	Zm.31370	TSA: Zea mays contig17539, mRNA sequence	Uniprot/SPTREMBL	#N/A	#N/A	Uniprot/SWISSPROT	#N/A	#N/A
25	GRMZM2G002286	EntrezGene	100284035	esterase/lipase/thioesterase	GO	#N/A	#N/A	GenBank	#N/A	#N/A	MaizeGDB_GenBank	#N/A	#N/A	RefSeq_dna	NM_001156933	esterase/lipase/thioesterase (LOC100284035), mRNA	RefSeq_peptide	NP_001150405	esterase/lipase/thioesterase	UniGene	Zm.21405	Esterase/lipase/thioesterase	Uniprot/SPTREMBL	B6TPD4	Esterase/lipase/thioesterase	Uniprot/SWISSPROT	#N/A	#N/A
26	GRMZM2G002993	EntrezGene	#N/A	#N/A	GO	GO:0008152;GO:0006629	metabolic process;lipid metabolic process	GenBank	#N/A	#N/A	MaizeGDB_GenBank	#N/A	#N/A	RefSeq_dna	#N/A	#N/A	RefSeq_peptide	#N/A	#N/A	UniGene	#N/A	#N/A	Uniprot/SPTREMBL	#N/A	#N/A	Uniprot/SWISSPROT	#N/A	#N/A
27	GRMZM2G003165	EntrezGene	100274054	LOC100274054	GO	GO:0016020;GO:0006835;GO:0017153	membrane;dicarboxylic acid transport;sodium:dicarboxylate symporter activity	GenBank	#N/A	#N/A	MaizeGDB_GenBank	#N/A	#N/A	RefSeq_dna	NM_001148434	LOC100274054 (pco139734), mRNA	RefSeq_peptide	NP_001141906	hypothetical protein LOC100274054	UniGene	Zm.19195	LOC100274054	Uniprot/SPTREMBL	B4FYT9	Putative uncharacterized protein	Uniprot/SWISSPROT	#N/A	#N/A
28	GRMZM2G003409	EntrezGene	100272926	hypothetical protein LOC100272926	GO	#N/A	#N/A	GenBank	#N/A	#N/A	MaizeGDB_GenBank	#N/A	#N/A	RefSeq_dna	#N/A	#N/A	RefSeq_peptide	NP_001140850	hypothetical protein LOC100272926	UniGene	#N/A	#N/A	Uniprot/SPTREMBL	B4F9U9	Putative uncharacterized protein	Uniprot/SWISSPROT	#N/A	#N/A
29	GRMZM2G004298	EntrezGene	100273935	hypothetical protein LOC100273935	GO	GO:0048046;GO:0045735;GO:0030145	apoplast;nutrient reservoir activity;manganese ion binding	GenBank	#N/A	#N/A	MaizeGDB_GenBank	#N/A	#N/A	RefSeq_dna	#N/A	#N/A	RefSeq_peptide	NP_001141799	hypothetical protein LOC100273935	UniGene	#N/A	#N/A	Uniprot/SPTREMBL	B6TKE1;B6UAU9;B4FY73;B6TU44;B6UGQ9	Rhicadhesin receptor ;Rhicadhesin receptor ;Putative uncharacterized protein ;Rhicadhesin receptor ;Rhicadhesin receptor	Uniprot/SWISSPROT	#N/A	#N/A
30	GRMZM2G004590	EntrezGene	100191326	hypothetical protein LOC100191326	GO	GO:0004765;GO:0005524;GO:0000166;GO:0017111	shikimate kinase activity;ATP binding;nucleotide binding;nucleoside-triphosphatase activity	GenBank	#N/A	#N/A	MaizeGDB_GenBank	#N/A	#N/A	RefSeq_dna	NM_001136760	hypothetical protein LOC100191326 (LOC100191326), mRNA	RefSeq_peptide	NP_001130232	hypothetical protein LOC100191326	UniGene	Zm.141270	TSA: Zea mays contig06307, mRNA sequence	Uniprot/SPTREMBL	B4F8E9	Putative uncharacterized protein	Uniprot/SWISSPROT	#N/A	#N/A
31	GRMZM2G004683	EntrezGene	542650	dihydroflavanoid reductase-like1	GO	GO:0006694;GO:0008152;GO:0003854;GO:0044237;GO:0003824;GO:0050662;GO:0016491	steroid biosynthetic process;metabolic process;3-beta-hydroxy-delta5-steroid dehydrogenase activity;cellular metabolic process;catalytic activity;coenzyme binding;oxidoreductase activity	GenBank	#N/A	#N/A	MaizeGDB_GenBank	#N/A	#N/A	RefSeq_dna	NM_001112174	dihydroflavanoid reductase-like1 (dfr1), mRNA	RefSeq_peptide	NP_001105644	dihydroflavanoid reductase-like1	UniGene	Zm.658	Dihydroflavanoid reductase-like1	Uniprot/SPTREMBL	B6TTF5;B6T8C4;C0P3M1;Q94KE6;B6TSF9	Dihydroflavonol-4-reductase ;Dihydroflavonol-4-reductase ;Putative uncharacterized protein ;Dihydro-flavanoid reductase-like protein ;Putative uncharacterized protein	Uniprot/SWISSPROT	#N/A	#N/A
32	GRMZM2G004694	EntrezGene	#N/A	#N/A	GO	GO:0016020;GO:0006810;GO:0055085;GO:0016021;GO:0022891;GO:0005215	membrane;transport;transmembrane transport;integral to membrane;substrate-specific transmembrane transporter activity;transporter activity	GenBank	#N/A	#N/A	MaizeGDB_GenBank	#N/A	#N/A	RefSeq_dna	#N/A	#N/A	RefSeq_peptide	#N/A	#N/A	UniGene	Zm.139063;Zm.155760;Zm.21384	TSA: Zea mays contig10630, mRNA sequence;Full-length cDNA clone ZM_BFc0171D09;TSA: Zea mays contig48933, mRNA sequence	Uniprot/SPTREMBL	#N/A	#N/A	Uniprot/SWISSPROT	#N/A	#N/A
33	GRMZM2G005633	EntrezGene	#N/A	#N/A	GO	GO:0008152;GO:0008061;GO:0006032;GO:0016998;GO:0005975;GO:0004568;GO:0055114;GO:0016491	metabolic process;chitin binding;chitin catabolic process;cell wall macromolecule catabolic process;carbohydrate metabolic process;chitinase activity;oxidation reduction;oxidoreductase activity	GenBank	#N/A	#N/A	MaizeGDB_GenBank	#N/A	#N/A	RefSeq_dna	#N/A	#N/A	RefSeq_peptide	#N/A	#N/A	UniGene	#N/A	#N/A	Uniprot/SPTREMBL	B8QV12;Q6JBQ4;B8QV66;Q6JBQ9;B8QV41;B8QV34;B8QV14;B8QV09;B8QV58;B8QV42;B8QV05;B8QV48;B8QV47;B8QV26;Q6JBP9;B8QV28;Q6JBR1;B8QV56;B8QV45;B8QV32;Q6JBQ3;B8QV65;B8QV49;B8QV64;B8QV37;B8QV19;B8QV52;Q6JBQ7;Q6JBQ0;B8QV06;B8QV04;B8QV46;B8QV63;Q6JBQ8;B8QV73;B8QV53;B8QV68;Q6JBQ6;B8QV61;B8QV62;B8QV57;B8QV35;B8QV67;B8QV71;B8QV08;B8QV22;Q6JBQ5;C0P451;B8QV29;B8QV24;B8QV18;Q6JBQ1;B8QV69;Q6JBQ2;Q6JBP8;B8QV74;B8QV03	Chitinase ;Chitinase ;Chitinase ;Chitinase ;Chitinase ;Chitinase ;Chitinase ;Chitinase ;Chitinase ;Chitinase ;Chitinase ;Chitinase ;Chitinase ;Chitinase ;Chitinase ;Chitinase ;Chitinase ;Chitinase ;Chitinase ;Chitinase ;Chitinase ;Chitinase ;Chitinase ;Chitinase ;Chitinase ;Chitinase ;Chitinase ;Chitinase ;Chitinase ;Chitinase ;Chitinase ;Chitinase ;Chitinase ;Chitinase ;Chitinase ;Chitinase ;Chi…	Uniprot/SWISSPROT	P29023	Endochitinase B Precursor; Fragment (EC 3.2.1.14)(Seed chitinase B)
34	GRMZM2G006585	EntrezGene	100279056	hypothetical protein LOC100279056	GO	GO:0008270;GO:0005622	zinc ion binding;intracellular	GenBank	#N/A	#N/A	MaizeGDB_GenBank	#N/A	#N/A	RefSeq_dna	NM_001152112	hypothetical protein LOC100279056 (LOC100279056), mRNA	RefSeq_peptide	NP_001145584	hypothetical protein LOC100279056	UniGene	#N/A	#N/A	Uniprot/SPTREMBL	B6UH87	Putative uncharacterized protein	Uniprot/SWISSPROT	#N/A	#N/A
35	GRMZM2G007195	EntrezGene	#N/A	#N/A	GO	#N/A	#N/A	GenBank	#N/A	#N/A	MaizeGDB_GenBank	#N/A	#N/A	RefSeq_dna	#N/A	#N/A	RefSeq_peptide	#N/A	#N/A	UniGene	Zm.145427	TSA: Zea mays contig47418, mRNA sequence	Uniprot/SPTREMBL	#N/A	#N/A	Uniprot/SWISSPROT	#N/A	#N/A
36	GRMZM2G007939	EntrezGene	#N/A	#N/A	GO	GO:0000272;GO:0016161	polysaccharide catabolic process;beta-amylase activity	GenBank	#N/A	#N/A	MaizeGDB_GenBank	#N/A	#N/A	RefSeq_dna	#N/A	#N/A	RefSeq_peptide	#N/A	#N/A	UniGene	#N/A	#N/A	Uniprot/SPTREMBL	#N/A	#N/A	Uniprot/SWISSPROT	#N/A	#N/A
37	GRMZM2G008913	EntrezGene	100192555;100304164;100279024	Zein-alpha PMS2;hypothetical protein LOC100304164;zein protein	GO	GO:0045735	nutrient reservoir activity	GenBank	#N/A	#N/A	MaizeGDB_GenBank	#N/A	#N/A	RefSeq_dna	NM_001152091;NM_001137771;NM_001165623	zein protein (LOC100279024), mRNA;Zein-alpha PMS2 (ZMPMS2), mRNA;hypothetical protein LOC100304164 (LOC100304164), mRNA	RefSeq_peptide	NP_001145563;NP_001159095;NP_001131243	zein protein ;hypothetical protein LOC100304164 ;zein-alpha PMS2 precursor	UniGene	Zm.87104;Zm.139515;Zm.155727;Zm.141341;Zm.104048;Zm.103215	Zein protein;Clone Contig26 mRNA sequence;Hypothetical protein LOC100304164;Z1A alpha zein protein;Clone EL01N0431H09.c mRNA sequence;Clone E04912703E09.c mRNA sequence	Uniprot/SPTREMBL	A8HND5;B6UGM2;B6SII2;Q41890;B6UGR4;B4FBT0	Z1A alpha zein protein Fragment ;Putative uncharacterized protein ;Putative uncharacterized protein ;Zein Zd1 (19 kDa zein) ;Putative uncharacterized protein ;Putative uncharacterized protein	Uniprot/SWISSPROT	P24450	Zein-alpha PMS2 Precursor (19 kDa zein PMS2)
38	GRMZM2G010321	EntrezGene	100273340	hypothetical protein LOC100273340	GO	GO:0019464;GO:0005960;GO:0006546;GO:0005739	glycine decarboxylation via glycine cleavage system;glycine cleavage complex;glycine catabolic process;mitochondrion	GenBank	#N/A	#N/A	MaizeGDB_GenBank	#N/A	#N/A	RefSeq_dna	NM_001147781	hypothetical protein LOC100273340 (LOC100273340), mRNA	RefSeq_peptide	NP_001141253	hypothetical protein LOC100273340	UniGene	#N/A	#N/A	Uniprot/SPTREMBL	B4FUR6	Putative uncharacterized protein	Uniprot/SWISSPROT	#N/A	#N/A
39	GRMZM2G011347	EntrezGene	#N/A	#N/A	GO	GO:0055085;GO:0016021	transmembrane transport;integral to membrane	GenBank	#N/A	#N/A	MaizeGDB_GenBank	#N/A	#N/A	RefSeq_dna	#N/A	#N/A	RefSeq_peptide	#N/A	#N/A	UniGene	#N/A	#N/A	Uniprot/SPTREMBL	#N/A	#N/A	Uniprot/SWISSPROT	#N/A	#N/A
40	GRMZM2G012021	EntrezGene	100191843	hypothetical protein LOC100191843	GO	#N/A	#N/A	GenBank	#N/A	#N/A	MaizeGDB_GenBank	#N/A	#N/A	RefSeq_dna	NM_001137267	hypothetical protein LOC100191843 (LOC100191843), mRNA	RefSeq_peptide	NP_001130739	hypothetical protein LOC100191843	UniGene	Zm.99758	Hypothetical protein LOC100191843	Uniprot/SPTREMBL	B6UC52;B4FAD6	Putative uncharacterized protein ;Putative uncharacterized protein	Uniprot/SWISSPROT	#N/A	#N/A
41	GRMZM2G012140	EntrezGene	#N/A	#N/A	GO	GO:0004553;GO:0005975	hydrolase activity, hydrolyzing O-glycosyl compounds;carbohydrate metabolic process	GenBank	#N/A	#N/A	MaizeGDB_GenBank	#N/A	#N/A	RefSeq_dna	#N/A	#N/A	RefSeq_peptide	#N/A	#N/A	UniGene	Zm.140533;Zm.5775	TSA: Zea mays contig57825, mRNA sequence;TSA: Zea mays contig32022, mRNA sequence	Uniprot/SPTREMBL	#N/A	#N/A	Uniprot/SWISSPROT	#N/A	#N/A
42	GRMZM2G012923	EntrezGene	#N/A	#N/A	GO	GO:0016020;GO:0006810;GO:0055085;GO:0016021;GO:0022891;GO:0005215	membrane;transport;transmembrane transport;integral to membrane;substrate-specific transmembrane transporter activity;transporter activity	GenBank	#N/A	#N/A	MaizeGDB_GenBank	#N/A	#N/A	RefSeq_dna	#N/A	#N/A	RefSeq_peptide	#N/A	#N/A	UniGene	Zm.12169	TSA: Zea mays contig25619, mRNA sequence	Uniprot/SPTREMBL	#N/A	#N/A	Uniprot/SWISSPROT	#N/A	#N/A
43	GRMZM2G013082	EntrezGene	#N/A	#N/A	GO	GO:0009055;GO:0020037;GO:0005506;GO:0004497;GO:0055114	electron carrier activity;heme binding;iron ion binding;monooxygenase activity;oxidation reduction	GenBank	#N/A	#N/A	MaizeGDB_GenBank	#N/A	#N/A	RefSeq_dna	#N/A	#N/A	RefSeq_peptide	#N/A	#N/A	UniGene	Zm.118744;Zm.119436	Transcribed locus, strongly similar to NP_001137105.1 hypothetical protein LOC100217282 [Zea mays];Full-length cDNA clone ZM_BFc0116H23	Uniprot/SPTREMBL	#N/A	#N/A	Uniprot/SWISSPROT	#N/A	#N/A
44	GRMZM2G013115	EntrezGene	100383493	hypothetical protein LOC100383493	GO	GO:0005524;GO:0000166;GO:0017111	ATP binding;nucleotide binding;nucleoside-triphosphatase activity	GenBank	#N/A	#N/A	MaizeGDB_GenBank	#N/A	#N/A	RefSeq_dna	NM_001176141	hypothetical protein LOC100383493 (LOC100383493), mRNA	RefSeq_peptide	NP_001169612	hypothetical protein LOC100383493	UniGene	Zm.80097	Hypothetical protein LOC100383493	Uniprot/SPTREMBL	C0PGF0	Putative uncharacterized protein	Uniprot/SWISSPROT	#N/A	#N/A
45	GRMZM2G014022	EntrezGene	#N/A	#N/A	GO	#N/A	#N/A	GenBank	#N/A	#N/A	MaizeGDB_GenBank	#N/A	#N/A	RefSeq_dna	#N/A	#N/A	RefSeq_peptide	#N/A	#N/A	UniGene	Zm.31175	TSA: Zea mays contig32756, mRNA sequence	Uniprot/SPTREMBL	#N/A	#N/A	Uniprot/SWISSPROT	#N/A	#N/A
46	GRMZM2G014720	EntrezGene	100273657	hypothetical protein LOC100273657	GO	GO:0005515;GO:0006915	protein binding;apoptosis	GenBank	#N/A	#N/A	MaizeGDB_GenBank	#N/A	#N/A	RefSeq_dna	NM_001148071	hypothetical protein LOC100273657 (LOC100273657), mRNA	RefSeq_peptide	NP_001141543	hypothetical protein LOC100273657	UniGene	Zm.19079	Hypothetical protein LOC100273657	Uniprot/SPTREMBL	B7ZZK8;B4FV61	Putative uncharacterized protein ;BCL-2 binding anthanogene-1Putative uncharacterized protein ;	Uniprot/SWISSPROT	#N/A	#N/A
47	GRMZM2G015333	EntrezGene	#N/A	#N/A	GO	#N/A	#N/A	GenBank	#N/A	#N/A	MaizeGDB_GenBank	#N/A	#N/A	RefSeq_dna	#N/A	#N/A	RefSeq_peptide	#N/A	#N/A	UniGene	Zm.131205	Clone 293465 mRNA sequence	Uniprot/SPTREMBL	#N/A	#N/A	Uniprot/SWISSPROT	#N/A	#N/A
48	GRMZM2G016958	EntrezGene	#N/A	#N/A	GO	GO:0016787;GO:0008152;GO:0005515	hydrolase activity;metabolic process;protein binding	GenBank	#N/A	#N/A	MaizeGDB_GenBank	#N/A	#N/A	RefSeq_dna	#N/A	#N/A	RefSeq_peptide	#N/A	#N/A	UniGene	#N/A	#N/A	Uniprot/SPTREMBL	#N/A	#N/A	Uniprot/SWISSPROT	#N/A	#N/A
49	GRMZM2G017532	EntrezGene	100280971	LOC100280971	GO	GO:0016787	hydrolase activity	GenBank	#N/A	#N/A	MaizeGDB_GenBank	#N/A	#N/A	RefSeq_dna	NM_001153891	LOC100280971 (pco136830b), mRNA	RefSeq_peptide	NP_001147363	LOC100280971	UniGene	#N/A	#N/A	Uniprot/SPTREMBL	B6SQG1	Nudix hydrolase 13	Uniprot/SWISSPROT	#N/A	#N/A
50	GRMZM2G018631	EntrezGene	100283895	RING-H2 finger protein ATL2L	GO	GO:0005515;GO:0008270	protein binding;zinc ion binding	GenBank	#N/A	#N/A	MaizeGDB_GenBank	#N/A	#N/A	RefSeq_dna	NM_001156793	RING-H2 finger protein ATL2L (LOC100283895), mRNA	RefSeq_peptide	NP_001150265	RING-H2 finger protein ATL2L	UniGene	Zm.133901	RING-H2 finger protein ATL2L	Uniprot/SPTREMBL	B6TMV7	RING-H2 finger protein ATL2L	Uniprot/SWISSPROT	#N/A	#N/A
51	GRMZM2G018820	EntrezGene	#N/A	#N/A	GO	GO:0006071;GO:0008081;GO:0008889;GO:0006629	glycerol metabolic process;phosphoric diester hydrolase activity;glycerophosphodiester phosphodiesterase activity;lipid metabolic process	GenBank	#N/A	#N/A	MaizeGDB_GenBank	#N/A	#N/A	RefSeq_dna	#N/A	#N/A	RefSeq_peptide	#N/A	#N/A	UniGene	#N/A	#N/A	Uniprot/SPTREMBL	B4FCW2	Putative uncharacterized protein	Uniprot/SWISSPROT	#N/A	#N/A
52	GRMZM2G018951	EntrezGene	#N/A	#N/A	GO	GO:0007018;GO:0005524;GO:0003777	microtubule-based movement;ATP binding;microtubule motor activity	GenBank	#N/A	#N/A	MaizeGDB_GenBank	#N/A	#N/A	RefSeq_dna	#N/A	#N/A	RefSeq_peptide	#N/A	#N/A	UniGene	Zm.98329	Transcribed locus, moderately similar to XP_002457602.1 hypothetical protein SORBIDRAFT_03g010055 [Sorghum bicolor]	Uniprot/SPTREMBL	#N/A	#N/A	Uniprot/SWISSPROT	#N/A	#N/A
53	GRMZM2G019373	EntrezGene	100194091	LOC100194091	GO	#N/A	#N/A	GenBank	#N/A	#N/A	MaizeGDB_GenBank	#N/A	#N/A	RefSeq_dna	NM_001139145	LOC100194091 (cl32321_1), mRNA	RefSeq_peptide	NP_001132617	hypothetical protein LOC100194091	UniGene	Zm.2556	Transcribed locus, strongly similar to XP_002463142.1 hypothetical protein SORBIDRAFT_02g038440 [Sorghum bicolor]	Uniprot/SPTREMBL	B6SUP7;B6STF8;B4FHE8	Vegetative cell wall protein gp1 ;Vegetative cell wall protein gp1 ;Putative uncharacterized proteinVegetative cell wall protein gp1 ;	Uniprot/SWISSPROT	#N/A	#N/A
54	GRMZM2G019586	EntrezGene	100191649	LOC100191649	GO	#N/A	#N/A	GenBank	#N/A	#N/A	MaizeGDB_GenBank	#N/A	#N/A	RefSeq_dna	NM_001137078	LOC100191649 (csu193), mRNA	RefSeq_peptide	NP_001130550	hypothetical protein LOC100191649	UniGene	Zm.82585	LOC100191649	Uniprot/SPTREMBL	B6SUQ9;B6TJ64;B4F9M0	Putative uncharacterized protein ;Putative uncharacterized protein ;Putative uncharacterized protein	Uniprot/SWISSPROT	#N/A	#N/A
55	GRMZM2G019619	EntrezGene	100192534	hypothetical protein LOC100192534	GO	GO:0004553;GO:0005975	hydrolase activity, hydrolyzing O-glycosyl compounds;carbohydrate metabolic process	GenBank	#N/A	#N/A	MaizeGDB_GenBank	#N/A	#N/A	RefSeq_dna	NM_001137753	hypothetical protein LOC100192534 (LOC100192534), mRNA	RefSeq_peptide	NP_001131225	hypothetical protein LOC100192534	UniGene	Zm.39398	Hypothetical protein LOC100192534	Uniprot/SPTREMBL	B6SUM3;B4FBQ3	Glucan endo-1,3-beta-glucosidase 7 ;Putative uncharacterized protein	Uniprot/SWISSPROT	#N/A	#N/A
56	GRMZM2G019866	EntrezGene	100280455	LOC100280455	GO	GO:0031177;GO:0000036	phosphopantetheine binding;acyl carrier activity	GenBank	#N/A	#N/A	MaizeGDB_GenBank	#N/A	#N/A	RefSeq_dna	NM_001153375	LOC100280455 (umc1491), mRNA	RefSeq_peptide	NP_001146847	LOC100280455	UniGene	Zm.85510	LOC100280455	Uniprot/SPTREMBL	B6SGF2	Acyl carrier protein 3	Uniprot/SWISSPROT	#N/A	#N/A
57	GRMZM2G020500	EntrezGene	100192011	hypothetical protein LOC100192011	GO	GO:0009055;GO:0020037;GO:0005506;GO:0004497;GO:0055114	electron carrier activity;heme binding;iron ion binding;monooxygenase activity;oxidation reduction	GenBank	#N/A	#N/A	MaizeGDB_GenBank	#N/A	#N/A	RefSeq_dna	#N/A	#N/A	RefSeq_peptide	NP_001130907	hypothetical protein LOC100192011	UniGene	#N/A	#N/A	Uniprot/SPTREMBL	C0P6F2;B4FAZ8	Putative uncharacterized protein ;Putative uncharacterized protein	Uniprot/SWISSPROT	#N/A	#N/A
58	GRMZM2G020721	EntrezGene	100384114	hypothetical protein LOC100384114	GO	#N/A	#N/A	GenBank	#N/A	#N/A	MaizeGDB_GenBank	#N/A	#N/A	RefSeq_dna	NM_001176702	hypothetical protein LOC100384114 (LOC100384114), mRNA	RefSeq_peptide	NP_001170173	hypothetical protein LOC100384114	UniGene	#N/A	#N/A	Uniprot/SPTREMBL	C0PLM6	Putative uncharacterized protein	Uniprot/SWISSPROT	#N/A	#N/A
59	GRMZM2G023237	EntrezGene	100285691	Grx_I1 - glutaredoxin subgroup III	GO	GO:0015035;GO:0009055;GO:0045454	protein disulfide oxidoreductase activity;electron carrier activity;cell redox homeostasis	GenBank	#N/A	#N/A	MaizeGDB_GenBank	#N/A	#N/A	RefSeq_dna	NM_001158582	Grx_I1 - glutaredoxin subgroup III (LOC100285691), mRNA	RefSeq_peptide	NP_001152054	Grx_I1 - glutaredoxin subgroup III	UniGene	Zm.21562;Zm.137086	Transcribed locus, moderately similar to NP_001152054.1 Grx_I1 - glutaredoxin subgroup III [Zea mays];Grx_I1 - glutaredoxin subgroup III	Uniprot/SPTREMBL	B6U882	Grx_I1-glutaredoxin subgroup III	Uniprot/SWISSPROT	#N/A	#N/A
60	GRMZM2G024444	EntrezGene	#N/A	#N/A	GO	#N/A	#N/A	GenBank	#N/A	#N/A	MaizeGDB_GenBank	#N/A	#N/A	RefSeq_dna	NM_001150660	hypothetical protein LOC100276980 (LOC100276980), mRNA	RefSeq_peptide	NP_001144132	hypothetical protein LOC100276980	UniGene	#N/A	#N/A	Uniprot/SPTREMBL	#N/A	#N/A	Uniprot/SWISSPROT	#N/A	#N/A
61	GRMZM2G024517	EntrezGene	100278820	hypothetical protein LOC100278820	GO	#N/A	#N/A	GenBank	#N/A	#N/A	MaizeGDB_GenBank	#N/A	#N/A	RefSeq_dna	NM_001151970	hypothetical protein LOC100278820 (LOC100278820), mRNA	RefSeq_peptide	NP_001145442	hypothetical protein LOC100278820	UniGene	Zm.72600	Hypothetical protein LOC100278820	Uniprot/SPTREMBL	B6TUG2;B6SI69	Putative uncharacterized protein ;Putative uncharacterized protein	Uniprot/SWISSPROT	#N/A	#N/A
62	GRMZM2G024959	EntrezGene	100284612	LOC100284612	GO	#N/A	#N/A	GenBank	#N/A	#N/A	MaizeGDB_GenBank	#N/A	#N/A	RefSeq_dna	NM_001157507	LOC100284612 (AY112199), mRNA	RefSeq_peptide	NP_001150979	LOC100284612	UniGene	Zm.23807	LOC100284612	Uniprot/SPTREMBL	C0PIM0;B6TVM7	Putative uncharacterized protein ;4-methyl-5-thiazole monophosphate biosynthesis protein	Uniprot/SWISSPROT	#N/A	#N/A
63	GRMZM2G024996	EntrezGene	#N/A	#N/A	GO	GO:0016020;GO:0007186;GO:0016021;GO:0004937;GO:0051260	membrane;G-protein coupled receptor protein signaling pathway;integral to membrane;alpha1-adrenergic receptor activity;protein homooligomerization	GenBank	#N/A	#N/A	MaizeGDB_GenBank	#N/A	#N/A	RefSeq_dna	#N/A	#N/A	RefSeq_peptide	#N/A	#N/A	UniGene	#N/A	#N/A	Uniprot/SPTREMBL	#N/A	#N/A	Uniprot/SWISSPROT	#N/A	#N/A
64	GRMZM2G025491	EntrezGene	100384018	hypothetical protein LOC100384018	GO	GO:0016020;GO:0006835;GO:0006508;GO:0017153;GO:0004190	membrane;dicarboxylic acid transport;proteolysis;sodium:dicarboxylate symporter activity;aspartic-type endopeptidase activity	GenBank	#N/A	#N/A	MaizeGDB_GenBank	#N/A	#N/A	RefSeq_dna	NM_001176629	hypothetical protein LOC100384018 (LOC100384018), mRNA	RefSeq_peptide	NP_001170100	hypothetical protein LOC100384018	UniGene	Zm.127294	Hypothetical protein LOC100384018	Uniprot/SPTREMBL	C0PKT0	Putative uncharacterized protein	Uniprot/SWISSPROT	#N/A	#N/A
65	GRMZM2G026095	EntrezGene	#N/A	#N/A	GO	GO:0016787;GO:0008152;GO:0008270	hydrolase activity;metabolic process;zinc ion binding	GenBank	#N/A	#N/A	MaizeGDB_GenBank	#N/A	#N/A	RefSeq_dna	#N/A	#N/A	RefSeq_peptide	#N/A	#N/A	UniGene	Zm.40157	Transcribed locus, strongly similar to XP_002462498.1 hypothetical protein SORBIDRAFT_02g026816 [Sorghum bicolor]	Uniprot/SPTREMBL	#N/A	#N/A	Uniprot/SWISSPROT	#N/A	#N/A
66	GRMZM2G026892	EntrezGene	#N/A	#N/A	GO	#N/A	#N/A	GenBank	#N/A	#N/A	MaizeGDB_GenBank	#N/A	#N/A	RefSeq_dna	#N/A	#N/A	RefSeq_peptide	#N/A	#N/A	UniGene	Zm.140436;Zm.154696	Full-length cDNA clone ZM_BFb0370B19;TSA: Zea mays contig32484, mRNA sequence	Uniprot/SPTREMBL	#N/A	#N/A	Uniprot/SWISSPROT	#N/A	#N/A
67	GRMZM2G026927	EntrezGene	100216587	hypothetical protein LOC100216587	GO	#N/A	#N/A	GenBank	#N/A	#N/A	MaizeGDB_GenBank	#N/A	#N/A	RefSeq_dna	NM_001143002	hypothetical protein LOC100216587 (LOC100216587), mRNA	RefSeq_peptide	NP_001136474	hypothetical protein LOC100216587	UniGene	Zm.22915	Hypothetical protein LOC100216587	Uniprot/SPTREMBL	B4FIR1	Putative uncharacterized protein	Uniprot/SWISSPROT	#N/A	#N/A
68	GRMZM2G026956	EntrezGene	#N/A	#N/A	GO	GO:0019953;GO:0009664;GO:0005576	sexual reproduction;plant-type cell wall organization;extracellular region	GenBank	#N/A	#N/A	MaizeGDB_GenBank	#N/A	#N/A	RefSeq_dna	NM_001143046	hypothetical protein LOC100216633 (LOC100216633), mRNA	RefSeq_peptide	NP_001136518	hypothetical protein LOC100216633	UniGene	Zm.96862	Hypothetical protein LOC100216633	Uniprot/SPTREMBL	#N/A	#N/A	Uniprot/SWISSPROT	#N/A	#N/A
69	GRMZM2G027472	EntrezGene	100279126	hypothetical protein LOC100279126	GO	#N/A	#N/A	GenBank	#N/A	#N/A	MaizeGDB_GenBank	#N/A	#N/A	RefSeq_dna	NM_001152167	hypothetical protein LOC100279126 (LOC100279126), mRNA	RefSeq_peptide	NP_001145639	hypothetical protein LOC100279126	UniGene	Zm.142414	Hypothetical protein LOC100279126	Uniprot/SPTREMBL	B6UI21	Putative uncharacterized protein	Uniprot/SWISSPROT	#N/A	#N/A
70	GRMZM2G027955	EntrezGene	542737	ADP-glucose pyrophosphorylase	GO	GO:0005978;GO:0009058;GO:0008878;GO:0016779	glycogen biosynthetic process;biosynthetic process;glucose-1-phosphate adenylyltransferase activity;nucleotidyltransferase activity	GenBank	#N/A	#N/A	MaizeGDB_GenBank	#N/A	#N/A	RefSeq_dna	#N/A	#N/A	RefSeq_peptide	NP_001105717	glucose-1-phosphate adenylyltransferase large subunit 2, chloroplastic/amyloplastic	UniGene	#N/A	#N/A	Uniprot/SPTREMBL	B8XTQ6;B6TCZ8	ADP-glucose pyrophosphorylase large subunit Fragment (EC 2.7.7.27);Glucose-1-phosphate adenylyltransferase (EC 2.7.7.27)	Uniprot/SWISSPROT	P55234	Glucose-1-phosphate adenylyltransferase large subunit 2, chloroplastic/amyloplastic Precursor (EC 2.7.7.27)(Alpha-D-glucose-1-phosphate adenyl transferase)(ADP-glucose pyrophosphorylase)(AGPase S)(ADP-glucose synthase)
71	GRMZM2G028129	EntrezGene	#N/A	#N/A	GO	GO:0005524;GO:0000166;GO:0017111	ATP binding;nucleotide binding;nucleoside-triphosphatase activity	GenBank	#N/A	#N/A	MaizeGDB_GenBank	#N/A	#N/A	RefSeq_dna	#N/A	#N/A	RefSeq_peptide	#N/A	#N/A	UniGene	Zm.119002	Hypothetical protein LOC100191940	Uniprot/SPTREMBL	B4FAR1;C0P4M2;B8A3C2	Putative uncharacterized protein ;Putative uncharacterized protein ;Putative uncharacterized protein	Uniprot/SWISSPROT	#N/A	#N/A
72	GRMZM2G028393	EntrezGene	542408	subtilisin-chymotrypsin inhibitor homolog1	GO	GO:0009611;GO:0004867	response to wounding;serine-type endopeptidase inhibitor activity	GenBank	#N/A	#N/A	MaizeGDB_GenBank	AY104061;X82187	;product:substilin /chymotrypsin-like inhibitor	RefSeq_dna	#N/A	#N/A	RefSeq_peptide	NP_001105449	subtilisin-chymotrypsin inhibitor homolog1	UniGene	Zm.142673	Subtilisin-chymotrypsin inhibitor CI-1B	Uniprot/SPTREMBL	B8QVU0;B6T013;Q2XWZ0;B8QVS8;B8QVT0;Q2XWZ2;Q2XX01;Q2XX03;B8QVM7;B8QVS2;Q2XX00;Q2XWZ6;Q2XWZ4;B8QVU5;B8QVR9;Q42420	Proteinase inhibitor ;Subtilisin-chymotrypsin inhibitor CI-1B ;Protease inhibitorProteinase inhibitor ;;Proteinase inhibitor ;Proteinase inhibitor ;Protease inhibitorProteinase inhibitor ;;Protease inhibitor ;Protease inhibitorProteinase inhibitor ;;Proteinase inhibitor ;Proteinase inhibitor ;Protease inhibitor ;Protease inhibitorProteinase inhibitor ;;Protease inhibitorProteinase inhibitor ;;Pro…	Uniprot/SWISSPROT	#N/A	#N/A
73	GRMZM2G028568	EntrezGene	#N/A	#N/A	GO	GO:0005524;GO:0004674;GO:0004672;GO:0006468	ATP binding;protein serine/threonine kinase activity;protein kinase activity;protein amino acid phosphorylation	GenBank	#N/A	#N/A	MaizeGDB_GenBank	#N/A	#N/A	RefSeq_dna	#N/A	#N/A	RefSeq_peptide	#N/A	#N/A	UniGene	Zm.85567	Hypothetical protein LOC100384436	Uniprot/SPTREMBL	#N/A	#N/A	Uniprot/SWISSPROT	#N/A	#N/A
74	GRMZM2G029536	EntrezGene	100283863	nucleotide binding protein	GO	#N/A	#N/A	GenBank	#N/A	#N/A	MaizeGDB_GenBank	#N/A	#N/A	RefSeq_dna	NM_001156761	nucleotide binding protein (LOC100283863), mRNA	RefSeq_peptide	NP_001150233	nucleotide binding protein	UniGene	Zm.26155	Nucleotide binding protein	Uniprot/SPTREMBL	B6TNZ7;B6TMI4;B4FNA4	Nucleotide binding protein ;Nucleotide binding protein ;Putative uncharacterized protein	Uniprot/SWISSPROT	#N/A	#N/A
75	GRMZM2G030350	EntrezGene	100382025	hypothetical protein LOC100382025	GO	#N/A	#N/A	GenBank	#N/A	#N/A	MaizeGDB_GenBank	#N/A	#N/A	RefSeq_dna	NM_001174790	hypothetical protein LOC100382025 (LOC100382025), mRNA	RefSeq_peptide	NP_001168261	hypothetical protein LOC100382025	UniGene	Zm.12850	Hypothetical protein LOC100382025	Uniprot/SPTREMBL	C0P3R1	Putative uncharacterized protein	Uniprot/SWISSPROT	#N/A	#N/A
76	GRMZM2G030444	#N/A	#N/A	#N/A	#N/A	#N/A	#N/A	#N/A	#N/A	#N/A	#N/A	#N/A	#N/A	#N/A	#N/A	#N/A	#N/A	#N/A	#N/A	#N/A	#N/A	#N/A	#N/A	#N/A	#N/A	#N/A	#N/A	#N/A
77	GRMZM2G031568	#N/A	#N/A	#N/A	#N/A	#N/A	#N/A	#N/A	#N/A	#N/A	#N/A	#N/A	#N/A	#N/A	#N/A	#N/A	#N/A	#N/A	#N/A	#N/A	#N/A	#N/A	#N/A	#N/A	#N/A	#N/A	#N/A	#N/A
78	GRMZM2G031724	EntrezGene	#N/A	#N/A	GO	GO:0005506;GO:0055114;GO:0016491	iron ion binding;oxidation reduction;oxidoreductase activity	GenBank	#N/A	#N/A	MaizeGDB_GenBank	#N/A	#N/A	RefSeq_dna	#N/A	#N/A	RefSeq_peptide	#N/A	#N/A	UniGene	#N/A	#N/A	Uniprot/SPTREMBL	#N/A	#N/A	Uniprot/SWISSPROT	#N/A	#N/A
79	GRMZM2G033867	EntrezGene	100281547	LOC100281547	GO	#N/A	#N/A	GenBank	#N/A	#N/A	MaizeGDB_GenBank	#N/A	#N/A	RefSeq_dna	NM_001154466	LOC100281547 (pco121228), mRNA	RefSeq_peptide	NP_001147938	LOC100281547	UniGene	Zm.74744	LOC100281547	Uniprot/SPTREMBL	B6SWF3	MARD1	Uniprot/SWISSPROT	#N/A	#N/A
80	GRMZM2G033952	EntrezGene	100286151	caffeoyl-CoA O-methyltransferase 1	GO	GO:0008171	O-methyltransferase activity	GenBank	#N/A	#N/A	MaizeGDB_GenBank	#N/A	#N/A	RefSeq_dna	NM_001159039	caffeoyl-CoA O-methyltransferase 1 (LOC100286151), mRNA	RefSeq_peptide	NP_001152511	caffeoyl-CoA O-methyltransferase 1	UniGene	Zm.122797	Caffeoyl-CoA O-methyltransferase 1	Uniprot/SPTREMBL	B6UF45	Caffeoyl-CoA O-methyltransferase 1	Uniprot/SWISSPROT	#N/A	#N/A
81	GRMZM2G034623	EntrezGene	100275953	hypothetical protein LOC100275953	GO	#N/A	#N/A	GenBank	#N/A	#N/A	MaizeGDB_GenBank	#N/A	#N/A	RefSeq_dna	NM_001149872	hypothetical protein LOC100275953 (LOC100275953), mRNA	RefSeq_peptide	NP_001143344	hypothetical protein LOC100275953	UniGene	Zm.28749	Hypothetical protein LOC100275953	Uniprot/SPTREMBL	B6T827;B4FUG1	Putative uncharacterized protein ;Putative uncharacterized protein	Uniprot/SWISSPROT	#N/A	#N/A
82	GRMZM2G035749	EntrezGene	#N/A	#N/A	GO	GO:0005840;GO:0006412;GO:0005622;GO:0000272;GO:0016161;GO:0003735	ribosome;translation;intracellular;polysaccharide catabolic process;beta-amylase activity;structural constituent of ribosome	GenBank	#N/A	#N/A	MaizeGDB_GenBank	#N/A	#N/A	RefSeq_dna	#N/A	#N/A	RefSeq_peptide	#N/A	#N/A	UniGene	Zm.97286	Transcribed locus	Uniprot/SPTREMBL	#N/A	#N/A	Uniprot/SWISSPROT	#N/A	#N/A
83	GRMZM2G036940	EntrezGene	100281707	ATPase, coupled to transmembrane movement of substances	GO	GO:0016020;GO:0005524;GO:0000166;GO:0017111;GO:0016887	membrane;ATP binding;nucleotide binding;nucleoside-triphosphatase activity;ATPase activity	GenBank	#N/A	#N/A	MaizeGDB_GenBank	#N/A	#N/A	RefSeq_dna	NM_001154627	ATPase, coupled to transmembrane movement of substances (LOC100281707), mRNA	RefSeq_peptide	NP_001148099	ATPase, coupled to transmembrane movement of substances	UniGene	Zm.42931	ATPase, coupled to transmembrane movement of substances	Uniprot/SPTREMBL	B6SXQ6;B6SXY7	ATPase, coupled to transmembrane movement of substances ;ATPase, coupled to transmembrane movement of substances	Uniprot/SWISSPROT	#N/A	#N/A
84	GRMZM2G037265	EntrezGene	606431	alkaline alpha galactosidase 3	GO	#N/A	#N/A	GenBank	AF497512	product:alkaline alpha galactosidase 3	MaizeGDB_GenBank	#N/A	#N/A	RefSeq_dna	NM_001112305	alkaline alpha galactosidase 3 (LOC606431), mRNA	RefSeq_peptide	NP_001105775	alkaline alpha galactosidase 3	UniGene	Zm.19172;Zm.139616	Hypothetical protein LOC100274312;Alkaline alpha galactosidase 3	Uniprot/SPTREMBL	B4FTZ6;Q575Z6;C0PN19;C0HI36	Putative uncharacterized protein ;Alkaline alpha galactosidase 3 (EC 2.4.1.82);Putative uncharacterized protein ;Putative uncharacterized protein	Uniprot/SWISSPROT	#N/A	#N/A
85	GRMZM2G037322	EntrezGene	#N/A	#N/A	GO	GO:0003824	catalytic activity	GenBank	#N/A	#N/A	MaizeGDB_GenBank	#N/A	#N/A	RefSeq_dna	#N/A	#N/A	RefSeq_peptide	#N/A	#N/A	UniGene	#N/A	#N/A	Uniprot/SPTREMBL	#N/A	#N/A	Uniprot/SWISSPROT	#N/A	#N/A
86	GRMZM2G037327	EntrezGene	100280539	aquaporin TIP3.1	GO	GO:0016020;GO:0006810;GO:0005215	membrane;transport;transporter activity	GenBank	#N/A	#N/A	MaizeGDB_GenBank	#N/A	#N/A	RefSeq_dna	NM_001153458	aquaporin TIP3.1 (LOC100280539), mRNA	RefSeq_peptide	NP_001146930	aquaporin TIP3.1	UniGene	Zm.85611	Aquaporin TIP3.1	Uniprot/SPTREMBL	B6SI09	Aquaporin TIP3.1	Uniprot/SWISSPROT	#N/A	#N/A
87	GRMZM2G037386	EntrezGene	100273930	hypothetical protein LOC100273930	GO	GO:0005524;GO:0004674;GO:0004672;GO:0006468	ATP binding;protein serine/threonine kinase activity;protein kinase activity;protein amino acid phosphorylation	GenBank	#N/A	#N/A	MaizeGDB_GenBank	#N/A	#N/A	RefSeq_dna	NM_001148322	hypothetical protein LOC100273930 (LOC100273930), mRNA	RefSeq_peptide	NP_001141794	hypothetical protein LOC100273930	UniGene	Zm.100704	Transcribed locus, strongly similar to NP_001141794.1 hypothetical protein LOC100273930 [Zea mays]	Uniprot/SPTREMBL	B4FY65;C0HF52	Putative uncharacterized protein ;Putative uncharacterized protein	Uniprot/SWISSPROT	#N/A	#N/A
88	GRMZM2G037413	EntrezGene	542139	cellulose synthase 11	GO	GO:0016760;GO:0016020;GO:0005515;GO:0030244;GO:0008270	cellulose synthase (UDP-forming) activity;membrane;protein binding;cellulose biosynthetic process;zinc ion binding	GenBank	#N/A	#N/A	MaizeGDB_GenBank	#N/A	#N/A	RefSeq_dna	#N/A	#N/A	RefSeq_peptide	NP_001105236	cellulose synthase 11	UniGene	#N/A	#N/A	Uniprot/SPTREMBL	Q67BC8	Cellulose synthase catalytic subunit 11	Uniprot/SWISSPROT	#N/A	#N/A
89	GRMZM2G037469	EntrezGene	100285106	galactosylgalactosylxylosylprotein 3-beta-glucuronosyltransferase 1	GO	GO:0016020;GO:0015018	membrane;galactosylgalactosylxylosylprotein 3-beta-glucuronosyltransferase activity	GenBank	#N/A	#N/A	MaizeGDB_GenBank	#N/A	#N/A	RefSeq_dna	NM_001158001	galactosylgalactosylxylosylprotein 3-beta-glucuronosyltransferase 1 (LOC100285106), mRNA	RefSeq_peptide	NP_001151473	galactosylgalactosylxylosylprotein 3-beta-glucuronosyltransferase 1	UniGene	Zm.31242	Galactosylgalactosylxylosylprotein 3-beta-glucuronosyltransferase 1	Uniprot/SPTREMBL	B6U0V3	Galactosylgalactosylxylosylprotein 3-beta-glucuronosyltransferase 1	Uniprot/SWISSPROT	#N/A	#N/A
90	GRMZM2G038243	EntrezGene	#N/A	#N/A	GO	GO:0050660;GO:0055114;GO:0016491	FAD binding;oxidation reduction;oxidoreductase activity	GenBank	#N/A	#N/A	MaizeGDB_GenBank	#N/A	#N/A	RefSeq_dna	#N/A	#N/A	RefSeq_peptide	#N/A	#N/A	UniGene	#N/A	#N/A	Uniprot/SPTREMBL	#N/A	#N/A	Uniprot/SWISSPROT	#N/A	#N/A
91	GRMZM2G038928	EntrezGene	#N/A	#N/A	GO	GO:0016020;GO:0006835;GO:0006508;GO:0017153;GO:0004190	membrane;dicarboxylic acid transport;proteolysis;sodium:dicarboxylate symporter activity;aspartic-type endopeptidase activity	GenBank	#N/A	#N/A	MaizeGDB_GenBank	#N/A	#N/A	RefSeq_dna	#N/A	#N/A	RefSeq_peptide	#N/A	#N/A	UniGene	#N/A	#N/A	Uniprot/SPTREMBL	#N/A	#N/A	Uniprot/SWISSPROT	#N/A	#N/A
92	GRMZM2G039538	EntrezGene	100304374	hypothetical protein LOC100304374	GO	GO:0004252;GO:0006508;GO:0042802;GO:0043086	serine-type endopeptidase activity;proteolysis;identical protein binding;negative regulation of catalytic activity	GenBank	#N/A	#N/A	MaizeGDB_GenBank	#N/A	#N/A	RefSeq_dna	NM_001165812	hypothetical protein LOC100304374 (LOC100304374), mRNA	RefSeq_peptide	NP_001159284	hypothetical protein LOC100304374	UniGene	Zm.31891;Zm.100542	Hypothetical protein LOC100304374;Transcribed locus, strongly similar to NP_001159284.1 hypothetical protein LOC100304374 [Zea mays]	Uniprot/SPTREMBL	C0HI21;C0HF77	Putative uncharacterized protein ;Putative uncharacterized protein	Uniprot/SWISSPROT	#N/A	#N/A
93	GRMZM2G039577	EntrezGene	#N/A	#N/A	GO	#N/A	#N/A	GenBank	#N/A	#N/A	MaizeGDB_GenBank	#N/A	#N/A	RefSeq_dna	#N/A	#N/A	RefSeq_peptide	#N/A	#N/A	UniGene	Zm.21687	Hypothetical protein LOC100382157	Uniprot/SPTREMBL	#N/A	#N/A	Uniprot/SWISSPROT	#N/A	#N/A
94	GRMZM2G039983	EntrezGene	#N/A	#N/A	GO	GO:0050825;GO:0050826;GO:0042309	ice binding;response to freezing;homoiothermy	GenBank	#N/A	#N/A	MaizeGDB_GenBank	#N/A	#N/A	RefSeq_dna	#N/A	#N/A	RefSeq_peptide	#N/A	#N/A	UniGene	#N/A	#N/A	Uniprot/SPTREMBL	#N/A	#N/A	Uniprot/SWISSPROT	#N/A	#N/A
95	GRMZM2G040033	EntrezGene	#N/A	#N/A	GO	#N/A	#N/A	GenBank	#N/A	#N/A	MaizeGDB_GenBank	#N/A	#N/A	RefSeq_dna	#N/A	#N/A	RefSeq_peptide	#N/A	#N/A	UniGene	Zm.78504	Organic anion transporter	Uniprot/SPTREMBL	#N/A	#N/A	Uniprot/SWISSPROT	#N/A	#N/A
96	GRMZM2G041699	EntrezGene	#N/A	#N/A	GO	GO:0008152;GO:0016758	metabolic process;transferase activity, transferring hexosyl groups	GenBank	#N/A	#N/A	MaizeGDB_GenBank	#N/A	#N/A	RefSeq_dna	#N/A	#N/A	RefSeq_peptide	#N/A	#N/A	UniGene	Zm.134305;Zm.127196	Transcribed locus, weakly similar to NP_001149205.1 cytokinin-O-glucosyltransferase 2 [Zea mays];Transcribed locus, moderately similar to NP_001149205.1 cytokinin-O-glucosyltransferase 2 [Zea mays]	Uniprot/SPTREMBL	#N/A	#N/A	Uniprot/SWISSPROT	#N/A	#N/A
97	GRMZM2G042347	EntrezGene	#N/A	#N/A	GO	GO:0006979;GO:0020037;GO:0004601;GO:0055114	response to oxidative stress;heme binding;peroxidase activity;oxidation reduction	GenBank	#N/A	#N/A	MaizeGDB_GenBank	AY112638		RefSeq_dna	#N/A	#N/A	RefSeq_peptide	#N/A	#N/A	UniGene	Zm.85480;Zm.124659;Zm.138729	TSA: Zea mays contig37120, mRNA sequence;TSA: Zea mays contig26240, mRNA sequence;TSA: Zea mays contig65215, mRNA sequence	Uniprot/SPTREMBL	#N/A	#N/A	Uniprot/SWISSPROT	#N/A	#N/A
98	GRMZM2G042612	#N/A	#N/A	#N/A	#N/A	#N/A	#N/A	#N/A	#N/A	#N/A	#N/A	#N/A	#N/A	#N/A	#N/A	#N/A	#N/A	#N/A	#N/A	#N/A	#N/A	#N/A	#N/A	#N/A	#N/A	#N/A	#N/A	#N/A
99	GRMZM2G042870	EntrezGene	100192039	hypothetical protein LOC100192039	GO	GO:0004553;GO:0005975	hydrolase activity, hydrolyzing O-glycosyl compounds;carbohydrate metabolic process	GenBank	#N/A	#N/A	MaizeGDB_GenBank	#N/A	#N/A	RefSeq_dna	NM_001137462	hypothetical protein LOC100192039 (LOC100192039), mRNA	RefSeq_peptide	NP_001130934	hypothetical protein LOC100192039	UniGene	Zm.3796	Hypothetical protein LOC100192039	Uniprot/SPTREMBL	B6TZ92;B4FB31	Putative uncharacterized protein ;Putative uncharacterized protein	Uniprot/SWISSPROT	#N/A	#N/A
100	GRMZM2G043095	EntrezGene	100382706	hypothetical protein LOC100382706	GO	#N/A	#N/A	GenBank	#N/A	#N/A	MaizeGDB_GenBank	#N/A	#N/A	RefSeq_dna	NM_001175429	hypothetical protein LOC100382706 (LOC100382706), mRNA	RefSeq_peptide	NP_001168900	hypothetical protein LOC100382706	UniGene	#N/A	#N/A	Uniprot/SPTREMBL	C0P9X9	Putative uncharacterized protein	Uniprot/SWISSPROT	#N/A	#N/A
101	GRMZM2G043878	EntrezGene	#N/A	#N/A	GO	#N/A	#N/A	GenBank	#N/A	#N/A	MaizeGDB_GenBank	#N/A	#N/A	RefSeq_dna	NM_001111850	LOC542242 (wusl1032), mRNA	RefSeq_peptide	NP_001105320	hypothetical protein LOC542242	UniGene	Zm.148	LOC542242	Uniprot/SPTREMBL	B4FUR2;B6SUE5	Putative uncharacterized protein ;Serine/threonine kinase-like protein	Uniprot/SWISSPROT	#N/A	#N/A
102	GRMZM2G043887	EntrezGene	#N/A	#N/A	GO	GO:0016829;GO:0016769;GO:0009058;GO:0006520;GO:0030170	lyase activity;transferase activity, transferring nitrogenous groups;biosynthetic process;cellular amino acid metabolic process;pyridoxal phosphate binding	GenBank	#N/A	#N/A	MaizeGDB_GenBank	#N/A	#N/A	RefSeq_dna	#N/A	#N/A	RefSeq_peptide	#N/A	#N/A	UniGene	#N/A	#N/A	Uniprot/SPTREMBL	B6TA00;B6TBE9	L-allo-threonine aldolase ;L-allo-threonine aldolase	Uniprot/SWISSPROT	#N/A	#N/A
103	GRMZM2G045809	EntrezGene	100273345	hypothetical protein LOC100273345	GO	GO:0048046;GO:0045735;GO:0030145	apoplast;nutrient reservoir activity;manganese ion binding	GenBank	#N/A	#N/A	MaizeGDB_GenBank	#N/A	#N/A	RefSeq_dna	NM_001147786	hypothetical protein LOC100273345 (LOC100273345), mRNA	RefSeq_peptide	NP_001141258	hypothetical protein LOC100273345	UniGene	Zm.93854	Hypothetical protein LOC100273345	Uniprot/SPTREMBL	B4FUT3;B4FZ05;B6TVW2	Germin-like protein subfamily 1 member 17Putative uncharacterized protein ;;Putative uncharacterized protein ;Germin-like protein subfamily 1 member 17	Uniprot/SWISSPROT	#N/A	#N/A
104	GRMZM2G046700	EntrezGene	100273083	hypothetical protein LOC100273083	GO	GO:0016020;GO:0006810;GO:0055085;GO:0016021;GO:0022891;GO:0005215	membrane;transport;transmembrane transport;integral to membrane;substrate-specific transmembrane transporter activity;transporter activity	GenBank	#N/A	#N/A	MaizeGDB_GenBank	#N/A	#N/A	RefSeq_dna	NM_001147532	hypothetical protein LOC100273083 (LOC100273083), mRNA	RefSeq_peptide	NP_001141004	hypothetical protein LOC100273083	UniGene	Zm.40893	Hypothetical protein LOC100273083	Uniprot/SPTREMBL	B4FSQ6	Putative uncharacterized protein	Uniprot/SWISSPROT	#N/A	#N/A
105	GRMZM2G046782	EntrezGene	#N/A	#N/A	GO	#N/A	#N/A	GenBank	#N/A	#N/A	MaizeGDB_GenBank	#N/A	#N/A	RefSeq_dna	#N/A	#N/A	RefSeq_peptide	#N/A	#N/A	UniGene	#N/A	#N/A	Uniprot/SPTREMBL	B6TFD3;C0PK52	FIP1 ;Putative uncharacterized protein	Uniprot/SWISSPROT	#N/A	#N/A
106	GRMZM2G047292	#N/A	#N/A	#N/A	#N/A	#N/A	#N/A	#N/A	#N/A	#N/A	#N/A	#N/A	#N/A	#N/A	#N/A	#N/A	#N/A	#N/A	#N/A	#N/A	#N/A	#N/A	#N/A	#N/A	#N/A	#N/A	#N/A	#N/A
107	GRMZM2G047368	EntrezGene	#N/A	#N/A	GO	GO:0016020;GO:0006810;GO:0055085;GO:0016021;GO:0005215	membrane;transport;transmembrane transport;integral to membrane;transporter activity	GenBank	AF326495	product:plasma membrane integral protein ZmPIP2-6	MaizeGDB_GenBank	AF326495	product:plasma membrane integral protein ZmPIP2-6	RefSeq_dna	NM_001111557	plasma membrane integral protein ZmPIP2-6 (PIP2-6), mRNA	RefSeq_peptide	#N/A	#N/A	UniGene	Zm.103363	Plasma membrane integral protein ZmPIP2-6	Uniprot/SPTREMBL	#N/A	#N/A	Uniprot/SWISSPROT	#N/A	#N/A
108	GRMZM2G047476	EntrezGene	#N/A	#N/A	GO	GO:0033179;GO:0015986;GO:0005840;GO:0006412;GO:0005622;GO:0015078;GO:0003735	proton-transporting V-type ATPase, V0 domain;ATP synthesis coupled proton transport;ribosome;translation;intracellular;hydrogen ion transmembrane transporter activity;structural constituent of ribosome	GenBank	#N/A	#N/A	MaizeGDB_GenBank	#N/A	#N/A	RefSeq_dna	#N/A	#N/A	RefSeq_peptide	#N/A	#N/A	UniGene	#N/A	#N/A	Uniprot/SPTREMBL	#N/A	#N/A	Uniprot/SWISSPROT	#N/A	#N/A
109	GRMZM2G048192	EntrezGene	100191568	LOC100191568	GO	#N/A	#N/A	GenBank	#N/A	#N/A	MaizeGDB_GenBank	#N/A	#N/A	RefSeq_dna	NM_001136998	LOC100191568 (umc2617), mRNA	RefSeq_peptide	NP_001130470	hypothetical protein LOC100191568	UniGene	#N/A	#N/A	Uniprot/SPTREMBL	B4F998	Putative uncharacterized protein	Uniprot/SWISSPROT	#N/A	#N/A
110	GRMZM2G050159	EntrezGene	100281813	membrane protein	GO	#N/A	#N/A	GenBank	#N/A	#N/A	MaizeGDB_GenBank	#N/A	#N/A	RefSeq_dna	NM_001154733	membrane protein (LOC100281813), mRNA	RefSeq_peptide	NP_001148205	membrane protein	UniGene	Zm.125336;Zm.152558	Membrane protein;TSA: Zea mays contig02165, mRNA sequence	Uniprot/SPTREMBL	C0PHR2;B6SZ89	Putative uncharacterized protein ;Membrane protein	Uniprot/SWISSPROT	#N/A	#N/A
111	GRMZM2G050177	EntrezGene	#N/A	#N/A	GO	#N/A	#N/A	GenBank	#N/A	#N/A	MaizeGDB_GenBank	#N/A	#N/A	RefSeq_dna	#N/A	#N/A	RefSeq_peptide	#N/A	#N/A	UniGene	#N/A	#N/A	Uniprot/SPTREMBL	Q3ZPN0;Q3ZPN1	Alkaline alpha-galactosidase Fragment ;Alkaline alpha-galactosidase Fragment	Uniprot/SWISSPROT	#N/A	#N/A
112	GRMZM2G051752	EntrezGene	#N/A	#N/A	GO	#N/A	#N/A	GenBank	#N/A	#N/A	MaizeGDB_GenBank	#N/A	#N/A	RefSeq_dna	#N/A	#N/A	RefSeq_peptide	#N/A	#N/A	UniGene	Zm.96596	Transcribed locus, moderately similar to NP_001140205.1 hypothetical protein LOC100272233 [Zea mays]	Uniprot/SPTREMBL	#N/A	#N/A	Uniprot/SWISSPROT	#N/A	#N/A
113	GRMZM2G051842	EntrezGene	100193343	hypothetical protein LOC100193343	GO	GO:0004747;GO:0006014	ribokinase activity;D-ribose metabolic process	GenBank	#N/A	#N/A	MaizeGDB_GenBank	DQ207696		RefSeq_dna	NM_001138478	hypothetical protein LOC100193343 (LOC100193343), mRNA	RefSeq_peptide	NP_001131950	hypothetical protein LOC100193343	UniGene	Zm.118208	Hypothetical protein LOC100193343	Uniprot/SPTREMBL	B4FEP3	Putative uncharacterized protein	Uniprot/SWISSPROT	#N/A	#N/A
114	GRMZM2G051943	EntrezGene	100283098;100303798	endochitinase A;endochitinase A	GO	GO:0007186;GO:0008061;GO:0006032;GO:0016998;GO:0016021;GO:0005975;GO:0004568;GO:0004994	G-protein coupled receptor protein signaling pathway;chitin binding;chitin catabolic process;cell wall macromolecule catabolic process;integral to membrane;carbohydrate metabolic process;chitinase activity;somatostatin receptor activity	GenBank	#N/A	#N/A	MaizeGDB_GenBank	#N/A	#N/A	RefSeq_dna	NM_001156000;NM_001165432	endochitinase A (LOC100283098), mRNA;endochitinase A (LOC100303798), mRNA	RefSeq_peptide	NP_001149472;NP_001158904	endochitinase A ;endochitinase A	UniGene	Zm.137976;Zm.119908	Endochitinase A;Transcribed locus, strongly similar to NP_001149472.1 endochitinase A [Zea mays]	Uniprot/SPTREMBL	Q6JBK7;B8QUX6;B8QUZ0;B8QUW4;B8QUT9;Q6JBK8;B8QUU9;B8QUV3;B8QUU0;B8QUY4;B6TEL0;B8QUT8;B8QUY5;B8QUV9;Q6JBL1;Q6JBL3;Q6JBK9;Q6JBK6;Q6JBL0;B8QUT0;B8QUX4;B8QUW0;B8QUS8;B8QUX8;B8QUY7;B8QUS6;B8QUU3;B8QUU6;B8QUW8;Q6JBL2;Q6JBK4;Q6JBL5;B8QUY0;B8QUT2;Q6JBK3;B8QUZ3;B8QUS5;B4FTS6;B8QUT5;B8QUX2;B8QUS9;B8QUS3;B8QUS2;B8QUY2;B8QUS1;B8QUW9;D0EM57;B8QUX0;B8QUV1;B8QUY3;Q6JBL4;B8QUT7;B8QUX9;B8QUZ8;B8QUV0;B8QV01;B8QUX5;…	Chitinase ;Chitinase ;Chitinase ;Chitinase ;Chitinase ;Chitinase ;Chitinase ;Chitinase ;Chitinase ;Chitinase ;Endochitinase A ;Chitinase ;Chitinase ;Chitinase ;Chitinase ;Chitinase ;Chitinase ;Chitinase ;Chitinase ;Chitinase ;Chitinase ;Chitinase ;Chitinase ;Chitinase ;Chitinase ;Chitinase ;Chitinase ;Chitinase ;Chitinase ;Chitinase ;Chitinase ;Chitinase ;Chitinase ;Chitinase ;Chitinase ;Chitinas…	Uniprot/SWISSPROT	P29022	Endochitinase A Precursor (EC 3.2.1.14)(Seed chitinase A)
115	GRMZM2G052266	EntrezGene	#N/A	#N/A	GO	GO:0016491	oxidoreductase activity	GenBank	#N/A	#N/A	MaizeGDB_GenBank	#N/A	#N/A	RefSeq_dna	#N/A	#N/A	RefSeq_peptide	#N/A	#N/A	UniGene	#N/A	#N/A	Uniprot/SPTREMBL	B4G1C3	Putative uncharacterized protein	Uniprot/SWISSPROT	#N/A	#N/A
116	GRMZM2G052507	EntrezGene	100285107	LOC100285107	GO	GO:0006508;GO:0004185	proteolysis;serine-type carboxypeptidase activity	GenBank	#N/A	#N/A	MaizeGDB_GenBank	#N/A	#N/A	RefSeq_dna	NM_001158002;NM_001152928	LOC100285107 (pco124486), mRNA;hypothetical protein LOC100279980 (LOC100279980), mRNA	RefSeq_peptide	NP_001151474	LOC100285107	UniGene	Zm.118095	Hypothetical protein LOC100279980	Uniprot/SPTREMBL	B6U0V5;B4FMX7;C0PCS4;B4FNR3	Serine carboxypeptidase 1 ;Putative uncharacterized protein ;Putative uncharacterized protein ;Putative uncharacterized protein	Uniprot/SWISSPROT	#N/A	#N/A
117	GRMZM2G052562	EntrezGene	100274563	Zea nodulation homolog1	GO	GO:0016788;GO:0006629	hydrolase activity, acting on ester bonds;lipid metabolic process	GenBank	#N/A	#N/A	MaizeGDB_GenBank	AY104167		RefSeq_dna	NM_001148918	Zea nodulation homolog1 (znod1), mRNA	RefSeq_peptide	NP_001142390	Zea nodulation homolog1	UniGene	Zm.86924;Zm.119794	Zea nodulation homolog1;Transcribed locus, moderately similar to NP_001142390.1 Zea nodulation homolog1 [Zea mays]	Uniprot/SPTREMBL	B4G1Z0	Alpha-L-fucosidase 2Putative uncharacterized protein ;	Uniprot/SWISSPROT	#N/A	#N/A
118	GRMZM2G052796	EntrezGene	#N/A	#N/A	GO	GO:0015035;GO:0009055;GO:0045454	protein disulfide oxidoreductase activity;electron carrier activity;cell redox homeostasis	GenBank	#N/A	#N/A	MaizeGDB_GenBank	#N/A	#N/A	RefSeq_dna	#N/A	#N/A	RefSeq_peptide	#N/A	#N/A	UniGene	Zm.22062	TSA: Zea mays contig53018, mRNA sequence	Uniprot/SPTREMBL	#N/A	#N/A	Uniprot/SWISSPROT	#N/A	#N/A
119	GRMZM2G052908	EntrezGene	100272621	hypothetical protein LOC100272621	GO	#N/A	#N/A	GenBank	#N/A	#N/A	MaizeGDB_GenBank	#N/A	#N/A	RefSeq_dna	NM_001147084	hypothetical protein LOC100272621 (LOC100272621), mRNA	RefSeq_peptide	NP_001140556	hypothetical protein LOC100272621	UniGene	Zm.19120	Hypothetical protein LOC100272621	Uniprot/SPTREMBL	B4FPM5;B6U5D5	Putative uncharacterized protein ;Putative uncharacterized protein	Uniprot/SWISSPROT	#N/A	#N/A
120	GRMZM2G054332	EntrezGene	100285138	ATPase, coupled to transmembrane movement of substances	GO	GO:0016020;GO:0005524;GO:0006952;GO:0000166;GO:0017111;GO:0016887	membrane;ATP binding;defense response;nucleotide binding;nucleoside-triphosphatase activity;ATPase activity	GenBank	#N/A	#N/A	MaizeGDB_GenBank	#N/A	#N/A	RefSeq_dna	NM_001158032	ATPase, coupled to transmembrane movement of substances (LOC100285138), mRNA	RefSeq_peptide	NP_001151504	ATPase, coupled to transmembrane movement of substances	UniGene	Zm.140408;Zm.84946	Transcribed locus, moderately similar to NP_001151504.1 ATPase, coupled to transmembrane movement of substances [Zea mays];ATPase, coupled to transmembrane movement of substances	Uniprot/SPTREMBL	C0P7N2;B6U174;C0P683	Putative uncharacterized protein ;ATPase, coupled to transmembrane movement of substances ;Putative uncharacterized protein	Uniprot/SWISSPROT	#N/A	#N/A
121	GRMZM2G055435	EntrezGene	100384786	hypothetical protein LOC100384786	GO	#N/A	#N/A	GenBank	#N/A	#N/A	MaizeGDB_GenBank	#N/A	#N/A	RefSeq_dna	NM_001177236	hypothetical protein LOC100384786 (LOC100384786), mRNA	RefSeq_peptide	NP_001170707	hypothetical protein LOC100384786	UniGene	Zm.84739	Hypothetical protein LOC100384786	Uniprot/SPTREMBL	C4J066	Putative uncharacterized protein	Uniprot/SWISSPROT	#N/A	#N/A
122	GRMZM2G055450	EntrezGene	100276465	hypothetical protein LOC100276465	GO	GO:0005543	phospholipid binding	GenBank	#N/A	#N/A	MaizeGDB_GenBank	#N/A	#N/A	RefSeq_dna	NM_001150249	hypothetical protein LOC100276465 (LOC100276465), mRNA	RefSeq_peptide	NP_001143721	hypothetical protein LOC100276465	UniGene	Zm.24858	Hypothetical protein LOC100276465	Uniprot/SPTREMBL	B6TBX7;C0P8L2	Putative uncharacterized protein ;Putative uncharacterized protein	Uniprot/SWISSPROT	#N/A	#N/A
123	GRMZM2G055467	EntrezGene	100194175	hypothetical protein LOC100194175	GO	GO:0016844;GO:0009058	strictosidine synthase activity;biosynthetic process	GenBank	#N/A	#N/A	MaizeGDB_GenBank	#N/A	#N/A	RefSeq_dna	NM_001139223	hypothetical protein LOC100194175 (LOC100194175), mRNA	RefSeq_peptide	NP_001132695	hypothetical protein LOC100194175	UniGene	Zm.35014	Hypothetical protein LOC100194175	Uniprot/SPTREMBL	B4FHQ2	Putative uncharacterized proteinStrictosidine synthase 3 ;	Uniprot/SWISSPROT	#N/A	#N/A
124	GRMZM2G055585	EntrezGene	100279398	hypothetical protein LOC100279398	GO	GO:0003840	gamma-glutamyltransferase activity	GenBank	#N/A	#N/A	MaizeGDB_GenBank	#N/A	#N/A	RefSeq_dna	NM_001152410	hypothetical protein LOC100279398 (LOC100279398), mRNA	RefSeq_peptide	NP_001145882	hypothetical protein LOC100279398	UniGene	Zm.77706	Hypothetical protein LOC100279398	Uniprot/SPTREMBL	C0PEW1;B7ZXY5;C0PEX4	Putative uncharacterized protein ;Putative uncharacterized protein ;Putative uncharacterized protein	Uniprot/SWISSPROT	#N/A	#N/A
125	GRMZM2G055698	EntrezGene	100383023	hypothetical protein LOC100383023	GO	#N/A	#N/A	GenBank	#N/A	#N/A	MaizeGDB_GenBank	#N/A	#N/A	RefSeq_dna	NM_001175702	hypothetical protein LOC100383023 (LOC100383023), mRNA	RefSeq_peptide	NP_001169173	hypothetical protein LOC100383023	UniGene	Zm.143008	Hypothetical protein LOC100383023	Uniprot/SPTREMBL	C0PCE4	Putative uncharacterized protein	Uniprot/SWISSPROT	#N/A	#N/A
126	GRMZM2G055795	EntrezGene	#N/A	#N/A	GO	GO:0005515;GO:0008270	protein binding;zinc ion binding	GenBank	#N/A	#N/A	MaizeGDB_GenBank	#N/A	#N/A	RefSeq_dna	#N/A	#N/A	RefSeq_peptide	#N/A	#N/A	UniGene	#N/A	#N/A	Uniprot/SPTREMBL	#N/A	#N/A	Uniprot/SWISSPROT	#N/A	#N/A
127	GRMZM2G055883	EntrezGene	100382468	hypothetical protein LOC100382468	GO	GO:0005525;GO:0003924	GTP binding;GTPase activity	GenBank	#N/A	#N/A	MaizeGDB_GenBank	#N/A	#N/A	RefSeq_dna	NM_001175208	hypothetical protein LOC100382468 (LOC100382468), mRNA	RefSeq_peptide	NP_001168679	hypothetical protein LOC100382468	UniGene	#N/A	#N/A	Uniprot/SPTREMBL	C0P846	Putative uncharacterized protein	Uniprot/SWISSPROT	#N/A	#N/A
128	GRMZM2G056431	EntrezGene	100276276	hypothetical protein LOC100276276	GO	GO:0046872;GO:0030001	metal ion binding;metal ion transport	GenBank	#N/A	#N/A	MaizeGDB_GenBank	#N/A	#N/A	RefSeq_dna	NM_001150105	hypothetical protein LOC100276276 (LOC100276276), mRNA	RefSeq_peptide	NP_001143577	hypothetical protein LOC100276276	UniGene	#N/A	#N/A	Uniprot/SPTREMBL	B6T7W2	Putative uncharacterized protein	Uniprot/SWISSPROT	#N/A	#N/A
129	GRMZM2G057630	EntrezGene	#N/A	#N/A	GO	#N/A	#N/A	GenBank	#N/A	#N/A	MaizeGDB_GenBank	#N/A	#N/A	RefSeq_dna	#N/A	#N/A	RefSeq_peptide	#N/A	#N/A	UniGene	Zm.156333	Hypothetical protein LOC100277597	Uniprot/SPTREMBL	B6SR92;B6TWR3	Putative uncharacterized protein ;Putative uncharacterized protein	Uniprot/SWISSPROT	#N/A	#N/A
130	GRMZM2G057690	EntrezGene	#N/A	#N/A	GO	#N/A	#N/A	GenBank	#N/A	#N/A	MaizeGDB_GenBank	#N/A	#N/A	RefSeq_dna	#N/A	#N/A	RefSeq_peptide	#N/A	#N/A	UniGene	Zm.122110;Zm.7060;Zm.129281	TSA: Zea mays contig60076, mRNA sequence;Clone 290359 mRNA sequence;Clone 379180 mRNA sequence	Uniprot/SPTREMBL	#N/A	#N/A	Uniprot/SWISSPROT	#N/A	#N/A
131	GRMZM2G058026	EntrezGene	100280120	hypothetical protein LOC100280120	GO	GO:0006508;GO:0004190	proteolysis;aspartic-type endopeptidase activity	GenBank	#N/A	#N/A	MaizeGDB_GenBank	#N/A	#N/A	RefSeq_dna	NM_001153056	hypothetical protein LOC100280120 (LOC100280120), mRNA	RefSeq_peptide	NP_001146528	hypothetical protein LOC100280120	UniGene	Zm.84418	Hypothetical protein LOC100280120	Uniprot/SPTREMBL	B8A218	Putative uncharacterized protein	Uniprot/SWISSPROT	#N/A	#N/A
132	GRMZM2G058173	EntrezGene	100285459	undecaprenyl pyrophosphate synthetase	GO	GO:0016765	transferase activity, transferring alkyl or aryl (other than methyl) groups	GenBank	#N/A	#N/A	MaizeGDB_GenBank	#N/A	#N/A	RefSeq_dna	NM_001158352	undecaprenyl pyrophosphate synthetase (LOC100285459), mRNA	RefSeq_peptide	NP_001151824	undecaprenyl pyrophosphate synthetase	UniGene	Zm.131465	Undecaprenyl pyrophosphate synthetase	Uniprot/SPTREMBL	B6U538	Undecaprenyl pyrophosphate synthetase	Uniprot/SWISSPROT	#N/A	#N/A
133	GRMZM2G059620	EntrezGene	100381390;100125637;100274904	hypothetical protein LOC100381390;zein;LOC100274904	GO	GO:0045735	nutrient reservoir activity	GenBank	MZEZEAZ124		MaizeGDB_GenBank	#N/A	#N/A	RefSeq_dna	NM_001174232;NM_001149158	hypothetical protein LOC100381390 (LOC100381390), mRNA;LOC100274904 (uaz129), mRNA	RefSeq_peptide	NP_001167703;NP_001142630;NP_001106038	hypothetical protein LOC100381390 ;LOC100274904 ;zein-alpha ZG99 precursor	UniGene	Zm.156766;Zm.142051;Zm.123106;Zm.19667	Hypothetical protein LOC100381390;LOC100274904;Transcribed locus, strongly similar to NP_001158935.1 hypothetical protein LOC100303842 [Zea mays];Clone EL01N0429B04.c mRNA sequence	Uniprot/SPTREMBL	Q41879;B6UGS1;B6SL82;B6UGK3;B6SYM9;B6SHX7	Zein ;Putative uncharacterized protein ;Putative uncharacterized protein ;Putative uncharacterized protein ;Putative uncharacterized protein ;Putative uncharacterized protein	Uniprot/SWISSPROT	P24449;P04704	Zein-alpha PMS1 Precursor (19 kDa zein PMS1);Zein-alpha ZG99 Precursor (19 kDa zein ZG99)
134	GRMZM2G059637	EntrezGene	100191740	hypothetical protein LOC100191740	GO	GO:0008415;GO:0008152	acyltransferase activity;metabolic process	GenBank	#N/A	#N/A	MaizeGDB_GenBank	#N/A	#N/A	RefSeq_dna	NM_001137168	hypothetical protein LOC100191740 (LOC100191740), mRNA	RefSeq_peptide	NP_001130640	hypothetical protein LOC100191740	UniGene	Zm.85059	Hypothetical protein LOC100191740	Uniprot/SPTREMBL	B6SWK2;B4F9Z7	Glycerol-3-phosphate acyltransferase 8 ;Putative uncharacterized protein	Uniprot/SWISSPROT	#N/A	#N/A
135	GRMZM2G059845	EntrezGene	100281324	secondary cell wall-related glycosyltransferase family 47	GO	GO:0016020	membrane	GenBank	#N/A	#N/A	MaizeGDB_GenBank	#N/A	#N/A	RefSeq_dna	NM_001154242	secondary cell wall-related glycosyltransferase family 47 (LOC100281324), mRNA	RefSeq_peptide	NP_001147714	secondary cell wall-related glycosyltransferase family 47	UniGene	Zm.83509	Secondary cell wall-related glycosyltransferase family 47	Uniprot/SPTREMBL	B6SUC6;B4FZI6;B6TI34	Secondary cell wall-related glycosyltransferase family 47 ;Putative uncharacterized protein ;Secondary cell wall-related glycosyltransferase family 47	Uniprot/SWISSPROT	#N/A	#N/A
136	GRMZM2G060210	EntrezGene	#N/A	#N/A	GO	GO:0016747	transferase activity, transferring acyl groups other than amino-acyl groups	GenBank	#N/A	#N/A	MaizeGDB_GenBank	#N/A	#N/A	RefSeq_dna	#N/A	#N/A	RefSeq_peptide	#N/A	#N/A	UniGene	Zm.143524;Zm.28497;Zm.124212	TSA: Zea mays contig62153, mRNA sequence;TSA: Zea mays contig12459, mRNA sequence;Full-length cDNA clone ZM_BFc0054N05	Uniprot/SPTREMBL	#N/A	#N/A	Uniprot/SWISSPROT	#N/A	#N/A
137	GRMZM2G060429	EntrezGene	542262	16-kDa zein protein	GO	GO:0045735	nutrient reservoir activity	GenBank	DQ400403;DQ400401;AF371262;MZEZE16	product:16 kDa gamma zein;product:16 kDa gamma zein;product:16kD gamma zein;product:16-kDa zein protein mature peptide	MaizeGDB_GenBank	AF371262	product:16kD gamma zein	RefSeq_dna	NM_001111867	16-kDa zein protein (LOC542262), mRNA	RefSeq_peptide	NP_001105337	zein-beta precursor	UniGene	#N/A	#N/A	Uniprot/SPTREMBL	Q00LN8;Q548E8;B6UH22	16 kDa gamma zein ;16 kDa gamma zein16kD gamma zeinProlamin PPROL 17 ;;;Prolamin PPROL 17	Uniprot/SWISSPROT	P08031	Zein-beta Precursor (Zein-2)(16 kDa zein)(Zein Zc1)
138	GRMZM2G060507	EntrezGene	#N/A	#N/A	GO	GO:0005634;GO:0003677;GO:0006355;GO:0043565;GO:0030528;GO:0003700	nucleus;DNA binding;regulation of transcription, DNA-dependent;sequence-specific DNA binding;transcription regulator activity;transcription factor activity	GenBank	#N/A	#N/A	MaizeGDB_GenBank	#N/A	#N/A	RefSeq_dna	#N/A	#N/A	RefSeq_peptide	#N/A	#N/A	UniGene	Zm.142971	Hypothetical protein LOC100304224	Uniprot/SPTREMBL	#N/A	#N/A	Uniprot/SWISSPROT	#N/A	#N/A
139	GRMZM2G062396	EntrezGene	542712;100191369	flavanone 3-hydroxylase1;LOC100191369	GO	GO:0005506;GO:0055114;GO:0016491	iron ion binding;oxidation reduction;oxidoreductase activity	GenBank	ZMFHT	product:flavanone 3-beta-hydroxylase	MaizeGDB_GenBank	#N/A	#N/A	RefSeq_dna	NM_001112225;NM_001136803	flavanone 3-hydroxylase1 (fht1), mRNA;LOC100191369 (TIDP2907), mRNA	RefSeq_peptide	NP_001105695;NP_001130275	flavanone 3-hydroxylase1 ;hypothetical protein LOC100191369	UniGene	Zm.95936;Zm.29411	Flavanone 3-hydroxylase1;LOC100191369	Uniprot/SPTREMBL	Q43262;B4F8K3;B6TMV8	Flavanone 3-beta-hydroxylase (EC 1.14.11.9);Putative uncharacterized protein ;Naringenin,2-oxoglutarate 3-dioxygenase	Uniprot/SWISSPROT	#N/A	#N/A
140	GRMZM2G063464	EntrezGene	#N/A	#N/A	GO	GO:0016788;GO:0006629	hydrolase activity, acting on ester bonds;lipid metabolic process	GenBank	#N/A	#N/A	MaizeGDB_GenBank	#N/A	#N/A	RefSeq_dna	#N/A	#N/A	RefSeq_peptide	#N/A	#N/A	UniGene	#N/A	#N/A	Uniprot/SPTREMBL	#N/A	#N/A	Uniprot/SWISSPROT	#N/A	#N/A
[truncated: 285 more rows]

## Sheet: Pith 5 DOWN
	gene	EntrezGene	EG_Accession	EG_Description	GeneOntology	GO_Accession	GO_Annotation	GenBank	GB_Accession	GB_Description	MaizeGDB_GenBank	MGB_Accession	MGB_Description	RefSeq_dna	RS_Accession	RS_Description	RefSeq_peptide	RSP_Accession	RSP_Description	UniGene	UG_Accession	UG_Description	Uniprot.SPTREMBL	Trembl_Accession	Trembl_Description	Uniprot.SWISSPROT	SP_Accession	SP_Description
[truncated: 375 more rows]

[truncated: 9 more sheets: Pith 10 DOWN, Shank -5 DOWN, Shank 0 DOWN, Shank 5 DOWN, Shank 10 DOWN, Leaf -5 DOWN, Leaf 0 DOWN, Leaf 5 DOWN, Leaf 10 DOWN]
