# Supplementary material for: Trehalose 6-Phosphate Regulates Photosynthesis and Assimilate Partitioning in Reproductive Tissue
Source: Plant Physiol. 2018 Feb 6;176(4):2623–38. doi: 10.1104/pp.17.01673 (PMC5884609; doi:10.1104/pp.17.01673)
Supplement: Supplementary Data [file plphys_v176_4_2623_s1.zip › PP2017-RA-01673R2_Supplemental_Materialtbl3.xlsx]

## Sheet: Floret -5 UP
	gene	EntrezGene	EG_Accession	EG_Description	GeneOntology	GO_Accession	GO_Annotation	GenBank	GB_Accession	GB_Description	MaizeGDB_GenBank	MGB_Accession	MGB_Description	RefSeq_dna	RS_Accession	RS_Description	RefSeq_peptide	RSP_Accession	RSP_Description	UniGene	UG_Accession	UG_Description	Uniprot.SPTREMBL	Trembl_Accession	Trembl_Description	Uniprot.SWISSPROT	SP_Accession	SP_Description
1	AC195174.2_FG007	#N/A	#N/A	#N/A	#N/A	#N/A	#N/A	#N/A	#N/A	#N/A	#N/A	#N/A	#N/A	#N/A	#N/A	#N/A	#N/A	#N/A	#N/A	#N/A	#N/A	#N/A	#N/A	#N/A	#N/A	#N/A	#N/A	#N/A
2	cT6PP	#N/A	#N/A	#N/A	#N/A	#N/A	#N/A	#N/A	#N/A	#N/A	#N/A	#N/A	#N/A	#N/A	#N/A	#N/A	#N/A	#N/A	#N/A	#N/A	#N/A	#N/A	#N/A	#N/A	#N/A	#N/A	#N/A	#N/A
3	GRMZM2G006290	EntrezGene	#N/A	#N/A	GO	GO:0016021;GO:0008236	integral to membrane;serine-type peptidase activity	GenBank	#N/A	#N/A	MaizeGDB_GenBank	#N/A	#N/A	RefSeq_dna	#N/A	#N/A	RefSeq_peptide	#N/A	#N/A	UniGene	#N/A	#N/A	Uniprot/SPTREMBL	#N/A	#N/A	Uniprot/SWISSPROT	#N/A	#N/A
4	GRMZM2G012464	#N/A	#N/A	#N/A	#N/A	#N/A	#N/A	#N/A	#N/A	#N/A	#N/A	#N/A	#N/A	#N/A	#N/A	#N/A	#N/A	#N/A	#N/A	#N/A	#N/A	#N/A	#N/A	#N/A	#N/A	#N/A	#N/A	#N/A
5	GRMZM2G014560	EntrezGene	#N/A	#N/A	GO	GO:0005524;GO:0004674;GO:0005509;GO:0004672;GO:0006468	ATP binding;protein serine/threonine kinase activity;calcium ion binding;protein kinase activity;protein amino acid phosphorylation	GenBank	#N/A	#N/A	MaizeGDB_GenBank	#N/A	#N/A	RefSeq_dna	#N/A	#N/A	RefSeq_peptide	#N/A	#N/A	UniGene	#N/A	#N/A	Uniprot/SPTREMBL	#N/A	#N/A	Uniprot/SWISSPROT	#N/A	#N/A
6	GRMZM2G016997	EntrezGene	100217179	hypothetical protein LOC100217179	GO	#N/A	#N/A	GenBank	#N/A	#N/A	MaizeGDB_GenBank	#N/A	#N/A	RefSeq_dna	NM_001143540	hypothetical protein LOC100217179 (LOC100217179), mRNA	RefSeq_peptide	NP_001137012	hypothetical protein LOC100217179	UniGene	Zm.35575	Hypothetical protein LOC100217179	Uniprot/SPTREMBL	B4FLT0	Putative uncharacterized protein	Uniprot/SWISSPROT	#N/A	#N/A
7	GRMZM2G019413	EntrezGene	100192093;100281672	hypothetical protein LOC100192093;nodulin-like protein	GO	GO:0016020;GO:0006835;GO:0017153	membrane;dicarboxylic acid transport;sodium:dicarboxylate symporter activity	GenBank	#N/A	#N/A	MaizeGDB_GenBank	#N/A	#N/A	RefSeq_dna	NM_001137516;NM_001154592	hypothetical protein LOC100192093 (LOC100192093), mRNA;nodulin-like protein (LOC100281672), mRNA	RefSeq_peptide	NP_001130988;NP_001148064	hypothetical protein LOC100192093 ;nodulin-like protein	UniGene	Zm.135054;Zm.139732	Nodulin-like protein;Hypothetical protein LOC100192093	Uniprot/SPTREMBL	B6SXN8;B4FBB1	Nodulin-like protein ;Putative uncharacterized protein	Uniprot/SWISSPROT	#N/A	#N/A
8	GRMZM2G021256	EntrezGene	#N/A	#N/A	GO	GO:0016068;GO:0019898;GO:0050826;GO:0042309;GO:0009654;GO:0050825;GO:0005509;GO:0015979	type I hypersensitivity;extrinsic to membrane;response to freezing;homoiothermy;oxygen evolving complex;ice binding;calcium ion binding;photosynthesis	GenBank	#N/A	#N/A	MaizeGDB_GenBank	#N/A	#N/A	RefSeq_dna	#N/A	#N/A	RefSeq_peptide	#N/A	#N/A	UniGene	Zm.1268	Clone 1562666 oxygen evolving enhancer protein 3	Uniprot/SPTREMBL	B6SUJ9	Oxygen evolving enhancer protein 3	Uniprot/SWISSPROT	#N/A	#N/A
9	GRMZM2G025459	EntrezGene	100285804	SNF1-related protein kinase regulatory subunit beta-1	GO	#N/A	#N/A	GenBank	#N/A	#N/A	MaizeGDB_GenBank	#N/A	#N/A	RefSeq_dna	NM_001158694	SNF1-related protein kinase regulatory subunit beta-1 (LOC100285804), mRNA	RefSeq_peptide	NP_001152166	SNF1-related protein kinase regulatory subunit beta-1	UniGene	Zm.18116	SNF1-related protein kinase regulatory subunit beta-1	Uniprot/SPTREMBL	B6U9Y4;B6TN07;B8A088	SNF1-related protein kinase regulatory subunit beta-1 ;SNF1-related protein kinase regulatory subunit beta-1 ;Putative uncharacterized protein	Uniprot/SWISSPROT	#N/A	#N/A
10	GRMZM2G041065	EntrezGene	100286099	pyrophosphate-energized vacuolar membrane proton pump	GO	GO:0016020;GO:0004427;GO:0015992;GO:0009678	membrane;inorganic diphosphatase activity;proton transport;hydrogen-translocating pyrophosphatase activity	GenBank	#N/A	#N/A	MaizeGDB_GenBank	#N/A	#N/A	RefSeq_dna	NM_001158987	pyrophosphate-energized vacuolar membrane proton pump (LOC100286099), mRNA	RefSeq_peptide	NP_001152459	pyrophosphate-energized vacuolar membrane proton pump	UniGene	Zm.24135	Pyrophosphate-energized vacuolar membrane proton pump	Uniprot/SPTREMBL	B6UEE8;C0PJ15	Pyrophosphate-energized vacuolar membrane proton pump ;Putative uncharacterized protein	Uniprot/SWISSPROT	#N/A	#N/A
11	GRMZM2G046776	EntrezGene	100381993	hypothetical protein LOC100381993	GO	GO:0003723;GO:0005488	RNA binding;binding	GenBank	#N/A	#N/A	MaizeGDB_GenBank	#N/A	#N/A	RefSeq_dna	NM_001174762	hypothetical protein LOC100381993 (LOC100381993), mRNA	RefSeq_peptide	NP_001168233	hypothetical protein LOC100381993	UniGene	Zm.6436	Hypothetical protein LOC100381993	Uniprot/SPTREMBL	C0P3F4	Putative uncharacterized protein	Uniprot/SWISSPROT	#N/A	#N/A
12	GRMZM2G051882	#N/A	#N/A	#N/A	#N/A	#N/A	#N/A	#N/A	#N/A	#N/A	#N/A	#N/A	#N/A	#N/A	#N/A	#N/A	#N/A	#N/A	#N/A	#N/A	#N/A	#N/A	#N/A	#N/A	#N/A	#N/A	#N/A	#N/A
13	GRMZM2G064360	EntrezGene	100283208	LOC100283208	GO	GO:0008061;GO:0006032;GO:0016998;GO:0004568	chitin binding;chitin catabolic process;cell wall macromolecule catabolic process;chitinase activity	GenBank	#N/A	#N/A	MaizeGDB_GenBank	#N/A	#N/A	RefSeq_dna	NM_001156110	LOC100283208 (pco104428a), mRNA	RefSeq_peptide	NP_001149582	LOC100283208	UniGene	Zm.1765	LOC100283208	Uniprot/SPTREMBL	B6TFQ3	Basic endochitinase 1	Uniprot/SWISSPROT	#N/A	#N/A
14	GRMZM2G064845	#N/A	#N/A	#N/A	#N/A	#N/A	#N/A	#N/A	#N/A	#N/A	#N/A	#N/A	#N/A	#N/A	#N/A	#N/A	#N/A	#N/A	#N/A	#N/A	#N/A	#N/A	#N/A	#N/A	#N/A	#N/A	#N/A	#N/A
15	GRMZM2G066791	EntrezGene	#N/A	#N/A	GO	GO:0016020;GO:0006810;GO:0005215	membrane;transport;transporter activity	GenBank	#N/A	#N/A	MaizeGDB_GenBank	#N/A	#N/A	RefSeq_dna	#N/A	#N/A	RefSeq_peptide	#N/A	#N/A	UniGene	Zm.97877	Transcribed locus, weakly similar to NP_001061650.1 Os08g0367300 [Oryza sativa (japonica cultivar-group)]	Uniprot/SPTREMBL	#N/A	#N/A	Uniprot/SWISSPROT	#N/A	#N/A
16	GRMZM2G066865	EntrezGene	#N/A	#N/A	GO	GO:0016020;GO:0006810;GO:0005215	membrane;transport;transporter activity	GenBank	#N/A	#N/A	MaizeGDB_GenBank	#N/A	#N/A	RefSeq_dna	#N/A	#N/A	RefSeq_peptide	#N/A	#N/A	UniGene	Zm.97877	Transcribed locus, weakly similar to NP_001061650.1 Os08g0367300 [Oryza sativa (japonica cultivar-group)]	Uniprot/SPTREMBL	#N/A	#N/A	Uniprot/SWISSPROT	#N/A	#N/A
17	GRMZM2G071226	EntrezGene	#N/A	#N/A	GO	GO:0016020;GO:0006810;GO:0005215	membrane;transport;transporter activity	GenBank	#N/A	#N/A	MaizeGDB_GenBank	#N/A	#N/A	RefSeq_dna	#N/A	#N/A	RefSeq_peptide	#N/A	#N/A	UniGene	Zm.97877	Transcribed locus, weakly similar to NP_001061650.1 Os08g0367300 [Oryza sativa (japonica cultivar-group)]	Uniprot/SPTREMBL	#N/A	#N/A	Uniprot/SWISSPROT	#N/A	#N/A
18	GRMZM2G083128	#N/A	#N/A	#N/A	#N/A	#N/A	#N/A	#N/A	#N/A	#N/A	#N/A	#N/A	#N/A	#N/A	#N/A	#N/A	#N/A	#N/A	#N/A	#N/A	#N/A	#N/A	#N/A	#N/A	#N/A	#N/A	#N/A	#N/A
19	GRMZM2G086117	#N/A	#N/A	#N/A	#N/A	#N/A	#N/A	#N/A	#N/A	#N/A	#N/A	#N/A	#N/A	#N/A	#N/A	#N/A	#N/A	#N/A	#N/A	#N/A	#N/A	#N/A	#N/A	#N/A	#N/A	#N/A	#N/A	#N/A
20	GRMZM2G104041	EntrezGene	#N/A	#N/A	GO	GO:0046872;GO:0030001	metal ion binding;metal ion transport	GenBank	#N/A	#N/A	MaizeGDB_GenBank	#N/A	#N/A	RefSeq_dna	#N/A	#N/A	RefSeq_peptide	#N/A	#N/A	UniGene	#N/A	#N/A	Uniprot/SPTREMBL	B6T0P0	Farnesylated protein 2	Uniprot/SWISSPROT	#N/A	#N/A
21	GRMZM2G114486	#N/A	#N/A	#N/A	#N/A	#N/A	#N/A	#N/A	#N/A	#N/A	#N/A	#N/A	#N/A	#N/A	#N/A	#N/A	#N/A	#N/A	#N/A	#N/A	#N/A	#N/A	#N/A	#N/A	#N/A	#N/A	#N/A	#N/A
22	GRMZM2G118534	EntrezGene	#N/A	#N/A	GO	#N/A	#N/A	GenBank	#N/A	#N/A	MaizeGDB_GenBank	#N/A	#N/A	RefSeq_dna	#N/A	#N/A	RefSeq_peptide	#N/A	#N/A	UniGene	Zm.85563	Clone 224568 mRNA sequence	Uniprot/SPTREMBL	#N/A	#N/A	Uniprot/SWISSPROT	#N/A	#N/A
23	GRMZM2G120539	EntrezGene	100281193	AMP binding protein	GO	GO:0008152;GO:0003824	metabolic process;catalytic activity	GenBank	#N/A	#N/A	MaizeGDB_GenBank	#N/A	#N/A	RefSeq_dna	NM_001154112	AMP binding protein (LOC100281193), mRNA	RefSeq_peptide	NP_001147584	AMP binding protein	UniGene	Zm.14971	AMP binding protein	Uniprot/SPTREMBL	B6ST13	AMP binding protein	Uniprot/SWISSPROT	#N/A	#N/A
24	GRMZM2G123896	EntrezGene	#N/A	#N/A	GO	#N/A	#N/A	GenBank	#N/A	#N/A	MaizeGDB_GenBank	#N/A	#N/A	RefSeq_dna	#N/A	#N/A	RefSeq_peptide	#N/A	#N/A	UniGene	#N/A	#N/A	Uniprot/SPTREMBL	B6SKM1	Auxin-repressed 12.5 kDa protein	Uniprot/SWISSPROT	#N/A	#N/A
25	GRMZM2G150351	EntrezGene	100272588	hypothetical protein LOC100272588	GO	#N/A	#N/A	GenBank	#N/A	#N/A	MaizeGDB_GenBank	#N/A	#N/A	RefSeq_dna	NM_001147051	hypothetical protein LOC100272588 (LOC100272588), mRNA	RefSeq_peptide	NP_001140523	hypothetical protein LOC100272588	UniGene	Zm.31543	Hypothetical protein LOC100272588	Uniprot/SPTREMBL	B6TU57;B4FPG1	Putative uncharacterized protein ;Putative uncharacterized protein	Uniprot/SWISSPROT	#N/A	#N/A
26	GRMZM2G161530	#N/A	#N/A	#N/A	#N/A	#N/A	#N/A	#N/A	#N/A	#N/A	#N/A	#N/A	#N/A	#N/A	#N/A	#N/A	#N/A	#N/A	#N/A	#N/A	#N/A	#N/A	#N/A	#N/A	#N/A	#N/A	#N/A	#N/A
27	GRMZM2G310175	#N/A	#N/A	#N/A	#N/A	#N/A	#N/A	#N/A	#N/A	#N/A	#N/A	#N/A	#N/A	#N/A	#N/A	#N/A	#N/A	#N/A	#N/A	#N/A	#N/A	#N/A	#N/A	#N/A	#N/A	#N/A	#N/A	#N/A
28	GRMZM2G348914	EntrezGene	100193688	hypothetical protein LOC100193688	GO	GO:0006457;GO:0005524;GO:0008270;GO:0005737;GO:0003676	protein folding;ATP binding;zinc ion binding;cytoplasm;nucleic acid binding	GenBank	#N/A	#N/A	MaizeGDB_GenBank	#N/A	#N/A	RefSeq_dna	NM_001138780	hypothetical protein LOC100193688 (LOC100193688), mRNA	RefSeq_peptide	NP_001132252	hypothetical protein LOC100193688	UniGene	Zm.98412	Hypothetical protein LOC100193688	Uniprot/SPTREMBL	B6SJL4;B4FFY2	Putative uncharacterized protein ;Putative uncharacterized protein	Uniprot/SWISSPROT	#N/A	#N/A
29	GRMZM2G366150	EntrezGene	#N/A	#N/A	GO	GO:0005515	protein binding	GenBank	#N/A	#N/A	MaizeGDB_GenBank	#N/A	#N/A	RefSeq_dna	#N/A	#N/A	RefSeq_peptide	#N/A	#N/A	UniGene	#N/A	#N/A	Uniprot/SPTREMBL	#N/A	#N/A	Uniprot/SWISSPROT	#N/A	#N/A
30	GRMZM2G379773	EntrezGene	#N/A	#N/A	GO	GO:0016788;GO:0006629	hydrolase activity, acting on ester bonds;lipid metabolic process	GenBank	#N/A	#N/A	MaizeGDB_GenBank	#N/A	#N/A	RefSeq_dna	#N/A	#N/A	RefSeq_peptide	#N/A	#N/A	UniGene	#N/A	#N/A	Uniprot/SPTREMBL	#N/A	#N/A	Uniprot/SWISSPROT	#N/A	#N/A
31	GRMZM2G394007	#N/A	#N/A	#N/A	#N/A	#N/A	#N/A	#N/A	#N/A	#N/A	#N/A	#N/A	#N/A	#N/A	#N/A	#N/A	#N/A	#N/A	#N/A	#N/A	#N/A	#N/A	#N/A	#N/A	#N/A	#N/A	#N/A	#N/A
32	GRMZM2G447876	EntrezGene	#N/A	#N/A	GO	#N/A	#N/A	GenBank	#N/A	#N/A	MaizeGDB_GenBank	#N/A	#N/A	RefSeq_dna	#N/A	#N/A	RefSeq_peptide	#N/A	#N/A	UniGene	Zm.96526	Clone 498449 mRNA sequence	Uniprot/SPTREMBL	#N/A	#N/A	Uniprot/SWISSPROT	#N/A	#N/A
33	GRMZM2G479906	EntrezGene	#N/A	#N/A	GO	GO:0016020;GO:0005524;GO:0000166;GO:0017111;GO:0016887	membrane;ATP binding;nucleotide binding;nucleoside-triphosphatase activity;ATPase activity	GenBank	#N/A	#N/A	MaizeGDB_GenBank	#N/A	#N/A	RefSeq_dna	#N/A	#N/A	RefSeq_peptide	#N/A	#N/A	UniGene	#N/A	#N/A	Uniprot/SPTREMBL	#N/A	#N/A	Uniprot/SWISSPROT	#N/A	#N/A
34	GRMZM2G577201	#N/A	#N/A	#N/A	#N/A	#N/A	#N/A	#N/A	#N/A	#N/A	#N/A	#N/A	#N/A	#N/A	#N/A	#N/A	#N/A	#N/A	#N/A	#N/A	#N/A	#N/A	#N/A	#N/A	#N/A	#N/A	#N/A	#N/A
35	GRMZM5G814441	EntrezGene	#N/A	#N/A	GO	#N/A	#N/A	GenBank	#N/A	#N/A	MaizeGDB_GenBank	#N/A	#N/A	RefSeq_dna	#N/A	#N/A	RefSeq_peptide	#N/A	#N/A	UniGene	Zm.52342	Clone 457257 mRNA sequence	Uniprot/SPTREMBL	#N/A	#N/A	Uniprot/SWISSPROT	#N/A	#N/A
36	GRMZM5G836028	EntrezGene	100217179	hypothetical protein LOC100217179	GO	#N/A	#N/A	GenBank	#N/A	#N/A	MaizeGDB_GenBank	#N/A	#N/A	RefSeq_dna	NM_001143540	hypothetical protein LOC100217179 (LOC100217179), mRNA	RefSeq_peptide	NP_001137012	hypothetical protein LOC100217179	UniGene	Zm.35575	Hypothetical protein LOC100217179	Uniprot/SPTREMBL	B4FLT0	Putative uncharacterized protein	Uniprot/SWISSPROT	#N/A	#N/A
37	GRMZM5G871471	EntrezGene	#N/A	#N/A	GO	GO:0016829;GO:0006520	lyase activity;cellular amino acid metabolic process	GenBank	#N/A	#N/A	MaizeGDB_GenBank	#N/A	#N/A	RefSeq_dna	#N/A	#N/A	RefSeq_peptide	#N/A	#N/A	UniGene	Zm.13116	Clone EL01N0520D02.d mRNA sequence	Uniprot/SPTREMBL	#N/A	#N/A	Uniprot/SWISSPROT	#N/A	#N/A
38	GRMZM5G888999	#N/A	#N/A	#N/A	#N/A	#N/A	#N/A	#N/A	#N/A	#N/A	#N/A	#N/A	#N/A	#N/A	#N/A	#N/A	#N/A	#N/A	#N/A	#N/A	#N/A	#N/A	#N/A	#N/A	#N/A	#N/A	#N/A	#N/A
39	GRMZM5G898447	#N/A	#N/A	#N/A	#N/A	#N/A	#N/A	#N/A	#N/A	#N/A	#N/A	#N/A	#N/A	#N/A	#N/A	#N/A	#N/A	#N/A	#N/A	#N/A	#N/A	#N/A	#N/A	#N/A	#N/A	#N/A	#N/A	#N/A
40	PMI	#N/A	#N/A	#N/A	#N/A	#N/A	#N/A	#N/A	#N/A	#N/A	#N/A	#N/A	#N/A	#N/A	#N/A	#N/A	#N/A	#N/A	#N/A	#N/A	#N/A	#N/A	#N/A	#N/A	#N/A	#N/A	#N/A	#N/A

## Sheet: Floret 0 UP
	gene	EntrezGene	EG_Accession	EG_Description	GeneOntology	GO_Accession	GO_Annotation	GenBank	GB_Accession	GB_Description	MaizeGDB_GenBank	MGB_Accession	MGB_Description	RefSeq_dna	RS_Accession	RS_Description	RefSeq_peptide	RSP_Accession	RSP_Description	UniGene	UG_Accession	UG_Description	Uniprot.SPTREMBL	Trembl_Accession	Trembl_Description	Uniprot.SWISSPROT	SP_Accession	SP_Description
1	AC183319.3_FG001	#N/A	#N/A	#N/A	#N/A	#N/A	#N/A	#N/A	#N/A	#N/A	#N/A	#N/A	#N/A	#N/A	#N/A	#N/A	#N/A	#N/A	#N/A	#N/A	#N/A	#N/A	#N/A	#N/A	#N/A	#N/A	#N/A	#N/A
2	AC183888.4_FG006	#N/A	#N/A	#N/A	#N/A	#N/A	#N/A	#N/A	#N/A	#N/A	#N/A	#N/A	#N/A	#N/A	#N/A	#N/A	#N/A	#N/A	#N/A	#N/A	#N/A	#N/A	#N/A	#N/A	#N/A	#N/A	#N/A	#N/A
3	AC186581.3_FG003	#N/A	#N/A	#N/A	#N/A	#N/A	#N/A	#N/A	#N/A	#N/A	#N/A	#N/A	#N/A	#N/A	#N/A	#N/A	#N/A	#N/A	#N/A	#N/A	#N/A	#N/A	#N/A	#N/A	#N/A	#N/A	#N/A	#N/A
4	AC194022.3_FG013	#N/A	#N/A	#N/A	#N/A	#N/A	#N/A	#N/A	#N/A	#N/A	#N/A	#N/A	#N/A	#N/A	#N/A	#N/A	#N/A	#N/A	#N/A	#N/A	#N/A	#N/A	#N/A	#N/A	#N/A	#N/A	#N/A	#N/A
5	AC206165.3_FG019	#N/A	#N/A	#N/A	#N/A	#N/A	#N/A	#N/A	#N/A	#N/A	#N/A	#N/A	#N/A	#N/A	#N/A	#N/A	#N/A	#N/A	#N/A	#N/A	#N/A	#N/A	#N/A	#N/A	#N/A	#N/A	#N/A	#N/A
6	AC208221.3_FG002	#N/A	#N/A	#N/A	#N/A	#N/A	#N/A	#N/A	#N/A	#N/A	#N/A	#N/A	#N/A	#N/A	#N/A	#N/A	#N/A	#N/A	#N/A	#N/A	#N/A	#N/A	#N/A	#N/A	#N/A	#N/A	#N/A	#N/A
7	AC212351.4_FG001	#N/A	#N/A	#N/A	#N/A	#N/A	#N/A	#N/A	#N/A	#N/A	#N/A	#N/A	#N/A	#N/A	#N/A	#N/A	#N/A	#N/A	#N/A	#N/A	#N/A	#N/A	#N/A	#N/A	#N/A	#N/A	#N/A	#N/A
8	AC216264.3_FG001	#N/A	#N/A	#N/A	#N/A	#N/A	#N/A	#N/A	#N/A	#N/A	#N/A	#N/A	#N/A	#N/A	#N/A	#N/A	#N/A	#N/A	#N/A	#N/A	#N/A	#N/A	#N/A	#N/A	#N/A	#N/A	#N/A	#N/A
9	AC230023.2_FG002	#N/A	#N/A	#N/A	#N/A	#N/A	#N/A	#N/A	#N/A	#N/A	#N/A	#N/A	#N/A	#N/A	#N/A	#N/A	#N/A	#N/A	#N/A	#N/A	#N/A	#N/A	#N/A	#N/A	#N/A	#N/A	#N/A	#N/A
10	AC230023.2_FG003	#N/A	#N/A	#N/A	#N/A	#N/A	#N/A	#N/A	#N/A	#N/A	#N/A	#N/A	#N/A	#N/A	#N/A	#N/A	#N/A	#N/A	#N/A	#N/A	#N/A	#N/A	#N/A	#N/A	#N/A	#N/A	#N/A	#N/A
11	AC230023.2_FG004	#N/A	#N/A	#N/A	#N/A	#N/A	#N/A	#N/A	#N/A	#N/A	#N/A	#N/A	#N/A	#N/A	#N/A	#N/A	#N/A	#N/A	#N/A	#N/A	#N/A	#N/A	#N/A	#N/A	#N/A	#N/A	#N/A	#N/A
12	cT6PP	#N/A	#N/A	#N/A	#N/A	#N/A	#N/A	#N/A	#N/A	#N/A	#N/A	#N/A	#N/A	#N/A	#N/A	#N/A	#N/A	#N/A	#N/A	#N/A	#N/A	#N/A	#N/A	#N/A	#N/A	#N/A	#N/A	#N/A
13	GRMZM2G001457	EntrezGene	541663	blue-light receptor phototropin 1	GO	GO:0007165;GO:0005524;GO:0004674;GO:0006355;GO:0004672;GO:0006468;GO:0004871	signal transduction;ATP binding;protein serine/threonine kinase activity;regulation of transcription, DNA-dependent;protein kinase activity;protein amino acid phosphorylation;signal transducer activity	GenBank	AF033263	product:nonphototropic hypocotyl 1	MaizeGDB_GenBank	#N/A	#N/A	RefSeq_dna	NM_001111416	blue-light receptor phototropin 1 (phot1), mRNA	RefSeq_peptide	NP_001104886	blue-light receptor phototropin 1	UniGene	Zm.156497;Zm.1519	TSA: Zea mays contig55102, mRNA sequence;Blue-light receptor phototropin 1	Uniprot/SPTREMBL	O48547	Nonphototropic hypocotyl 1	Uniprot/SWISSPROT	#N/A	#N/A
14	GRMZM2G001663	EntrezGene	#N/A	#N/A	GO	#N/A	#N/A	GenBank	#N/A	#N/A	MaizeGDB_GenBank	#N/A	#N/A	RefSeq_dna	#N/A	#N/A	RefSeq_peptide	#N/A	#N/A	UniGene	Zm.124433;Zm.136736	TSA: Zea mays contig30422, mRNA sequence;TSA: Zea mays contig27080, mRNA sequence	Uniprot/SPTREMBL	#N/A	#N/A	Uniprot/SWISSPROT	#N/A	#N/A
15	GRMZM2G004352	EntrezGene	100272947	hypothetical protein LOC100272947	GO	#N/A	#N/A	GenBank	#N/A	#N/A	MaizeGDB_GenBank	#N/A	#N/A	RefSeq_dna	NM_001147399	hypothetical protein LOC100272947 (LOC100272947), mRNA	RefSeq_peptide	NP_001140871	hypothetical protein LOC100272947	UniGene	Zm.8671	Hypothetical protein LOC100272947	Uniprot/SPTREMBL	B6TA03;B4FRV8	Putative uncharacterized protein ;Putative uncharacterized protein	Uniprot/SWISSPROT	#N/A	#N/A
16	GRMZM2G006130	EntrezGene	#N/A	#N/A	GO	GO:0046556;GO:0046373	alpha-N-arabinofuranosidase activity;L-arabinose metabolic process	GenBank	#N/A	#N/A	MaizeGDB_GenBank	#N/A	#N/A	RefSeq_dna	#N/A	#N/A	RefSeq_peptide	#N/A	#N/A	UniGene	#N/A	#N/A	Uniprot/SPTREMBL	#N/A	#N/A	Uniprot/SWISSPROT	#N/A	#N/A
17	GRMZM2G006290	EntrezGene	#N/A	#N/A	GO	GO:0016021;GO:0008236	integral to membrane;serine-type peptidase activity	GenBank	#N/A	#N/A	MaizeGDB_GenBank	#N/A	#N/A	RefSeq_dna	#N/A	#N/A	RefSeq_peptide	#N/A	#N/A	UniGene	#N/A	#N/A	Uniprot/SPTREMBL	#N/A	#N/A	Uniprot/SWISSPROT	#N/A	#N/A
18	GRMZM2G010460	EntrezGene	#N/A	#N/A	GO	GO:0043687;GO:0019787;GO:0051246	post-translational protein modification;small conjugating protein ligase activity;regulation of protein metabolic process	GenBank	#N/A	#N/A	MaizeGDB_GenBank	#N/A	#N/A	RefSeq_dna	#N/A	#N/A	RefSeq_peptide	#N/A	#N/A	UniGene	#N/A	#N/A	Uniprot/SPTREMBL	B4FLC1	Putative uncharacterized protein	Uniprot/SWISSPROT	#N/A	#N/A
19	GRMZM2G010673	EntrezGene	#N/A	#N/A	GO	#N/A	#N/A	GenBank	#N/A	#N/A	MaizeGDB_GenBank	#N/A	#N/A	RefSeq_dna	#N/A	#N/A	RefSeq_peptide	#N/A	#N/A	UniGene	Zm.131475;Zm.133461	Hypothetical protein LOC100278293;Hypothetical protein LOC100279146	Uniprot/SPTREMBL	B6U6D2	Putative uncharacterized protein	Uniprot/SWISSPROT	#N/A	#N/A
20	GRMZM2G011006	EntrezGene	100193480	hypothetical protein LOC100193480	GO	#N/A	#N/A	GenBank	#N/A	#N/A	MaizeGDB_GenBank	#N/A	#N/A	RefSeq_dna	NM_001138595	hypothetical protein LOC100193480 (LOC100193480), mRNA	RefSeq_peptide	NP_001132067	hypothetical protein LOC100193480	UniGene	Zm.86750;Zm.125580;Zm.154261	Hypothetical protein LOC100193480;TSA: Zea mays contig42766, mRNA sequence;TSA: Zea mays contig34439, mRNA sequence	Uniprot/SPTREMBL	B6U2V1;B4FF60	Putative uncharacterized protein ;Putative uncharacterized protein	Uniprot/SWISSPROT	#N/A	#N/A
21	GRMZM2G012464	#N/A	#N/A	#N/A	#N/A	#N/A	#N/A	#N/A	#N/A	#N/A	#N/A	#N/A	#N/A	#N/A	#N/A	#N/A	#N/A	#N/A	#N/A	#N/A	#N/A	#N/A	#N/A	#N/A	#N/A	#N/A	#N/A	#N/A
22	GRMZM2G012891	EntrezGene	#N/A	#N/A	GO	#N/A	#N/A	GenBank	#N/A	#N/A	MaizeGDB_GenBank	#N/A	#N/A	RefSeq_dna	#N/A	#N/A	RefSeq_peptide	#N/A	#N/A	UniGene	Zm.141749	Hypothetical protein LOC100272701	Uniprot/SPTREMBL	#N/A	#N/A	Uniprot/SWISSPROT	#N/A	#N/A
23	GRMZM2G013671	EntrezGene	#N/A	#N/A	GO	GO:0019953;GO:0005576	sexual reproduction;extracellular region	GenBank	#N/A	#N/A	MaizeGDB_GenBank	#N/A	#N/A	RefSeq_dna	#N/A	#N/A	RefSeq_peptide	#N/A	#N/A	UniGene	Zm.84805	Beta-expansin 5	Uniprot/SPTREMBL	Q94KS9	Beta-expansin 5 Fragment	Uniprot/SWISSPROT	#N/A	#N/A
24	GRMZM2G015024	EntrezGene	845218	ribosomal protein L22	GO	GO:0005840;GO:0006412;GO:0005622;GO:0003735	ribosome;translation;intracellular;structural constituent of ribosome	GenBank	#N/A	#N/A	MaizeGDB_GenBank	#N/A	#N/A	RefSeq_dna	#N/A	#N/A	RefSeq_peptide	NP_043063	ribosomal protein L22	UniGene	Zm.115900	Transcribed locus	Uniprot/SPTREMBL	#N/A	#N/A	Uniprot/SWISSPROT	P06589	50S ribosomal protein L22, chloroplastic
25	GRMZM2G015542	EntrezGene	100280087	hypothetical protein LOC100280087	GO	GO:0009055;GO:0020037;GO:0005506;GO:0004497;GO:0055114	electron carrier activity;heme binding;iron ion binding;monooxygenase activity;oxidation reduction	GenBank	#N/A	#N/A	MaizeGDB_GenBank	#N/A	#N/A	RefSeq_dna	NM_001153025	hypothetical protein LOC100280087 (LOC100280087), mRNA	RefSeq_peptide	NP_001146497	hypothetical protein LOC100280087	UniGene	Zm.125146	Hypothetical protein LOC100280087	Uniprot/SPTREMBL	B8A1V0	Putative uncharacterized protein	Uniprot/SWISSPROT	#N/A	#N/A
26	GRMZM2G018027	EntrezGene	#N/A	#N/A	GO	#N/A	#N/A	GenBank	#N/A	#N/A	MaizeGDB_GenBank	#N/A	#N/A	RefSeq_dna	#N/A	#N/A	RefSeq_peptide	#N/A	#N/A	UniGene	Zm.143946;Zm.152289;Zm.28542	TSA: Zea mays contig58960, mRNA sequence;TSA: Zea mays contig03413, mRNA sequence;TSA: Zea mays contig42720, mRNA sequence	Uniprot/SPTREMBL	#N/A	#N/A	Uniprot/SWISSPROT	#N/A	#N/A
27	GRMZM2G022710	EntrezGene	#N/A	#N/A	GO	#N/A	#N/A	GenBank	#N/A	#N/A	MaizeGDB_GenBank	#N/A	#N/A	RefSeq_dna	#N/A	#N/A	RefSeq_peptide	#N/A	#N/A	UniGene	Zm.130634	Clone 297001 mRNA sequence	Uniprot/SPTREMBL	#N/A	#N/A	Uniprot/SWISSPROT	#N/A	#N/A
28	GRMZM2G022979	#N/A	#N/A	#N/A	#N/A	#N/A	#N/A	#N/A	#N/A	#N/A	#N/A	#N/A	#N/A	#N/A	#N/A	#N/A	#N/A	#N/A	#N/A	#N/A	#N/A	#N/A	#N/A	#N/A	#N/A	#N/A	#N/A	#N/A
29	GRMZM2G023982	#N/A	#N/A	#N/A	#N/A	#N/A	#N/A	#N/A	#N/A	#N/A	#N/A	#N/A	#N/A	#N/A	#N/A	#N/A	#N/A	#N/A	#N/A	#N/A	#N/A	#N/A	#N/A	#N/A	#N/A	#N/A	#N/A	#N/A
30	GRMZM2G025459	EntrezGene	100285804	SNF1-related protein kinase regulatory subunit beta-1	GO	#N/A	#N/A	GenBank	#N/A	#N/A	MaizeGDB_GenBank	#N/A	#N/A	RefSeq_dna	NM_001158694	SNF1-related protein kinase regulatory subunit beta-1 (LOC100285804), mRNA	RefSeq_peptide	NP_001152166	SNF1-related protein kinase regulatory subunit beta-1	UniGene	Zm.18116	SNF1-related protein kinase regulatory subunit beta-1	Uniprot/SPTREMBL	B6U9Y4;B6TN07;B8A088	SNF1-related protein kinase regulatory subunit beta-1 ;SNF1-related protein kinase regulatory subunit beta-1 ;Putative uncharacterized protein	Uniprot/SWISSPROT	#N/A	#N/A
31	GRMZM2G028366	EntrezGene	#N/A	#N/A	GO	GO:0005524;GO:0008270;GO:0004386;GO:0008026;GO:0003676	ATP binding;zinc ion binding;helicase activity;ATP-dependent helicase activity;nucleic acid binding	GenBank	#N/A	#N/A	MaizeGDB_GenBank	#N/A	#N/A	RefSeq_dna	#N/A	#N/A	RefSeq_peptide	#N/A	#N/A	UniGene	Zm.98018;Zm.85097;Zm.78900	Transcribed locus, moderately similar to XP_002451788.1 hypothetical protein SORBIDRAFT_04g007820 [Sorghum bicolor];Clone EL01N0554D04.c mRNA sequence;Transcribed locus, moderately similar to XP_002451786.1 hypothetical protein SORBIDRAFT_04g007810 [Sorghum bicolor]	Uniprot/SPTREMBL	#N/A	#N/A	Uniprot/SWISSPROT	#N/A	#N/A
32	GRMZM2G029223	EntrezGene	#N/A	#N/A	GO	GO:0007018;GO:0005524;GO:0003777	microtubule-based movement;ATP binding;microtubule motor activity	GenBank	#N/A	#N/A	MaizeGDB_GenBank	#N/A	#N/A	RefSeq_dna	#N/A	#N/A	RefSeq_peptide	#N/A	#N/A	UniGene	#N/A	#N/A	Uniprot/SPTREMBL	#N/A	#N/A	Uniprot/SWISSPROT	#N/A	#N/A
33	GRMZM2G031143	EntrezGene	100277922;100277271	hypothetical protein LOC100277922;hypothetical protein LOC100277271	GO	#N/A	#N/A	GenBank	#N/A	#N/A	MaizeGDB_GenBank	#N/A	#N/A	RefSeq_dna	NM_001151365	hypothetical protein LOC100277922 (LOC100277922), mRNA	RefSeq_peptide	NP_001144360;NP_001144837	hypothetical protein LOC100277271 ;hypothetical protein LOC100277922	UniGene	#N/A	#N/A	Uniprot/SPTREMBL	C0HGA1;B6U1T2;B6TS00	Putative uncharacterized protein ;Putative uncharacterized protein ;Putative uncharacterized protein	Uniprot/SWISSPROT	#N/A	#N/A
34	GRMZM2G031904	EntrezGene	#N/A	#N/A	GO	#N/A	#N/A	GenBank	#N/A	#N/A	MaizeGDB_GenBank	#N/A	#N/A	RefSeq_dna	#N/A	#N/A	RefSeq_peptide	#N/A	#N/A	UniGene	#N/A	#N/A	Uniprot/SPTREMBL	B6U092;B6T3W2	Putative uncharacterized protein ;Putative uncharacterized protein	Uniprot/SWISSPROT	#N/A	#N/A
35	GRMZM2G033179	EntrezGene	#N/A	#N/A	GO	#N/A	#N/A	GenBank	#N/A	#N/A	MaizeGDB_GenBank	#N/A	#N/A	RefSeq_dna	NM_001149523	hypothetical protein LOC100275456 (LOC100275456), mRNA	RefSeq_peptide	#N/A	#N/A	UniGene	Zm.145769;Zm.144314;Zm.149679;Zm.8725;Zm.141375	TSA: Zea mays contig44763, mRNA sequence;TSA: Zea mays contig56065, mRNA sequence;TSA: Zea mays contig15983, mRNA sequence;Hypothetical protein LOC100275456;TSA: Zea mays contig64449, mRNA sequence	Uniprot/SPTREMBL	#N/A	#N/A	Uniprot/SWISSPROT	#N/A	#N/A
36	GRMZM2G033236	EntrezGene	#N/A	#N/A	GO	#N/A	#N/A	GenBank	#N/A	#N/A	MaizeGDB_GenBank	#N/A	#N/A	RefSeq_dna	#N/A	#N/A	RefSeq_peptide	#N/A	#N/A	UniGene	Zm.138486;Zm.144790;Zm.143088	TSA: Zea mays contig28257, mRNA sequence;TSA: Zea mays contig52378, mRNA sequence;TSA: Zea mays contig65189, mRNA sequence	Uniprot/SPTREMBL	C4J8V4	Putative uncharacterized protein	Uniprot/SWISSPROT	#N/A	#N/A
37	GRMZM2G034152	EntrezGene	#N/A	#N/A	GO	GO:0006813;GO:0008324	potassium ion transport;cation transmembrane transporter activity	GenBank	#N/A	#N/A	MaizeGDB_GenBank	#N/A	#N/A	RefSeq_dna	#N/A	#N/A	RefSeq_peptide	#N/A	#N/A	UniGene	Zm.136604	Clone 1538519 mRNA sequence	Uniprot/SPTREMBL	#N/A	#N/A	Uniprot/SWISSPROT	#N/A	#N/A
38	GRMZM2G038116	EntrezGene	100217121	hypothetical protein LOC100217121	GO	#N/A	#N/A	GenBank	#N/A	#N/A	MaizeGDB_GenBank	#N/A	#N/A	RefSeq_dna	NM_001143489	hypothetical protein LOC100217121 (LOC100217121), mRNA	RefSeq_peptide	NP_001136961	hypothetical protein LOC100217121	UniGene	Zm.148355;Zm.140143	TSA: Zea mays contig22063, mRNA sequence;Hypothetical protein LOC100217121	Uniprot/SPTREMBL	B4FLI0	Putative uncharacterized protein	Uniprot/SWISSPROT	#N/A	#N/A
39	GRMZM2G043338	EntrezGene	#N/A	#N/A	GO	GO:0005634;GO:0003677;GO:0006355;GO:0004879	nucleus;DNA binding;regulation of transcription, DNA-dependent;ligand-dependent nuclear receptor activity	GenBank	#N/A	#N/A	MaizeGDB_GenBank	#N/A	#N/A	RefSeq_dna	#N/A	#N/A	RefSeq_peptide	#N/A	#N/A	UniGene	#N/A	#N/A	Uniprot/SPTREMBL	#N/A	#N/A	Uniprot/SWISSPROT	#N/A	#N/A
40	GRMZM2G044677	EntrezGene	#N/A	#N/A	GO	#N/A	#N/A	GenBank	#N/A	#N/A	MaizeGDB_GenBank	#N/A	#N/A	RefSeq_dna	#N/A	#N/A	RefSeq_peptide	#N/A	#N/A	UniGene	Zm.97553	Hypothetical protein LOC100275285	Uniprot/SPTREMBL	#N/A	#N/A	Uniprot/SWISSPROT	#N/A	#N/A
41	GRMZM2G046679	EntrezGene	#N/A	#N/A	GO	GO:0005840;GO:0000287;GO:0004634;GO:0006096;GO:0005622;GO:0000015;GO:0006412;GO:0003735	ribosome;magnesium ion binding;phosphopyruvate hydratase activity;glycolysis;intracellular;phosphopyruvate hydratase complex;translation;structural constituent of ribosome	GenBank	#N/A	#N/A	MaizeGDB_GenBank	#N/A	#N/A	RefSeq_dna	#N/A	#N/A	RefSeq_peptide	#N/A	#N/A	UniGene	#N/A	#N/A	Uniprot/SPTREMBL	#N/A	#N/A	Uniprot/SWISSPROT	#N/A	#N/A
42	GRMZM2G047763	EntrezGene	#N/A	#N/A	GO	#N/A	#N/A	GenBank	#N/A	#N/A	MaizeGDB_GenBank	#N/A	#N/A	RefSeq_dna	#N/A	#N/A	RefSeq_peptide	#N/A	#N/A	UniGene	Zm.138617	TSA: Zea mays contig43736, mRNA sequence	Uniprot/SPTREMBL	#N/A	#N/A	Uniprot/SWISSPROT	#N/A	#N/A
43	GRMZM2G048085	EntrezGene	#N/A	#N/A	GO	#N/A	#N/A	GenBank	#N/A	#N/A	MaizeGDB_GenBank	#N/A	#N/A	RefSeq_dna	NM_001153308	hypothetical protein LOC100280383 (LOC100280383), mRNA	RefSeq_peptide	#N/A	#N/A	UniGene	Zm.8116	Hypothetical protein LOC100280383	Uniprot/SPTREMBL	#N/A	#N/A	Uniprot/SWISSPROT	#N/A	#N/A
44	GRMZM2G048120	#N/A	#N/A	#N/A	#N/A	#N/A	#N/A	#N/A	#N/A	#N/A	#N/A	#N/A	#N/A	#N/A	#N/A	#N/A	#N/A	#N/A	#N/A	#N/A	#N/A	#N/A	#N/A	#N/A	#N/A	#N/A	#N/A	#N/A
45	GRMZM2G050481	EntrezGene	#N/A	#N/A	GO	GO:0008152	metabolic process	GenBank	#N/A	#N/A	MaizeGDB_GenBank	#N/A	#N/A	RefSeq_dna	#N/A	#N/A	RefSeq_peptide	#N/A	#N/A	UniGene	#N/A	#N/A	Uniprot/SPTREMBL	#N/A	#N/A	Uniprot/SWISSPROT	#N/A	#N/A
46	GRMZM2G051882	#N/A	#N/A	#N/A	#N/A	#N/A	#N/A	#N/A	#N/A	#N/A	#N/A	#N/A	#N/A	#N/A	#N/A	#N/A	#N/A	#N/A	#N/A	#N/A	#N/A	#N/A	#N/A	#N/A	#N/A	#N/A	#N/A	#N/A
47	GRMZM2G051952	EntrezGene	#N/A	#N/A	GO	GO:0005634;GO:0003677;GO:0006355;GO:0004879	nucleus;DNA binding;regulation of transcription, DNA-dependent;ligand-dependent nuclear receptor activity	GenBank	#N/A	#N/A	MaizeGDB_GenBank	#N/A	#N/A	RefSeq_dna	#N/A	#N/A	RefSeq_peptide	#N/A	#N/A	UniGene	#N/A	#N/A	Uniprot/SPTREMBL	B4FCK8	Putative uncharacterized protein	Uniprot/SWISSPROT	#N/A	#N/A
48	GRMZM2G052076	#N/A	#N/A	#N/A	#N/A	#N/A	#N/A	#N/A	#N/A	#N/A	#N/A	#N/A	#N/A	#N/A	#N/A	#N/A	#N/A	#N/A	#N/A	#N/A	#N/A	#N/A	#N/A	#N/A	#N/A	#N/A	#N/A	#N/A
49	GRMZM2G053554	EntrezGene	#N/A	#N/A	GO	GO:0004553;GO:0005975	hydrolase activity, hydrolyzing O-glycosyl compounds;carbohydrate metabolic process	GenBank	#N/A	#N/A	MaizeGDB_GenBank	#N/A	#N/A	RefSeq_dna	#N/A	#N/A	RefSeq_peptide	#N/A	#N/A	UniGene	#N/A	#N/A	Uniprot/SPTREMBL	#N/A	#N/A	Uniprot/SWISSPROT	#N/A	#N/A
50	GRMZM2G053669	EntrezGene	100192350	asparagine synthetase 3	GO	GO:0008152;GO:0006529;GO:0004066	metabolic process;asparagine biosynthetic process;asparagine synthase (glutamine-hydrolyzing) activity	GenBank	#N/A	#N/A	MaizeGDB_GenBank	FM211453;FM212635	product:asparagine synthetase;product:asparagine synthetase	RefSeq_dna	NM_001137542	asparagine synthetase 3 (AsnS3), mRNA	RefSeq_peptide	NP_001131014	asparagine synthetase 3	UniGene	Zm.103208;Zm.82450	Asparagine synthetase 3;Zea asparagine synthetase homolog1	Uniprot/SPTREMBL	B6ETR5;B5U8J8	Asparagine synthetase (EC 6.3.5.4);Asparagine synthetase (EC 6.3.5.4)	Uniprot/SWISSPROT	#N/A	#N/A
51	GRMZM2G059252	EntrezGene	100278550	hypothetical protein LOC100278550	GO	#N/A	#N/A	GenBank	#N/A	#N/A	MaizeGDB_GenBank	#N/A	#N/A	RefSeq_dna	NM_001151790	hypothetical protein LOC100278550 (LOC100278550), mRNA	RefSeq_peptide	NP_001145262	hypothetical protein LOC100278550	UniGene	Zm.3101	Hypothetical protein LOC100278550	Uniprot/SPTREMBL	B6UAJ1	Putative uncharacterized protein	Uniprot/SWISSPROT	#N/A	#N/A
52	GRMZM2G061439	EntrezGene	#N/A	#N/A	GO	#N/A	#N/A	GenBank	#N/A	#N/A	MaizeGDB_GenBank	#N/A	#N/A	RefSeq_dna	#N/A	#N/A	RefSeq_peptide	#N/A	#N/A	UniGene	Zm.2549	Transcribed locus	Uniprot/SPTREMBL	#N/A	#N/A	Uniprot/SWISSPROT	#N/A	#N/A
53	GRMZM2G064715	#N/A	#N/A	#N/A	#N/A	#N/A	#N/A	#N/A	#N/A	#N/A	#N/A	#N/A	#N/A	#N/A	#N/A	#N/A	#N/A	#N/A	#N/A	#N/A	#N/A	#N/A	#N/A	#N/A	#N/A	#N/A	#N/A	#N/A
54	GRMZM2G065596	EntrezGene	4055936	hypothetical protein	GO	#N/A	#N/A	GenBank	#N/A	#N/A	MaizeGDB_GenBank	#N/A	#N/A	RefSeq_dna	#N/A	#N/A	RefSeq_peptide	YP_588302	hypothetical protein ZeamMp040	UniGene	Zm.116124;Zm.24110;Zm.104640;Zm.138509	Transcribed locus;Transcribed locus, strongly similar to XP_002439576.1 hypothetical protein SORBIDRAFT_09g014013 [Sorghum bicolor];Transcribed locus;Transcribed locus, moderately similar to NP_671807.1 NADH-ubiquinone oxidoreductase, putative [Arabidopsis thaliana]	Uniprot/SPTREMBL	Q6R9K6	Putative uncharacterized protein orf114-a	Uniprot/SWISSPROT	#N/A	#N/A
55	GRMZM2G066791	EntrezGene	#N/A	#N/A	GO	GO:0016020;GO:0006810;GO:0005215	membrane;transport;transporter activity	GenBank	#N/A	#N/A	MaizeGDB_GenBank	#N/A	#N/A	RefSeq_dna	#N/A	#N/A	RefSeq_peptide	#N/A	#N/A	UniGene	Zm.97877	Transcribed locus, weakly similar to NP_001061650.1 Os08g0367300 [Oryza sativa (japonica cultivar-group)]	Uniprot/SPTREMBL	#N/A	#N/A	Uniprot/SWISSPROT	#N/A	#N/A
56	GRMZM2G066865	EntrezGene	#N/A	#N/A	GO	GO:0016020;GO:0006810;GO:0005215	membrane;transport;transporter activity	GenBank	#N/A	#N/A	MaizeGDB_GenBank	#N/A	#N/A	RefSeq_dna	#N/A	#N/A	RefSeq_peptide	#N/A	#N/A	UniGene	Zm.97877	Transcribed locus, weakly similar to NP_001061650.1 Os08g0367300 [Oryza sativa (japonica cultivar-group)]	Uniprot/SPTREMBL	#N/A	#N/A	Uniprot/SWISSPROT	#N/A	#N/A
57	GRMZM2G068707	EntrezGene	100273425	hypothetical protein LOC100273425	GO	#N/A	#N/A	GenBank	#N/A	#N/A	MaizeGDB_GenBank	#N/A	#N/A	RefSeq_dna	NM_001147862	hypothetical protein LOC100273425 (LOC100273425), mRNA	RefSeq_peptide	NP_001141334	hypothetical protein LOC100273425	UniGene	Zm.141769	Clone 278527 mRNA sequence	Uniprot/SPTREMBL	B4FVG3	Putative uncharacterized protein	Uniprot/SWISSPROT	#N/A	#N/A
58	GRMZM2G069722	EntrezGene	#N/A	#N/A	GO	GO:0009055;GO:0020037;GO:0005506;GO:0004497;GO:0055114	electron carrier activity;heme binding;iron ion binding;monooxygenase activity;oxidation reduction	GenBank	#N/A	#N/A	MaizeGDB_GenBank	#N/A	#N/A	RefSeq_dna	#N/A	#N/A	RefSeq_peptide	#N/A	#N/A	UniGene	Zm.127408;Zm.143250	Transcribed locus, strongly similar to XP_002466416.1 hypothetical protein SORBIDRAFT_01g007420 [Sorghum bicolor];TSA: Zea mays contig64045, mRNA sequence	Uniprot/SPTREMBL	#N/A	#N/A	Uniprot/SWISSPROT	#N/A	#N/A
59	GRMZM2G071226	EntrezGene	#N/A	#N/A	GO	GO:0016020;GO:0006810;GO:0005215	membrane;transport;transporter activity	GenBank	#N/A	#N/A	MaizeGDB_GenBank	#N/A	#N/A	RefSeq_dna	#N/A	#N/A	RefSeq_peptide	#N/A	#N/A	UniGene	Zm.97877	Transcribed locus, weakly similar to NP_001061650.1 Os08g0367300 [Oryza sativa (japonica cultivar-group)]	Uniprot/SPTREMBL	#N/A	#N/A	Uniprot/SWISSPROT	#N/A	#N/A
60	GRMZM2G073427	EntrezGene	#N/A	#N/A	GO	#N/A	#N/A	GenBank	#N/A	#N/A	MaizeGDB_GenBank	#N/A	#N/A	RefSeq_dna	#N/A	#N/A	RefSeq_peptide	#N/A	#N/A	UniGene	Zm.128402	Hypothetical protein LOC100275861	Uniprot/SPTREMBL	B6T069	Putative uncharacterized protein	Uniprot/SWISSPROT	#N/A	#N/A
61	GRMZM2G074017	EntrezGene	100282243;100284515;100280782	ATPase inhibitor;ATPase inhibitor;ATPase inhibitor	GO	#N/A	#N/A	GenBank	#N/A	#N/A	MaizeGDB_GenBank	#N/A	#N/A	RefSeq_dna	NM_001157410;NM_001153704;NM_001155155	ATPase inhibitor (LOC100284515), mRNA;ATPase inhibitor (LOC100280782), mRNA;ATPase inhibitor (LOC100282243), mRNA	RefSeq_peptide	NP_001150882;NP_001148627;NP_001147176	ATPase inhibitor ;ATPase inhibitor ;ATPase inhibitor	UniGene	Zm.97761;Zm.143888;Zm.144027;Zm.92652;Zm.141318	Transcribed locus;TSA: Zea mays contig59401, mRNA sequence;TSA: Zea mays contig58305, mRNA sequence;ATPase inhibitor;Clone 8224 mRNA sequence	Uniprot/SPTREMBL	B6T5A3;B6TWT8;B6TUI2;B6SLW2	ATPase inhibitor ;ATPase inhibitor ;ATPase inhibitor ;ATPase inhibitor	Uniprot/SWISSPROT	#N/A	#N/A
62	GRMZM2G074946	EntrezGene	100282975	LOC100282975	GO	GO:0006098;GO:0017057;GO:0005975	pentose-phosphate shunt;6-phosphogluconolactonase activity;carbohydrate metabolic process	GenBank	#N/A	#N/A	MaizeGDB_GenBank	#N/A	#N/A	RefSeq_dna	#N/A	#N/A	RefSeq_peptide	NP_001149351	LOC100282975	UniGene	#N/A	#N/A	Uniprot/SPTREMBL	B4FKI4	6-phosphogluconolactonasePutative uncharacterized protein ;	Uniprot/SWISSPROT	#N/A	#N/A
63	GRMZM2G076398	EntrezGene	#N/A	#N/A	GO	GO:0004553;GO:0005975	hydrolase activity, hydrolyzing O-glycosyl compounds;carbohydrate metabolic process	GenBank	#N/A	#N/A	MaizeGDB_GenBank	#N/A	#N/A	RefSeq_dna	#N/A	#N/A	RefSeq_peptide	#N/A	#N/A	UniGene	#N/A	#N/A	Uniprot/SPTREMBL	#N/A	#N/A	Uniprot/SWISSPROT	#N/A	#N/A
64	GRMZM2G076844	EntrezGene	#N/A	#N/A	GO	#N/A	#N/A	GenBank	#N/A	#N/A	MaizeGDB_GenBank	#N/A	#N/A	RefSeq_dna	#N/A	#N/A	RefSeq_peptide	#N/A	#N/A	UniGene	Zm.81488	Full-length cDNA clone ZM_BFc0129P19	Uniprot/SPTREMBL	#N/A	#N/A	Uniprot/SWISSPROT	#N/A	#N/A
65	GRMZM2G079440	EntrezGene	542373	dehydrin1	GO	GO:0009415;GO:0006950	response to water;response to stress	GenBank	DQ851590	product:lea2	MaizeGDB_GenBank	#N/A	#N/A	RefSeq_dna	NM_001111949	dehydrin1 (dhn1), mRNA	RefSeq_peptide	NP_001105419	dehydrin DHN1	UniGene	#N/A	#N/A	Uniprot/SPTREMBL	A3KLI0;A3KLI1;A7RDP0	RAB17 protein ;Putative uncharacterized proteinRAB17 protein ;;Lea2	Uniprot/SWISSPROT	P12950	Dehydrin DHN1 (M3)(RAB-17 protein)
66	GRMZM2G083128	#N/A	#N/A	#N/A	#N/A	#N/A	#N/A	#N/A	#N/A	#N/A	#N/A	#N/A	#N/A	#N/A	#N/A	#N/A	#N/A	#N/A	#N/A	#N/A	#N/A	#N/A	#N/A	#N/A	#N/A	#N/A	#N/A	#N/A
67	GRMZM2G083408	EntrezGene	#N/A	#N/A	GO	#N/A	#N/A	GenBank	#N/A	#N/A	MaizeGDB_GenBank	#N/A	#N/A	RefSeq_dna	#N/A	#N/A	RefSeq_peptide	#N/A	#N/A	UniGene	Zm.49995	Clone 990573 mRNA sequence	Uniprot/SPTREMBL	#N/A	#N/A	Uniprot/SWISSPROT	#N/A	#N/A
68	GRMZM2G085641	EntrezGene	100274886	hypothetical protein LOC100274886	GO	#N/A	#N/A	GenBank	#N/A	#N/A	MaizeGDB_GenBank	#N/A	#N/A	RefSeq_dna	NM_001149145	hypothetical protein LOC100274886 (LOC100274886), mRNA	RefSeq_peptide	NP_001142617	hypothetical protein LOC100274886	UniGene	Zm.79577	Hypothetical protein LOC100274886	Uniprot/SPTREMBL	C0PMQ8;B6SKX3	Putative uncharacterized protein ;Putative uncharacterized protein	Uniprot/SWISSPROT	#N/A	#N/A
69	GRMZM2G091743	#N/A	#N/A	#N/A	#N/A	#N/A	#N/A	#N/A	#N/A	#N/A	#N/A	#N/A	#N/A	#N/A	#N/A	#N/A	#N/A	#N/A	#N/A	#N/A	#N/A	#N/A	#N/A	#N/A	#N/A	#N/A	#N/A	#N/A
70	GRMZM2G092804	EntrezGene	100281170	loricrin	GO	#N/A	#N/A	GenBank	#N/A	#N/A	MaizeGDB_GenBank	#N/A	#N/A	RefSeq_dna	#N/A	#N/A	RefSeq_peptide	NP_001147561	loricrin	UniGene	Zm.143785	TSA: Zea mays contig60084, mRNA sequence	Uniprot/SPTREMBL	B6SSU3	Loricrin	Uniprot/SWISSPROT	#N/A	#N/A
71	GRMZM2G092823	EntrezGene	100286852	cytochrome P450 CYP78A53	GO	GO:0009055;GO:0020037;GO:0005506;GO:0004497;GO:0055114	electron carrier activity;heme binding;iron ion binding;monooxygenase activity;oxidation reduction	GenBank	#N/A	#N/A	MaizeGDB_GenBank	#N/A	#N/A	RefSeq_dna	NM_001159623	cytochrome P450 CYP78A53 (CYP78A53), mRNA	RefSeq_peptide	NP_001153095	cytochrome P450 CYP78A53	UniGene	Zm.155811;Zm.103426	TSA: Zea mays contig59577, mRNA sequence;Cytochrome P450 CYP78A53	Uniprot/SPTREMBL	B6SY44;B6ST44	Cytochrome P450 CYP78A53 ;Cytochrome P450 CYP78A52	Uniprot/SWISSPROT	#N/A	#N/A
72	GRMZM2G096868	#N/A	#N/A	#N/A	#N/A	#N/A	#N/A	#N/A	#N/A	#N/A	#N/A	#N/A	#N/A	#N/A	#N/A	#N/A	#N/A	#N/A	#N/A	#N/A	#N/A	#N/A	#N/A	#N/A	#N/A	#N/A	#N/A	#N/A
73	GRMZM2G096876	EntrezGene	#N/A	#N/A	GO	#N/A	#N/A	GenBank	#N/A	#N/A	MaizeGDB_GenBank	#N/A	#N/A	RefSeq_dna	#N/A	#N/A	RefSeq_peptide	#N/A	#N/A	UniGene	Zm.89653	Transcribed locus	Uniprot/SPTREMBL	#N/A	#N/A	Uniprot/SWISSPROT	#N/A	#N/A
74	GRMZM2G098739	#N/A	#N/A	#N/A	#N/A	#N/A	#N/A	#N/A	#N/A	#N/A	#N/A	#N/A	#N/A	#N/A	#N/A	#N/A	#N/A	#N/A	#N/A	#N/A	#N/A	#N/A	#N/A	#N/A	#N/A	#N/A	#N/A	#N/A
75	GRMZM2G103137	EntrezGene	#N/A	#N/A	GO	#N/A	#N/A	GenBank	#N/A	#N/A	MaizeGDB_GenBank	#N/A	#N/A	RefSeq_dna	#N/A	#N/A	RefSeq_peptide	#N/A	#N/A	UniGene	Zm.17520;Zm.100238	Hypothetical protein LOC100381992;Transcribed locus, strongly similar to NP_001168232.1 hypothetical protein LOC100381992 [Zea mays]	Uniprot/SPTREMBL	#N/A	#N/A	Uniprot/SWISSPROT	#N/A	#N/A
76	GRMZM2G104204	EntrezGene	#N/A	#N/A	GO	GO:0005634;GO:0006355;GO:0043565;GO:0003700	nucleus;regulation of transcription, DNA-dependent;sequence-specific DNA binding;transcription factor activity	GenBank	#N/A	#N/A	MaizeGDB_GenBank	#N/A	#N/A	RefSeq_dna	#N/A	#N/A	RefSeq_peptide	#N/A	#N/A	UniGene	#N/A	#N/A	Uniprot/SPTREMBL	#N/A	#N/A	Uniprot/SWISSPROT	#N/A	#N/A
77	GRMZM2G106819	EntrezGene	#N/A	#N/A	GO	GO:0007186;GO:0016021	G-protein coupled receptor protein signaling pathway;integral to membrane	GenBank	#N/A	#N/A	MaizeGDB_GenBank	#N/A	#N/A	RefSeq_dna	#N/A	#N/A	RefSeq_peptide	#N/A	#N/A	UniGene	Zm.9521	TSA: Zea mays contig07005, mRNA sequence	Uniprot/SPTREMBL	#N/A	#N/A	Uniprot/SWISSPROT	#N/A	#N/A
78	GRMZM2G108251	EntrezGene	4055946;1466390;1466366	hypothetical protein;hypothetical protein;hypothetical protein	GO	#N/A	#N/A	GenBank	#N/A	#N/A	MaizeGDB_GenBank	#N/A	#N/A	RefSeq_dna	#N/A	#N/A	RefSeq_peptide	NP_043111;NP_043067;YP_588383	hypothetical protein ZemaCp110 ;hypothetical protein ZemaCp066 ;hypothetical protein ZeamMp131	UniGene	Zm.99483;Zm.93610;Zm.110946;Zm.92941	TSA: Zea mays contig47430, mRNA sequence;Transcribed locus;Transcribed locus;TSA: Zea mays contig64006, mRNA sequence	Uniprot/SPTREMBL	Q6R9C5	Putative uncharacterized protein orf137-a-ct	Uniprot/SWISSPROT	Q37082	Uncharacterized protein ycf72 (ORF137)
79	GRMZM2G110294	EntrezGene	100275314	hypothetical protein LOC100275314	GO	#N/A	#N/A	GenBank	#N/A	#N/A	MaizeGDB_GenBank	#N/A	#N/A	RefSeq_dna	NM_001149421	hypothetical protein LOC100275314 (LOC100275314), mRNA	RefSeq_peptide	NP_001142893	hypothetical protein LOC100275314	UniGene	#N/A	#N/A	Uniprot/SPTREMBL	B6SR88	Putative uncharacterized protein	Uniprot/SWISSPROT	#N/A	#N/A
80	GRMZM2G110553	#N/A	#N/A	#N/A	#N/A	#N/A	#N/A	#N/A	#N/A	#N/A	#N/A	#N/A	#N/A	#N/A	#N/A	#N/A	#N/A	#N/A	#N/A	#N/A	#N/A	#N/A	#N/A	#N/A	#N/A	#N/A	#N/A	#N/A
81	GRMZM2G114486	#N/A	#N/A	#N/A	#N/A	#N/A	#N/A	#N/A	#N/A	#N/A	#N/A	#N/A	#N/A	#N/A	#N/A	#N/A	#N/A	#N/A	#N/A	#N/A	#N/A	#N/A	#N/A	#N/A	#N/A	#N/A	#N/A	#N/A
82	GRMZM2G115395	EntrezGene	100193729	hypothetical protein LOC100193729	GO	#N/A	#N/A	GenBank	#N/A	#N/A	MaizeGDB_GenBank	#N/A	#N/A	RefSeq_dna	#N/A	#N/A	RefSeq_peptide	NP_001132289	hypothetical protein LOC100193729	UniGene	#N/A	#N/A	Uniprot/SPTREMBL	B6U6A3;B4FG32	F-box domain containing protein ;Putative uncharacterized protein	Uniprot/SWISSPROT	#N/A	#N/A
83	GRMZM2G117430	EntrezGene	#N/A	#N/A	GO	#N/A	#N/A	GenBank	#N/A	#N/A	MaizeGDB_GenBank	#N/A	#N/A	RefSeq_dna	#N/A	#N/A	RefSeq_peptide	#N/A	#N/A	UniGene	Zm.132157	Hypothetical protein LOC100274812	Uniprot/SPTREMBL	B6SJJ0	Putative uncharacterized protein	Uniprot/SWISSPROT	#N/A	#N/A
84	GRMZM2G117436	EntrezGene	#N/A	#N/A	GO	#N/A	#N/A	GenBank	#N/A	#N/A	MaizeGDB_GenBank	#N/A	#N/A	RefSeq_dna	#N/A	#N/A	RefSeq_peptide	#N/A	#N/A	UniGene	#N/A	#N/A	Uniprot/SPTREMBL	B6SJJ0	Putative uncharacterized protein	Uniprot/SWISSPROT	#N/A	#N/A
85	GRMZM2G118534	EntrezGene	#N/A	#N/A	GO	#N/A	#N/A	GenBank	#N/A	#N/A	MaizeGDB_GenBank	#N/A	#N/A	RefSeq_dna	#N/A	#N/A	RefSeq_peptide	#N/A	#N/A	UniGene	Zm.85563	Clone 224568 mRNA sequence	Uniprot/SPTREMBL	#N/A	#N/A	Uniprot/SWISSPROT	#N/A	#N/A
86	GRMZM2G119465	#N/A	#N/A	#N/A	#N/A	#N/A	#N/A	#N/A	#N/A	#N/A	#N/A	#N/A	#N/A	#N/A	#N/A	#N/A	#N/A	#N/A	#N/A	#N/A	#N/A	#N/A	#N/A	#N/A	#N/A	#N/A	#N/A	#N/A
87	GRMZM2G119511	#N/A	#N/A	#N/A	#N/A	#N/A	#N/A	#N/A	#N/A	#N/A	#N/A	#N/A	#N/A	#N/A	#N/A	#N/A	#N/A	#N/A	#N/A	#N/A	#N/A	#N/A	#N/A	#N/A	#N/A	#N/A	#N/A	#N/A
88	GRMZM2G122498	EntrezGene	#N/A	#N/A	GO	GO:0009055;GO:0020037;GO:0005506;GO:0004497;GO:0055114	electron carrier activity;heme binding;iron ion binding;monooxygenase activity;oxidation reduction	GenBank	#N/A	#N/A	MaizeGDB_GenBank	#N/A	#N/A	RefSeq_dna	#N/A	#N/A	RefSeq_peptide	#N/A	#N/A	UniGene	#N/A	#N/A	Uniprot/SPTREMBL	#N/A	#N/A	Uniprot/SWISSPROT	#N/A	#N/A
89	GRMZM2G122563	EntrezGene	#N/A	#N/A	GO	GO:0000287;GO:0015977;GO:0016984	magnesium ion binding;carbon fixation;ribulose-bisphosphate carboxylase activity	GenBank	#N/A	#N/A	MaizeGDB_GenBank	#N/A	#N/A	RefSeq_dna	#N/A	#N/A	RefSeq_peptide	#N/A	#N/A	UniGene	#N/A	#N/A	Uniprot/SPTREMBL	#N/A	#N/A	Uniprot/SWISSPROT	#N/A	#N/A
90	GRMZM2G123896	EntrezGene	#N/A	#N/A	GO	#N/A	#N/A	GenBank	#N/A	#N/A	MaizeGDB_GenBank	#N/A	#N/A	RefSeq_dna	#N/A	#N/A	RefSeq_peptide	#N/A	#N/A	UniGene	#N/A	#N/A	Uniprot/SPTREMBL	B6SKM1	Auxin-repressed 12.5 kDa protein	Uniprot/SWISSPROT	#N/A	#N/A
91	GRMZM2G125747	#N/A	#N/A	#N/A	#N/A	#N/A	#N/A	#N/A	#N/A	#N/A	#N/A	#N/A	#N/A	#N/A	#N/A	#N/A	#N/A	#N/A	#N/A	#N/A	#N/A	#N/A	#N/A	#N/A	#N/A	#N/A	#N/A	#N/A
92	GRMZM2G127379	EntrezGene	#N/A	#N/A	GO	#N/A	#N/A	GenBank	#N/A	#N/A	MaizeGDB_GenBank	#N/A	#N/A	RefSeq_dna	#N/A	#N/A	RefSeq_peptide	#N/A	#N/A	UniGene	Zm.153693	TSA: Zea mays contig37112, mRNA sequence	Uniprot/SPTREMBL	#N/A	#N/A	Uniprot/SWISSPROT	#N/A	#N/A
93	GRMZM2G129493	#N/A	#N/A	#N/A	#N/A	#N/A	#N/A	#N/A	#N/A	#N/A	#N/A	#N/A	#N/A	#N/A	#N/A	#N/A	#N/A	#N/A	#N/A	#N/A	#N/A	#N/A	#N/A	#N/A	#N/A	#N/A	#N/A	#N/A
94	GRMZM2G133675	EntrezGene	#N/A	#N/A	GO	GO:0005634;GO:0030528;GO:0045449	nucleus;transcription regulator activity;regulation of transcription	GenBank	#N/A	#N/A	MaizeGDB_GenBank	#N/A	#N/A	RefSeq_dna	#N/A	#N/A	RefSeq_peptide	#N/A	#N/A	UniGene	#N/A	#N/A	Uniprot/SPTREMBL	#N/A	#N/A	Uniprot/SWISSPROT	#N/A	#N/A
95	GRMZM2G135536	EntrezGene	100285285	transposon protein	GO	GO:0009055;GO:0020037;GO:0005506;GO:0004497;GO:0055114	electron carrier activity;heme binding;iron ion binding;monooxygenase activity;oxidation reduction	GenBank	#N/A	#N/A	MaizeGDB_GenBank	#N/A	#N/A	RefSeq_dna	NM_001158178	transposon protein (LOC100285285), mRNA	RefSeq_peptide	NP_001151650	transposon protein	UniGene	Zm.11922	Transposon protein	Uniprot/SPTREMBL	B6U2S6;C0PH19;B4FZY3	Transposon protein ;Putative uncharacterized protein ;Putative uncharacterized protein	Uniprot/SWISSPROT	#N/A	#N/A
96	GRMZM2G136389	EntrezGene	100273775	LOC100273775	GO	#N/A	#N/A	GenBank	#N/A	#N/A	MaizeGDB_GenBank	#N/A	#N/A	RefSeq_dna	#N/A	#N/A	RefSeq_peptide	NP_001141650	hypothetical protein LOC100273775	UniGene	#N/A	#N/A	Uniprot/SPTREMBL	B4FXE9	Putative uncharacterized protein	Uniprot/SWISSPROT	#N/A	#N/A
97	GRMZM2G137868	EntrezGene	100281949	LOC100281949	GO	GO:0008152	metabolic process	GenBank	#N/A	#N/A	MaizeGDB_GenBank	#N/A	#N/A	RefSeq_dna	#N/A	#N/A	RefSeq_peptide	NP_001148339	LOC100281949	UniGene	#N/A	#N/A	Uniprot/SPTREMBL	B6T171	Putative uncharacterized proteinSerine--glyoxylate aminotransferase ;	Uniprot/SWISSPROT	#N/A	#N/A
98	GRMZM2G142802	EntrezGene	100281995	stem-specific protein TSJT1	GO	#N/A	#N/A	GenBank	#N/A	#N/A	MaizeGDB_GenBank	#N/A	#N/A	RefSeq_dna	NM_001154910	stem-specific protein TSJT1 (LOC100281995), mRNA	RefSeq_peptide	NP_001148382	stem-specific protein TSJT1	UniGene	Zm.7109	Stem-specific protein TSJT1	Uniprot/SPTREMBL	B6T2A6;C0HEQ9	Stem-specific protein TSJT1 ;Putative uncharacterized protein	Uniprot/SWISSPROT	#N/A	#N/A
99	GRMZM2G144742	EntrezGene	100193062	hypothetical protein LOC100193062	GO	#N/A	#N/A	GenBank	#N/A	#N/A	MaizeGDB_GenBank	#N/A	#N/A	RefSeq_dna	NM_001138228	hypothetical protein LOC100193062 (LOC100193062), mRNA	RefSeq_peptide	NP_001131700	hypothetical protein LOC100193062	UniGene	#N/A	#N/A	Uniprot/SPTREMBL	B4FDN0;B6U2G0	Putative uncharacterized protein ;Putative uncharacterized protein	Uniprot/SWISSPROT	#N/A	#N/A
100	GRMZM2G145632	EntrezGene	#N/A	#N/A	GO	#N/A	#N/A	GenBank	#N/A	#N/A	MaizeGDB_GenBank	#N/A	#N/A	RefSeq_dna	#N/A	#N/A	RefSeq_peptide	#N/A	#N/A	UniGene	Zm.9800	Full-length cDNA clone ZM_BFb0014N11	Uniprot/SPTREMBL	C4J8U8	Putative uncharacterized protein	Uniprot/SWISSPROT	#N/A	#N/A
101	GRMZM2G146472	EntrezGene	100280198	hypothetical protein LOC100280198	GO	GO:0003676	nucleic acid binding	GenBank	#N/A	#N/A	MaizeGDB_GenBank	#N/A	#N/A	RefSeq_dna	NM_001153130	hypothetical protein LOC100280198 (LOC100280198), mRNA	RefSeq_peptide	NP_001146602	hypothetical protein LOC100280198	UniGene	Zm.84695	Hypothetical protein LOC100280198	Uniprot/SPTREMBL	B8A2G7	Putative uncharacterized protein	Uniprot/SWISSPROT	#N/A	#N/A
102	GRMZM2G146694	#N/A	#N/A	#N/A	#N/A	#N/A	#N/A	#N/A	#N/A	#N/A	#N/A	#N/A	#N/A	#N/A	#N/A	#N/A	#N/A	#N/A	#N/A	#N/A	#N/A	#N/A	#N/A	#N/A	#N/A	#N/A	#N/A	#N/A
103	GRMZM2G147268	EntrezGene	#N/A	#N/A	GO	GO:0016829;GO:0016769;GO:0009058;GO:0006520;GO:0030170	lyase activity;transferase activity, transferring nitrogenous groups;biosynthetic process;cellular amino acid metabolic process;pyridoxal phosphate binding	GenBank	#N/A	#N/A	MaizeGDB_GenBank	#N/A	#N/A	RefSeq_dna	#N/A	#N/A	RefSeq_peptide	#N/A	#N/A	UniGene	#N/A	#N/A	Uniprot/SPTREMBL	#N/A	#N/A	Uniprot/SWISSPROT	#N/A	#N/A
104	GRMZM2G148316	#N/A	#N/A	#N/A	#N/A	#N/A	#N/A	#N/A	#N/A	#N/A	#N/A	#N/A	#N/A	#N/A	#N/A	#N/A	#N/A	#N/A	#N/A	#N/A	#N/A	#N/A	#N/A	#N/A	#N/A	#N/A	#N/A	#N/A
105	GRMZM2G150351	EntrezGene	100272588	hypothetical protein LOC100272588	GO	#N/A	#N/A	GenBank	#N/A	#N/A	MaizeGDB_GenBank	#N/A	#N/A	RefSeq_dna	NM_001147051	hypothetical protein LOC100272588 (LOC100272588), mRNA	RefSeq_peptide	NP_001140523	hypothetical protein LOC100272588	UniGene	Zm.31543	Hypothetical protein LOC100272588	Uniprot/SPTREMBL	B6TU57;B4FPG1	Putative uncharacterized protein ;Putative uncharacterized protein	Uniprot/SWISSPROT	#N/A	#N/A
106	GRMZM2G151807	EntrezGene	#N/A	#N/A	GO	#N/A	#N/A	GenBank	#N/A	#N/A	MaizeGDB_GenBank	#N/A	#N/A	RefSeq_dna	#N/A	#N/A	RefSeq_peptide	#N/A	#N/A	UniGene	Zm.141919	Hypothetical protein LOC100278662	Uniprot/SPTREMBL	#N/A	#N/A	Uniprot/SWISSPROT	#N/A	#N/A
107	GRMZM2G160364	EntrezGene	#N/A	#N/A	GO	GO:0008270;GO:0005622;GO:0003676	zinc ion binding;intracellular;nucleic acid binding	GenBank	#N/A	#N/A	MaizeGDB_GenBank	#N/A	#N/A	RefSeq_dna	#N/A	#N/A	RefSeq_peptide	#N/A	#N/A	UniGene	Zm.26917	Full-length cDNA clone ZM_BFc0051J14	Uniprot/SPTREMBL	C4JBJ4	Putative uncharacterized protein	Uniprot/SWISSPROT	#N/A	#N/A
108	GRMZM2G161530	#N/A	#N/A	#N/A	#N/A	#N/A	#N/A	#N/A	#N/A	#N/A	#N/A	#N/A	#N/A	#N/A	#N/A	#N/A	#N/A	#N/A	#N/A	#N/A	#N/A	#N/A	#N/A	#N/A	#N/A	#N/A	#N/A	#N/A
109	GRMZM2G164036	EntrezGene	#N/A	#N/A	GO	GO:0009055;GO:0020037;GO:0005506;GO:0004497;GO:0055114	electron carrier activity;heme binding;iron ion binding;monooxygenase activity;oxidation reduction	GenBank	#N/A	#N/A	MaizeGDB_GenBank	#N/A	#N/A	RefSeq_dna	#N/A	#N/A	RefSeq_peptide	#N/A	#N/A	UniGene	Zm.151813;Zm.133723	TSA: Zea mays contig05775, mRNA sequence;TSA: Zea mays contig07419, mRNA sequence	Uniprot/SPTREMBL	B6UA52	Cytochrome P450 CYP71C36	Uniprot/SWISSPROT	#N/A	#N/A
110	GRMZM2G164440	EntrezGene	100283827;100280533;100286201	PVR3-like protein;PVR3-like protein;PVR3-like protein	GO	GO:0050825;GO:0050826;GO:0042309	ice binding;response to freezing;homoiothermy	GenBank	#N/A	#N/A	MaizeGDB_GenBank	#N/A	#N/A	RefSeq_dna	NM_001159089;NM_001153452;NM_001156725	PVR3-like protein (LOC100286201), mRNA;PVR3-like protein (LOC100280533), mRNA;PVR3-like protein (LOC100283827), mRNA	RefSeq_peptide	NP_001150197;NP_001152561;NP_001146924	PVR3-like protein ;PVR3-like protein ;PVR3-like protein	UniGene	Zm.84632;Zm.121810	PVR3-like protein;PVR3-like protein	Uniprot/SPTREMBL	B6TM80;B6TYX6;B6T499;B6TWK8;B6T477;B6SHR9	PVR3-like protein ;PVR3-like protein ;PVR3-like protein ;PVR3-like protein ;PVR3-like protein ;PVR3-like protein	Uniprot/SWISSPROT	#N/A	#N/A
111	GRMZM2G165901	EntrezGene	#N/A	#N/A	GO	GO:0016020;GO:0003723;GO:0051260;GO:0003676	membrane;RNA binding;protein homooligomerization;nucleic acid binding	GenBank	#N/A	#N/A	MaizeGDB_GenBank	#N/A	#N/A	RefSeq_dna	#N/A	#N/A	RefSeq_peptide	#N/A	#N/A	UniGene	#N/A	#N/A	Uniprot/SPTREMBL	B6TY06;B4FQ70	Glycine-rich RNA-binding protein 2 ;Putative uncharacterized protein	Uniprot/SWISSPROT	#N/A	#N/A
112	GRMZM2G166987	EntrezGene	#N/A	#N/A	GO	GO:0016788;GO:0006629	hydrolase activity, acting on ester bonds;lipid metabolic process	GenBank	#N/A	#N/A	MaizeGDB_GenBank	#N/A	#N/A	RefSeq_dna	#N/A	#N/A	RefSeq_peptide	#N/A	#N/A	UniGene	Zm.155525	TSA: Zea mays contig47557, mRNA sequence	Uniprot/SPTREMBL	#N/A	#N/A	Uniprot/SWISSPROT	#N/A	#N/A
113	GRMZM2G173674	#N/A	#N/A	#N/A	#N/A	#N/A	#N/A	#N/A	#N/A	#N/A	#N/A	#N/A	#N/A	#N/A	#N/A	#N/A	#N/A	#N/A	#N/A	#N/A	#N/A	#N/A	#N/A	#N/A	#N/A	#N/A	#N/A	#N/A
114	GRMZM2G179523	EntrezGene	100285439	phosphatidylinositol 3- and 4-kinase family protein	GO	GO:0016773	phosphotransferase activity, alcohol group as acceptor	GenBank	#N/A	#N/A	MaizeGDB_GenBank	#N/A	#N/A	RefSeq_dna	NM_001158332	phosphatidylinositol 3- and 4-kinase family protein (LOC100285439), mRNA	RefSeq_peptide	NP_001151804	phosphatidylinositol 3- and 4-kinase family protein	UniGene	Zm.2795	Phosphatidylinositol 3- and 4-kinase family protein	Uniprot/SPTREMBL	B7ZZW3;B6U4S4	Putative uncharacterized protein ;Phosphatidylinositol 3-and 4-kinase family protein	Uniprot/SWISSPROT	#N/A	#N/A
115	GRMZM2G301860	EntrezGene	100281128	dehydration responsive element binding protein	GO	GO:0050825;GO:0003677;GO:0006355;GO:0050826;GO:0042309;GO:0003700	ice binding;DNA binding;regulation of transcription, DNA-dependent;response to freezing;homoiothermy;transcription factor activity	GenBank	#N/A	#N/A	MaizeGDB_GenBank	#N/A	#N/A	RefSeq_dna	NM_001154047	dehydration responsive element binding protein (LOC100281128), mRNA	RefSeq_peptide	NP_001147519	dehydration responsive element binding protein	UniGene	Zm.144659;Zm.129889;Zm.145276	TSA: Zea mays contig53381, mRNA sequence;Dehydration responsive element binding protein;TSA: Zea mays contig48613, mRNA sequence	Uniprot/SPTREMBL	B6SSG7	Dehydration responsive element binding protein	Uniprot/SWISSPROT	#N/A	#N/A
116	GRMZM2G303419	EntrezGene	#N/A	#N/A	GO	GO:0008168	methyltransferase activity	GenBank	#N/A	#N/A	MaizeGDB_GenBank	#N/A	#N/A	RefSeq_dna	#N/A	#N/A	RefSeq_peptide	#N/A	#N/A	UniGene	#N/A	#N/A	Uniprot/SPTREMBL	#N/A	#N/A	Uniprot/SWISSPROT	#N/A	#N/A
117	GRMZM2G312521	EntrezGene	#N/A	#N/A	GO	GO:0008152;GO:0005992;GO:0005524;GO:0003824;GO:0005737;GO:0000166;GO:0006418;GO:0006412;GO:0004812	metabolic process;trehalose biosynthetic process;ATP binding;catalytic activity;cytoplasm;nucleotide binding;tRNA aminoacylation for protein translation;translation;aminoacyl-tRNA ligase activity	GenBank	#N/A	#N/A	MaizeGDB_GenBank	#N/A	#N/A	RefSeq_dna	#N/A	#N/A	RefSeq_peptide	#N/A	#N/A	UniGene	Zm.87707;Zm.99777;Zm.142912	Cultivar 18-599 trehalose-6-phosphate synthase-like (TPS8) mRNA, complete sequence;Hypothetical protein LOC100384759;LOC100279678	Uniprot/SPTREMBL	#N/A	#N/A	Uniprot/SWISSPROT	#N/A	#N/A
118	GRMZM2G314667	EntrezGene	100304045;100276936;100275435	hypothetical protein LOC100304045;hypothetical protein LOC100276936;hypothetical protein LOC100275435	GO	#N/A	#N/A	GenBank	#N/A	#N/A	MaizeGDB_GenBank	#N/A	#N/A	RefSeq_dna	NM_001165558;NM_001150628;NM_001149508	hypothetical protein LOC100304045 (LOC100304045), mRNA;hypothetical protein LOC100276936 (LOC100276936), mRNA;hypothetical protein LOC100275435 (LOC100275435), mRNA	RefSeq_peptide	NP_001159030;NP_001144100;NP_001142980	hypothetical protein LOC100304045 ;hypothetical protein LOC100276936 ;hypothetical protein LOC100275435	UniGene	Zm.141575;Zm.156606;Zm.141885;Zm.25004;Zm.92627	TSA: Zea mays contig54141, mRNA sequence;TSA: Zea mays contig11988, mRNA sequence;Hypothetical protein LOC100276936;Hypothetical protein LOC100304045;Hypothetical protein LOC100275435	Uniprot/SPTREMBL	B6TLD7;B6ST89;B6TSG6	Putative uncharacterized protein ;Putative uncharacterized protein ;Putative uncharacterized protein	Uniprot/SWISSPROT	#N/A	#N/A
119	GRMZM2G343713	EntrezGene	#N/A	#N/A	GO	GO:0005840;GO:0003723;GO:0015934;GO:0006412;GO:0005622;GO:0016740;GO:0003735	ribosome;RNA binding;large ribosomal subunit;translation;intracellular;transferase activity;structural constituent of ribosome	GenBank	#N/A	#N/A	MaizeGDB_GenBank	#N/A	#N/A	RefSeq_dna	#N/A	#N/A	RefSeq_peptide	#N/A	#N/A	UniGene	#N/A	#N/A	Uniprot/SPTREMBL	#N/A	#N/A	Uniprot/SWISSPROT	#N/A	#N/A
120	GRMZM2G353834	EntrezGene	#N/A	#N/A	GO	#N/A	#N/A	GenBank	#N/A	#N/A	MaizeGDB_GenBank	#N/A	#N/A	RefSeq_dna	#N/A	#N/A	RefSeq_peptide	#N/A	#N/A	UniGene	Zm.148633	TSA: Zea mays contig20701, mRNA sequence	Uniprot/SPTREMBL	#N/A	#N/A	Uniprot/SWISSPROT	#N/A	#N/A
121	GRMZM2G354775	EntrezGene	#N/A	#N/A	GO	GO:0005840;GO:0006412;GO:0005622;GO:0003735	ribosome;translation;intracellular;structural constituent of ribosome	GenBank	#N/A	#N/A	MaizeGDB_GenBank	#N/A	#N/A	RefSeq_dna	#N/A	#N/A	RefSeq_peptide	#N/A	#N/A	UniGene	#N/A	#N/A	Uniprot/SPTREMBL	#N/A	#N/A	Uniprot/SWISSPROT	#N/A	#N/A
122	GRMZM2G359559	EntrezGene	#N/A	#N/A	GO	#N/A	#N/A	GenBank	#N/A	#N/A	MaizeGDB_GenBank	#N/A	#N/A	RefSeq_dna	#N/A	#N/A	RefSeq_peptide	#N/A	#N/A	UniGene	Zm.139158;Zm.99021	Transcribed locus;TSA: Zea mays contig54219, mRNA sequence	Uniprot/SPTREMBL	#N/A	#N/A	Uniprot/SWISSPROT	#N/A	#N/A
123	GRMZM2G362949	EntrezGene	#N/A	#N/A	GO	#N/A	#N/A	GenBank	#N/A	#N/A	MaizeGDB_GenBank	#N/A	#N/A	RefSeq_dna	#N/A	#N/A	RefSeq_peptide	#N/A	#N/A	UniGene	Zm.157490	TSA: Zea mays contig12264, mRNA sequence	Uniprot/SPTREMBL	C0PP40	Putative uncharacterized protein	Uniprot/SWISSPROT	#N/A	#N/A
124	GRMZM2G366150	EntrezGene	#N/A	#N/A	GO	GO:0005515	protein binding	GenBank	#N/A	#N/A	MaizeGDB_GenBank	#N/A	#N/A	RefSeq_dna	#N/A	#N/A	RefSeq_peptide	#N/A	#N/A	UniGene	#N/A	#N/A	Uniprot/SPTREMBL	#N/A	#N/A	Uniprot/SWISSPROT	#N/A	#N/A
125	GRMZM2G366659	EntrezGene	#N/A	#N/A	GO	GO:0008152;GO:0005992;GO:0003824	metabolic process;trehalose biosynthetic process;catalytic activity	GenBank	#N/A	#N/A	MaizeGDB_GenBank	#N/A	#N/A	RefSeq_dna	#N/A	#N/A	RefSeq_peptide	#N/A	#N/A	UniGene	Zm.103881;Zm.35968	TSA: Zea mays contig62291, mRNA sequence;Cultivar 18-599 trehalose-6-phosphate synthase-like (TPS6) mRNA, complete sequence	Uniprot/SPTREMBL	#N/A	#N/A	Uniprot/SWISSPROT	#N/A	#N/A
126	GRMZM2G379773	EntrezGene	#N/A	#N/A	GO	GO:0016788;GO:0006629	hydrolase activity, acting on ester bonds;lipid metabolic process	GenBank	#N/A	#N/A	MaizeGDB_GenBank	#N/A	#N/A	RefSeq_dna	#N/A	#N/A	RefSeq_peptide	#N/A	#N/A	UniGene	#N/A	#N/A	Uniprot/SPTREMBL	#N/A	#N/A	Uniprot/SWISSPROT	#N/A	#N/A
127	GRMZM2G383594	EntrezGene	#N/A	#N/A	GO	GO:0043565;GO:0045449;GO:0003700	sequence-specific DNA binding;regulation of transcription;transcription factor activity	GenBank	#N/A	#N/A	MaizeGDB_GenBank	#N/A	#N/A	RefSeq_dna	#N/A	#N/A	RefSeq_peptide	#N/A	#N/A	UniGene	#N/A	#N/A	Uniprot/SPTREMBL	#N/A	#N/A	Uniprot/SWISSPROT	#N/A	#N/A
128	GRMZM2G383631	EntrezGene	#N/A	#N/A	GO	#N/A	#N/A	GenBank	#N/A	#N/A	MaizeGDB_GenBank	#N/A	#N/A	RefSeq_dna	#N/A	#N/A	RefSeq_peptide	#N/A	#N/A	UniGene	Zm.134161;Zm.144456;Zm.146031	Clone 378980 mRNA sequence;TSA: Zea mays contig55106, mRNA sequence;TSA: Zea mays contig42087, mRNA sequence	Uniprot/SPTREMBL	#N/A	#N/A	Uniprot/SWISSPROT	#N/A	#N/A
129	GRMZM2G396632	EntrezGene	#N/A	#N/A	GO	GO:0006355;GO:0043565;GO:0003700;GO:0046983	regulation of transcription, DNA-dependent;sequence-specific DNA binding;transcription factor activity;protein dimerization activity	GenBank	#N/A	#N/A	MaizeGDB_GenBank	#N/A	#N/A	RefSeq_dna	#N/A	#N/A	RefSeq_peptide	#N/A	#N/A	UniGene	#N/A	#N/A	Uniprot/SPTREMBL	#N/A	#N/A	Uniprot/SWISSPROT	#N/A	#N/A
130	GRMZM2G399136	EntrezGene	100281362;100281085	chaperone protein dnaJ 11;chaperone protein dnaJ 11	GO	GO:0006457;GO:0051082;GO:0031072	protein folding;unfolded protein binding;heat shock protein binding	GenBank	#N/A	#N/A	MaizeGDB_GenBank	#N/A	#N/A	RefSeq_dna	NM_001154004;NM_001154280	chaperone protein dnaJ 11 (LOC100281085), mRNA;chaperone protein dnaJ 11 (LOC100281362), mRNA	RefSeq_peptide	NP_001147752;NP_001147476	chaperone protein dnaJ 11 ;chaperone protein dnaJ 11	UniGene	Zm.125669	Chaperone protein dnaJ 11	Uniprot/SPTREMBL	B6SUM8;B6SS19	Chaperone protein dnaJ 11 ;Chaperone protein dnaJ 11	Uniprot/SWISSPROT	#N/A	#N/A
131	GRMZM2G404011	EntrezGene	#N/A	#N/A	GO	GO:0005783;GO:0045454	endoplasmic reticulum;cell redox homeostasis	GenBank	#N/A	#N/A	MaizeGDB_GenBank	#N/A	#N/A	RefSeq_dna	#N/A	#N/A	RefSeq_peptide	#N/A	#N/A	UniGene	#N/A	#N/A	Uniprot/SPTREMBL	#N/A	#N/A	Uniprot/SWISSPROT	#N/A	#N/A
132	GRMZM2G405178	EntrezGene	100281381	S-adenosylmethionine-dependent methyltransferase/ methyltransferase/ thiopurine S-methyltransferase	GO	GO:0008152;GO:0008168;GO:0008119;GO:0005737	metabolic process;methyltransferase activity;thiopurine S-methyltransferase activity;cytoplasm	GenBank	#N/A	#N/A	MaizeGDB_GenBank	#N/A	#N/A	RefSeq_dna	NM_001154299;NM_001174586	S-adenosylmethionine-dependent methyltransferase/ methyltransferase/ thiopurine S-methyltransferase (LOC100281381), mRNA;hypothetical protein LOC100381787 (LOC100381787), mRNA	RefSeq_peptide	NP_001147771	S-adenosylmethionine-dependent methyltransferase/ methyltransferase/ thiopurine S-methyltransferase	UniGene	Zm.138883;Zm.10258;Zm.156980;Zm.157360;Zm.156906;Zm.157429	Hypothetical protein LOC100381787;S-adenosylmethionine-dependent methyltransferase/ methyltransferase/ thiopurine S-methyltransferase;TSA: Zea mays contig52106, mRNA sequence;TSA: Zea mays contig65112, mRNA sequence;TSA: Zea mays contig07401, mRNA sequence;TSA: Zea mays contig45846, mRNA sequence	Uniprot/SPTREMBL	B6SUY9;B6SN60	S-adenosylmethionine-dependent methyltransferase/ methyltransferase/ thiopurine S-methyltransferase ;Putative uncharacterized protein	Uniprot/SWISSPROT	#N/A	#N/A
133	GRMZM2G405476	EntrezGene	845216;845215	50S ribosomal protein L2;50S ribosomal protein L2	GO	GO:0005840;GO:0003723;GO:0015934;GO:0006412;GO:0005622;GO:0016740;GO:0003735	ribosome;RNA binding;large ribosomal subunit;translation;intracellular;transferase activity;structural constituent of ribosome	GenBank	#N/A	#N/A	MaizeGDB_GenBank	#N/A	#N/A	RefSeq_dna	#N/A	#N/A	RefSeq_peptide	NP_043110;NP_043066	ribosomal protein L2 ;ribosomal protein L2	UniGene	Zm.93610	Transcribed locus	Uniprot/SPTREMBL	#N/A	#N/A	Uniprot/SWISSPROT	P17788	50S ribosomal protein L2, chloroplastic
134	GRMZM2G408967	EntrezGene	100304171;100274988	hypothetical protein LOC100304171;LOC100274988	GO	#N/A	#N/A	GenBank	#N/A	#N/A	MaizeGDB_GenBank	#N/A	#N/A	RefSeq_dna	NM_001165628;NM_001149215	hypothetical protein LOC100304171 (LOC100304171), mRNA;LOC100274988 (TIDP3760), mRNA	RefSeq_peptide	NP_001159100;NP_001142687	hypothetical protein LOC100304171 ;hypothetical protein LOC100274988	UniGene	Zm.156250;Zm.156480	LOC100274988;TSA: Zea mays contig58007, mRNA sequence	Uniprot/SPTREMBL	B6UII0;B6SM55	Putative uncharacterized protein ;Putative uncharacterized protein	Uniprot/SWISSPROT	#N/A	#N/A
135	GRMZM2G409724	#N/A	#N/A	#N/A	#N/A	#N/A	#N/A	#N/A	#N/A	#N/A	#N/A	#N/A	#N/A	#N/A	#N/A	#N/A	#N/A	#N/A	#N/A	#N/A	#N/A	#N/A	#N/A	#N/A	#N/A	#N/A	#N/A	#N/A
136	GRMZM2G416535	#N/A	#N/A	#N/A	#N/A	#N/A	#N/A	#N/A	#N/A	#N/A	#N/A	#N/A	#N/A	#N/A	#N/A	#N/A	#N/A	#N/A	#N/A	#N/A	#N/A	#N/A	#N/A	#N/A	#N/A	#N/A	#N/A	#N/A
137	GRMZM2G426271	EntrezGene	#N/A	#N/A	GO	GO:0005488	binding	GenBank	#N/A	#N/A	MaizeGDB_GenBank	#N/A	#N/A	RefSeq_dna	NM_001138832	hypothetical protein LOC100193745 (LOC100193745), mRNA	RefSeq_peptide	#N/A	#N/A	UniGene	Zm.133867;Zm.50812;Zm.31458	Clone 391387 mRNA sequence;Transcribed locus;Hypothetical protein LOC100193745	Uniprot/SPTREMBL	#N/A	#N/A	Uniprot/SWISSPROT	#N/A	#N/A
138	GRMZM2G427404	EntrezGene	#N/A	#N/A	GO	GO:0005840;GO:0003723;GO:0015934;GO:0006412;GO:0005622;GO:0016740;GO:0003735	ribosome;RNA binding;large ribosomal subunit;translation;intracellular;transferase activity;structural constituent of ribosome	GenBank	#N/A	#N/A	MaizeGDB_GenBank	#N/A	#N/A	RefSeq_dna	#N/A	#N/A	RefSeq_peptide	#N/A	#N/A	UniGene	Zm.99483;Zm.110946	TSA: Zea mays contig47430, mRNA sequence;Transcribed locus	Uniprot/SPTREMBL	#N/A	#N/A	Uniprot/SWISSPROT	#N/A	#N/A
139	GRMZM2G428216	EntrezGene	100274750;100276732;100278400	hypothetical protein LOC100274750;LOC100276732;hypothetical protein LOC100278400	GO	#N/A	#N/A	GenBank	#N/A	#N/A	MaizeGDB_GenBank	#N/A	#N/A	RefSeq_dna	NM_001149042;NM_001151693;NM_001150449	hypothetical protein LOC100274750 (LOC100274750), mRNA;hypothetical protein LOC100278400 (LOC100278400), mRNA;LOC100276732 (umc2233), mRNA	RefSeq_peptide	NP_001143921;NP_001142514;NP_001145165	hypothetical protein LOC100276732 ;hypothetical protein LOC100274750 ;hypothetical protein LOC100278400	UniGene	Zm.1443	LOC100276732	Uniprot/SPTREMBL	B6TH41;B6SI85;B6U843	Putative uncharacterized protein ;Putative uncharacterized protein ;Putative uncharacterized protein	Uniprot/SWISSPROT	#N/A	#N/A
140	GRMZM2G430482	EntrezGene	4055946;1466390;1466366	hypothetical protein;hypothetical protein;hypothetical protein	GO	#N/A	#N/A	GenBank	#N/A	#N/A	MaizeGDB_GenBank	#N/A	#N/A	RefSeq_dna	#N/A	#N/A	RefSeq_peptide	NP_043111;NP_043067;YP_588383	hypothetical protein ZemaCp110 ;hypothetical protein ZemaCp066 ;hypothetical protein ZeamMp131	UniGene	Zm.93610	Transcribed locus	Uniprot/SPTREMBL	Q6R9C5	Putative uncharacterized protein orf137-a-ct	Uniprot/SWISSPROT	Q37082	Uncharacterized protein ycf72 (ORF137)
141	GRMZM2G430501	EntrezGene	#N/A	#N/A	GO	GO:0005840;GO:0003723;GO:0015934;GO:0006412;GO:0005622;GO:0016740;GO:0003735	ribosome;RNA binding;large ribosomal subunit;translation;intracellular;transferase activity;structural constituent of ribosome	GenBank	#N/A	#N/A	MaizeGDB_GenBank	#N/A	#N/A	RefSeq_dna	#N/A	#N/A	RefSeq_peptide	#N/A	#N/A	UniGene	#N/A	#N/A	Uniprot/SPTREMBL	#N/A	#N/A	Uniprot/SWISSPROT	#N/A	#N/A
142	GRMZM2G436304	EntrezGene	#N/A	#N/A	GO	#N/A	#N/A	GenBank	#N/A	#N/A	MaizeGDB_GenBank	#N/A	#N/A	RefSeq_dna	#N/A	#N/A	RefSeq_peptide	#N/A	#N/A	UniGene	Zm.147993;Zm.153276	TSA: Zea mays contig23632, mRNA sequence;TSA: Zea mays contig39025, mRNA sequence	Uniprot/SPTREMBL	#N/A	#N/A	Uniprot/SWISSPROT	#N/A	#N/A
143	GRMZM2G447785	EntrezGene	100284348	Bowman-Birk type bran trypsin inhibitor	GO	GO:0004867;GO:0005576	serine-type endopeptidase inhibitor activity;extracellular region	GenBank	#N/A	#N/A	MaizeGDB_GenBank	#N/A	#N/A	RefSeq_dna	NM_001157243	Bowman-Birk type bran trypsin inhibitor (LOC100284348), mRNA	RefSeq_peptide	NP_001150715	Bowman-Birk type bran trypsin inhibitor	UniGene	Zm.72748	Bowman-Birk type bran trypsin inhibitor	Uniprot/SPTREMBL	C0PNX6;B6TSM7	Putative uncharacterized protein ;Bowman-Birk type bran trypsin inhibitor	Uniprot/SWISSPROT	#N/A	#N/A
144	GRMZM2G447876	EntrezGene	#N/A	#N/A	GO	#N/A	#N/A	GenBank	#N/A	#N/A	MaizeGDB_GenBank	#N/A	#N/A	RefSeq_dna	#N/A	#N/A	RefSeq_peptide	#N/A	#N/A	UniGene	Zm.96526	Clone 498449 mRNA sequence	Uniprot/SPTREMBL	#N/A	#N/A	Uniprot/SWISSPROT	#N/A	#N/A
145	GRMZM2G449941	#N/A	#N/A	#N/A	#N/A	#N/A	#N/A	#N/A	#N/A	#N/A	#N/A	#N/A	#N/A	#N/A	#N/A	#N/A	#N/A	#N/A	#N/A	#N/A	#N/A	#N/A	#N/A	#N/A	#N/A	#N/A	#N/A	#N/A
146	GRMZM2G450763	EntrezGene	4055946;1466390;1466366	hypothetical protein;hypothetical protein;hypothetical protein	GO	#N/A	#N/A	GenBank	#N/A	#N/A	MaizeGDB_GenBank	#N/A	#N/A	RefSeq_dna	#N/A	#N/A	RefSeq_peptide	NP_043111;NP_043067;YP_588383	hypothetical protein ZemaCp110 ;hypothetical protein ZemaCp066 ;hypothetical protein ZeamMp131	UniGene	#N/A	#N/A	Uniprot/SPTREMBL	Q6R9C5	Putative uncharacterized protein orf137-a-ct	Uniprot/SWISSPROT	Q37082	Uncharacterized protein ycf72 (ORF137)
147	GRMZM2G454550	EntrezGene	#N/A	#N/A	GO	GO:0004553;GO:0005975	hydrolase activity, hydrolyzing O-glycosyl compounds;carbohydrate metabolic process	GenBank	#N/A	#N/A	MaizeGDB_GenBank	#N/A	#N/A	RefSeq_dna	#N/A	#N/A	RefSeq_peptide	#N/A	#N/A	UniGene	Zm.64081	Transcribed locus, moderately similar to XP_002462970.1 hypothetical protein SORBIDRAFT_02g035520 [Sorghum bicolor]	Uniprot/SPTREMBL	#N/A	#N/A	Uniprot/SWISSPROT	#N/A	#N/A
148	GRMZM2G466265	EntrezGene	#N/A	#N/A	GO	GO:0043687;GO:0019787;GO:0051246	post-translational protein modification;small conjugating protein ligase activity;regulation of protein metabolic process	GenBank	#N/A	#N/A	MaizeGDB_GenBank	#N/A	#N/A	RefSeq_dna	#N/A	#N/A	RefSeq_peptide	#N/A	#N/A	UniGene	#N/A	#N/A	Uniprot/SPTREMBL	#N/A	#N/A	Uniprot/SWISSPROT	#N/A	#N/A
149	GRMZM2G468585	EntrezGene	#N/A	#N/A	GO	#N/A	#N/A	GenBank	#N/A	#N/A	MaizeGDB_GenBank	#N/A	#N/A	RefSeq_dna	#N/A	#N/A	RefSeq_peptide	#N/A	#N/A	UniGene	Zm.138837	TSA: Zea mays contig58239, mRNA sequence	Uniprot/SPTREMBL	#N/A	#N/A	Uniprot/SWISSPROT	#N/A	#N/A
150	GRMZM2G472852	EntrezGene	100281930	ultraviolet-B-repressible protein	GO	GO:0016020;GO:0009523;GO:0015979	membrane;photosystem II;photosynthesis	GenBank	#N/A	#N/A	MaizeGDB_GenBank	#N/A	#N/A	RefSeq_dna	NM_001157061;NM_001154849	ultraviolet-B-repressible protein (LOC100284164), mRNA;ultraviolet-B-repressible protein (LOC100281930), mRNA	RefSeq_peptide	NP_001150533;NP_001148321	ultraviolet-B-repressible protein ;ultraviolet-B-repressible protein	UniGene	Zm.145497;Zm.142568	TSA: Zea mays contig46813, mRNA sequence;Ultraviolet-B-repressible protein	Uniprot/SPTREMBL	B6T0S3;B6T0I2	Ultraviolet-B-repressible protein ;Ultraviolet-B-repressible protein	Uniprot/SWISSPROT	#N/A	#N/A
151	GRMZM2G474459	EntrezGene	#N/A	#N/A	GO	#N/A	#N/A	GenBank	#N/A	#N/A	MaizeGDB_GenBank	AF133477		RefSeq_dna	#N/A	#N/A	RefSeq_peptide	#N/A	#N/A	UniGene	Zm.96805;Zm.115900;Zm.141012;Zm.110946;Zm.93230;Zm.92906;Zm.140799;Zm.52251;Zm.106761;Zm.93610;Zm.107483;Zm.53774;Zm.93734;Zm.102380;Zm.123041;Zm.105382;Zm.93676	Transcribed locus, strongly similar to NP_039421.1 ribosomal protein S8 [Oryza sativa Japonica Group];Transcribed locus;Transcribed locus;Transcribed locus;TSA: Zea mays contig58211, mRNA sequence;TSA: Zea mays contig15797, mRNA sequence;Transcribed locus;Transcribed locus;Transcribed locus;Transcribed locus;Transcribed locus;Transcribed locus;Transcribed locus, strongly similar to NP_039422.1 ri…	Uniprot/SPTREMBL	#N/A	#N/A	Uniprot/SWISSPROT	#N/A	#N/A
152	GRMZM2G479906	EntrezGene	#N/A	#N/A	GO	GO:0016020;GO:0005524;GO:0000166;GO:0017111;GO:0016887	membrane;ATP binding;nucleotide binding;nucleoside-triphosphatase activity;ATPase activity	GenBank	#N/A	#N/A	MaizeGDB_GenBank	#N/A	#N/A	RefSeq_dna	#N/A	#N/A	RefSeq_peptide	#N/A	#N/A	UniGene	#N/A	#N/A	Uniprot/SPTREMBL	#N/A	#N/A	Uniprot/SWISSPROT	#N/A	#N/A
153	GRMZM2G482946	EntrezGene	#N/A	#N/A	GO	#N/A	#N/A	GenBank	#N/A	#N/A	MaizeGDB_GenBank	#N/A	#N/A	RefSeq_dna	#N/A	#N/A	RefSeq_peptide	#N/A	#N/A	UniGene	Zm.34151	Hypothetical protein LOC100381438	Uniprot/SPTREMBL	#N/A	#N/A	Uniprot/SWISSPROT	#N/A	#N/A
154	GRMZM2G488101	EntrezGene	#N/A	#N/A	GO	GO:0004252;GO:0006508;GO:0003824	serine-type endopeptidase activity;proteolysis;catalytic activity	GenBank	#N/A	#N/A	MaizeGDB_GenBank	#N/A	#N/A	RefSeq_dna	#N/A	#N/A	RefSeq_peptide	#N/A	#N/A	UniGene	#N/A	#N/A	Uniprot/SPTREMBL	#N/A	#N/A	Uniprot/SWISSPROT	#N/A	#N/A
155	GRMZM2G551565	EntrezGene	#N/A	#N/A	GO	#N/A	#N/A	GenBank	#N/A	#N/A	MaizeGDB_GenBank	#N/A	#N/A	RefSeq_dna	#N/A	#N/A	RefSeq_peptide	#N/A	#N/A	UniGene	Zm.141706;Zm.123078	TSA: Zea mays contig33750, mRNA sequence;TSA: Zea mays contig42764, mRNA sequence	Uniprot/SPTREMBL	#N/A	#N/A	Uniprot/SWISSPROT	#N/A	#N/A
156	GRMZM2G575361	#N/A	#N/A	#N/A	#N/A	#N/A	#N/A	#N/A	#N/A	#N/A	#N/A	#N/A	#N/A	#N/A	#N/A	#N/A	#N/A	#N/A	#N/A	#N/A	#N/A	#N/A	#N/A	#N/A	#N/A	#N/A	#N/A	#N/A
157	GRMZM2G577201	#N/A	#N/A	#N/A	#N/A	#N/A	#N/A	#N/A	#N/A	#N/A	#N/A	#N/A	#N/A	#N/A	#N/A	#N/A	#N/A	#N/A	#N/A	#N/A	#N/A	#N/A	#N/A	#N/A	#N/A	#N/A	#N/A	#N/A
158	GRMZM2G700192	EntrezGene	100216923	hypothetical protein LOC100216923	GO	#N/A	#N/A	GenBank	#N/A	#N/A	MaizeGDB_GenBank	#N/A	#N/A	RefSeq_dna	NM_001143308	hypothetical protein LOC100216923 (LOC100216923), mRNA	RefSeq_peptide	NP_001136780	hypothetical protein LOC100216923	UniGene	#N/A	#N/A	Uniprot/SPTREMBL	B4FKG7	Putative uncharacterized protein	Uniprot/SWISSPROT	#N/A	#N/A
159	GRMZM2G702522	#N/A	#N/A	#N/A	#N/A	#N/A	#N/A	#N/A	#N/A	#N/A	#N/A	#N/A	#N/A	#N/A	#N/A	#N/A	#N/A	#N/A	#N/A	#N/A	#N/A	#N/A	#N/A	#N/A	#N/A	#N/A	#N/A	#N/A
160	GRMZM2G703641	#N/A	#N/A	#N/A	#N/A	#N/A	#N/A	#N/A	#N/A	#N/A	#N/A	#N/A	#N/A	#N/A	#N/A	#N/A	#N/A	#N/A	#N/A	#N/A	#N/A	#N/A	#N/A	#N/A	#N/A	#N/A	#N/A	#N/A
161	GRMZM5G801743	EntrezGene	#N/A	#N/A	GO	#N/A	#N/A	GenBank	#N/A	#N/A	MaizeGDB_GenBank	#N/A	#N/A	RefSeq_dna	#N/A	#N/A	RefSeq_peptide	#N/A	#N/A	UniGene	Zm.49210	Transcribed locus	Uniprot/SPTREMBL	#N/A	#N/A	Uniprot/SWISSPROT	#N/A	#N/A
162	GRMZM5G804652	#N/A	#N/A	#N/A	#N/A	#N/A	#N/A	#N/A	#N/A	#N/A	#N/A	#N/A	#N/A	#N/A	#N/A	#N/A	#N/A	#N/A	#N/A	#N/A	#N/A	#N/A	#N/A	#N/A	#N/A	#N/A	#N/A	#N/A
163	GRMZM5G813019	EntrezGene	845216;845215	50S ribosomal protein L2;50S ribosomal protein L2	GO	GO:0005840;GO:0003723;GO:0015934;GO:0006412;GO:0005622;GO:0016740;GO:0003735	ribosome;RNA binding;large ribosomal subunit;translation;intracellular;transferase activity;structural constituent of ribosome	GenBank	#N/A	#N/A	MaizeGDB_GenBank	#N/A	#N/A	RefSeq_dna	#N/A	#N/A	RefSeq_peptide	NP_043110;NP_043066	ribosomal protein L2 ;ribosomal protein L2	UniGene	#N/A	#N/A	Uniprot/SPTREMBL	#N/A	#N/A	Uniprot/SWISSPROT	P17788	50S ribosomal protein L2, chloroplastic
164	GRMZM5G814441	EntrezGene	#N/A	#N/A	GO	#N/A	#N/A	GenBank	#N/A	#N/A	MaizeGDB_GenBank	#N/A	#N/A	RefSeq_dna	#N/A	#N/A	RefSeq_peptide	#N/A	#N/A	UniGene	Zm.52342	Clone 457257 mRNA sequence	Uniprot/SPTREMBL	#N/A	#N/A	Uniprot/SWISSPROT	#N/A	#N/A
165	GRMZM5G818111	EntrezGene	845216;845215	50S ribosomal protein L2;50S ribosomal protein L2	GO	GO:0005840;GO:0003723;GO:0015934;GO:0006412;GO:0005622;GO:0016740;GO:0003735	ribosome;RNA binding;large ribosomal subunit;translation;intracellular;transferase activity;structural constituent of ribosome	GenBank	#N/A	#N/A	MaizeGDB_GenBank	#N/A	#N/A	RefSeq_dna	#N/A	#N/A	RefSeq_peptide	NP_043110;NP_043066	ribosomal protein L2 ;ribosomal protein L2	UniGene	#N/A	#N/A	Uniprot/SPTREMBL	#N/A	#N/A	Uniprot/SWISSPROT	P17788	50S ribosomal protein L2, chloroplastic
166	GRMZM5G822438	EntrezGene	#N/A	#N/A	GO	#N/A	#N/A	GenBank	#N/A	#N/A	MaizeGDB_GenBank	#N/A	#N/A	RefSeq_dna	#N/A	#N/A	RefSeq_peptide	#N/A	#N/A	UniGene	Zm.110946	Transcribed locus	Uniprot/SPTREMBL	#N/A	#N/A	Uniprot/SWISSPROT	#N/A	#N/A
167	GRMZM5G827951	EntrezGene	1466365;4055878;1466391	hypothetical protein;hypothetical protein;hypothetical protein	GO	GO:0005840;GO:0003723;GO:0015934;GO:0006412;GO:0005622;GO:0016740;GO:0003735	ribosome;RNA binding;large ribosomal subunit;translation;intracellular;transferase activity;structural constituent of ribosome	GenBank	#N/A	#N/A	MaizeGDB_GenBank	#N/A	#N/A	RefSeq_dna	#N/A	#N/A	RefSeq_peptide	NP_043065;NP_043112;YP_588382	hypothetical protein ZemaCp064 ;hypothetical protein ZemaCp111 ;hypothetical protein ZeamMp129	UniGene	Zm.93610;Zm.97447	Transcribed locus;Transcribed locus	Uniprot/SPTREMBL	Q6R9C6	Putative uncharacterized protein orf247-ct	Uniprot/SWISSPROT	#N/A	#N/A
168	GRMZM5G830632	EntrezGene	#N/A	#N/A	GO	#N/A	#N/A	GenBank	#N/A	#N/A	MaizeGDB_GenBank	#N/A	#N/A	RefSeq_dna	#N/A	#N/A	RefSeq_peptide	#N/A	#N/A	UniGene	Zm.156842	Hypothetical protein LOC100382804	Uniprot/SPTREMBL	C0PAU3	Putative uncharacterized protein	Uniprot/SWISSPROT	#N/A	#N/A
169	GRMZM5G832229	EntrezGene	100281630;100281861	ultraviolet-B-repressible protein;ultraviolet-B-repressible protein	GO	GO:0050825;GO:0016020;GO:0009523;GO:0050826;GO:0042309;GO:0015979	ice binding;membrane;photosystem II;response to freezing;homoiothermy;photosynthesis	GenBank	#N/A	#N/A	MaizeGDB_GenBank	#N/A	#N/A	RefSeq_dna	NM_001154549;NM_001154781	ultraviolet-B-repressible protein (LOC100281630), mRNA;ultraviolet-B-repressible protein (LOC100281861), mRNA	RefSeq_peptide	NP_001148253;NP_001148021	ultraviolet-B-repressible protein ;ultraviolet-B-repressible protein	UniGene	Zm.145851;Zm.122678;Zm.128271	TSA: Zea mays contig44065, mRNA sequence;Ultraviolet-B-repressible protein;Ultraviolet-B-repressible protein	Uniprot/SPTREMBL	B6SX50;B6SXA1	Ultraviolet-B-repressible protein ;Ultraviolet-B-repressible protein	Uniprot/SWISSPROT	#N/A	#N/A
170	GRMZM5G842877	EntrezGene	#N/A	#N/A	GO	#N/A	#N/A	GenBank	#N/A	#N/A	MaizeGDB_GenBank	#N/A	#N/A	RefSeq_dna	#N/A	#N/A	RefSeq_peptide	#N/A	#N/A	UniGene	Zm.61519	TSA: Zea mays contig51615, mRNA sequence	Uniprot/SPTREMBL	#N/A	#N/A	Uniprot/SWISSPROT	#N/A	#N/A
171	GRMZM5G843434	EntrezGene	#N/A	#N/A	GO	#N/A	#N/A	GenBank	#N/A	#N/A	MaizeGDB_GenBank	#N/A	#N/A	RefSeq_dna	#N/A	#N/A	RefSeq_peptide	#N/A	#N/A	UniGene	Zm.2383	TSA: Zea mays contig64115, mRNA sequence	Uniprot/SPTREMBL	B6SXE6	Putative uncharacterized protein	Uniprot/SWISSPROT	#N/A	#N/A
172	GRMZM5G854146	EntrezGene	1466365;4055878;1466391	hypothetical protein;hypothetical protein;hypothetical protein	GO	GO:0005840;GO:0003723;GO:0015934;GO:0006412;GO:0005622;GO:0016740;GO:0003735	ribosome;RNA binding;large ribosomal subunit;translation;intracellular;transferase activity;structural constituent of ribosome	GenBank	#N/A	#N/A	MaizeGDB_GenBank	#N/A	#N/A	RefSeq_dna	#N/A	#N/A	RefSeq_peptide	NP_043065;NP_043112;YP_588382	hypothetical protein ZemaCp064 ;hypothetical protein ZemaCp111 ;hypothetical protein ZeamMp129	UniGene	Zm.93610;Zm.97447	Transcribed locus;Transcribed locus	Uniprot/SPTREMBL	Q6R9C6	Putative uncharacterized protein orf247-ct	Uniprot/SWISSPROT	#N/A	#N/A
173	GRMZM5G861353	EntrezGene	4055946;1466390;1466366	hypothetical protein;hypothetical protein;hypothetical protein	GO	#N/A	#N/A	GenBank	#N/A	#N/A	MaizeGDB_GenBank	#N/A	#N/A	RefSeq_dna	#N/A	#N/A	RefSeq_peptide	NP_043111;NP_043067;YP_588383	hypothetical protein ZemaCp110 ;hypothetical protein ZemaCp066 ;hypothetical protein ZeamMp131	UniGene	#N/A	#N/A	Uniprot/SPTREMBL	Q6R9C5	Putative uncharacterized protein orf137-a-ct	Uniprot/SWISSPROT	Q37082	Uncharacterized protein ycf72 (ORF137)
174	GRMZM5G871471	EntrezGene	#N/A	#N/A	GO	GO:0016829;GO:0006520	lyase activity;cellular amino acid metabolic process	GenBank	#N/A	#N/A	MaizeGDB_GenBank	#N/A	#N/A	RefSeq_dna	#N/A	#N/A	RefSeq_peptide	#N/A	#N/A	UniGene	Zm.13116	Clone EL01N0520D02.d mRNA sequence	Uniprot/SPTREMBL	#N/A	#N/A	Uniprot/SWISSPROT	#N/A	#N/A
175	GRMZM5G873581	#N/A	#N/A	#N/A	#N/A	#N/A	#N/A	#N/A	#N/A	#N/A	#N/A	#N/A	#N/A	#N/A	#N/A	#N/A	#N/A	#N/A	#N/A	#N/A	#N/A	#N/A	#N/A	#N/A	#N/A	#N/A	#N/A	#N/A
176	GRMZM5G873765	EntrezGene	#N/A	#N/A	GO	#N/A	#N/A	GenBank	#N/A	#N/A	MaizeGDB_GenBank	#N/A	#N/A	RefSeq_dna	#N/A	#N/A	RefSeq_peptide	#N/A	#N/A	UniGene	Zm.118802	TSA: Zea mays contig49131, mRNA sequence	Uniprot/SPTREMBL	#N/A	#N/A	Uniprot/SWISSPROT	#N/A	#N/A
177	GRMZM5G876022	#N/A	#N/A	#N/A	#N/A	#N/A	#N/A	#N/A	#N/A	#N/A	#N/A	#N/A	#N/A	#N/A	#N/A	#N/A	#N/A	#N/A	#N/A	#N/A	#N/A	#N/A	#N/A	#N/A	#N/A	#N/A	#N/A	#N/A
178	GRMZM5G886941	EntrezGene	4055946;1466390;1466366	hypothetical protein;hypothetical protein;hypothetical protein	GO	#N/A	#N/A	GenBank	#N/A	#N/A	MaizeGDB_GenBank	#N/A	#N/A	RefSeq_dna	#N/A	#N/A	RefSeq_peptide	NP_043111;NP_043067;YP_588383	hypothetical protein ZemaCp110 ;hypothetical protein ZemaCp066 ;hypothetical protein ZeamMp131	UniGene	#N/A	#N/A	Uniprot/SPTREMBL	Q6R9C5	Putative uncharacterized protein orf137-a-ct	Uniprot/SWISSPROT	Q37082	Uncharacterized protein ycf72 (ORF137)
179	GRMZM5G888999	#N/A	#N/A	#N/A	#N/A	#N/A	#N/A	#N/A	#N/A	#N/A	#N/A	#N/A	#N/A	#N/A	#N/A	#N/A	#N/A	#N/A	#N/A	#N/A	#N/A	#N/A	#N/A	#N/A	#N/A	#N/A	#N/A	#N/A
180	GRMZM5G892690	EntrezGene	#N/A	#N/A	GO	#N/A	#N/A	GenBank	#N/A	#N/A	MaizeGDB_GenBank	#N/A	#N/A	RefSeq_dna	#N/A	#N/A	RefSeq_peptide	#N/A	#N/A	UniGene	Zm.49210	Transcribed locus	Uniprot/SPTREMBL	#N/A	#N/A	Uniprot/SWISSPROT	#N/A	#N/A
181	GRMZM5G899836	EntrezGene	4055946;1466390;1466366	hypothetical protein;hypothetical protein;hypothetical protein	GO	#N/A	#N/A	GenBank	#N/A	#N/A	MaizeGDB_GenBank	#N/A	#N/A	RefSeq_dna	#N/A	#N/A	RefSeq_peptide	NP_043111;NP_043067;YP_588383	hypothetical protein ZemaCp110 ;hypothetical protein ZemaCp066 ;hypothetical protein ZeamMp131	UniGene	Zm.110946	Transcribed locus	Uniprot/SPTREMBL	Q6R9C5	Putative uncharacterized protein orf137-a-ct	Uniprot/SWISSPROT	Q37082	Uncharacterized protein ycf72 (ORF137)
182	PMI	#N/A	#N/A	#N/A	#N/A	#N/A	#N/A	#N/A	#N/A	#N/A	#N/A	#N/A	#N/A	#N/A	#N/A	#N/A	#N/A	#N/A	#N/A	#N/A	#N/A	#N/A	#N/A	#N/A	#N/A	#N/A	#N/A	#N/A

## Sheet: Floret 5 UP
	gene	EntrezGene	EG_Accession	EG_Description	GeneOntology	GO_Accession	GO_Annotation	GenBank	GB_Accession	GB_Description	MaizeGDB_GenBank	MGB_Accession	MGB_Description	RefSeq_dna	RS_Accession	RS_Description	RefSeq_peptide	RSP_Accession	RSP_Description	UniGene	UG_Accession	UG_Description	Uniprot.SPTREMBL	Trembl_Accession	Trembl_Description	Uniprot.SWISSPROT	SP_Accession	SP_Description
1	AC148152.3_FG005	#N/A	#N/A	#N/A	#N/A	#N/A	#N/A	#N/A	#N/A	#N/A	#N/A	#N/A	#N/A	#N/A	#N/A	#N/A	#N/A	#N/A	#N/A	#N/A	#N/A	#N/A	#N/A	#N/A	#N/A	#N/A	#N/A	#N/A
2	AC205888.4_FG004	#N/A	#N/A	#N/A	#N/A	#N/A	#N/A	#N/A	#N/A	#N/A	#N/A	#N/A	#N/A	#N/A	#N/A	#N/A	#N/A	#N/A	#N/A	#N/A	#N/A	#N/A	#N/A	#N/A	#N/A	#N/A	#N/A	#N/A
3	AC208031.3_FG002	#N/A	#N/A	#N/A	#N/A	#N/A	#N/A	#N/A	#N/A	#N/A	#N/A	#N/A	#N/A	#N/A	#N/A	#N/A	#N/A	#N/A	#N/A	#N/A	#N/A	#N/A	#N/A	#N/A	#N/A	#N/A	#N/A	#N/A
4	AC208221.3_FG002	#N/A	#N/A	#N/A	#N/A	#N/A	#N/A	#N/A	#N/A	#N/A	#N/A	#N/A	#N/A	#N/A	#N/A	#N/A	#N/A	#N/A	#N/A	#N/A	#N/A	#N/A	#N/A	#N/A	#N/A	#N/A	#N/A	#N/A
5	AC208897.3_FG004	#N/A	#N/A	#N/A	#N/A	#N/A	#N/A	#N/A	#N/A	#N/A	#N/A	#N/A	#N/A	#N/A	#N/A	#N/A	#N/A	#N/A	#N/A	#N/A	#N/A	#N/A	#N/A	#N/A	#N/A	#N/A	#N/A	#N/A
6	AC210193.4_FG002	#N/A	#N/A	#N/A	#N/A	#N/A	#N/A	#N/A	#N/A	#N/A	#N/A	#N/A	#N/A	#N/A	#N/A	#N/A	#N/A	#N/A	#N/A	#N/A	#N/A	#N/A	#N/A	#N/A	#N/A	#N/A	#N/A	#N/A
7	AC211474.3_FG006	#N/A	#N/A	#N/A	#N/A	#N/A	#N/A	#N/A	#N/A	#N/A	#N/A	#N/A	#N/A	#N/A	#N/A	#N/A	#N/A	#N/A	#N/A	#N/A	#N/A	#N/A	#N/A	#N/A	#N/A	#N/A	#N/A	#N/A
8	AC212835.3_FG004	#N/A	#N/A	#N/A	#N/A	#N/A	#N/A	#N/A	#N/A	#N/A	#N/A	#N/A	#N/A	#N/A	#N/A	#N/A	#N/A	#N/A	#N/A	#N/A	#N/A	#N/A	#N/A	#N/A	#N/A	#N/A	#N/A	#N/A
9	AC217910.3_FG001	#N/A	#N/A	#N/A	#N/A	#N/A	#N/A	#N/A	#N/A	#N/A	#N/A	#N/A	#N/A	#N/A	#N/A	#N/A	#N/A	#N/A	#N/A	#N/A	#N/A	#N/A	#N/A	#N/A	#N/A	#N/A	#N/A	#N/A
10	AC234091.1_FG001	#N/A	#N/A	#N/A	#N/A	#N/A	#N/A	#N/A	#N/A	#N/A	#N/A	#N/A	#N/A	#N/A	#N/A	#N/A	#N/A	#N/A	#N/A	#N/A	#N/A	#N/A	#N/A	#N/A	#N/A	#N/A	#N/A	#N/A
11	cT6PP	#N/A	#N/A	#N/A	#N/A	#N/A	#N/A	#N/A	#N/A	#N/A	#N/A	#N/A	#N/A	#N/A	#N/A	#N/A	#N/A	#N/A	#N/A	#N/A	#N/A	#N/A	#N/A	#N/A	#N/A	#N/A	#N/A	#N/A
12	GRMZM2G000092	EntrezGene	#N/A	#N/A	GO	GO:0008152;GO:0003824	metabolic process;catalytic activity	GenBank	#N/A	#N/A	MaizeGDB_GenBank	#N/A	#N/A	RefSeq_dna	#N/A	#N/A	RefSeq_peptide	#N/A	#N/A	UniGene	#N/A	#N/A	Uniprot/SPTREMBL	#N/A	#N/A	Uniprot/SWISSPROT	#N/A	#N/A
13	GRMZM2G000775	EntrezGene	#N/A	#N/A	GO	#N/A	#N/A	GenBank	#N/A	#N/A	MaizeGDB_GenBank	#N/A	#N/A	RefSeq_dna	#N/A	#N/A	RefSeq_peptide	#N/A	#N/A	UniGene	Zm.9797	Transcribed locus, moderately similar to NP_001169839.1 hypothetical protein LOC100383731 [Zea mays]	Uniprot/SPTREMBL	#N/A	#N/A	Uniprot/SWISSPROT	#N/A	#N/A
14	GRMZM2G000818	EntrezGene	#N/A	#N/A	GO	GO:0003677	DNA binding	GenBank	#N/A	#N/A	MaizeGDB_GenBank	#N/A	#N/A	RefSeq_dna	#N/A	#N/A	RefSeq_peptide	#N/A	#N/A	UniGene	Zm.98625	R2R3MYB-domain protein	Uniprot/SPTREMBL	Q9SQB5	R2R3MYB-domain protein Fragment	Uniprot/SWISSPROT	#N/A	#N/A
15	GRMZM2G004036	EntrezGene	#N/A	#N/A	GO	GO:0044237;GO:0003824;GO:0050662	cellular metabolic process;catalytic activity;coenzyme binding	GenBank	#N/A	#N/A	MaizeGDB_GenBank	#N/A	#N/A	RefSeq_dna	#N/A	#N/A	RefSeq_peptide	#N/A	#N/A	UniGene	#N/A	#N/A	Uniprot/SPTREMBL	#N/A	#N/A	Uniprot/SWISSPROT	#N/A	#N/A
16	GRMZM2G004683	EntrezGene	542650	dihydroflavanoid reductase-like1	GO	GO:0006694;GO:0008152;GO:0003854;GO:0044237;GO:0003824;GO:0050662;GO:0016491	steroid biosynthetic process;metabolic process;3-beta-hydroxy-delta5-steroid dehydrogenase activity;cellular metabolic process;catalytic activity;coenzyme binding;oxidoreductase activity	GenBank	#N/A	#N/A	MaizeGDB_GenBank	#N/A	#N/A	RefSeq_dna	NM_001112174	dihydroflavanoid reductase-like1 (dfr1), mRNA	RefSeq_peptide	NP_001105644	dihydroflavanoid reductase-like1	UniGene	Zm.658	Dihydroflavanoid reductase-like1	Uniprot/SPTREMBL	B6TTF5;B6T8C4;C0P3M1;Q94KE6;B6TSF9	Dihydroflavonol-4-reductase ;Dihydroflavonol-4-reductase ;Putative uncharacterized protein ;Dihydro-flavanoid reductase-like protein ;Putative uncharacterized protein	Uniprot/SWISSPROT	#N/A	#N/A
17	GRMZM2G004748	EntrezGene	#N/A	#N/A	GO	GO:0006810;GO:0055085;GO:0005524;GO:0042626;GO:0016021	transport;transmembrane transport;ATP binding;ATPase activity, coupled to transmembrane movement of substances;integral to membrane	GenBank	#N/A	#N/A	MaizeGDB_GenBank	#N/A	#N/A	RefSeq_dna	#N/A	#N/A	RefSeq_peptide	#N/A	#N/A	UniGene	#N/A	#N/A	Uniprot/SPTREMBL	#N/A	#N/A	Uniprot/SWISSPROT	#N/A	#N/A
18	GRMZM2G006047	EntrezGene	100286065	LOC100286065	GO	GO:0050825;GO:0008289;GO:0006869;GO:0050826;GO:0042309	ice binding;lipid binding;lipid transport;response to freezing;homoiothermy	GenBank	#N/A	#N/A	MaizeGDB_GenBank	#N/A	#N/A	RefSeq_dna	NM_001158953	LOC100286065 (AY110426), mRNA	RefSeq_peptide	NP_001152425	LOC100286065	UniGene	#N/A	#N/A	Uniprot/SPTREMBL	B6UDW9	Lipid transfer protein	Uniprot/SWISSPROT	#N/A	#N/A
19	GRMZM2G006130	EntrezGene	#N/A	#N/A	GO	GO:0046556;GO:0046373	alpha-N-arabinofuranosidase activity;L-arabinose metabolic process	GenBank	#N/A	#N/A	MaizeGDB_GenBank	#N/A	#N/A	RefSeq_dna	#N/A	#N/A	RefSeq_peptide	#N/A	#N/A	UniGene	#N/A	#N/A	Uniprot/SPTREMBL	#N/A	#N/A	Uniprot/SWISSPROT	#N/A	#N/A
20	GRMZM2G006290	EntrezGene	#N/A	#N/A	GO	GO:0016021;GO:0008236	integral to membrane;serine-type peptidase activity	GenBank	#N/A	#N/A	MaizeGDB_GenBank	#N/A	#N/A	RefSeq_dna	#N/A	#N/A	RefSeq_peptide	#N/A	#N/A	UniGene	#N/A	#N/A	Uniprot/SPTREMBL	#N/A	#N/A	Uniprot/SWISSPROT	#N/A	#N/A
21	GRMZM2G009435	EntrezGene	#N/A	#N/A	GO	GO:0006694;GO:0003854;GO:0005488	steroid biosynthetic process;3-beta-hydroxy-delta5-steroid dehydrogenase activity;binding	GenBank	#N/A	#N/A	MaizeGDB_GenBank	#N/A	#N/A	RefSeq_dna	#N/A	#N/A	RefSeq_peptide	#N/A	#N/A	UniGene	#N/A	#N/A	Uniprot/SPTREMBL	#N/A	#N/A	Uniprot/SWISSPROT	#N/A	#N/A
22	GRMZM2G009465	EntrezGene	542000	LOC542000	GO	#N/A	#N/A	GenBank	#N/A	#N/A	MaizeGDB_GenBank	#N/A	#N/A	RefSeq_dna	NM_001111648	LOC542000 (cl1298_1), mRNA	RefSeq_peptide	NP_001105118	LOC542000	UniGene	Zm.137187;Zm.155741;Zm.153222	Transcribed locus, moderately similar to NP_001105118.1 LOC542000 [Zea mays];TSA: Zea mays contig06306, mRNA sequence;TSA: Zea mays contig39225, mRNA sequence	Uniprot/SPTREMBL	C0LFA8;D2IPU3;D2IPS8;Q9SBX4;D2IPV1;C0LFA1;C0LFB1;C0LFB2;C0LFA9;D2IPV5;C0LFA3;C0LFC2;D2IPS9	Proline-rich protein Fragment ;Proline-rich protein Fragment ;Proline-rich protein Fragment ;Proline-rich proteinPutative uncharacterized protein Precursor ;;Proline-rich protein Fragment ;Proline-rich protein Fragment ;Proline-rich protein Fragment ;Proline-rich protein Fragment ;Proline-rich protein Fragment ;Proline-rich protein Fragment ;Proline-rich protein Fragment ;Proline-rich protein Fra…	Uniprot/SWISSPROT	#N/A	#N/A
23	GRMZM2G010353	EntrezGene	100147738	viviparous8	GO	GO:0008233;GO:0008152;GO:0006508;GO:0003824	peptidase activity;metabolic process;proteolysis;catalytic activity	GenBank	EU401893	product:putative membrane localized peptidase	MaizeGDB_GenBank	#N/A	#N/A	RefSeq_dna	NM_001127252	viviparous8 (vp8), mRNA	RefSeq_peptide	NP_001120724	viviparous8	UniGene	Zm.64639	Viviparous8	Uniprot/SPTREMBL	B1PDK9	Putative membrane localized peptidase	Uniprot/SWISSPROT	#N/A	#N/A
24	GRMZM2G010494	EntrezGene	#N/A	#N/A	GO	GO:0008152;GO:0003824;GO:0004802	metabolic process;catalytic activity;transketolase activity	GenBank	#N/A	#N/A	MaizeGDB_GenBank	#N/A	#N/A	RefSeq_dna	#N/A	#N/A	RefSeq_peptide	#N/A	#N/A	UniGene	Zm.124451	Clone 460505 mRNA sequence	Uniprot/SPTREMBL	#N/A	#N/A	Uniprot/SWISSPROT	#N/A	#N/A
25	GRMZM2G010740	EntrezGene	#N/A	#N/A	GO	GO:0015979;GO:0009522	photosynthesis;photosystem I	GenBank	#N/A	#N/A	MaizeGDB_GenBank	#N/A	#N/A	RefSeq_dna	#N/A	#N/A	RefSeq_peptide	#N/A	#N/A	UniGene	Zm.36173	Transcribed locus, weakly similar to NP_001174863.1 Os06g0576900 [Oryza sativa Japonica Group]	Uniprot/SPTREMBL	#N/A	#N/A	Uniprot/SWISSPROT	#N/A	#N/A
26	GRMZM2G011463	EntrezGene	100281169	SAUR37 - auxin-responsive SAUR family member	GO	#N/A	#N/A	GenBank	#N/A	#N/A	MaizeGDB_GenBank	#N/A	#N/A	RefSeq_dna	NM_001154088	SAUR37 - auxin-responsive SAUR family member (LOC100281169), mRNA	RefSeq_peptide	NP_001147560	SAUR37 - auxin-responsive SAUR family member	UniGene	Zm.101679	SAUR37 - auxin-responsive SAUR family member	Uniprot/SPTREMBL	B6SSU1	SAUR37-auxin-responsive SAUR family member	Uniprot/SWISSPROT	#N/A	#N/A
27	GRMZM2G012148	EntrezGene	100285369	LOC100285369	GO	GO:0008289;GO:0006869	lipid binding;lipid transport	GenBank	#N/A	#N/A	MaizeGDB_GenBank	#N/A	#N/A	RefSeq_dna	NM_001158262	LOC100285369 (gpm266), mRNA	RefSeq_peptide	NP_001151734	LOC100285369	UniGene	Zm.138978	LOC100285369	Uniprot/SPTREMBL	B6U491	Protease inhibitor/seed storage/LTP family protein	Uniprot/SWISSPROT	#N/A	#N/A
28	GRMZM2G012464	#N/A	#N/A	#N/A	#N/A	#N/A	#N/A	#N/A	#N/A	#N/A	#N/A	#N/A	#N/A	#N/A	#N/A	#N/A	#N/A	#N/A	#N/A	#N/A	#N/A	#N/A	#N/A	#N/A	#N/A	#N/A	#N/A	#N/A
29	GRMZM2G013082	EntrezGene	#N/A	#N/A	GO	GO:0009055;GO:0020037;GO:0005506;GO:0004497;GO:0055114	electron carrier activity;heme binding;iron ion binding;monooxygenase activity;oxidation reduction	GenBank	#N/A	#N/A	MaizeGDB_GenBank	#N/A	#N/A	RefSeq_dna	#N/A	#N/A	RefSeq_peptide	#N/A	#N/A	UniGene	Zm.118744;Zm.119436	Transcribed locus, strongly similar to NP_001137105.1 hypothetical protein LOC100217282 [Zea mays];Full-length cDNA clone ZM_BFc0116H23	Uniprot/SPTREMBL	#N/A	#N/A	Uniprot/SWISSPROT	#N/A	#N/A
30	GRMZM2G013196	EntrezGene	100383530	hypothetical protein LOC100383530	GO	#N/A	#N/A	GenBank	#N/A	#N/A	MaizeGDB_GenBank	#N/A	#N/A	RefSeq_dna	#N/A	#N/A	RefSeq_peptide	NP_001169649	hypothetical protein LOC100383530	UniGene	Zm.83780	Transcribed locus	Uniprot/SPTREMBL	C0PGS5	Putative uncharacterized protein	Uniprot/SWISSPROT	#N/A	#N/A
31	GRMZM2G013206	EntrezGene	100279743	hypothetical protein LOC100279743	GO	GO:0009055;GO:0005840;GO:0005622;GO:0050826;GO:0042309;GO:0050825;GO:0005507;GO:0006412;GO:0003735	electron carrier activity;ribosome;intracellular;response to freezing;homoiothermy;ice binding;copper ion binding;translation;structural constituent of ribosome	GenBank	#N/A	#N/A	MaizeGDB_GenBank	#N/A	#N/A	RefSeq_dna	NM_001152701	hypothetical protein LOC100279743 (LOC100279743), mRNA	RefSeq_peptide	NP_001146173	hypothetical protein LOC100279743	UniGene	Zm.140756;Zm.80602	Clone 339685 mRNA sequence;Hypothetical protein LOC100279743	Uniprot/SPTREMBL	B7ZZQ5	Putative uncharacterized protein	Uniprot/SWISSPROT	#N/A	#N/A
32	GRMZM2G014392	EntrezGene	732819	viviparous14	GO	#N/A	#N/A	GenBank	ZMU95953	product:viviparous-14	MaizeGDB_GenBank	#N/A	#N/A	RefSeq_dna	NM_001112432	viviparous14 (vp14), mRNA	RefSeq_peptide	NP_001105902	9-cis-epoxycarotenoid dioxygenase 1, chloroplastic precursor	UniGene	Zm.463	Viviparous14	Uniprot/SPTREMBL	#N/A	#N/A	Uniprot/SWISSPROT	O24592	9-cis-epoxycarotenoid dioxygenase 1, chloroplastic Precursor (EC 1.13.11.51)(Protein VIVIPAROUS14)(VP-14)
33	GRMZM2G014409	EntrezGene	100275804	hypothetical protein LOC100275804	GO	#N/A	#N/A	GenBank	#N/A	#N/A	MaizeGDB_GenBank	#N/A	#N/A	RefSeq_dna	NM_001149801	hypothetical protein LOC100275804 (LOC100275804), mRNA	RefSeq_peptide	NP_001143273	hypothetical protein LOC100275804	UniGene	Zm.18030	Hypothetical protein LOC100275804	Uniprot/SPTREMBL	B6SZH9	Putative uncharacterized protein	Uniprot/SWISSPROT	#N/A	#N/A
34	GRMZM2G014844	EntrezGene	100281760	non-cyanogenic beta-glucosidase	GO	GO:0004553;GO:0005975	hydrolase activity, hydrolyzing O-glycosyl compounds;carbohydrate metabolic process	GenBank	#N/A	#N/A	MaizeGDB_GenBank	#N/A	#N/A	RefSeq_dna	NM_001154680	non-cyanogenic beta-glucosidase (LOC100281760), mRNA	RefSeq_peptide	NP_001148152	non-cyanogenic beta-glucosidase	UniGene	Zm.94467;Zm.24763	Transcribed locus, strongly similar to NP_001148152.1 non-cyanogenic beta-glucosidase [Zea mays];Non-cyanogenic beta-glucosidase	Uniprot/SPTREMBL	B6SUH6;B6SYH1	Non-cyanogenic beta-glucosidase ;Non-cyanogenic beta-glucosidase	Uniprot/SWISSPROT	#N/A	#N/A
35	GRMZM2G015603	EntrezGene	100279953	hypothetical protein LOC100279953	GO	GO:0003824	catalytic activity	GenBank	#N/A	#N/A	MaizeGDB_GenBank	#N/A	#N/A	RefSeq_dna	NM_001152903	hypothetical protein LOC100279953 (LOC100279953), mRNA	RefSeq_peptide	NP_001146375	hypothetical protein LOC100279953	UniGene	Zm.17715	Hypothetical protein LOC100279953	Uniprot/SPTREMBL	B4FRS2;B4FQ76	Putative uncharacterized protein ;Putative uncharacterized protein	Uniprot/SWISSPROT	#N/A	#N/A
36	GRMZM2G015767	EntrezGene	100191452	hypothetical protein LOC100191452	GO	GO:0016020;GO:0006857;GO:0005215	membrane;oligopeptide transport;transporter activity	GenBank	#N/A	#N/A	MaizeGDB_GenBank	#N/A	#N/A	RefSeq_dna	NM_001136885	hypothetical protein LOC100191452 (LOC100191452), mRNA	RefSeq_peptide	NP_001130357	hypothetical protein LOC100191452	UniGene	Zm.28385	Hypothetical protein LOC100191452	Uniprot/SPTREMBL	B4F8V4	Putative uncharacterized protein	Uniprot/SWISSPROT	#N/A	#N/A
37	GRMZM2G016180	EntrezGene	#N/A	#N/A	GO	GO:0009055;GO:0020037;GO:0005506;GO:0016021;GO:0009060	electron carrier activity;heme binding;iron ion binding;integral to membrane;aerobic respiration	GenBank	#N/A	#N/A	MaizeGDB_GenBank	#N/A	#N/A	RefSeq_dna	#N/A	#N/A	RefSeq_peptide	#N/A	#N/A	UniGene	Zm.114713	Transcribed locus	Uniprot/SPTREMBL	#N/A	#N/A	Uniprot/SWISSPROT	#N/A	#N/A
38	GRMZM2G016836	EntrezGene	#N/A	#N/A	GO	GO:0006694;GO:0008152;GO:0003854;GO:0044237;GO:0003824;GO:0055114;GO:0050662;GO:0016491	steroid biosynthetic process;metabolic process;3-beta-hydroxy-delta5-steroid dehydrogenase activity;cellular metabolic process;catalytic activity;oxidation reduction;coenzyme binding;oxidoreductase activity	GenBank	#N/A	#N/A	MaizeGDB_GenBank	#N/A	#N/A	RefSeq_dna	#N/A	#N/A	RefSeq_peptide	#N/A	#N/A	UniGene	#N/A	#N/A	Uniprot/SPTREMBL	#N/A	#N/A	Uniprot/SWISSPROT	#N/A	#N/A
39	GRMZM2G017268	EntrezGene	#N/A	#N/A	GO	GO:0003677	DNA binding	GenBank	#N/A	#N/A	MaizeGDB_GenBank	#N/A	#N/A	RefSeq_dna	#N/A	#N/A	RefSeq_peptide	#N/A	#N/A	UniGene	Zm.13901	R2R3MYB-domain protein	Uniprot/SPTREMBL	Q9SQD9	R2R3MYB-domain protein Fragment	Uniprot/SWISSPROT	#N/A	#N/A
40	GRMZM2G017299	EntrezGene	#N/A	#N/A	GO	GO:0006541;GO:0016763;GO:0009058;GO:0000105;GO:0009236;GO:0003824;GO:0005737	glutamine metabolic process;transferase activity, transferring pentosyl groups;biosynthetic process;histidine biosynthetic process;cobalamin biosynthetic process;catalytic activity;cytoplasm	GenBank	#N/A	#N/A	MaizeGDB_GenBank	#N/A	#N/A	RefSeq_dna	#N/A	#N/A	RefSeq_peptide	#N/A	#N/A	UniGene	#N/A	#N/A	Uniprot/SPTREMBL	#N/A	#N/A	Uniprot/SWISSPROT	#N/A	#N/A
41	GRMZM2G018070	EntrezGene	100281379	RING-H2 finger protein	GO	GO:0005515;GO:0008270	protein binding;zinc ion binding	GenBank	#N/A	#N/A	MaizeGDB_GenBank	#N/A	#N/A	RefSeq_dna	NM_001154297	RING-H2 finger protein (LOC100281379), mRNA	RefSeq_peptide	NP_001147769	RING-H2 finger protein	UniGene	Zm.145778	TSA: Zea mays contig44724, mRNA sequence	Uniprot/SPTREMBL	B6SUW5	RING-H2 finger protein	Uniprot/SWISSPROT	#N/A	#N/A
42	GRMZM2G019373	EntrezGene	100194091	LOC100194091	GO	#N/A	#N/A	GenBank	#N/A	#N/A	MaizeGDB_GenBank	#N/A	#N/A	RefSeq_dna	NM_001139145	LOC100194091 (cl32321_1), mRNA	RefSeq_peptide	NP_001132617	hypothetical protein LOC100194091	UniGene	Zm.2556	Transcribed locus, strongly similar to XP_002463142.1 hypothetical protein SORBIDRAFT_02g038440 [Sorghum bicolor]	Uniprot/SPTREMBL	B6SUP7;B6STF8;B4FHE8	Vegetative cell wall protein gp1 ;Vegetative cell wall protein gp1 ;Putative uncharacterized proteinVegetative cell wall protein gp1 ;	Uniprot/SWISSPROT	#N/A	#N/A
43	GRMZM2G019583	EntrezGene	#N/A	#N/A	GO	GO:0016757	transferase activity, transferring glycosyl groups	GenBank	#N/A	#N/A	MaizeGDB_GenBank	#N/A	#N/A	RefSeq_dna	#N/A	#N/A	RefSeq_peptide	#N/A	#N/A	UniGene	Zm.26218;Zm.3033	Transcribed locus, strongly similar to XP_002461136.1 hypothetical protein SORBIDRAFT_02g041310 [Sorghum bicolor];Transcribed locus, strongly similar to XP_002461136.1 hypothetical protein SORBIDRAFT_02g041310 [Sorghum bicolor]	Uniprot/SPTREMBL	#N/A	#N/A	Uniprot/SWISSPROT	#N/A	#N/A
44	GRMZM2G019916	EntrezGene	100276922	hypothetical protein LOC100276922	GO	GO:0050825;GO:0050826;GO:0042309	ice binding;response to freezing;homoiothermy	GenBank	#N/A	#N/A	MaizeGDB_GenBank	#N/A	#N/A	RefSeq_dna	NM_001150616	hypothetical protein LOC100276922 (LOC100276922), mRNA	RefSeq_peptide	NP_001144088	hypothetical protein LOC100276922	UniGene	Zm.129081	Hypothetical protein LOC100276922	Uniprot/SPTREMBL	B6TL53	Putative uncharacterized protein	Uniprot/SWISSPROT	#N/A	#N/A
45	GRMZM2G020468	EntrezGene	#N/A	#N/A	GO	#N/A	#N/A	GenBank	#N/A	#N/A	MaizeGDB_GenBank	#N/A	#N/A	RefSeq_dna	#N/A	#N/A	RefSeq_peptide	#N/A	#N/A	UniGene	#N/A	#N/A	Uniprot/SPTREMBL	B6TN78	Putative uncharacterized protein	Uniprot/SWISSPROT	#N/A	#N/A
46	GRMZM2G025959	EntrezGene	100191141	hypothetical protein LOC100191141	GO	#N/A	#N/A	GenBank	#N/A	#N/A	MaizeGDB_GenBank	#N/A	#N/A	RefSeq_dna	NM_001136577	hypothetical protein LOC100191141 (LOC100191141), mRNA	RefSeq_peptide	NP_001130049	hypothetical protein LOC100191141	UniGene	Zm.87313	Hypothetical protein LOC100191141	Uniprot/SPTREMBL	B4F7S2	Jasmonate-induced proteinPutative uncharacterized protein ;	Uniprot/SWISSPROT	#N/A	#N/A
47	GRMZM2G026910	EntrezGene	100284567	LOC100284567	GO	#N/A	#N/A	GenBank	#N/A	#N/A	MaizeGDB_GenBank	#N/A	#N/A	RefSeq_dna	NM_001157462	LOC100284567 (pco120805), mRNA	RefSeq_peptide	NP_001150934	LOC100284567	UniGene	Zm.138521;Zm.143584;Zm.23463	TSA: Zea mays contig62179, mRNA sequence;TSA: Zea mays contig61646, mRNA sequence;LOC100284567	Uniprot/SPTREMBL	B6TV67	Plant-specific domain TIGR01589 family protein	Uniprot/SWISSPROT	#N/A	#N/A
48	GRMZM2G027100	EntrezGene	#N/A	#N/A	GO	#N/A	#N/A	GenBank	#N/A	#N/A	MaizeGDB_GenBank	#N/A	#N/A	RefSeq_dna	#N/A	#N/A	RefSeq_peptide	#N/A	#N/A	UniGene	Zm.156273	Hypothetical protein LOC100303940	Uniprot/SPTREMBL	B6T135	Putative uncharacterized protein	Uniprot/SWISSPROT	#N/A	#N/A
49	GRMZM2G028134	EntrezGene	100281997	metal ion binding protein	GO	GO:0016020;GO:0006754;GO:0004008;GO:0046873;GO:0046872;GO:0005524;GO:0030001	membrane;ATP biosynthetic process;copper-exporting ATPase activity;metal ion transmembrane transporter activity;metal ion binding;ATP binding;metal ion transport	GenBank	#N/A	#N/A	MaizeGDB_GenBank	#N/A	#N/A	RefSeq_dna	NM_001154912	metal ion binding protein (LOC100281997), mRNA	RefSeq_peptide	NP_001148384	metal ion binding protein	UniGene	Zm.22309	Metal ion binding protein	Uniprot/SPTREMBL	B6T2B5	Metal ion binding protein	Uniprot/SWISSPROT	#N/A	#N/A
50	GRMZM2G031261	EntrezGene	100284651	phytosulfokine4	GO	GO:0008083;GO:0008283;GO:0005576	growth factor activity;cell proliferation;extracellular region	GenBank	#N/A	#N/A	MaizeGDB_GenBank	EU969189;BK000136	product:phytosulfokines 5 precursor;product:putative phytosulfokine peptide precursor	RefSeq_dna	NM_001157546	phytosulfokine4 (psk4), mRNA	RefSeq_peptide	NP_001151018	phytosulfokine4	UniGene	Zm.155296;Zm.103680;Zm.127297	Full-length cDNA clone ZM_BFc0071P20;Phytosulfokine4;Phytosulfokines 5	Uniprot/SPTREMBL	Q7PC93;C4JBM1;B6TW24	Putative phytosulfokine peptide Precursor; Fragment ;Putative uncharacterized protein ;Phytosulfokines 5	Uniprot/SWISSPROT	#N/A	#N/A
51	GRMZM2G031790	EntrezGene	#N/A	#N/A	GO	GO:0016020;GO:0008415;GO:0008152;GO:0016747;GO:0006633;GO:0003824;GO:0008610	membrane;acyltransferase activity;metabolic process;transferase activity, transferring acyl groups other than amino-acyl groups;fatty acid biosynthetic process;catalytic activity;lipid biosynthetic process	GenBank	#N/A	#N/A	MaizeGDB_GenBank	#N/A	#N/A	RefSeq_dna	#N/A	#N/A	RefSeq_peptide	#N/A	#N/A	UniGene	#N/A	#N/A	Uniprot/SPTREMBL	#N/A	#N/A	Uniprot/SWISSPROT	#N/A	#N/A
52	GRMZM2G032095	EntrezGene	100191907	hypothetical protein LOC100191907	GO	GO:0016020;GO:0008152;GO:0016747;GO:0006633;GO:0003824;GO:0008610	membrane;metabolic process;transferase activity, transferring acyl groups other than amino-acyl groups;fatty acid biosynthetic process;catalytic activity;lipid biosynthetic process	GenBank	#N/A	#N/A	MaizeGDB_GenBank	#N/A	#N/A	RefSeq_dna	NM_001137331	hypothetical protein LOC100191907 (LOC100191907), mRNA	RefSeq_peptide	NP_001130803	hypothetical protein LOC100191907	UniGene	Zm.99878;Zm.98556;Zm.85345;Zm.102973	Transcribed locus, strongly similar to NP_001130803.1 hypothetical protein LOC100191907 [Zea mays];Transcribed locus, strongly similar to NP_001130803.1 hypothetical protein LOC100191907 [Zea mays];Hypothetical protein LOC100191907;Hypothetical protein LOC100272231	Uniprot/SPTREMBL	C4J737;B4G098;B4FCU0;B4FAL7	Putative uncharacterized protein ;Putative uncharacterized protein ;Putative uncharacterized protein ;Putative uncharacterized protein	Uniprot/SWISSPROT	#N/A	#N/A
53	GRMZM2G034152	EntrezGene	#N/A	#N/A	GO	GO:0006813;GO:0008324	potassium ion transport;cation transmembrane transporter activity	GenBank	#N/A	#N/A	MaizeGDB_GenBank	#N/A	#N/A	RefSeq_dna	#N/A	#N/A	RefSeq_peptide	#N/A	#N/A	UniGene	Zm.136604	Clone 1538519 mRNA sequence	Uniprot/SPTREMBL	#N/A	#N/A	Uniprot/SWISSPROT	#N/A	#N/A
54	GRMZM2G034157	EntrezGene	100037778;100282069	heat shock protein18c;17.5 kDa class II heat shock protein	GO	GO:0003677;GO:0006334;GO:0000786	DNA binding;nucleosome assembly;nucleosome	GenBank	#N/A	#N/A	MaizeGDB_GenBank	#N/A	#N/A	RefSeq_dna	NM_001112484;NM_001154982	heat shock protein18c (hsp18c), mRNA;17.5 kDa class II heat shock protein (LOC100282069), mRNA	RefSeq_peptide	NP_001148454;NP_001105954	17.5 kDa class II heat shock protein ;17.8 kDa class II heat shock protein	UniGene	#N/A	#N/A	Uniprot/SPTREMBL	C4J494;B6TPF4;B6T339	Putative uncharacterized protein ;17.5 kDa class II heat shock protein ;17.5 kDa class II heat shock protein	Uniprot/SWISSPROT	P24632	17.8 kDa class II heat shock protein
55	GRMZM2G034360	EntrezGene	100284056	transferase	GO	GO:0016747	transferase activity, transferring acyl groups other than amino-acyl groups	GenBank	#N/A	#N/A	MaizeGDB_GenBank	#N/A	#N/A	RefSeq_dna	NM_001156954	transferase (LOC100284056), mRNA	RefSeq_peptide	NP_001150426	transferase	UniGene	Zm.25115	Transferase	Uniprot/SPTREMBL	C0P5V6;B6TPL4	Putative uncharacterized protein ;Transferase	Uniprot/SWISSPROT	#N/A	#N/A
56	GRMZM2G034840	EntrezGene	#N/A	#N/A	GO	GO:0005634;GO:0003677;GO:0006355;GO:0009725;GO:0045449	nucleus;DNA binding;regulation of transcription, DNA-dependent;response to hormone stimulus;regulation of transcription	GenBank	#N/A	#N/A	MaizeGDB_GenBank	#N/A	#N/A	RefSeq_dna	NM_001175888	hypothetical protein LOC100383226 (LOC100383226), mRNA	RefSeq_peptide	#N/A	#N/A	UniGene	Zm.24371	Hypothetical protein LOC100383226	Uniprot/SPTREMBL	#N/A	#N/A	Uniprot/SWISSPROT	#N/A	#N/A
57	GRMZM2G035268	EntrezGene	542583	glyceraldehyde-3-phosphate dehydrogenase	GO	GO:0008152;GO:0055114;GO:0016491	metabolic process;oxidation reduction;oxidoreductase activity	GenBank	#N/A	#N/A	MaizeGDB_GenBank	#N/A	#N/A	RefSeq_dna	#N/A	#N/A	RefSeq_peptide	NP_001105589	NADP-dependent glyceraldehyde-3-phosphate dehydrogenase	UniGene	#N/A	#N/A	Uniprot/SPTREMBL	B4FR32	NADP-dependent glyceraldehyde-3-phosphate dehydrogenasePutative uncharacterized protein ;	Uniprot/SWISSPROT	Q43272	NADP-dependent glyceraldehyde-3-phosphate dehydrogenase (EC 1.2.1.9)(Non-phosphorylating glyceraldehyde 3-phosphate dehydrogenase)(Glyceraldehyde-3-phosphate dehydrogenase [NADP+])(Triosephosphate dehydrogenase)
58	GRMZM2G037322	EntrezGene	#N/A	#N/A	GO	GO:0003824	catalytic activity	GenBank	#N/A	#N/A	MaizeGDB_GenBank	#N/A	#N/A	RefSeq_dna	#N/A	#N/A	RefSeq_peptide	#N/A	#N/A	UniGene	#N/A	#N/A	Uniprot/SPTREMBL	#N/A	#N/A	Uniprot/SWISSPROT	#N/A	#N/A
59	GRMZM2G038116	EntrezGene	100217121	hypothetical protein LOC100217121	GO	#N/A	#N/A	GenBank	#N/A	#N/A	MaizeGDB_GenBank	#N/A	#N/A	RefSeq_dna	NM_001143489	hypothetical protein LOC100217121 (LOC100217121), mRNA	RefSeq_peptide	NP_001136961	hypothetical protein LOC100217121	UniGene	Zm.148355;Zm.140143	TSA: Zea mays contig22063, mRNA sequence;Hypothetical protein LOC100217121	Uniprot/SPTREMBL	B4FLI0	Putative uncharacterized protein	Uniprot/SWISSPROT	#N/A	#N/A
60	GRMZM2G038243	EntrezGene	#N/A	#N/A	GO	GO:0050660;GO:0055114;GO:0016491	FAD binding;oxidation reduction;oxidoreductase activity	GenBank	#N/A	#N/A	MaizeGDB_GenBank	#N/A	#N/A	RefSeq_dna	#N/A	#N/A	RefSeq_peptide	#N/A	#N/A	UniGene	#N/A	#N/A	Uniprot/SPTREMBL	#N/A	#N/A	Uniprot/SWISSPROT	#N/A	#N/A
61	GRMZM2G040117	EntrezGene	100279953	hypothetical protein LOC100279953	GO	GO:0003824	catalytic activity	GenBank	#N/A	#N/A	MaizeGDB_GenBank	#N/A	#N/A	RefSeq_dna	#N/A	#N/A	RefSeq_peptide	NP_001146375	hypothetical protein LOC100279953	UniGene	#N/A	#N/A	Uniprot/SPTREMBL	B4FRS2;B4FQ76	Putative uncharacterized protein ;Putative uncharacterized protein	Uniprot/SWISSPROT	#N/A	#N/A
62	GRMZM2G041668	EntrezGene	100281519	ANAC076	GO	GO:0003677;GO:0045449	DNA binding;regulation of transcription	GenBank	#N/A	#N/A	MaizeGDB_GenBank	#N/A	#N/A	RefSeq_dna	NM_001154437	ANAC076 (LOC100281519), mRNA	RefSeq_peptide	NP_001147909	ANAC076	UniGene	Zm.124311	ANAC076	Uniprot/SPTREMBL	B6SW55	ANAC076	Uniprot/SWISSPROT	#N/A	#N/A
63	GRMZM2G041866	EntrezGene	100283159	LOC100283159	GO	GO:0008171;GO:0008168;GO:0046983	O-methyltransferase activity;methyltransferase activity;protein dimerization activity	GenBank	#N/A	#N/A	MaizeGDB_GenBank	#N/A	#N/A	RefSeq_dna	NM_001156061	LOC100283159 (umc2690), mRNA	RefSeq_peptide	NP_001149533	LOC100283159	UniGene	Zm.22961	LOC100283159	Uniprot/SPTREMBL	B4G1R5	O-methyltransferase ZRP4Putative uncharacterized protein ;	Uniprot/SWISSPROT	#N/A	#N/A
64	GRMZM2G042181	EntrezGene	100282253	protein binding protein	GO	GO:0003697;GO:0006281;GO:0005524;GO:0005515	single-stranded DNA binding;DNA repair;ATP binding;protein binding	GenBank	#N/A	#N/A	MaizeGDB_GenBank	#N/A	#N/A	RefSeq_dna	NM_001155165	protein binding protein (LOC100282253), mRNA	RefSeq_peptide	NP_001148637	protein binding protein	UniGene	Zm.103450;Zm.5377	Transcribed locus, strongly similar to NP_001148637.1 protein binding protein [Zea mays];Transcribed locus, strongly similar to NP_001148637.1 protein binding protein [Zea mays]	Uniprot/SPTREMBL	B4FSZ3;B6T5E8;B4FAA2	Putative uncharacterized protein ;Protein binding protein ;Putative uncharacterized protein	Uniprot/SWISSPROT	#N/A	#N/A
65	GRMZM2G042516	EntrezGene	100273392	hypothetical protein LOC100273392	GO	GO:0016787	hydrolase activity	GenBank	#N/A	#N/A	MaizeGDB_GenBank	#N/A	#N/A	RefSeq_dna	NM_001147829	hypothetical protein LOC100273392 (LOC100273392), mRNA	RefSeq_peptide	NP_001141301	hypothetical protein LOC100273392	UniGene	Zm.120525	Hypothetical protein LOC100273392	Uniprot/SPTREMBL	B4FV80	Putative uncharacterized protein	Uniprot/SWISSPROT	#N/A	#N/A
66	GRMZM2G044448	EntrezGene	100273374	hypothetical protein LOC100273374	GO	GO:0050825;GO:0050826;GO:0042309	ice binding;response to freezing;homoiothermy	GenBank	#N/A	#N/A	MaizeGDB_GenBank	#N/A	#N/A	RefSeq_dna	NM_001147813	hypothetical protein LOC100273374 (LOC100273374), mRNA	RefSeq_peptide	NP_001141285	hypothetical protein LOC100273374	UniGene	Zm.11921	Hypothetical protein LOC100273374	Uniprot/SPTREMBL	B4FV21	Putative uncharacterized protein	Uniprot/SWISSPROT	#N/A	#N/A
67	GRMZM2G044677	EntrezGene	#N/A	#N/A	GO	#N/A	#N/A	GenBank	#N/A	#N/A	MaizeGDB_GenBank	#N/A	#N/A	RefSeq_dna	#N/A	#N/A	RefSeq_peptide	#N/A	#N/A	UniGene	Zm.97553	Hypothetical protein LOC100275285	Uniprot/SPTREMBL	#N/A	#N/A	Uniprot/SWISSPROT	#N/A	#N/A
68	GRMZM2G045215	EntrezGene	100282701	anther-specific proline-rich protein APG	GO	GO:0016788;GO:0006629	hydrolase activity, acting on ester bonds;lipid metabolic process	GenBank	#N/A	#N/A	MaizeGDB_GenBank	#N/A	#N/A	RefSeq_dna	NM_001155608	anther-specific proline-rich protein APG (LOC100282701), mRNA	RefSeq_peptide	NP_001149080	anther-specific proline-rich protein APG	UniGene	Zm.149393	TSA: Zea mays contig17261, mRNA sequence	Uniprot/SPTREMBL	C0PJ72;B4F9E3	Putative uncharacterized protein ;Anther-specific proline-rich protein APGPutative uncharacterized protein ;	Uniprot/SWISSPROT	#N/A	#N/A
69	GRMZM2G046262	EntrezGene	100278394;100278635	hypothetical protein LOC100278394;hypothetical protein LOC100278635	GO	#N/A	#N/A	GenBank	#N/A	#N/A	MaizeGDB_GenBank	#N/A	#N/A	RefSeq_dna	NM_001151847;NM_001151687	hypothetical protein LOC100278635 (LOC100278635), mRNA;hypothetical protein LOC100278394 (LOC100278394), mRNA	RefSeq_peptide	NP_001145319;NP_001145159	hypothetical protein LOC100278635 ;hypothetical protein LOC100278394	UniGene	Zm.132302;Zm.136186	Hypothetical protein LOC100278394;Hypothetical protein LOC100278635	Uniprot/SPTREMBL	B6UBN0;B6U813	Putative uncharacterized protein ;Putative uncharacterized protein	Uniprot/SWISSPROT	#N/A	#N/A
70	GRMZM2G046750	EntrezGene	100281299	lipid binding protein	GO	GO:0008289;GO:0006869	lipid binding;lipid transport	GenBank	#N/A	#N/A	MaizeGDB_GenBank	#N/A	#N/A	RefSeq_dna	NM_001154217	lipid binding protein (LOC100281299), mRNA	RefSeq_peptide	NP_001147689	lipid binding protein	UniGene	Zm.28315	Lipid binding protein	Uniprot/SPTREMBL	B4FRS4	Lipid binding proteinPutative uncharacterized protein ;	Uniprot/SWISSPROT	#N/A	#N/A
71	GRMZM2G047968	EntrezGene	#N/A	#N/A	GO	GO:0006979;GO:0020037;GO:0004096;GO:0004601;GO:0055114	response to oxidative stress;heme binding;catalase activity;peroxidase activity;oxidation reduction	GenBank	#N/A	#N/A	MaizeGDB_GenBank	#N/A	#N/A	RefSeq_dna	#N/A	#N/A	RefSeq_peptide	#N/A	#N/A	UniGene	#N/A	#N/A	Uniprot/SPTREMBL	#N/A	#N/A	Uniprot/SWISSPROT	#N/A	#N/A
72	GRMZM2G048635	EntrezGene	100193232	hypothetical protein LOC100193232	GO	GO:0005524;GO:0004674;GO:0004672;GO:0006468	ATP binding;protein serine/threonine kinase activity;protein kinase activity;protein amino acid phosphorylation	GenBank	#N/A	#N/A	MaizeGDB_GenBank	#N/A	#N/A	RefSeq_dna	NM_001138382	hypothetical protein LOC100193232 (LOC100193232), mRNA	RefSeq_peptide	NP_001131854	hypothetical protein LOC100193232	UniGene	Zm.18799	Hypothetical protein LOC100193232	Uniprot/SPTREMBL	B4FEA6	Putative uncharacterized protein	Uniprot/SWISSPROT	#N/A	#N/A
73	GRMZM2G049654	EntrezGene	100278542	hypothetical protein LOC100278542	GO	GO:0005634;GO:0006355	nucleus;regulation of transcription, DNA-dependent	GenBank	#N/A	#N/A	MaizeGDB_GenBank	#N/A	#N/A	RefSeq_dna	NM_001151782	hypothetical protein LOC100278542 (LOC100278542), mRNA	RefSeq_peptide	NP_001145254	hypothetical protein LOC100278542	UniGene	Zm.135329	Hypothetical protein LOC100278542	Uniprot/SPTREMBL	B6UAF9	Putative uncharacterized protein	Uniprot/SWISSPROT	#N/A	#N/A
74	GRMZM2G051571	EntrezGene	100273371	hypothetical protein LOC100273371	GO	#N/A	#N/A	GenBank	#N/A	#N/A	MaizeGDB_GenBank	#N/A	#N/A	RefSeq_dna	NM_001147810	hypothetical protein LOC100273371 (LOC100273371), mRNA	RefSeq_peptide	NP_001141282	hypothetical protein LOC100273371	UniGene	Zm.30215	Hypothetical protein LOC100273371	Uniprot/SPTREMBL	B4FV11	Putative uncharacterized protein	Uniprot/SWISSPROT	#N/A	#N/A
75	GRMZM2G051882	#N/A	#N/A	#N/A	#N/A	#N/A	#N/A	#N/A	#N/A	#N/A	#N/A	#N/A	#N/A	#N/A	#N/A	#N/A	#N/A	#N/A	#N/A	#N/A	#N/A	#N/A	#N/A	#N/A	#N/A	#N/A	#N/A	#N/A
76	GRMZM2G052606	EntrezGene	#N/A	#N/A	GO	GO:0003677	DNA binding	GenBank	#N/A	#N/A	MaizeGDB_GenBank	#N/A	#N/A	RefSeq_dna	#N/A	#N/A	RefSeq_peptide	#N/A	#N/A	UniGene	#N/A	#N/A	Uniprot/SPTREMBL	#N/A	#N/A	Uniprot/SWISSPROT	#N/A	#N/A
77	GRMZM2G052619	#N/A	#N/A	#N/A	#N/A	#N/A	#N/A	#N/A	#N/A	#N/A	#N/A	#N/A	#N/A	#N/A	#N/A	#N/A	#N/A	#N/A	#N/A	#N/A	#N/A	#N/A	#N/A	#N/A	#N/A	#N/A	#N/A	#N/A
78	GRMZM2G053117	#N/A	#N/A	#N/A	#N/A	#N/A	#N/A	#N/A	#N/A	#N/A	#N/A	#N/A	#N/A	#N/A	#N/A	#N/A	#N/A	#N/A	#N/A	#N/A	#N/A	#N/A	#N/A	#N/A	#N/A	#N/A	#N/A	#N/A
79	GRMZM2G053315	EntrezGene	100285270	LOC100285270	GO	GO:0050661;GO:0050660;GO:0004499;GO:0055114;GO:0031227	NADP or NADPH binding;FAD binding;flavin-containing monooxygenase activity;oxidation reduction;intrinsic to endoplasmic reticulum membrane	GenBank	#N/A	#N/A	MaizeGDB_GenBank	#N/A	#N/A	RefSeq_dna	NM_001158164	LOC100285270 (uaz122), mRNA	RefSeq_peptide	NP_001151636	LOC100285270	UniGene	#N/A	#N/A	Uniprot/SPTREMBL	B6U2L7	Monooxygenase/ oxidoreductase	Uniprot/SWISSPROT	#N/A	#N/A
80	GRMZM2G054332	EntrezGene	100285138	ATPase, coupled to transmembrane movement of substances	GO	GO:0016020;GO:0005524;GO:0006952;GO:0000166;GO:0017111;GO:0016887	membrane;ATP binding;defense response;nucleotide binding;nucleoside-triphosphatase activity;ATPase activity	GenBank	#N/A	#N/A	MaizeGDB_GenBank	#N/A	#N/A	RefSeq_dna	NM_001158032	ATPase, coupled to transmembrane movement of substances (LOC100285138), mRNA	RefSeq_peptide	NP_001151504	ATPase, coupled to transmembrane movement of substances	UniGene	Zm.140408;Zm.84946	Transcribed locus, moderately similar to NP_001151504.1 ATPase, coupled to transmembrane movement of substances [Zea mays];ATPase, coupled to transmembrane movement of substances	Uniprot/SPTREMBL	C0P7N2;B6U174;C0P683	Putative uncharacterized protein ;ATPase, coupled to transmembrane movement of substances ;Putative uncharacterized protein	Uniprot/SWISSPROT	#N/A	#N/A
81	GRMZM2G054653	EntrezGene	542635	glutathione transferase40	GO	#N/A	#N/A	GenBank	AF244705	product:glutathione S-transferase GST 40	MaizeGDB_GenBank	AF244705	product:glutathione S-transferase GST 40	RefSeq_dna	NM_001112160	glutathione transferase40 (gst40), mRNA	RefSeq_peptide	NP_001105630	glutathione transferase40	UniGene	Zm.565	Glutathione transferase40	Uniprot/SPTREMBL	Q9FQ99	Glutathione S-transferase GST 40 (EC 2.5.1.18)	Uniprot/SWISSPROT	#N/A	#N/A
82	GRMZM2G056988	EntrezGene	#N/A	#N/A	GO	GO:0006457;GO:0051082;GO:0031072	protein folding;unfolded protein binding;heat shock protein binding	GenBank	#N/A	#N/A	MaizeGDB_GenBank	#N/A	#N/A	RefSeq_dna	#N/A	#N/A	RefSeq_peptide	#N/A	#N/A	UniGene	#N/A	#N/A	Uniprot/SPTREMBL	B6U6Q8	Putative uncharacterized protein	Uniprot/SWISSPROT	#N/A	#N/A
83	GRMZM2G057086	EntrezGene	100193602	hypothetical protein LOC100193602	GO	GO:0009055;GO:0020037;GO:0005506;GO:0004497;GO:0055114	electron carrier activity;heme binding;iron ion binding;monooxygenase activity;oxidation reduction	GenBank	#N/A	#N/A	MaizeGDB_GenBank	#N/A	#N/A	RefSeq_dna	NM_001138705	hypothetical protein LOC100193602 (LOC100193602), mRNA	RefSeq_peptide	NP_001132177	hypothetical protein LOC100193602	UniGene	Zm.18561	Hypothetical protein LOC100193602	Uniprot/SPTREMBL	B4FFM5	Putative uncharacterized protein	Uniprot/SWISSPROT	#N/A	#N/A
84	GRMZM2G057789	EntrezGene	100382012;100283712	hypothetical protein LOC100382012;RING-H2 finger protein ATL1R	GO	GO:0005515;GO:0008270	protein binding;zinc ion binding	GenBank	#N/A	#N/A	MaizeGDB_GenBank	#N/A	#N/A	RefSeq_dna	NM_001174778;NM_001156611	hypothetical protein LOC100382012 (LOC100382012), mRNA;RING-H2 finger protein ATL1R (LOC100283712), mRNA	RefSeq_peptide	NP_001168249;NP_001150083	hypothetical protein LOC100382012 ;RING-H2 finger protein ATL1R	UniGene	Zm.97054;Zm.142947	RING-H2 finger protein ATL1R;Hypothetical protein LOC100382012	Uniprot/SPTREMBL	C0P3M3;B6TKV4	Putative uncharacterized protein ;RING-H2 finger protein ATL1R	Uniprot/SWISSPROT	#N/A	#N/A
85	GRMZM2G058491	EntrezGene	#N/A	#N/A	GO	GO:0005524;GO:0000166;GO:0017111;GO:0016887	ATP binding;nucleotide binding;nucleoside-triphosphatase activity;ATPase activity	GenBank	#N/A	#N/A	MaizeGDB_GenBank	#N/A	#N/A	RefSeq_dna	#N/A	#N/A	RefSeq_peptide	#N/A	#N/A	UniGene	Zm.28218	TSA: Zea mays cultivar W22 CL203Contig1.betc, mRNA sequence	Uniprot/SPTREMBL	#N/A	#N/A	Uniprot/SWISSPROT	#N/A	#N/A
86	GRMZM2G059012	EntrezGene	#N/A	#N/A	GO	GO:0016020;GO:0008152;GO:0005524;GO:0006468;GO:0003824;GO:0008415;GO:0004674;GO:0004672;GO:0016747;GO:0006633;GO:0008610	membrane;metabolic process;ATP binding;protein amino acid phosphorylation;catalytic activity;acyltransferase activity;protein serine/threonine kinase activity;protein kinase activity;transferase activity, transferring acyl groups other than amino-acyl groups;fatty acid biosynthetic process;lipid biosynthetic process	GenBank	#N/A	#N/A	MaizeGDB_GenBank	#N/A	#N/A	RefSeq_dna	#N/A	#N/A	RefSeq_peptide	#N/A	#N/A	UniGene	#N/A	#N/A	Uniprot/SPTREMBL	#N/A	#N/A	Uniprot/SWISSPROT	#N/A	#N/A
87	GRMZM2G059637	EntrezGene	100191740	hypothetical protein LOC100191740	GO	GO:0008415;GO:0008152	acyltransferase activity;metabolic process	GenBank	#N/A	#N/A	MaizeGDB_GenBank	#N/A	#N/A	RefSeq_dna	NM_001137168	hypothetical protein LOC100191740 (LOC100191740), mRNA	RefSeq_peptide	NP_001130640	hypothetical protein LOC100191740	UniGene	Zm.85059	Hypothetical protein LOC100191740	Uniprot/SPTREMBL	B6SWK2;B4F9Z7	Glycerol-3-phosphate acyltransferase 8 ;Putative uncharacterized protein	Uniprot/SWISSPROT	#N/A	#N/A
88	GRMZM2G060118	#N/A	#N/A	#N/A	#N/A	#N/A	#N/A	#N/A	#N/A	#N/A	#N/A	#N/A	#N/A	#N/A	#N/A	#N/A	#N/A	#N/A	#N/A	#N/A	#N/A	#N/A	#N/A	#N/A	#N/A	#N/A	#N/A	#N/A
89	GRMZM2G061396	EntrezGene	100284773	LOC100284773	GO	#N/A	#N/A	GenBank	#N/A	#N/A	MaizeGDB_GenBank	#N/A	#N/A	RefSeq_dna	NM_001157668	LOC100284773 (pco067049), mRNA	RefSeq_peptide	NP_001151140	LOC100284773	UniGene	#N/A	#N/A	Uniprot/SPTREMBL	B6TXB6	BCL-2 binding anthanogene-1	Uniprot/SWISSPROT	#N/A	#N/A
90	GRMZM2G061439	EntrezGene	#N/A	#N/A	GO	#N/A	#N/A	GenBank	#N/A	#N/A	MaizeGDB_GenBank	#N/A	#N/A	RefSeq_dna	#N/A	#N/A	RefSeq_peptide	#N/A	#N/A	UniGene	Zm.2549	Transcribed locus	Uniprot/SPTREMBL	#N/A	#N/A	Uniprot/SWISSPROT	#N/A	#N/A
91	GRMZM2G061515	EntrezGene	#N/A	#N/A	GO	#N/A	#N/A	GenBank	#N/A	#N/A	MaizeGDB_GenBank	#N/A	#N/A	RefSeq_dna	#N/A	#N/A	RefSeq_peptide	#N/A	#N/A	UniGene	Zm.125732	Clone 1549965 mRNA sequence	Uniprot/SPTREMBL	#N/A	#N/A	Uniprot/SWISSPROT	#N/A	#N/A
92	GRMZM2G061806	EntrezGene	#N/A	#N/A	GO	GO:0016747	transferase activity, transferring acyl groups other than amino-acyl groups	GenBank	#N/A	#N/A	MaizeGDB_GenBank	#N/A	#N/A	RefSeq_dna	#N/A	#N/A	RefSeq_peptide	#N/A	#N/A	UniGene	Zm.21530	Transcribed locus, moderately similar to NP_001169239.1 hypothetical protein LOC100383097 [Zea mays]	Uniprot/SPTREMBL	#N/A	#N/A	Uniprot/SWISSPROT	#N/A	#N/A
93	GRMZM2G062160	EntrezGene	100275205;100277836;100277998	hypothetical protein LOC100275205;hypothetical protein LOC100277836;hypothetical protein LOC100277998	GO	#N/A	#N/A	GenBank	#N/A	#N/A	MaizeGDB_GenBank	#N/A	#N/A	RefSeq_dna	NM_001149351;NM_001151301;NM_001151421	hypothetical protein LOC100275205 (LOC100275205), mRNA;hypothetical protein LOC100277836 (LOC100277836), mRNA;hypothetical protein LOC100277998 (LOC100277998), mRNA	RefSeq_peptide	NP_001144893;NP_001142823;NP_001144773	hypothetical protein LOC100277998 ;hypothetical protein LOC100275205 ;hypothetical protein LOC100277836	UniGene	Zm.131773;Zm.86563;Zm.11136;Zm.142783	Hypothetical protein LOC100275205;Hypothetical protein LOC100277998;Hypothetical protein LOC100277836;Clone 350797 mRNA sequence	Uniprot/SPTREMBL	B6U0I2;B6SQ10;B6U2Z5	Putative uncharacterized protein ;Putative uncharacterized protein ;Putative uncharacterized protein	Uniprot/SWISSPROT	#N/A	#N/A
94	GRMZM2G063258	EntrezGene	#N/A	#N/A	GO	GO:0016614;GO:0016616;GO:0046168;GO:0051287;GO:0055114;GO:0005737;GO:0004367;GO:0006072;GO:0009331;GO:0005975;GO:0016491	oxidoreductase activity, acting on CH-OH group of donors;oxidoreductase activity, acting on the CH-OH group of donors, NAD or NADP as acceptor;glycerol-3-phosphate catabolic process;NAD or NADH binding;oxidation reduction;cytoplasm;glycerol-3-phosphate dehydrogenase (NAD+) activity;glycerol-3-phosphate metabolic process;glycerol-3-phosphate dehydrogenase complex;carbohydrate metabolic process;oxi…	GenBank	#N/A	#N/A	MaizeGDB_GenBank	#N/A	#N/A	RefSeq_dna	#N/A	#N/A	RefSeq_peptide	#N/A	#N/A	UniGene	#N/A	#N/A	Uniprot/SPTREMBL	#N/A	#N/A	Uniprot/SWISSPROT	#N/A	#N/A
95	GRMZM2G064360	EntrezGene	100283208	LOC100283208	GO	GO:0008061;GO:0006032;GO:0016998;GO:0004568	chitin binding;chitin catabolic process;cell wall macromolecule catabolic process;chitinase activity	GenBank	#N/A	#N/A	MaizeGDB_GenBank	#N/A	#N/A	RefSeq_dna	NM_001156110	LOC100283208 (pco104428a), mRNA	RefSeq_peptide	NP_001149582	LOC100283208	UniGene	Zm.1765	LOC100283208	Uniprot/SPTREMBL	B6TFQ3	Basic endochitinase 1	Uniprot/SWISSPROT	#N/A	#N/A
96	GRMZM2G064605	EntrezGene	100192561	LOC100192561	GO	#N/A	#N/A	GenBank	#N/A	#N/A	MaizeGDB_GenBank	#N/A	#N/A	RefSeq_dna	NM_001137777	LOC100192561 (IDP669), mRNA	RefSeq_peptide	NP_001131249	hypothetical protein LOC100192561	UniGene	Zm.2770	LOC100192561	Uniprot/SPTREMBL	Q5GAV4;B6TZG7;Q5GAR6	Putative uncharacterized protein ;Osmotin-like protein ;Putative uncharacterized protein	Uniprot/SWISSPROT	#N/A	#N/A
97	GRMZM2G064644	#N/A	#N/A	#N/A	#N/A	#N/A	#N/A	#N/A	#N/A	#N/A	#N/A	#N/A	#N/A	#N/A	#N/A	#N/A	#N/A	#N/A	#N/A	#N/A	#N/A	#N/A	#N/A	#N/A	#N/A	#N/A	#N/A	#N/A
98	GRMZM2G064715	#N/A	#N/A	#N/A	#N/A	#N/A	#N/A	#N/A	#N/A	#N/A	#N/A	#N/A	#N/A	#N/A	#N/A	#N/A	#N/A	#N/A	#N/A	#N/A	#N/A	#N/A	#N/A	#N/A	#N/A	#N/A	#N/A	#N/A
99	GRMZM2G064744	EntrezGene	100383951	hypothetical protein LOC100383951	GO	GO:0019239;GO:0003677;GO:0009168	deaminase activity;DNA binding;purine ribonucleoside monophosphate biosynthetic process	GenBank	#N/A	#N/A	MaizeGDB_GenBank	#N/A	#N/A	RefSeq_dna	NM_001176568	hypothetical protein LOC100383951 (LOC100383951), mRNA	RefSeq_peptide	NP_001170039	hypothetical protein LOC100383951	UniGene	Zm.34454;Zm.100862	Hypothetical protein LOC100383951;Clone 1703455 mRNA sequence	Uniprot/SPTREMBL	C0PK93	Putative uncharacterized protein	Uniprot/SWISSPROT	#N/A	#N/A
100	GRMZM2G064818	EntrezGene	100277980;100276601	hypothetical protein LOC100277980;hypothetical protein LOC100276601	GO	#N/A	#N/A	GenBank	#N/A	#N/A	MaizeGDB_GenBank	#N/A	#N/A	RefSeq_dna	NM_001151408;NM_001150350	hypothetical protein LOC100277980 (LOC100277980), mRNA;hypothetical protein LOC100276601 (LOC100276601), mRNA	RefSeq_peptide	NP_001144880;NP_001143822	hypothetical protein LOC100277980 ;hypothetical protein LOC100276601	UniGene	Zm.7768	Hypothetical protein LOC100277980	Uniprot/SPTREMBL	B6U2R4;B6TF13	Putative uncharacterized protein ;Putative uncharacterized protein	Uniprot/SWISSPROT	#N/A	#N/A
101	GRMZM2G064845	#N/A	#N/A	#N/A	#N/A	#N/A	#N/A	#N/A	#N/A	#N/A	#N/A	#N/A	#N/A	#N/A	#N/A	#N/A	#N/A	#N/A	#N/A	#N/A	#N/A	#N/A	#N/A	#N/A	#N/A	#N/A	#N/A	#N/A
102	GRMZM2G065496	EntrezGene	#N/A	#N/A	GO	GO:0003677;GO:0006355	DNA binding;regulation of transcription, DNA-dependent	GenBank	#N/A	#N/A	MaizeGDB_GenBank	#N/A	#N/A	RefSeq_dna	#N/A	#N/A	RefSeq_peptide	#N/A	#N/A	UniGene	#N/A	#N/A	Uniprot/SPTREMBL	#N/A	#N/A	Uniprot/SWISSPROT	#N/A	#N/A
103	GRMZM2G065665	EntrezGene	#N/A	#N/A	GO	GO:0004252;GO:0006508	serine-type endopeptidase activity;proteolysis	GenBank	#N/A	#N/A	MaizeGDB_GenBank	#N/A	#N/A	RefSeq_dna	#N/A	#N/A	RefSeq_peptide	#N/A	#N/A	UniGene	Zm.20823	Transcribed locus	Uniprot/SPTREMBL	#N/A	#N/A	Uniprot/SWISSPROT	#N/A	#N/A
104	GRMZM2G066326	EntrezGene	100283433	LOC100283433	GO	GO:0008234;GO:0006508;GO:0004197	cysteine-type peptidase activity;proteolysis;cysteine-type endopeptidase activity	GenBank	#N/A	#N/A	MaizeGDB_GenBank	AY104930		RefSeq_dna	NM_001156334	LOC100283433 (IDP105), mRNA	RefSeq_peptide	NP_001149806	LOC100283433	UniGene	Zm.14139	LOC100283433	Uniprot/SPTREMBL	B6TIC7	Putative uncharacterized proteinXylem cysteine proteinase 2 ;	Uniprot/SWISSPROT	#N/A	#N/A
105	GRMZM2G066369	EntrezGene	541847	glutathione S-transferase GST 38	GO	#N/A	#N/A	GenBank	AF244703	product:glutathione S-transferase GST 38	MaizeGDB_GenBank	AF244703	product:glutathione S-transferase GST 38	RefSeq_dna	NM_001111526	glutathione S-transferase GST 38 (LOC541847), mRNA	RefSeq_peptide	NP_001104996	glutathione S-transferase GST 38	UniGene	Zm.563	Glutathione S-transferase GST 38	Uniprot/SPTREMBL	Q9FQA1;B6TQK9	Glutathione S-transferase GST 38 (EC 2.5.1.18);Glutathione S-transferase GSTU6	Uniprot/SWISSPROT	#N/A	#N/A
106	GRMZM2G066791	EntrezGene	#N/A	#N/A	GO	GO:0016020;GO:0006810;GO:0005215	membrane;transport;transporter activity	GenBank	#N/A	#N/A	MaizeGDB_GenBank	#N/A	#N/A	RefSeq_dna	#N/A	#N/A	RefSeq_peptide	#N/A	#N/A	UniGene	Zm.97877	Transcribed locus, weakly similar to NP_001061650.1 Os08g0367300 [Oryza sativa (japonica cultivar-group)]	Uniprot/SPTREMBL	#N/A	#N/A	Uniprot/SWISSPROT	#N/A	#N/A
107	GRMZM2G066865	EntrezGene	#N/A	#N/A	GO	GO:0016020;GO:0006810;GO:0005215	membrane;transport;transporter activity	GenBank	#N/A	#N/A	MaizeGDB_GenBank	#N/A	#N/A	RefSeq_dna	#N/A	#N/A	RefSeq_peptide	#N/A	#N/A	UniGene	Zm.97877	Transcribed locus, weakly similar to NP_001061650.1 Os08g0367300 [Oryza sativa (japonica cultivar-group)]	Uniprot/SPTREMBL	#N/A	#N/A	Uniprot/SWISSPROT	#N/A	#N/A
108	GRMZM2G067865	EntrezGene	#N/A	#N/A	GO	GO:0005515;GO:0008270	protein binding;zinc ion binding	GenBank	#N/A	#N/A	MaizeGDB_GenBank	#N/A	#N/A	RefSeq_dna	#N/A	#N/A	RefSeq_peptide	#N/A	#N/A	UniGene	Zm.127733	Clone 1336474 mRNA sequence	Uniprot/SPTREMBL	#N/A	#N/A	Uniprot/SWISSPROT	#N/A	#N/A
109	GRMZM2G069047	EntrezGene	100272652	hypothetical protein LOC100272652	GO	GO:0003677;GO:0045449	DNA binding;regulation of transcription	GenBank	#N/A	#N/A	MaizeGDB_GenBank	#N/A	#N/A	RefSeq_dna	NM_001147110	hypothetical protein LOC100272652 (LOC100272652), mRNA	RefSeq_peptide	NP_001140582	hypothetical protein LOC100272652	UniGene	Zm.21109	Hypothetical protein LOC100272652	Uniprot/SPTREMBL	B4FPS5	Putative uncharacterized protein	Uniprot/SWISSPROT	#N/A	#N/A
110	GRMZM2G069722	EntrezGene	#N/A	#N/A	GO	GO:0009055;GO:0020037;GO:0005506;GO:0004497;GO:0055114	electron carrier activity;heme binding;iron ion binding;monooxygenase activity;oxidation reduction	GenBank	#N/A	#N/A	MaizeGDB_GenBank	#N/A	#N/A	RefSeq_dna	#N/A	#N/A	RefSeq_peptide	#N/A	#N/A	UniGene	Zm.127408;Zm.143250	Transcribed locus, strongly similar to XP_002466416.1 hypothetical protein SORBIDRAFT_01g007420 [Sorghum bicolor];TSA: Zea mays contig64045, mRNA sequence	Uniprot/SPTREMBL	#N/A	#N/A	Uniprot/SWISSPROT	#N/A	#N/A
111	GRMZM2G070178	EntrezGene	100281899	anther-specific proline-rich protein APG	GO	GO:0016788;GO:0006629	hydrolase activity, acting on ester bonds;lipid metabolic process	GenBank	#N/A	#N/A	MaizeGDB_GenBank	#N/A	#N/A	RefSeq_dna	NM_001154819	anther-specific proline-rich protein APG (LOC100281899), mRNA	RefSeq_peptide	NP_001148291	anther-specific proline-rich protein APG	UniGene	Zm.34465	Anther-specific proline-rich protein APG	Uniprot/SPTREMBL	B6SZZ2	Anther-specific proline-rich protein APG	Uniprot/SWISSPROT	#N/A	#N/A
112	GRMZM2G070603	EntrezGene	100283865	LOC100283865	GO	GO:0006979;GO:0020037;GO:0004601;GO:0055114	response to oxidative stress;heme binding;peroxidase activity;oxidation reduction	GenBank	#N/A	#N/A	MaizeGDB_GenBank	#N/A	#N/A	RefSeq_dna	NM_001156763	LOC100283865 (TIDP2769), mRNA	RefSeq_peptide	NP_001150235	LOC100283865	UniGene	Zm.8649	LOC100283865	Uniprot/SPTREMBL	B6TMI9	Peroxidase 1	Uniprot/SWISSPROT	#N/A	#N/A
113	GRMZM2G070673	EntrezGene	#N/A	#N/A	GO	#N/A	#N/A	GenBank	#N/A	#N/A	MaizeGDB_GenBank	#N/A	#N/A	RefSeq_dna	#N/A	#N/A	RefSeq_peptide	#N/A	#N/A	UniGene	Zm.125192	Clone 298819 mRNA sequence	Uniprot/SPTREMBL	#N/A	#N/A	Uniprot/SWISSPROT	#N/A	#N/A
114	GRMZM2G071226	EntrezGene	#N/A	#N/A	GO	GO:0016020;GO:0006810;GO:0005215	membrane;transport;transporter activity	GenBank	#N/A	#N/A	MaizeGDB_GenBank	#N/A	#N/A	RefSeq_dna	#N/A	#N/A	RefSeq_peptide	#N/A	#N/A	UniGene	Zm.97877	Transcribed locus, weakly similar to NP_001061650.1 Os08g0367300 [Oryza sativa (japonica cultivar-group)]	Uniprot/SPTREMBL	#N/A	#N/A	Uniprot/SWISSPROT	#N/A	#N/A
115	GRMZM2G072808	EntrezGene	100281551	L-ascorbate oxidase	GO	GO:0046274;GO:0008471;GO:0048046;GO:0005507;GO:0055114;GO:0016491	lignin catabolic process;laccase activity;apoplast;copper ion binding;oxidation reduction;oxidoreductase activity	GenBank	#N/A	#N/A	MaizeGDB_GenBank	#N/A	#N/A	RefSeq_dna	NM_001154470	L-ascorbate oxidase (LOC100281551), mRNA	RefSeq_peptide	NP_001147942	L-ascorbate oxidase	UniGene	Zm.34290	L-ascorbate oxidase	Uniprot/SPTREMBL	B6SWG3;C0PGP6	L-ascorbate oxidase ;Putative uncharacterized protein	Uniprot/SWISSPROT	#N/A	#N/A
116	GRMZM2G073540	EntrezGene	100284776	acyl-desaturase	GO	GO:0045300;GO:0006631;GO:0046914;GO:0055114;GO:0016491	acyl-[acyl-carrier-protein] desaturase activity;fatty acid metabolic process;transition metal ion binding;oxidation reduction;oxidoreductase activity	GenBank	#N/A	#N/A	MaizeGDB_GenBank	#N/A	#N/A	RefSeq_dna	NM_001157671	acyl-desaturase (LOC100284776), mRNA	RefSeq_peptide	NP_001151143	acyl-desaturase	UniGene	Zm.133160	Acyl-desaturase	Uniprot/SPTREMBL	B6TXC6	Acyl-desaturase	Uniprot/SWISSPROT	#N/A	#N/A
117	GRMZM2G073764	EntrezGene	100303899	hypothetical protein LOC100303899	GO	GO:0016068;GO:0016020;GO:0051260	type I hypersensitivity;membrane;protein homooligomerization	GenBank	#N/A	#N/A	MaizeGDB_GenBank	#N/A	#N/A	RefSeq_dna	NM_001165485	hypothetical protein LOC100303899 (LOC100303899), mRNA	RefSeq_peptide	NP_001158957	hypothetical protein LOC100303899	UniGene	Zm.156439;Zm.7835	TSA: Zea mays contig64530, mRNA sequence;Hypothetical protein LOC100303899	Uniprot/SPTREMBL	B4G0M9	Putative uncharacterized protein	Uniprot/SWISSPROT	#N/A	#N/A
118	GRMZM2G074793	EntrezGene	100383297	hypothetical protein LOC100383297	GO	GO:0008270;GO:0005622	zinc ion binding;intracellular	GenBank	#N/A	#N/A	MaizeGDB_GenBank	#N/A	#N/A	RefSeq_dna	NM_001175957	hypothetical protein LOC100383297 (LOC100383297), mRNA	RefSeq_peptide	NP_001169428	hypothetical protein LOC100383297	UniGene	Zm.24375	Hypothetical protein LOC100383297	Uniprot/SPTREMBL	C0PEV7	Putative uncharacterized protein	Uniprot/SWISSPROT	#N/A	#N/A
119	GRMZM2G074946	EntrezGene	100282975	LOC100282975	GO	GO:0006098;GO:0017057;GO:0005975	pentose-phosphate shunt;6-phosphogluconolactonase activity;carbohydrate metabolic process	GenBank	#N/A	#N/A	MaizeGDB_GenBank	#N/A	#N/A	RefSeq_dna	#N/A	#N/A	RefSeq_peptide	NP_001149351	LOC100282975	UniGene	#N/A	#N/A	Uniprot/SPTREMBL	B4FKI4	6-phosphogluconolactonasePutative uncharacterized protein ;	Uniprot/SWISSPROT	#N/A	#N/A
120	GRMZM2G075283	EntrezGene	100280981	pathogenesis-related protein 10	GO	GO:0006952;GO:0009607	defense response;response to biotic stimulus	GenBank	#N/A	#N/A	MaizeGDB_GenBank	#N/A	#N/A	RefSeq_dna	NM_001153901	pathogenesis-related protein 10 (LOC100280981), mRNA	RefSeq_peptide	NP_001147373	pathogenesis-related protein 10	UniGene	Zm.144031;Zm.144016;Zm.137972;Zm.10175	TSA: Zea mays contig58277, mRNA sequence;TSA: Zea mays contig58377, mRNA sequence;TSA: Zea mays contig65369, mRNA sequence;Pathogenesis-related protein 10	Uniprot/SPTREMBL	B6SQM6	Pathogenesis-related protein 10Putative uncharacterized protein ;	Uniprot/SWISSPROT	#N/A	#N/A
121	GRMZM2G075828	EntrezGene	#N/A	#N/A	GO	#N/A	#N/A	GenBank	#N/A	#N/A	MaizeGDB_GenBank	#N/A	#N/A	RefSeq_dna	#N/A	#N/A	RefSeq_peptide	#N/A	#N/A	UniGene	#N/A	#N/A	Uniprot/SPTREMBL	B6SX81	Putative uncharacterized protein	Uniprot/SWISSPROT	#N/A	#N/A
122	GRMZM2G077069	EntrezGene	#N/A	#N/A	GO	#N/A	#N/A	GenBank	#N/A	#N/A	MaizeGDB_GenBank	#N/A	#N/A	RefSeq_dna	#N/A	#N/A	RefSeq_peptide	#N/A	#N/A	UniGene	Zm.144383;Zm.143049;Zm.148652	TSA: Zea mays contig55588, mRNA sequence;TSA: Zea mays contig65408, mRNA sequence;TSA: Zea mays contig20597, mRNA sequence	Uniprot/SPTREMBL	#N/A	#N/A	Uniprot/SWISSPROT	#N/A	#N/A
123	GRMZM2G078469	EntrezGene	100276738	hypothetical protein LOC100276738	GO	#N/A	#N/A	GenBank	#N/A	#N/A	MaizeGDB_GenBank	#N/A	#N/A	RefSeq_dna	NM_001150455	hypothetical protein LOC100276738 (LOC100276738), mRNA	RefSeq_peptide	NP_001143927	hypothetical protein LOC100276738	UniGene	Zm.95135	Hypothetical protein LOC100276738	Uniprot/SPTREMBL	B4FVH0;B6TH81	Putative uncharacterized protein ;Putative uncharacterized protein	Uniprot/SWISSPROT	#N/A	#N/A
124	GRMZM2G078806	EntrezGene	100274637	hypothetical protein LOC100274637	GO	#N/A	#N/A	GenBank	#N/A	#N/A	MaizeGDB_GenBank	#N/A	#N/A	RefSeq_dna	NM_001148974	hypothetical protein LOC100274637 (LOC100274637), mRNA	RefSeq_peptide	NP_001142446	hypothetical protein LOC100274637	UniGene	#N/A	#N/A	Uniprot/SPTREMBL	B6SGQ0	Putative uncharacterized protein	Uniprot/SWISSPROT	#N/A	#N/A
125	GRMZM2G079484	EntrezGene	#N/A	#N/A	GO	GO:0009055;GO:0020037;GO:0005506;GO:0004497;GO:0055114	electron carrier activity;heme binding;iron ion binding;monooxygenase activity;oxidation reduction	GenBank	#N/A	#N/A	MaizeGDB_GenBank	#N/A	#N/A	RefSeq_dna	#N/A	#N/A	RefSeq_peptide	#N/A	#N/A	UniGene	#N/A	#N/A	Uniprot/SPTREMBL	#N/A	#N/A	Uniprot/SWISSPROT	#N/A	#N/A
126	GRMZM2G079619	EntrezGene	#N/A	#N/A	GO	GO:0009055;GO:0020037;GO:0005506;GO:0004497;GO:0055114	electron carrier activity;heme binding;iron ion binding;monooxygenase activity;oxidation reduction	GenBank	#N/A	#N/A	MaizeGDB_GenBank	#N/A	#N/A	RefSeq_dna	#N/A	#N/A	RefSeq_peptide	#N/A	#N/A	UniGene	#N/A	#N/A	Uniprot/SPTREMBL	#N/A	#N/A	Uniprot/SWISSPROT	#N/A	#N/A
127	GRMZM2G080689	EntrezGene	100280862	peroxidase 52	GO	GO:0006979;GO:0020037;GO:0004601;GO:0055114	response to oxidative stress;heme binding;peroxidase activity;oxidation reduction	GenBank	#N/A	#N/A	MaizeGDB_GenBank	#N/A	#N/A	RefSeq_dna	NM_001153782	peroxidase 52 (LOC100280862), mRNA	RefSeq_peptide	NP_001147254	peroxidase 52	UniGene	Zm.21457	Peroxidase 52	Uniprot/SPTREMBL	B6SNF9	Peroxidase 52	Uniprot/SWISSPROT	#N/A	#N/A
128	GRMZM2G081322	EntrezGene	#N/A	#N/A	GO	GO:0003779;GO:0007010	actin binding;cytoskeleton organization	GenBank	#N/A	#N/A	MaizeGDB_GenBank	#N/A	#N/A	RefSeq_dna	#N/A	#N/A	RefSeq_peptide	#N/A	#N/A	UniGene	Zm.36005;Zm.23774	Transcribed locus, strongly similar to XP_002467837.1 hypothetical protein SORBIDRAFT_01g034950 [Sorghum bicolor];Transcribed locus, strongly similar to XP_002467837.1 hypothetical protein SORBIDRAFT_01g034950 [Sorghum bicolor]	Uniprot/SPTREMBL	#N/A	#N/A	Uniprot/SWISSPROT	#N/A	#N/A
129	GRMZM2G082520	EntrezGene	100282311	beta-expansin 1a	GO	GO:0019953;GO:0005576	sexual reproduction;extracellular region	GenBank	#N/A	#N/A	MaizeGDB_GenBank	#N/A	#N/A	RefSeq_dna	NM_001155223	beta-expansin 1a (LOC100282311), mRNA	RefSeq_peptide	NP_001148695	beta-expansin 1a	UniGene	Zm.675	Beta-expansin 1a	Uniprot/SPTREMBL	B6T629	Beta-expansin 1aPutative uncharacterized protein ;	Uniprot/SWISSPROT	#N/A	#N/A
130	GRMZM2G082633	EntrezGene	#N/A	#N/A	GO	GO:0004607;GO:0006629	phosphatidylcholine-sterol O-acyltransferase activity;lipid metabolic process	GenBank	#N/A	#N/A	MaizeGDB_GenBank	#N/A	#N/A	RefSeq_dna	#N/A	#N/A	RefSeq_peptide	#N/A	#N/A	UniGene	Zm.129209;Zm.147572	Transcribed locus, moderately similar to XP_002463939.1 hypothetical protein SORBIDRAFT_01g009270 [Sorghum bicolor];TSA: Zea mays contig25574, mRNA sequence	Uniprot/SPTREMBL	#N/A	#N/A	Uniprot/SWISSPROT	#N/A	#N/A
131	GRMZM2G082792	EntrezGene	100285601	LOC100285601	GO	GO:0016481;GO:0010181;GO:0016491	negative regulation of transcription;FMN binding;oxidoreductase activity	GenBank	#N/A	#N/A	MaizeGDB_GenBank	#N/A	#N/A	RefSeq_dna	NM_001158492	LOC100285601 (IDP2456), mRNA	RefSeq_peptide	NP_001151964	LOC100285601	UniGene	#N/A	#N/A	Uniprot/SPTREMBL	B6U724	Flavoprotein wrbA	Uniprot/SWISSPROT	#N/A	#N/A
132	GRMZM2G083599	EntrezGene	#N/A	#N/A	GO	GO:0004553;GO:0005975	hydrolase activity, hydrolyzing O-glycosyl compounds;carbohydrate metabolic process	GenBank	#N/A	#N/A	MaizeGDB_GenBank	#N/A	#N/A	RefSeq_dna	#N/A	#N/A	RefSeq_peptide	#N/A	#N/A	UniGene	Zm.74812;Zm.134507	Hypothetical protein LOC100272735;Transcribed locus, strongly similar to NP_001140660.1 hypothetical protein LOC100272735 [Zea mays]	Uniprot/SPTREMBL	C0PD77	Putative uncharacterized protein	Uniprot/SWISSPROT	#N/A	#N/A
133	GRMZM2G084086	EntrezGene	100283963	tyrosine specific protein phosphatase family protein	GO	GO:0016311;GO:0004725;GO:0016791	dephosphorylation;protein tyrosine phosphatase activity;phosphatase activity	GenBank	#N/A	#N/A	MaizeGDB_GenBank	#N/A	#N/A	RefSeq_dna	NM_001156861	tyrosine specific protein phosphatase family protein (LOC100283963), mRNA	RefSeq_peptide	NP_001150333	tyrosine specific protein phosphatase family protein	UniGene	Zm.134072	Tyrosine specific protein phosphatase family protein	Uniprot/SPTREMBL	B6TNL4	Tyrosine specific protein phosphatase family protein	Uniprot/SWISSPROT	#N/A	#N/A
134	GRMZM2G084821	EntrezGene	#N/A	#N/A	GO	#N/A	#N/A	GenBank	#N/A	#N/A	MaizeGDB_GenBank	#N/A	#N/A	RefSeq_dna	NM_001176709	hypothetical protein LOC100384123 (LOC100384123), mRNA	RefSeq_peptide	#N/A	#N/A	UniGene	Zm.24543	Hypothetical protein LOC100384123	Uniprot/SPTREMBL	#N/A	#N/A	Uniprot/SWISSPROT	#N/A	#N/A
135	GRMZM2G085460	#N/A	#N/A	#N/A	#N/A	#N/A	#N/A	#N/A	#N/A	#N/A	#N/A	#N/A	#N/A	#N/A	#N/A	#N/A	#N/A	#N/A	#N/A	#N/A	#N/A	#N/A	#N/A	#N/A	#N/A	#N/A	#N/A	#N/A
136	GRMZM2G088919	EntrezGene	100283758	anther-specific proline-rich protein APG	GO	GO:0016788;GO:0006629	hydrolase activity, acting on ester bonds;lipid metabolic process	GenBank	#N/A	#N/A	MaizeGDB_GenBank	#N/A	#N/A	RefSeq_dna	NM_001156657	anther-specific proline-rich protein APG (LOC100283758), mRNA	RefSeq_peptide	NP_001150129	anther-specific proline-rich protein APG	UniGene	#N/A	#N/A	Uniprot/SPTREMBL	B6TLI6	Anther-specific proline-rich protein APG	Uniprot/SWISSPROT	#N/A	#N/A
137	GRMZM2G089959	EntrezGene	#N/A	#N/A	GO	#N/A	#N/A	GenBank	#N/A	#N/A	MaizeGDB_GenBank	#N/A	#N/A	RefSeq_dna	#N/A	#N/A	RefSeq_peptide	#N/A	#N/A	UniGene	Zm.58285	Transcribed locus	Uniprot/SPTREMBL	#N/A	#N/A	Uniprot/SWISSPROT	#N/A	#N/A
138	GRMZM2G089982	EntrezGene	100282124	peroxidase 72	GO	GO:0006979;GO:0020037;GO:0004601;GO:0055114	response to oxidative stress;heme binding;peroxidase activity;oxidation reduction	GenBank	#N/A	#N/A	MaizeGDB_GenBank	#N/A	#N/A	RefSeq_dna	NM_001155037	peroxidase 72 (LOC100282124), mRNA	RefSeq_peptide	NP_001148509	peroxidase 72	UniGene	Zm.95883;Zm.4338	Transcribed locus, strongly similar to NP_001148509.1 peroxidase 72 [Zea mays];Peroxidase 72	Uniprot/SPTREMBL	B6T3V1	Peroxidase 72Putative uncharacterized protein ;	Uniprot/SWISSPROT	#N/A	#N/A
139	GRMZM2G090112	EntrezGene	100275243	hypothetical protein LOC100275243	GO	#N/A	#N/A	GenBank	#N/A	#N/A	MaizeGDB_GenBank	#N/A	#N/A	RefSeq_dna	NM_001149377	hypothetical protein LOC100275243 (LOC100275243), mRNA	RefSeq_peptide	NP_001142849	hypothetical protein LOC100275243	UniGene	Zm.25122	Hypothetical protein LOC100275243	Uniprot/SPTREMBL	B6SQD9	Putative uncharacterized protein	Uniprot/SWISSPROT	#N/A	#N/A
140	GRMZM2G093175	EntrezGene	#N/A	#N/A	GO	GO:0008152;GO:0006529;GO:0004066	metabolic process;asparagine biosynthetic process;asparagine synthase (glutamine-hydrolyzing) activity	GenBank	#N/A	#N/A	MaizeGDB_GenBank	#N/A	#N/A	RefSeq_dna	#N/A	#N/A	RefSeq_peptide	#N/A	#N/A	UniGene	#N/A	#N/A	Uniprot/SPTREMBL	B4FDN7	Putative uncharacterized protein	Uniprot/SWISSPROT	#N/A	#N/A
141	GRMZM2G094490	EntrezGene	#N/A	#N/A	GO	GO:0016020;GO:0004252;GO:0006508;GO:0005524;GO:0000166;GO:0017111;GO:0004176;GO:0016887	membrane;serine-type endopeptidase activity;proteolysis;ATP binding;nucleotide binding;nucleoside-triphosphatase activity;ATP-dependent peptidase activity;ATPase activity	GenBank	#N/A	#N/A	MaizeGDB_GenBank	#N/A	#N/A	RefSeq_dna	#N/A	#N/A	RefSeq_peptide	#N/A	#N/A	UniGene	Zm.135854	TSA: Zea mays contig05435, mRNA sequence	Uniprot/SPTREMBL	#N/A	#N/A	Uniprot/SWISSPROT	#N/A	#N/A
142	GRMZM2G094592	EntrezGene	100279200	hypothetical protein LOC100279200	GO	#N/A	#N/A	GenBank	#N/A	#N/A	MaizeGDB_GenBank	#N/A	#N/A	RefSeq_dna	NM_001152224	hypothetical protein LOC100279200 (LOC100279200), mRNA	RefSeq_peptide	NP_001145696	hypothetical protein LOC100279200	UniGene	Zm.83469	Hypothetical protein LOC100279200	Uniprot/SPTREMBL	B7ZWV2	Putative uncharacterized protein	Uniprot/SWISSPROT	#N/A	#N/A
143	GRMZM2G095404	EntrezGene	100191217	LOC100191217	GO	GO:0006979;GO:0020037;GO:0004601;GO:0055114	response to oxidative stress;heme binding;peroxidase activity;oxidation reduction	GenBank	#N/A	#N/A	MaizeGDB_GenBank	#N/A	#N/A	RefSeq_dna	#N/A	#N/A	RefSeq_peptide	NP_001130123	hypothetical protein LOC100191217	UniGene	#N/A	#N/A	Uniprot/SPTREMBL	B4F815	Putative uncharacterized protein	Uniprot/SWISSPROT	#N/A	#N/A
144	GRMZM2G096868	#N/A	#N/A	#N/A	#N/A	#N/A	#N/A	#N/A	#N/A	#N/A	#N/A	#N/A	#N/A	#N/A	#N/A	#N/A	#N/A	#N/A	#N/A	#N/A	#N/A	#N/A	#N/A	#N/A	#N/A	#N/A	#N/A	#N/A
145	GRMZM2G097229	EntrezGene	#N/A	#N/A	GO	GO:0019953;GO:0005576	sexual reproduction;extracellular region	GenBank	#N/A	#N/A	MaizeGDB_GenBank	#N/A	#N/A	RefSeq_dna	#N/A	#N/A	RefSeq_peptide	#N/A	#N/A	UniGene	Zm.9322	Clone 1064241 mRNA sequence	Uniprot/SPTREMBL	#N/A	#N/A	Uniprot/SWISSPROT	#N/A	#N/A
146	GRMZM2G097297	EntrezGene	#N/A	#N/A	GO	GO:0008171;GO:0008168;GO:0046983	O-methyltransferase activity;methyltransferase activity;protein dimerization activity	GenBank	#N/A	#N/A	MaizeGDB_GenBank	#N/A	#N/A	RefSeq_dna	#N/A	#N/A	RefSeq_peptide	#N/A	#N/A	UniGene	#N/A	#N/A	Uniprot/SPTREMBL	#N/A	#N/A	Uniprot/SWISSPROT	#N/A	#N/A
147	GRMZM2G097851	EntrezGene	#N/A	#N/A	GO	GO:0009055;GO:0005634;GO:0003677;GO:0006355;GO:0005507;GO:0004879	electron carrier activity;nucleus;DNA binding;regulation of transcription, DNA-dependent;copper ion binding;ligand-dependent nuclear receptor activity	GenBank	#N/A	#N/A	MaizeGDB_GenBank	#N/A	#N/A	RefSeq_dna	#N/A	#N/A	RefSeq_peptide	#N/A	#N/A	UniGene	#N/A	#N/A	Uniprot/SPTREMBL	#N/A	#N/A	Uniprot/SWISSPROT	#N/A	#N/A
148	GRMZM2G099023	EntrezGene	100281704;100281188	nucleotide binding protein;nucleotide binding protein	GO	#N/A	#N/A	GenBank	#N/A	#N/A	MaizeGDB_GenBank	#N/A	#N/A	RefSeq_dna	NM_001154624;NM_001154107	nucleotide binding protein (LOC100281704), mRNA;nucleotide binding protein (LOC100281188), mRNA	RefSeq_peptide	NP_001148096;NP_001147579	nucleotide binding protein ;nucleotide binding protein	UniGene	Zm.88027;Zm.131745	Nucleotide binding protein;Nucleotide binding protein	Uniprot/SPTREMBL	B6SXX6;B6SSZ3	Nucleotide binding protein ;Nucleotide binding protein	Uniprot/SWISSPROT	#N/A	#N/A
149	GRMZM2G099088	#N/A	#N/A	#N/A	#N/A	#N/A	#N/A	#N/A	#N/A	#N/A	#N/A	#N/A	#N/A	#N/A	#N/A	#N/A	#N/A	#N/A	#N/A	#N/A	#N/A	#N/A	#N/A	#N/A	#N/A	#N/A	#N/A	#N/A
150	GRMZM2G100754	EntrezGene	100303908	O-methyltransferase ZRP4	GO	GO:0008171;GO:0008168;GO:0046983	O-methyltransferase activity;methyltransferase activity;protein dimerization activity	GenBank	#N/A	#N/A	MaizeGDB_GenBank	#N/A	#N/A	RefSeq_dna	NM_001165490	O-methyltransferase ZRP4 (LOC100303908), mRNA	RefSeq_peptide	NP_001158962	O-methyltransferase ZRP4	UniGene	Zm.8188	O-methyltransferase ZRP4	Uniprot/SPTREMBL	B6SUG6	O-methyltransferase ZRP4	Uniprot/SWISSPROT	#N/A	#N/A
151	GRMZM2G104394	EntrezGene	542029	peroxidase	GO	GO:0006979;GO:0020037;GO:0004601;GO:0055114	response to oxidative stress;heme binding;peroxidase activity;oxidation reduction	GenBank	EF178277	product:plasma membrane-bound peroxidase 1	MaizeGDB_GenBank	#N/A	#N/A	RefSeq_dna	NM_001111674	peroxidase (pox1), mRNA	RefSeq_peptide	NP_001105144	peroxidase 1	UniGene	Zm.97216	Peroxidase	Uniprot/SPTREMBL	B6TSD7	Peroxidase 1	Uniprot/SWISSPROT	A5H8G4	Peroxidase 1 Precursor (EC 1.11.1.7)(Plasma membrane-bound peroxidase 1)(pmPOX1)
152	GRMZM2G105657	EntrezGene	100274546	hypothetical protein LOC100274546	GO	#N/A	#N/A	GenBank	#N/A	#N/A	MaizeGDB_GenBank	#N/A	#N/A	RefSeq_dna	NM_001148902	hypothetical protein LOC100274546 (LOC100274546), mRNA	RefSeq_peptide	NP_001142374	hypothetical protein LOC100274546	UniGene	Zm.145436;Zm.17020	TSA: Zea mays contig47330, mRNA sequence;Hypothetical protein LOC100274546	Uniprot/SPTREMBL	B4G1V2	Putative uncharacterized protein	Uniprot/SWISSPROT	#N/A	#N/A
153	GRMZM2G107388	EntrezGene	#N/A	#N/A	GO	#N/A	#N/A	GenBank	#N/A	#N/A	MaizeGDB_GenBank	#N/A	#N/A	RefSeq_dna	#N/A	#N/A	RefSeq_peptide	#N/A	#N/A	UniGene	Zm.140204	TSA: Zea mays contig40270, mRNA sequence	Uniprot/SPTREMBL	#N/A	#N/A	Uniprot/SWISSPROT	#N/A	#N/A
154	GRMZM2G108219	EntrezGene	542464	anionic peroxidase	GO	GO:0006979;GO:0020037;GO:0004601;GO:0055114	response to oxidative stress;heme binding;peroxidase activity;oxidation reduction	GenBank	EU432409;EU432406;EU432410;EU432408;EU432407	product:anionic peroxidase;product:anionic peroxidase;product:anionic peroxidase;product:anionic peroxidase;product:anionic peroxidase	MaizeGDB_GenBank	Y13905	product:anionic peroxidase	RefSeq_dna	NM_001112019	anionic peroxidase (ap1), mRNA	RefSeq_peptide	NP_001105489	anionic peroxidase	UniGene	#N/A	#N/A	Uniprot/SPTREMBL	B1A9R4;B4FHG3;O04710	Anionic peroxidase ;Putative uncharacterized protein ;Anionic peroxidase Precursor	Uniprot/SWISSPROT	#N/A	#N/A
155	GRMZM2G108959	EntrezGene	100384664	hypothetical protein LOC100384664	GO	GO:0003677	DNA binding	GenBank	#N/A	#N/A	MaizeGDB_GenBank	#N/A	#N/A	RefSeq_dna	NM_001177148	hypothetical protein LOC100384664 (LOC100384664), mRNA	RefSeq_peptide	NP_001170619	hypothetical protein LOC100384664	UniGene	Zm.98618;Zm.11842	R2R3MYB-domain protein;Hypothetical protein LOC100384664	Uniprot/SPTREMBL	Q9SQ93;C4IZ84	R2R3MYB-domain protein Fragment ;Putative uncharacterized protein	Uniprot/SWISSPROT	#N/A	#N/A
156	GRMZM2G110135	EntrezGene	100382484	hypothetical protein LOC100382484	GO	GO:0003677	DNA binding	GenBank	#N/A	#N/A	MaizeGDB_GenBank	#N/A	#N/A	RefSeq_dna	NM_001175223	hypothetical protein LOC100382484 (LOC100382484), mRNA	RefSeq_peptide	NP_001168694	hypothetical protein LOC100382484	UniGene	Zm.140495	Hypothetical protein LOC100382484	Uniprot/SPTREMBL	Q8S416;C0P8A6	P-type R2R3 Myb protein Fragment ;Putative uncharacterized protein	Uniprot/SWISSPROT	#N/A	#N/A
157	GRMZM2G110172	EntrezGene	#N/A	#N/A	GO	#N/A	#N/A	GenBank	#N/A	#N/A	MaizeGDB_GenBank	#N/A	#N/A	RefSeq_dna	#N/A	#N/A	RefSeq_peptide	#N/A	#N/A	UniGene	Zm.148355;Zm.20902	TSA: Zea mays contig22063, mRNA sequence;TSA: Zea mays contig06278, mRNA sequence	Uniprot/SPTREMBL	#N/A	#N/A	Uniprot/SWISSPROT	#N/A	#N/A
158	GRMZM2G111136	EntrezGene	100127016	SBP-domain protein1	GO	GO:0050825;GO:0005634;GO:0003677;GO:0050826;GO:0042309	ice binding;nucleus;DNA binding;response to freezing;homoiothermy	GenBank	#N/A	#N/A	MaizeGDB_GenBank	#N/A	#N/A	RefSeq_dna	NM_001112607	SBP-domain protein1 (sbp1), mRNA	RefSeq_peptide	NP_001106077	SBP-domain protein1	UniGene	#N/A	#N/A	Uniprot/SPTREMBL	Q9SM19	SBP-domain protein 1	Uniprot/SWISSPROT	#N/A	#N/A
159	GRMZM2G111415	EntrezGene	#N/A	#N/A	GO	GO:0050825;GO:0003677;GO:0006355;GO:0050826;GO:0042309;GO:0003700	ice binding;DNA binding;regulation of transcription, DNA-dependent;response to freezing;homoiothermy;transcription factor activity	GenBank	#N/A	#N/A	MaizeGDB_GenBank	#N/A	#N/A	RefSeq_dna	#N/A	#N/A	RefSeq_peptide	#N/A	#N/A	UniGene	Zm.133010	Clone 314589 mRNA sequence	Uniprot/SPTREMBL	#N/A	#N/A	Uniprot/SWISSPROT	#N/A	#N/A
160	GRMZM2G112154	EntrezGene	#N/A	#N/A	GO	GO:0016020;GO:0005524;GO:0005737;GO:0006857;GO:0000166;GO:0006418;GO:0006412;GO:0004812;GO:0005215	membrane;ATP binding;cytoplasm;oligopeptide transport;nucleotide binding;tRNA aminoacylation for protein translation;translation;aminoacyl-tRNA ligase activity;transporter activity	GenBank	#N/A	#N/A	MaizeGDB_GenBank	#N/A	#N/A	RefSeq_dna	#N/A	#N/A	RefSeq_peptide	#N/A	#N/A	UniGene	#N/A	#N/A	Uniprot/SPTREMBL	#N/A	#N/A	Uniprot/SWISSPROT	#N/A	#N/A
161	GRMZM2G113159	EntrezGene	100285567	cp protein	GO	#N/A	#N/A	GenBank	#N/A	#N/A	MaizeGDB_GenBank	#N/A	#N/A	RefSeq_dna	NM_001158458	cp protein (LOC100285567), mRNA	RefSeq_peptide	NP_001151930	cp protein	UniGene	Zm.83335	Cp protein	Uniprot/SPTREMBL	B6U6S1	Cp protein	Uniprot/SWISSPROT	#N/A	#N/A
162	GRMZM2G114048	EntrezGene	#N/A	#N/A	GO	#N/A	#N/A	GenBank	#N/A	#N/A	MaizeGDB_GenBank	#N/A	#N/A	RefSeq_dna	#N/A	#N/A	RefSeq_peptide	#N/A	#N/A	UniGene	Zm.31980	Transcribed locus, moderately similar to XP_002456014.1 hypothetical protein SORBIDRAFT_03g028870 [Sorghum bicolor]	Uniprot/SPTREMBL	Q8LSN9;Q3T7D9;Q30BI2;Q8LSK1;Q3T7E3	YZ1 ;YZ1 ;YZ1 Fragment ;YZ1 ;YZ1	Uniprot/SWISSPROT	#N/A	#N/A
163	GRMZM2G114486	#N/A	#N/A	#N/A	#N/A	#N/A	#N/A	#N/A	#N/A	#N/A	#N/A	#N/A	#N/A	#N/A	#N/A	#N/A	#N/A	#N/A	#N/A	#N/A	#N/A	#N/A	#N/A	#N/A	#N/A	#N/A	#N/A	#N/A
164	GRMZM2G115630	EntrezGene	#N/A	#N/A	GO	GO:0008152;GO:0003824	metabolic process;catalytic activity	GenBank	#N/A	#N/A	MaizeGDB_GenBank	#N/A	#N/A	RefSeq_dna	#N/A	#N/A	RefSeq_peptide	#N/A	#N/A	UniGene	Zm.81377	Transcribed locus, moderately similar to XP_002464895.1 hypothetical protein SORBIDRAFT_01g028410 [Sorghum bicolor]	Uniprot/SPTREMBL	#N/A	#N/A	Uniprot/SWISSPROT	#N/A	#N/A
165	GRMZM2G115988	EntrezGene	100285635	protein binding protein	GO	GO:0005515;GO:0008270	protein binding;zinc ion binding	GenBank	#N/A	#N/A	MaizeGDB_GenBank	#N/A	#N/A	RefSeq_dna	NM_001158526	protein binding protein (LOC100285635), mRNA	RefSeq_peptide	NP_001151998	protein binding protein	UniGene	Zm.129339	Protein binding protein	Uniprot/SPTREMBL	B6U7I1	Protein binding protein	Uniprot/SWISSPROT	#N/A	#N/A
166	GRMZM2G116360	EntrezGene	100217152	hypothetical protein LOC100217152	GO	GO:0016788;GO:0006629	hydrolase activity, acting on ester bonds;lipid metabolic process	GenBank	#N/A	#N/A	MaizeGDB_GenBank	#N/A	#N/A	RefSeq_dna	NM_001143518	hypothetical protein LOC100217152 (LOC100217152), mRNA	RefSeq_peptide	NP_001136990	hypothetical protein LOC100217152	UniGene	Zm.101027	Transcribed locus, strongly similar to XP_002467122.1 hypothetical protein SORBIDRAFT_01g020000 [Sorghum bicolor]	Uniprot/SPTREMBL	B6UBC0;B4FLN5;C4J8U1	Anther-specific proline-rich protein APG ;Putative uncharacterized protein ;Putative uncharacterized protein	Uniprot/SWISSPROT	#N/A	#N/A
167	GRMZM2G116846	EntrezGene	#N/A	#N/A	GO	GO:0006979;GO:0020037;GO:0004601;GO:0055114	response to oxidative stress;heme binding;peroxidase activity;oxidation reduction	GenBank	#N/A	#N/A	MaizeGDB_GenBank	#N/A	#N/A	RefSeq_dna	#N/A	#N/A	RefSeq_peptide	#N/A	#N/A	UniGene	#N/A	#N/A	Uniprot/SPTREMBL	B4FUT1	Putative uncharacterized protein	Uniprot/SWISSPROT	#N/A	#N/A
168	GRMZM2G117963	#N/A	#N/A	#N/A	#N/A	#N/A	#N/A	#N/A	#N/A	#N/A	#N/A	#N/A	#N/A	#N/A	#N/A	#N/A	#N/A	#N/A	#N/A	#N/A	#N/A	#N/A	#N/A	#N/A	#N/A	#N/A	#N/A	#N/A
169	GRMZM2G118534	EntrezGene	#N/A	#N/A	GO	#N/A	#N/A	GenBank	#N/A	#N/A	MaizeGDB_GenBank	#N/A	#N/A	RefSeq_dna	#N/A	#N/A	RefSeq_peptide	#N/A	#N/A	UniGene	Zm.85563	Clone 224568 mRNA sequence	Uniprot/SPTREMBL	#N/A	#N/A	Uniprot/SWISSPROT	#N/A	#N/A
170	GRMZM2G119150	EntrezGene	#N/A	#N/A	GO	GO:0016769;GO:0009058;GO:0006520;GO:0008483;GO:0030170	transferase activity, transferring nitrogenous groups;biosynthetic process;cellular amino acid metabolic process;transaminase activity;pyridoxal phosphate binding	GenBank	#N/A	#N/A	MaizeGDB_GenBank	#N/A	#N/A	RefSeq_dna	#N/A	#N/A	RefSeq_peptide	#N/A	#N/A	UniGene	#N/A	#N/A	Uniprot/SPTREMBL	#N/A	#N/A	Uniprot/SWISSPROT	#N/A	#N/A
171	GRMZM2G119705	EntrezGene	541814;100192066	ribosome-inactivating protein;hypothetical protein LOC100192066	GO	GO:0007186;GO:0004983;GO:0017148;GO:0016021;GO:0030598	G-protein coupled receptor protein signaling pathway;neuropeptide Y receptor activity;negative regulation of translation;integral to membrane;rRNA N-glycosylase activity	GenBank	AF233881	product:ribosome-inactivating protein	MaizeGDB_GenBank	AF233881	product:ribosome-inactivating protein	RefSeq_dna	NM_001137489;NM_001111495	hypothetical protein LOC100192066 (LOC100192066), mRNA;ribosome-inactivating protein (RIP), mRNA	RefSeq_peptide	NP_001130961;NP_001104965	hypothetical protein LOC100192066 ;ribosome-inactivating protein	UniGene	Zm.144728;Zm.120704	TSA: Zea mays contig52910, mRNA sequence;Hypothetical protein LOC100192066	Uniprot/SPTREMBL	B8QXT1;B8QXS1;B8QXP9;Q41851;B8QXN5;B8QXT0;B8QXS4;B8QXQ6;B8QXP7;B8QXM9;B8QXN3;B8QXQ1;B8QXU2;B8QXM5;Q9M5A7;B8QXU1;B8QXP5;B8QXU8;B8QXR2;B8QXU3;B8QXT8;B8QXS6;Q2XXH7;B8QXM8;B8QXR3;B8QXQ0;B8QXP6;B8QXU4;B8QXU5;Q2XXI1;Q2XXI0;B8QXN2;Q2XXH6;B8QXU7;B8QXN6;B8QXQ2;Q2XXI3;B8QXM7;B8QXU6;B8QXS9;B8QXQ9;Q2XXH8;B8QXP8;B8QXP4;B8QXT6;B8QXT9;B8QXT2;B8QXP1;B8QXS2;Q2XXH4;Q2XXH5;Q2XXI2;B8QXT3;B4FB72;B8QXP2;B8QXP3;B8QXU0;…	Ribosome-inactivating protein Fragment ;Ribosome-inactivating protein Fragment ;Ribosome-inactivating protein Fragment ;Ribosome-inactivating protein ;Ribosome-inactivating protein Fragment ;Ribosome-inactivating protein Fragment ;Ribosome-inactivating protein Fragment ;Ribosome-inactivating protein Fragment ;Ribosome-inactivating protein Fragment ;Ribosome-inactivating protein Fragment ;Ribosome…	Uniprot/SWISSPROT	#N/A	#N/A
172	GRMZM2G120449	EntrezGene	100284174	erg28 like protein	GO	GO:0016021	integral to membrane	GenBank	#N/A	#N/A	MaizeGDB_GenBank	#N/A	#N/A	RefSeq_dna	#N/A	#N/A	RefSeq_peptide	NP_001150542	erg28 like protein	UniGene	#N/A	#N/A	Uniprot/SPTREMBL	B6TQU7	Erg28 like protein	Uniprot/SWISSPROT	#N/A	#N/A
173	GRMZM2G122276	EntrezGene	100280999;100304116;100285375	glycine-rich cell wall structural protein;glycine-rich cell wall structural protein;glycine-rich cell wall structural protein	GO	#N/A	#N/A	GenBank	#N/A	#N/A	MaizeGDB_GenBank	#N/A	#N/A	RefSeq_dna	NM_001153918;NM_001158268;NM_001165598	glycine-rich cell wall structural protein (LOC100280999), mRNA;glycine-rich cell wall structural protein (LOC100285375), mRNA;glycine-rich cell wall structural protein (LOC100304116), mRNA	RefSeq_peptide	NP_001159070;NP_001151740;NP_001147390	glycine-rich cell wall structural protein ;glycine-rich cell wall structural protein ;glycine-rich cell wall structural protein	UniGene	Zm.24893;Zm.142498;Zm.123021;Zm.144618;Zm.144113	Glycine-rich cell wall structural protein;TSA: Zea mays contig45574, mRNA sequence;Glycine-rich cell wall structural protein;TSA: Zea mays contig53765, mRNA sequence;TSA: Zea mays contig57716, mRNA sequence	Uniprot/SPTREMBL	B6U4A6;B6SR24;B6U6I9	Glycine-rich cell wall structural protein ;Glycine-rich cell wall structural protein ;Glycine-rich cell wall structural protein	Uniprot/SWISSPROT	#N/A	#N/A
174	GRMZM2G123063	EntrezGene	#N/A	#N/A	GO	GO:0003676	nucleic acid binding	GenBank	#N/A	#N/A	MaizeGDB_GenBank	#N/A	#N/A	RefSeq_dna	#N/A	#N/A	RefSeq_peptide	#N/A	#N/A	UniGene	#N/A	#N/A	Uniprot/SPTREMBL	#N/A	#N/A	Uniprot/SWISSPROT	#N/A	#N/A
175	GRMZM2G125441	EntrezGene	#N/A	#N/A	GO	GO:0005840;GO:0006412;GO:0005622;GO:0003735	ribosome;translation;intracellular;structural constituent of ribosome	GenBank	#N/A	#N/A	MaizeGDB_GenBank	#N/A	#N/A	RefSeq_dna	#N/A	#N/A	RefSeq_peptide	#N/A	#N/A	UniGene	#N/A	#N/A	Uniprot/SPTREMBL	#N/A	#N/A	Uniprot/SWISSPROT	#N/A	#N/A
176	GRMZM2G125747	#N/A	#N/A	#N/A	#N/A	#N/A	#N/A	#N/A	#N/A	#N/A	#N/A	#N/A	#N/A	#N/A	#N/A	#N/A	#N/A	#N/A	#N/A	#N/A	#N/A	#N/A	#N/A	#N/A	#N/A	#N/A	#N/A	#N/A
177	GRMZM2G125923	EntrezGene	100279620	hypothetical protein LOC100279620	GO	GO:0004664;GO:0009094	prephenate dehydratase activity;L-phenylalanine biosynthetic process	GenBank	#N/A	#N/A	MaizeGDB_GenBank	#N/A	#N/A	RefSeq_dna	NM_001152616	hypothetical protein LOC100279620 (LOC100279620), mRNA	RefSeq_peptide	NP_001146088	hypothetical protein LOC100279620	UniGene	Zm.81014	Hypothetical protein LOC100279620	Uniprot/SPTREMBL	B4FQG2	Putative uncharacterized protein	Uniprot/SWISSPROT	#N/A	#N/A
178	GRMZM2G128922	EntrezGene	#N/A	#N/A	GO	GO:0006508;GO:0004190	proteolysis;aspartic-type endopeptidase activity	GenBank	#N/A	#N/A	MaizeGDB_GenBank	#N/A	#N/A	RefSeq_dna	#N/A	#N/A	RefSeq_peptide	#N/A	#N/A	UniGene	Zm.145918	TSA: Zea mays contig43213, mRNA sequence	Uniprot/SPTREMBL	B6TP02;C0PE78;C0PK38;B4FA43;C0PD84	Aspartic proteinase nepenthesin-1 ;Putative uncharacterized protein ;Putative uncharacterized protein ;Putative uncharacterized protein ;Putative uncharacterized protein	Uniprot/SWISSPROT	#N/A	#N/A
179	GRMZM2G129146	EntrezGene	100191778	hypothetical protein LOC100191778	GO	GO:0006508;GO:0004190	proteolysis;aspartic-type endopeptidase activity	GenBank	#N/A	#N/A	MaizeGDB_GenBank	#N/A	#N/A	RefSeq_dna	#N/A	#N/A	RefSeq_peptide	NP_001130675	hypothetical protein LOC100191778	UniGene	Zm.94555	Hypothetical protein LOC100191778	Uniprot/SPTREMBL	B4FYP5;C0PK38;B4FA43;B7ZZY7	Putative uncharacterized protein ;Putative uncharacterized protein ;Putative uncharacterized protein ;Putative uncharacterized protein	Uniprot/SWISSPROT	#N/A	#N/A
180	GRMZM2G129413	EntrezGene	541998	auxin import carrier1	GO	#N/A	#N/A	GenBank	#N/A	#N/A	MaizeGDB_GenBank	AJ011794;EU963769	product:unnamed;product:auxin transporter-like protein 3	RefSeq_dna	NM_001111647	auxin import carrier1 (aic1), mRNA	RefSeq_peptide	NP_001105117	auxin import carrier1	UniGene	Zm.94736	Auxin import carrier1	Uniprot/SPTREMBL	Q9SBX5;B6TFK4	AUX1 protein ;Auxin transporter-like protein 3	Uniprot/SWISSPROT	#N/A	#N/A
181	GRMZM2G130232	EntrezGene	100192612	hypothetical protein LOC100192612	GO	#N/A	#N/A	GenBank	#N/A	#N/A	MaizeGDB_GenBank	#N/A	#N/A	RefSeq_dna	NM_001137827	hypothetical protein LOC100192612 (LOC100192612), mRNA	RefSeq_peptide	NP_001131299	hypothetical protein LOC100192612	UniGene	Zm.86399	Hypothetical protein LOC100192612	Uniprot/SPTREMBL	B4FBZ9	Putative uncharacterized protein	Uniprot/SWISSPROT	#N/A	#N/A
182	GRMZM2G130333	EntrezGene	100383486	hypothetical protein LOC100383486	GO	GO:0006508;GO:0006629;GO:0004190	proteolysis;lipid metabolic process;aspartic-type endopeptidase activity	GenBank	#N/A	#N/A	MaizeGDB_GenBank	#N/A	#N/A	RefSeq_dna	NM_001176134	hypothetical protein LOC100383486 (LOC100383486), mRNA	RefSeq_peptide	NP_001169605	hypothetical protein LOC100383486	UniGene	Zm.39546	Hypothetical protein LOC100383486	Uniprot/SPTREMBL	C0PGC8	Putative uncharacterized protein	Uniprot/SWISSPROT	#N/A	#N/A
183	GRMZM2G130454	EntrezGene	100192116	hypothetical protein LOC100192116	GO	GO:0050825;GO:0008289;GO:0006869;GO:0050826;GO:0042309	ice binding;lipid binding;lipid transport;response to freezing;homoiothermy	GenBank	#N/A	#N/A	MaizeGDB_GenBank	#N/A	#N/A	RefSeq_dna	NM_001137539	hypothetical protein LOC100192116 (LOC100192116), mRNA	RefSeq_peptide	NP_001131011	hypothetical protein LOC100192116	UniGene	Zm.117889	Hypothetical protein LOC100192116	Uniprot/SPTREMBL	B4FBE2	Putative uncharacterized protein	Uniprot/SWISSPROT	#N/A	#N/A
184	GRMZM2G132169	EntrezGene	100282094	L-ascorbate oxidase	GO	GO:0046274;GO:0008471;GO:0048046;GO:0005507;GO:0055114;GO:0016491	lignin catabolic process;laccase activity;apoplast;copper ion binding;oxidation reduction;oxidoreductase activity	GenBank	#N/A	#N/A	MaizeGDB_GenBank	#N/A	#N/A	RefSeq_dna	NM_001155007	L-ascorbate oxidase (LOC100282094), mRNA	RefSeq_peptide	NP_001148479	L-ascorbate oxidase	UniGene	#N/A	#N/A	Uniprot/SPTREMBL	B6T3I3	L-ascorbate oxidase	Uniprot/SWISSPROT	#N/A	#N/A
185	GRMZM2G132489	EntrezGene	100281459	LOC100281459	GO	GO:0050661;GO:0050660;GO:0004499;GO:0055114	NADP or NADPH binding;FAD binding;flavin-containing monooxygenase activity;oxidation reduction	GenBank	#N/A	#N/A	MaizeGDB_GenBank	#N/A	#N/A	RefSeq_dna	NM_001154377	LOC100281459 (umc2526), mRNA	RefSeq_peptide	NP_001147849	LOC100281459	UniGene	Zm.21277	LOC100281459	Uniprot/SPTREMBL	B6SVK7	Disulfide oxidoreductase/ monooxygenase/ oxidoreductase	Uniprot/SWISSPROT	#N/A	#N/A
186	GRMZM2G134264	EntrezGene	100275466	hypothetical protein LOC100275466	GO	#N/A	#N/A	GenBank	#N/A	#N/A	MaizeGDB_GenBank	#N/A	#N/A	RefSeq_dna	NM_001149532	hypothetical protein LOC100275466 (LOC100275466), mRNA	RefSeq_peptide	NP_001143004	hypothetical protein LOC100275466	UniGene	Zm.117837	Hypothetical protein LOC100275466	Uniprot/SPTREMBL	B6STM7	Putative uncharacterized protein	Uniprot/SWISSPROT	#N/A	#N/A
187	GRMZM2G135513	EntrezGene	#N/A	#N/A	GO	GO:0023034;GO:0005515;GO:0008270	intracellular signaling pathway;protein binding;zinc ion binding	GenBank	#N/A	#N/A	MaizeGDB_GenBank	#N/A	#N/A	RefSeq_dna	#N/A	#N/A	RefSeq_peptide	#N/A	#N/A	UniGene	#N/A	#N/A	Uniprot/SPTREMBL	#N/A	#N/A	Uniprot/SWISSPROT	#N/A	#N/A
188	GRMZM2G135536	EntrezGene	100285285	transposon protein	GO	GO:0009055;GO:0020037;GO:0005506;GO:0004497;GO:0055114	electron carrier activity;heme binding;iron ion binding;monooxygenase activity;oxidation reduction	GenBank	#N/A	#N/A	MaizeGDB_GenBank	#N/A	#N/A	RefSeq_dna	NM_001158178	transposon protein (LOC100285285), mRNA	RefSeq_peptide	NP_001151650	transposon protein	UniGene	Zm.11922	Transposon protein	Uniprot/SPTREMBL	B6U2S6;C0PH19;B4FZY3	Transposon protein ;Putative uncharacterized protein ;Putative uncharacterized protein	Uniprot/SWISSPROT	#N/A	#N/A
189	GRMZM2G136366	EntrezGene	#N/A	#N/A	GO	GO:0003723;GO:0008168	RNA binding;methyltransferase activity	GenBank	#N/A	#N/A	MaizeGDB_GenBank	#N/A	#N/A	RefSeq_dna	#N/A	#N/A	RefSeq_peptide	#N/A	#N/A	UniGene	Zm.149205	TSA: Zea mays contig18059, mRNA sequence	Uniprot/SPTREMBL	#N/A	#N/A	Uniprot/SWISSPROT	#N/A	#N/A
190	GRMZM2G136453	EntrezGene	100191759	LOC100191759	GO	GO:0046872;GO:0016787;GO:0003993	metal ion binding;hydrolase activity;acid phosphatase activity	GenBank	#N/A	#N/A	MaizeGDB_GenBank	#N/A	#N/A	RefSeq_dna	NM_001137185	LOC100191759 (AY107847), mRNA	RefSeq_peptide	NP_001130657	hypothetical protein LOC100191759	UniGene	Zm.5570	LOC100191759	Uniprot/SPTREMBL	B4FA21;B4FV66	Putative uncharacterized protein ;Putative uncharacterized protein	Uniprot/SWISSPROT	#N/A	#N/A
191	GRMZM2G138008	EntrezGene	#N/A	#N/A	GO	GO:0009055;GO:0020037;GO:0005506;GO:0004497;GO:0055114	electron carrier activity;heme binding;iron ion binding;monooxygenase activity;oxidation reduction	GenBank	#N/A	#N/A	MaizeGDB_GenBank	#N/A	#N/A	RefSeq_dna	#N/A	#N/A	RefSeq_peptide	#N/A	#N/A	UniGene	#N/A	#N/A	Uniprot/SPTREMBL	#N/A	#N/A	Uniprot/SWISSPROT	#N/A	#N/A
192	GRMZM2G140665	EntrezGene	100284174	erg28 like protein	GO	GO:0016021	integral to membrane	GenBank	#N/A	#N/A	MaizeGDB_GenBank	#N/A	#N/A	RefSeq_dna	NM_001157070	erg28 like protein (LOC100284174), mRNA	RefSeq_peptide	NP_001150542	erg28 like protein	UniGene	Zm.33054	Erg28 like protein	Uniprot/SPTREMBL	B6TQU7	Erg28 like protein	Uniprot/SWISSPROT	#N/A	#N/A
193	GRMZM2G140915	EntrezGene	100281654	flavonoid 3-monooxygenase	GO	GO:0009055;GO:0020037;GO:0005506;GO:0004497;GO:0055114	electron carrier activity;heme binding;iron ion binding;monooxygenase activity;oxidation reduction	GenBank	#N/A	#N/A	MaizeGDB_GenBank	#N/A	#N/A	RefSeq_dna	NM_001154573	flavonoid 3-monooxygenase (LOC100281654), mRNA	RefSeq_peptide	NP_001148045	flavonoid 3-monooxygenase	UniGene	Zm.39033	Flavonoid 3-monooxygenase	Uniprot/SPTREMBL	B6SXJ1;B4FR66;B4FQ55	Flavonoid 3-monooxygenase ;Putative uncharacterized protein ;Putative uncharacterized protein	Uniprot/SWISSPROT	#N/A	#N/A
194	GRMZM2G140996	EntrezGene	100282209	O-methyltransferase ZRP4	GO	GO:0008171;GO:0004867;GO:0008168;GO:0046983	O-methyltransferase activity;serine-type endopeptidase inhibitor activity;methyltransferase activity;protein dimerization activity	GenBank	#N/A	#N/A	MaizeGDB_GenBank	#N/A	#N/A	RefSeq_dna	NM_001155121	O-methyltransferase ZRP4 (LOC100282209), mRNA	RefSeq_peptide	NP_001148593	O-methyltransferase ZRP4	UniGene	Zm.5599	O-methyltransferase ZRP4	Uniprot/SPTREMBL	B6T4X7;B4FQY7;B4FI94	O-methyltransferase ZRP4 ;Putative uncharacterized protein ;Putative uncharacterized protein	Uniprot/SWISSPROT	#N/A	#N/A
195	GRMZM2G141009	EntrezGene	100281735	UMP/CMP kinase1	GO	GO:0004765;GO:0005524;GO:0019201;GO:0016776;GO:0006139;GO:0019205	shikimate kinase activity;ATP binding;nucleotide kinase activity;phosphotransferase activity, phosphate group as acceptor;nucleobase, nucleoside, nucleotide and nucleic acid metabolic process;nucleobase, nucleoside, nucleotide kinase activity	GenBank	#N/A	#N/A	MaizeGDB_GenBank	#N/A	#N/A	RefSeq_dna	NM_001154655	UMP/CMP kinase1 (uck1), mRNA	RefSeq_peptide	NP_001148127	UMP/CMP kinase1	UniGene	Zm.18490	UMP/CMP kinase1	Uniprot/SPTREMBL	B6SY94	Uridylate kinase	Uniprot/SWISSPROT	#N/A	#N/A
196	GRMZM2G141584	EntrezGene	100282899	tartrate-resistant acid phosphatase type 5	GO	GO:0016787	hydrolase activity	GenBank	#N/A	#N/A	MaizeGDB_GenBank	#N/A	#N/A	RefSeq_dna	NM_001155805	tartrate-resistant acid phosphatase type 5 (LOC100282899), mRNA	RefSeq_peptide	NP_001149277	tartrate-resistant acid phosphatase type 5	UniGene	Zm.34415	Tartrate-resistant acid phosphatase type 5	Uniprot/SPTREMBL	B6TCI4;B4FMZ1	Tartrate-resistant acid phosphatase type 5 ;Putative uncharacterized protein	Uniprot/SWISSPROT	#N/A	#N/A
197	GRMZM2G142721	EntrezGene	100278049	G1 protein	GO	#N/A	#N/A	GenBank	#N/A	#N/A	MaizeGDB_GenBank	#N/A	#N/A	RefSeq_dna	NM_001151454	G1 protein (ZmG1), mRNA	RefSeq_peptide	NP_001144926	hypothetical protein LOC100278049	UniGene	Zm.124158	G1 protein	Uniprot/SPTREMBL	B6U3D6	G1 proteinPutative uncharacterized protein ;	Uniprot/SWISSPROT	#N/A	#N/A
198	GRMZM2G143747	EntrezGene	100381926	hypothetical protein LOC100381926	GO	GO:0030246;GO:0004553;GO:0005975;GO:0005576;GO:0003824	carbohydrate binding;hydrolase activity, hydrolyzing O-glycosyl compounds;carbohydrate metabolic process;extracellular region;catalytic activity	GenBank	#N/A	#N/A	MaizeGDB_GenBank	#N/A	#N/A	RefSeq_dna	NM_001174702	hypothetical protein LOC100381926 (LOC100381926), mRNA	RefSeq_peptide	NP_001168173	hypothetical protein LOC100381926	UniGene	#N/A	#N/A	Uniprot/SPTREMBL	C0P2V6;C0HF28	Putative uncharacterized protein ;Putative uncharacterized protein	Uniprot/SWISSPROT	#N/A	#N/A
199	GRMZM2G145008	EntrezGene	#N/A	#N/A	GO	GO:0032312;GO:0008060;GO:0008270	regulation of ARF GTPase activity;ARF GTPase activator activity;zinc ion binding	GenBank	#N/A	#N/A	MaizeGDB_GenBank	#N/A	#N/A	RefSeq_dna	#N/A	#N/A	RefSeq_peptide	#N/A	#N/A	UniGene	Zm.64494	Transcribed locus, moderately similar to XP_002467938.1 hypothetical protein SORBIDRAFT_01g036780 [Sorghum bicolor]	Uniprot/SPTREMBL	#N/A	#N/A	Uniprot/SWISSPROT	#N/A	#N/A
200	GRMZM2G145446	#N/A	#N/A	#N/A	#N/A	#N/A	#N/A	#N/A	#N/A	#N/A	#N/A	#N/A	#N/A	#N/A	#N/A	#N/A	#N/A	#N/A	#N/A	#N/A	#N/A	#N/A	#N/A	#N/A	#N/A	#N/A	#N/A	#N/A
201	GRMZM2G146878	EntrezGene	100382233	hypothetical protein LOC100382233	GO	GO:0008083;GO:0005096	growth factor activity;GTPase activator activity	GenBank	#N/A	#N/A	MaizeGDB_GenBank	#N/A	#N/A	RefSeq_dna	NM_001174988	hypothetical protein LOC100382233 (LOC100382233), mRNA	RefSeq_peptide	NP_001168459	hypothetical protein LOC100382233	UniGene	Zm.87811	Hypothetical protein LOC100382233	Uniprot/SPTREMBL	B6SYC2	Putative uncharacterized proteinVesicular transport-associated repeat protein ;	Uniprot/SWISSPROT	#N/A	#N/A
202	GRMZM2G147319	EntrezGene	100192500	hypothetical protein LOC100192500	GO	#N/A	#N/A	GenBank	#N/A	#N/A	MaizeGDB_GenBank	#N/A	#N/A	RefSeq_dna	NM_001137720	hypothetical protein LOC100192500 (LOC100192500), mRNA	RefSeq_peptide	NP_001131192	hypothetical protein LOC100192500	UniGene	Zm.29751	Hypothetical protein LOC100192500	Uniprot/SPTREMBL	B4FBK7;B7ZZW6;B6SVT8	Putative uncharacterized protein ;Putative uncharacterized protein ;Retrotransposon protein	Uniprot/SWISSPROT	#N/A	#N/A
203	GRMZM2G147698	EntrezGene	100194090;100281054	LOC100194090;myb-related protein Hv33	GO	GO:0003677	DNA binding	GenBank	#N/A	#N/A	MaizeGDB_GenBank	#N/A	#N/A	RefSeq_dna	NM_001153973;NM_001139144	myb-related protein Hv33 (LOC100281054), mRNA;LOC100194090 (umc1144), mRNA	RefSeq_peptide	NP_001147445;NP_001132616	myb-related protein Hv33 ;hypothetical protein LOC100194090	UniGene	Zm.5648	LOC100194090	Uniprot/SPTREMBL	B4FVD9;B6SRR9	Putative uncharacterized protein ;Myb-related protein Hv33	Uniprot/SWISSPROT	#N/A	#N/A
204	GRMZM2G150351	EntrezGene	100272588	hypothetical protein LOC100272588	GO	#N/A	#N/A	GenBank	#N/A	#N/A	MaizeGDB_GenBank	#N/A	#N/A	RefSeq_dna	NM_001147051	hypothetical protein LOC100272588 (LOC100272588), mRNA	RefSeq_peptide	NP_001140523	hypothetical protein LOC100272588	UniGene	Zm.31543	Hypothetical protein LOC100272588	Uniprot/SPTREMBL	B6TU57;B4FPG1	Putative uncharacterized protein ;Putative uncharacterized protein	Uniprot/SWISSPROT	#N/A	#N/A
205	GRMZM2G150893	EntrezGene	#N/A	#N/A	GO	GO:0006979;GO:0020037;GO:0004601;GO:0055114	response to oxidative stress;heme binding;peroxidase activity;oxidation reduction	GenBank	#N/A	#N/A	MaizeGDB_GenBank	#N/A	#N/A	RefSeq_dna	#N/A	#N/A	RefSeq_peptide	#N/A	#N/A	UniGene	#N/A	#N/A	Uniprot/SPTREMBL	#N/A	#N/A	Uniprot/SWISSPROT	#N/A	#N/A
206	GRMZM2G152189	EntrezGene	100383538	hypothetical protein LOC100383538	GO	GO:0005199	structural constituent of cell wall	GenBank	#N/A	#N/A	MaizeGDB_GenBank	#N/A	#N/A	RefSeq_dna	NM_001176186	hypothetical protein LOC100383538 (LOC100383538), mRNA	RefSeq_peptide	NP_001169657	hypothetical protein LOC100383538	UniGene	Zm.28322;Zm.139287	Hypothetical protein LOC100383538;TSA: Zea mays contig55466, mRNA sequence	Uniprot/SPTREMBL	C0PGU1	Putative uncharacterized protein	Uniprot/SWISSPROT	#N/A	#N/A
207	GRMZM2G152962	EntrezGene	100285793	esterase	GO	GO:0006879;GO:0006826;GO:0008199;GO:0005576;GO:0016788;GO:0006629	cellular iron ion homeostasis;iron ion transport;ferric iron binding;extracellular region;hydrolase activity, acting on ester bonds;lipid metabolic process	GenBank	#N/A	#N/A	MaizeGDB_GenBank	#N/A	#N/A	RefSeq_dna	NM_001158683	esterase (LOC100285793), mRNA	RefSeq_peptide	NP_001152155	esterase	UniGene	Zm.137898;Zm.129312	Transcribed locus, strongly similar to NP_001152155.1 esterase [Zea mays];Esterase	Uniprot/SPTREMBL	B6U9Q9	Esterase	Uniprot/SWISSPROT	#N/A	#N/A
208	GRMZM2G156950	EntrezGene	#N/A	#N/A	GO	GO:0050825;GO:0008270;GO:0005622;GO:0050826;GO:0042309	ice binding;zinc ion binding;intracellular;response to freezing;homoiothermy	GenBank	#N/A	#N/A	MaizeGDB_GenBank	#N/A	#N/A	RefSeq_dna	#N/A	#N/A	RefSeq_peptide	#N/A	#N/A	UniGene	#N/A	#N/A	Uniprot/SPTREMBL	#N/A	#N/A	Uniprot/SWISSPROT	#N/A	#N/A
209	GRMZM2G157743	EntrezGene	#N/A	#N/A	GO	GO:0005840;GO:0006412;GO:0005622;GO:0003735	ribosome;translation;intracellular;structural constituent of ribosome	GenBank	#N/A	#N/A	MaizeGDB_GenBank	#N/A	#N/A	RefSeq_dna	#N/A	#N/A	RefSeq_peptide	#N/A	#N/A	UniGene	#N/A	#N/A	Uniprot/SPTREMBL	#N/A	#N/A	Uniprot/SWISSPROT	#N/A	#N/A
210	GRMZM2G157982	EntrezGene	#N/A	#N/A	GO	GO:0005515;GO:0008270	protein binding;zinc ion binding	GenBank	#N/A	#N/A	MaizeGDB_GenBank	#N/A	#N/A	RefSeq_dna	#N/A	#N/A	RefSeq_peptide	#N/A	#N/A	UniGene	#N/A	#N/A	Uniprot/SPTREMBL	#N/A	#N/A	Uniprot/SWISSPROT	#N/A	#N/A
211	GRMZM2G159149	EntrezGene	100282620	carboxy-lyase	GO	#N/A	#N/A	GenBank	#N/A	#N/A	MaizeGDB_GenBank	#N/A	#N/A	RefSeq_dna	NM_001155528	carboxy-lyase (LOC100282620), mRNA	RefSeq_peptide	NP_001149000	carboxy-lyase	UniGene	Zm.124006;Zm.79430	Transcribed locus, strongly similar to NP_001149000.1 carboxy-lyase [Zea mays];Carboxy-lyase	Uniprot/SPTREMBL	B6T9H8	Carboxy-lyase	Uniprot/SWISSPROT	#N/A	#N/A
212	GRMZM2G161530	#N/A	#N/A	#N/A	#N/A	#N/A	#N/A	#N/A	#N/A	#N/A	#N/A	#N/A	#N/A	#N/A	#N/A	#N/A	#N/A	#N/A	#N/A	#N/A	#N/A	#N/A	#N/A	#N/A	#N/A	#N/A	#N/A	#N/A
213	GRMZM2G162450	EntrezGene	#N/A	#N/A	GO	GO:0007155;GO:0005634;GO:0030528;GO:0008037;GO:0045449;GO:0019058	cell adhesion;nucleus;transcription regulator activity;cell recognition;regulation of transcription;viral infectious cycle	GenBank	#N/A	#N/A	MaizeGDB_GenBank	#N/A	#N/A	RefSeq_dna	#N/A	#N/A	RefSeq_peptide	#N/A	#N/A	UniGene	Zm.129349	TSA: Zea mays contig33174, mRNA sequence	Uniprot/SPTREMBL	#N/A	#N/A	Uniprot/SWISSPROT	#N/A	#N/A
214	GRMZM2G163079	#N/A	#N/A	#N/A	#N/A	#N/A	#N/A	#N/A	#N/A	#N/A	#N/A	#N/A	#N/A	#N/A	#N/A	#N/A	#N/A	#N/A	#N/A	#N/A	#N/A	#N/A	#N/A	#N/A	#N/A	#N/A	#N/A	#N/A
215	GRMZM2G163086	EntrezGene	#N/A	#N/A	GO	#N/A	#N/A	GenBank	#N/A	#N/A	MaizeGDB_GenBank	#N/A	#N/A	RefSeq_dna	#N/A	#N/A	RefSeq_peptide	#N/A	#N/A	UniGene	Zm.35461;Zm.144897	TSA: Zea mays contig58874, mRNA sequence;TSA: Zea mays contig51601, mRNA sequence	Uniprot/SPTREMBL	#N/A	#N/A	Uniprot/SWISSPROT	#N/A	#N/A
216	GRMZM2G163925	EntrezGene	100280923	phosphoribosylanthranilate transferase	GO	#N/A	#N/A	GenBank	#N/A	#N/A	MaizeGDB_GenBank	#N/A	#N/A	RefSeq_dna	NM_001153843	phosphoribosylanthranilate transferase (LOC100280923), mRNA	RefSeq_peptide	NP_001147315	phosphoribosylanthranilate transferase	UniGene	Zm.126804;Zm.37735	Transcribed locus, strongly similar to NP_001147315.1 phosphoribosylanthranilate transferase [Zea mays];Phosphoribosylanthranilate transferase	Uniprot/SPTREMBL	B6SPG7	Phosphoribosylanthranilate transferase	Uniprot/SWISSPROT	#N/A	#N/A
217	GRMZM2G166616	EntrezGene	#N/A	#N/A	GO	GO:0005506;GO:0055114;GO:0016491	iron ion binding;oxidation reduction;oxidoreductase activity	GenBank	#N/A	#N/A	MaizeGDB_GenBank	#N/A	#N/A	RefSeq_dna	#N/A	#N/A	RefSeq_peptide	#N/A	#N/A	UniGene	Zm.143174;Zm.154976	TSA: Zea mays contig64572, mRNA sequence;TSA: Zea mays contig31366, mRNA sequence	Uniprot/SPTREMBL	Q2TVK1	1-aminocyclopropane-1-carboxylic acid oxidase Fragment	Uniprot/SWISSPROT	#N/A	#N/A
218	GRMZM2G166944	EntrezGene	#N/A	#N/A	GO	GO:0048046;GO:0016762;GO:0004553;GO:0005618;GO:0006073;GO:0005975	apoplast;xyloglucan:xyloglucosyl transferase activity;hydrolase activity, hydrolyzing O-glycosyl compounds;cell wall;cellular glucan metabolic process;carbohydrate metabolic process	GenBank	#N/A	#N/A	MaizeGDB_GenBank	#N/A	#N/A	RefSeq_dna	#N/A	#N/A	RefSeq_peptide	#N/A	#N/A	UniGene	#N/A	#N/A	Uniprot/SPTREMBL	C0P7W9	Putative uncharacterized protein	Uniprot/SWISSPROT	#N/A	#N/A
219	GRMZM2G167438	EntrezGene	100286081;100281789	acyltransferase;acyltransferase	GO	GO:0016020;GO:0008415;GO:0008152;GO:0016747;GO:0006633;GO:0003824;GO:0008610	membrane;acyltransferase activity;metabolic process;transferase activity, transferring acyl groups other than amino-acyl groups;fatty acid biosynthetic process;catalytic activity;lipid biosynthetic process	GenBank	#N/A	#N/A	MaizeGDB_GenBank	#N/A	#N/A	RefSeq_dna	NM_001158969;NM_001154709	acyltransferase (LOC100286081), mRNA;acyltransferase (LOC100281789), mRNA	RefSeq_peptide	NP_001152441;NP_001148181	acyltransferase ;acyltransferase	UniGene	Zm.120004;Zm.80713;Zm.149593;Zm.119936	Acyltransferase;Acyltransferase;TSA: Zea mays contig16384, mRNA sequence;Transcribed locus, strongly similar to NP_001148181.1 acyltransferase [Zea mays]	Uniprot/SPTREMBL	B4FQN3;C0P562;B6SYZ8	AcyltransferasePutative uncharacterized protein ;;Putative uncharacterized protein ;AcyltransferasePutative uncharacterized protein ;	Uniprot/SWISSPROT	#N/A	#N/A
220	GRMZM2G168474	EntrezGene	541881	cis-zeatin O-glucosyltransferase1	GO	GO:0008152;GO:0016758	metabolic process;transferase activity, transferring hexosyl groups	GenBank	AF318075	product:cis-zeatin O-glucosyltransferase	MaizeGDB_GenBank	#N/A	#N/A	RefSeq_dna	NM_001111547	cis-zeatin O-glucosyltransferase1 (czog1), mRNA	RefSeq_peptide	NP_001105017	cis-zeatin O-glucosyltransferase 1	UniGene	Zm.663	Cis-zeatin O-glucosyltransferase1	Uniprot/SPTREMBL	B4FRJ6	Putative uncharacterized protein	Uniprot/SWISSPROT	Q93XP7	Cis-zeatin O-glucosyltransferase 1 (cisZOG1)(EC 2.4.1.215)
221	GRMZM2G168898	EntrezGene	732720	hemoglobin 2	GO	GO:0016068;GO:0015671;GO:0020037;GO:0005506;GO:0050826;GO:0042309;GO:0019825;GO:0005833;GO:0050825;GO:0005576	type I hypersensitivity;oxygen transport;heme binding;iron ion binding;response to freezing;homoiothermy;oxygen binding;hemoglobin complex;ice binding;extracellular region	GenBank	DQ171946	product:hemoglobin 2	MaizeGDB_GenBank	#N/A	#N/A	RefSeq_dna	NM_001112349	hemoglobin 2 (Hb2), mRNA	RefSeq_peptide	NP_001105819	hemoglobin 2	UniGene	Zm.11985	Hemoglobin 2	Uniprot/SPTREMBL	Q3S3T0	Hemoglobin 2Non-symbiotic hemoglobin 2 ;	Uniprot/SWISSPROT	#N/A	#N/A
222	GRMZM2G169321	EntrezGene	#N/A	#N/A	GO	GO:0016021	integral to membrane	GenBank	#N/A	#N/A	MaizeGDB_GenBank	#N/A	#N/A	RefSeq_dna	#N/A	#N/A	RefSeq_peptide	#N/A	#N/A	UniGene	Zm.17557	TSA: Zea mays contig31009, mRNA sequence	Uniprot/SPTREMBL	#N/A	#N/A	Uniprot/SWISSPROT	#N/A	#N/A
223	GRMZM2G170400	EntrezGene	100383478	hypothetical protein LOC100383478	GO	GO:0008152;GO:0008168;GO:0008610	metabolic process;methyltransferase activity;lipid biosynthetic process	GenBank	#N/A	#N/A	MaizeGDB_GenBank	#N/A	#N/A	RefSeq_dna	NM_001176126	hypothetical protein LOC100383478 (LOC100383478), mRNA	RefSeq_peptide	NP_001169597	hypothetical protein LOC100383478	UniGene	Zm.94091	Hypothetical protein LOC100383478	Uniprot/SPTREMBL	A7XZC6	Putative uncharacterized proteinS-adenosyl-L-methionine: phosphoethanolamine N-methyltransferase ;(EC 2.1.1.103)	Uniprot/SWISSPROT	#N/A	#N/A
224	GRMZM2G174699	EntrezGene	#N/A	#N/A	GO	GO:0004553;GO:0005975	hydrolase activity, hydrolyzing O-glycosyl compounds;carbohydrate metabolic process	GenBank	#N/A	#N/A	MaizeGDB_GenBank	#N/A	#N/A	RefSeq_dna	#N/A	#N/A	RefSeq_peptide	#N/A	#N/A	UniGene	#N/A	#N/A	Uniprot/SPTREMBL	#N/A	#N/A	Uniprot/SWISSPROT	#N/A	#N/A
225	GRMZM2G176446	EntrezGene	100279986	hypothetical protein LOC100279986	GO	GO:0016747	transferase activity, transferring acyl groups other than amino-acyl groups	GenBank	#N/A	#N/A	MaizeGDB_GenBank	#N/A	#N/A	RefSeq_dna	NM_001152934	hypothetical protein LOC100279986 (LOC100279986), mRNA	RefSeq_peptide	NP_001146406	hypothetical protein LOC100279986	UniGene	Zm.121820	Hypothetical protein LOC100279986	Uniprot/SPTREMBL	B8A146	Putative uncharacterized protein	Uniprot/SWISSPROT	#N/A	#N/A
226	GRMZM2G177095	EntrezGene	100285613	LOC100285613	GO	GO:0050825;GO:0005634;GO:0003677;GO:0006355;GO:0050826;GO:0042309;GO:0004879	ice binding;nucleus;DNA binding;regulation of transcription, DNA-dependent;response to freezing;homoiothermy;ligand-dependent nuclear receptor activity	GenBank	#N/A	#N/A	MaizeGDB_GenBank	#N/A	#N/A	RefSeq_dna	NM_001158504	LOC100285613 (umc2566), mRNA	RefSeq_peptide	NP_001151976	LOC100285613	UniGene	Zm.125147	LOC100285613	Uniprot/SPTREMBL	#N/A	#N/A	Uniprot/SWISSPROT	B6U769	UPF0497 membrane protein 14
227	GRMZM2G178917	EntrezGene	100281392	cyclopropane fatty acid synthase	GO	GO:0008152;GO:0008168;GO:0055114;GO:0016491;GO:0008610	metabolic process;methyltransferase activity;oxidation reduction;oxidoreductase activity;lipid biosynthetic process	GenBank	#N/A	#N/A	MaizeGDB_GenBank	#N/A	#N/A	RefSeq_dna	NM_001154310	cyclopropane fatty acid synthase (LOC100281392), mRNA	RefSeq_peptide	NP_001147782	cyclopropane fatty acid synthase	UniGene	Zm.128265;Zm.122937	Transcribed locus, strongly similar to NP_001147782.1 cyclopropane fatty acid synthase [Zea mays];Cyclopropane fatty acid synthase	Uniprot/SPTREMBL	B6SV21	Cyclopropane fatty acid synthase	Uniprot/SWISSPROT	#N/A	#N/A
228	GRMZM2G179638	EntrezGene	100275568	LOC100275568	GO	#N/A	#N/A	GenBank	#N/A	#N/A	MaizeGDB_GenBank	#N/A	#N/A	RefSeq_dna	NM_001149620	LOC100275568 (cl10325_2), mRNA	RefSeq_peptide	NP_001143092	hypothetical protein LOC100275568	UniGene	Zm.121299	LOC100275568	Uniprot/SPTREMBL	C4J4J6;B6SVN6	Putative uncharacterized protein ;Putative uncharacterized protein	Uniprot/SWISSPROT	#N/A	#N/A
229	GRMZM2G181507	#N/A	#N/A	#N/A	#N/A	#N/A	#N/A	#N/A	#N/A	#N/A	#N/A	#N/A	#N/A	#N/A	#N/A	#N/A	#N/A	#N/A	#N/A	#N/A	#N/A	#N/A	#N/A	#N/A	#N/A	#N/A	#N/A	#N/A
230	GRMZM2G300924	EntrezGene	#N/A	#N/A	GO	GO:0003677;GO:0006355;GO:0003700	DNA binding;regulation of transcription, DNA-dependent;transcription factor activity	GenBank	#N/A	#N/A	MaizeGDB_GenBank	#N/A	#N/A	RefSeq_dna	#N/A	#N/A	RefSeq_peptide	#N/A	#N/A	UniGene	Zm.40101	Transcribed locus, moderately similar to XP_001782601.1 predicted protein [Physcomitrella patens subsp. patens]	Uniprot/SPTREMBL	#N/A	#N/A	Uniprot/SWISSPROT	#N/A	#N/A
231	GRMZM2G301194	EntrezGene	100381510	hypothetical protein LOC100381510	GO	GO:0007018;GO:0005524;GO:0003777	microtubule-based movement;ATP binding;microtubule motor activity	GenBank	#N/A	#N/A	MaizeGDB_GenBank	#N/A	#N/A	RefSeq_dna	NM_001174341	hypothetical protein LOC100381510 (LOC100381510), mRNA	RefSeq_peptide	NP_001167812	hypothetical protein LOC100381510	UniGene	Zm.28945	Hypothetical protein LOC100381510	Uniprot/SPTREMBL	C0HGJ5	Putative uncharacterized protein	Uniprot/SWISSPROT	#N/A	#N/A
232	GRMZM2G303419	EntrezGene	#N/A	#N/A	GO	GO:0008168	methyltransferase activity	GenBank	#N/A	#N/A	MaizeGDB_GenBank	#N/A	#N/A	RefSeq_dna	#N/A	#N/A	RefSeq_peptide	#N/A	#N/A	UniGene	#N/A	#N/A	Uniprot/SPTREMBL	#N/A	#N/A	Uniprot/SWISSPROT	#N/A	#N/A
233	GRMZM2G310175	#N/A	#N/A	#N/A	#N/A	#N/A	#N/A	#N/A	#N/A	#N/A	#N/A	#N/A	#N/A	#N/A	#N/A	#N/A	#N/A	#N/A	#N/A	#N/A	#N/A	#N/A	#N/A	#N/A	#N/A	#N/A	#N/A	#N/A
234	GRMZM2G316275	EntrezGene	100285599	LOC100285599	GO	#N/A	#N/A	GenBank	#N/A	#N/A	MaizeGDB_GenBank	#N/A	#N/A	RefSeq_dna	NM_001158490	LOC100285599 (cl12749_1), mRNA	RefSeq_peptide	NP_001151962	LOC100285599	UniGene	Zm.5871	LOC100285599	Uniprot/SPTREMBL	B6TT53	SAUR36-auxin-responsive SAUR family member	Uniprot/SWISSPROT	#N/A	#N/A
235	GRMZM2G317262	EntrezGene	#N/A	#N/A	GO	#N/A	#N/A	GenBank	#N/A	#N/A	MaizeGDB_GenBank	#N/A	#N/A	RefSeq_dna	#N/A	#N/A	RefSeq_peptide	#N/A	#N/A	UniGene	Zm.2256;Zm.99791	Transcribed locus, moderately similar to NP_001049959.1 Os03g0321300 [Oryza sativa Japonica Group];Full-length cDNA clone ZM_BFc0128D24	Uniprot/SPTREMBL	#N/A	#N/A	Uniprot/SWISSPROT	#N/A	#N/A
236	GRMZM2G317287	EntrezGene	#N/A	#N/A	GO	GO:0045300;GO:0006631;GO:0046914;GO:0055114;GO:0016491	acyl-[acyl-carrier-protein] desaturase activity;fatty acid metabolic process;transition metal ion binding;oxidation reduction;oxidoreductase activity	GenBank	#N/A	#N/A	MaizeGDB_GenBank	#N/A	#N/A	RefSeq_dna	#N/A	#N/A	RefSeq_peptide	#N/A	#N/A	UniGene	#N/A	#N/A	Uniprot/SPTREMBL	#N/A	#N/A	Uniprot/SWISSPROT	#N/A	#N/A
237	GRMZM2G324976	#N/A	#N/A	#N/A	#N/A	#N/A	#N/A	#N/A	#N/A	#N/A	#N/A	#N/A	#N/A	#N/A	#N/A	#N/A	#N/A	#N/A	#N/A	#N/A	#N/A	#N/A	#N/A	#N/A	#N/A	#N/A	#N/A	#N/A
238	GRMZM2G326734	EntrezGene	#N/A	#N/A	GO	GO:0008152;GO:0003824	metabolic process;catalytic activity	GenBank	#N/A	#N/A	MaizeGDB_GenBank	#N/A	#N/A	RefSeq_dna	#N/A	#N/A	RefSeq_peptide	#N/A	#N/A	UniGene	#N/A	#N/A	Uniprot/SPTREMBL	#N/A	#N/A	Uniprot/SWISSPROT	#N/A	#N/A
239	GRMZM2G327266	EntrezGene	100281892	beta-expansin 4	GO	GO:0019953;GO:0009664;GO:0005576	sexual reproduction;plant-type cell wall organization;extracellular region	GenBank	#N/A	#N/A	MaizeGDB_GenBank	#N/A	#N/A	RefSeq_dna	NM_001154812	beta-expansin 4 (LOC100281892), mRNA	RefSeq_peptide	NP_001148284	beta-expansin 4	UniGene	#N/A	#N/A	Uniprot/SPTREMBL	B6SZW4;B4FRM9	Beta-expansin 4 ;Putative uncharacterized protein	Uniprot/SWISSPROT	#N/A	#N/A
240	GRMZM2G332423	EntrezGene	#N/A	#N/A	GO	GO:0005506;GO:0055114;GO:0016491	iron ion binding;oxidation reduction;oxidoreductase activity	GenBank	#N/A	#N/A	MaizeGDB_GenBank	#N/A	#N/A	RefSeq_dna	#N/A	#N/A	RefSeq_peptide	#N/A	#N/A	UniGene	#N/A	#N/A	Uniprot/SPTREMBL	#N/A	#N/A	Uniprot/SWISSPROT	#N/A	#N/A
241	GRMZM2G335564	EntrezGene	845186	NADH dehydrogenase subunit 6	GO	GO:0055114;GO:0008137	oxidation reduction;NADH dehydrogenase (ubiquinone) activity	GenBank	#N/A	#N/A	MaizeGDB_GenBank	#N/A	#N/A	RefSeq_dna	#N/A	#N/A	RefSeq_peptide	NP_043090	NADH dehydrogenase subunit 6	UniGene	Zm.93227	Transcribed locus	Uniprot/SPTREMBL	#N/A	#N/A	Uniprot/SWISSPROT	P46621	NAD(P)H-quinone oxidoreductase subunit 6, chloroplastic (EC 1.6.5.-)(NAD(P)H dehydrogenase subunit 6)(NADH-plastoquinone oxidoreductase subunit 6)
242	GRMZM2G335593	EntrezGene	100284424	verprolin	GO	GO:0050825;GO:0005199;GO:0050826;GO:0042309	ice binding;structural constituent of cell wall;response to freezing;homoiothermy	GenBank	#N/A	#N/A	MaizeGDB_GenBank	#N/A	#N/A	RefSeq_dna	NM_001157319	verprolin (LOC100284424), mRNA	RefSeq_peptide	NP_001150791	verprolin	UniGene	#N/A	#N/A	Uniprot/SPTREMBL	B6SY74;B6TTH3	Vegetative cell wall protein gp1 ;Verprolin	Uniprot/SWISSPROT	#N/A	#N/A
243	GRMZM2G336337	EntrezGene	#N/A	#N/A	GO	GO:0046274;GO:0008471;GO:0048046;GO:0005507;GO:0055114;GO:0016491	lignin catabolic process;laccase activity;apoplast;copper ion binding;oxidation reduction;oxidoreductase activity	GenBank	#N/A	#N/A	MaizeGDB_GenBank	#N/A	#N/A	RefSeq_dna	#N/A	#N/A	RefSeq_peptide	#N/A	#N/A	UniGene	Zm.119395	Full-length cDNA clone ZM_BFc0154I22	Uniprot/SPTREMBL	C0P5Q0	Putative uncharacterized protein	Uniprot/SWISSPROT	#N/A	#N/A
244	GRMZM2G339122	EntrezGene	#N/A	#N/A	GO	GO:0009664;GO:0009306;GO:0016021;GO:0015450;GO:0005576	plant-type cell wall organization;protein secretion;integral to membrane;P-P-bond-hydrolysis-driven protein transmembrane transporter activity;extracellular region	GenBank	#N/A	#N/A	MaizeGDB_GenBank	#N/A	#N/A	RefSeq_dna	#N/A	#N/A	RefSeq_peptide	#N/A	#N/A	UniGene	#N/A	#N/A	Uniprot/SPTREMBL	#N/A	#N/A	Uniprot/SWISSPROT	#N/A	#N/A
245	GRMZM2G340084	EntrezGene	100273273	hypothetical protein LOC100273273	GO	#N/A	#N/A	GenBank	#N/A	#N/A	MaizeGDB_GenBank	#N/A	#N/A	RefSeq_dna	NM_001147714	hypothetical protein LOC100273273 (LOC100273273), mRNA	RefSeq_peptide	NP_001141186	hypothetical protein LOC100273273	UniGene	Zm.155951	Hypothetical protein LOC100273273	Uniprot/SPTREMBL	B6U0B5;B4FU65	Leucine-rich repeat, plant specific ;Putative uncharacterized protein	Uniprot/SWISSPROT	#N/A	#N/A
246	GRMZM2G345238	EntrezGene	#N/A	#N/A	GO	#N/A	#N/A	GenBank	#N/A	#N/A	MaizeGDB_GenBank	#N/A	#N/A	RefSeq_dna	NM_001138093	hypothetical protein LOC100192906 (LOC100192906), mRNA	RefSeq_peptide	NP_001131565	hypothetical protein LOC100192906	UniGene	Zm.138496;Zm.56162	Hypothetical protein LOC100192906;Transcribed locus	Uniprot/SPTREMBL	#N/A	#N/A	Uniprot/SWISSPROT	#N/A	#N/A
247	GRMZM2G351505	EntrezGene	100280973	cortical cell-delineating protein	GO	GO:0005576;GO:0005179	extracellular region;hormone activity	GenBank	#N/A	#N/A	MaizeGDB_GenBank	#N/A	#N/A	RefSeq_dna	NM_001153893	cortical cell-delineating protein (LOC100280973), mRNA	RefSeq_peptide	NP_001147365	cortical cell-delineating protein	UniGene	Zm.34439	Cortical cell-delineating protein	Uniprot/SPTREMBL	B6SQH2	Cortical cell-delineating protein	Uniprot/SWISSPROT	#N/A	#N/A
248	GRMZM2G354804	EntrezGene	845230;845231	ribosomal protein S15;ribosomal protein S15	GO	GO:0005840;GO:0016651;GO:0006412;GO:0005622;GO:0051287;GO:0048038;GO:0003735;GO:0055114	ribosome;oxidoreductase activity, acting on NADH or NADPH;translation;intracellular;NAD or NADH binding;quinone binding;structural constituent of ribosome;oxidation reduction	GenBank	#N/A	#N/A	MaizeGDB_GenBank	#N/A	#N/A	RefSeq_dna	#N/A	#N/A	RefSeq_peptide	NP_043083;NP_043094	ribosomal protein S15 ;ribosomal protein S15	UniGene	#N/A	#N/A	Uniprot/SPTREMBL	Q70VA4	30S ribosomal protein S15 Fragment	Uniprot/SWISSPROT	#N/A	#N/A
249	GRMZM2G367459	EntrezGene	100278090	hypothetical protein LOC100278090	GO	#N/A	#N/A	GenBank	#N/A	#N/A	MaizeGDB_GenBank	#N/A	#N/A	RefSeq_dna	NM_001151482	hypothetical protein LOC100278090 (LOC100278090), mRNA	RefSeq_peptide	NP_001144954	hypothetical protein LOC100278090	UniGene	#N/A	#N/A	Uniprot/SPTREMBL	B6U3S7	Putative uncharacterized protein	Uniprot/SWISSPROT	#N/A	#N/A
250	GRMZM2G367701	EntrezGene	100283748	xylem cysteine proteinase 2	GO	GO:0008234;GO:0006508;GO:0004197	cysteine-type peptidase activity;proteolysis;cysteine-type endopeptidase activity	GenBank	#N/A	#N/A	MaizeGDB_GenBank	#N/A	#N/A	RefSeq_dna	NM_001156647	xylem cysteine proteinase 2 (LOC100283748), mRNA	RefSeq_peptide	NP_001150119	xylem cysteine proteinase 2	UniGene	Zm.26056	Xylem cysteine proteinase 2	Uniprot/SPTREMBL	B6TLC8	Putative uncharacterized proteinXylem cysteine proteinase 2 ;	Uniprot/SWISSPROT	#N/A	#N/A
251	GRMZM2G369182	EntrezGene	#N/A	#N/A	GO	#N/A	#N/A	GenBank	#N/A	#N/A	MaizeGDB_GenBank	#N/A	#N/A	RefSeq_dna	#N/A	#N/A	RefSeq_peptide	#N/A	#N/A	UniGene	Zm.33200	Full-length cDNA clone ZM_BFb0157K23	Uniprot/SPTREMBL	#N/A	#N/A	Uniprot/SWISSPROT	#N/A	#N/A
252	GRMZM2G372068	EntrezGene	100191617	hypothetical protein LOC100191617	GO	GO:0008152;GO:0016758	metabolic process;transferase activity, transferring hexosyl groups	GenBank	#N/A	#N/A	MaizeGDB_GenBank	#N/A	#N/A	RefSeq_dna	NM_001137046	hypothetical protein LOC100191617 (LOC100191617), mRNA	RefSeq_peptide	NP_001130518	hypothetical protein LOC100191617	UniGene	Zm.84282;Zm.143807	Hypothetical protein LOC100191617;TSA: Zea mays contig59920, mRNA sequence	Uniprot/SPTREMBL	B4FQ88;B6SSN2;B4FP22;B4F9H1	Putative uncharacterized protein ;Hydroquinone glucosyltransferase ;Putative uncharacterized protein ;Putative uncharacterized protein	Uniprot/SWISSPROT	#N/A	#N/A
253	GRMZM2G379773	EntrezGene	#N/A	#N/A	GO	GO:0016788;GO:0006629	hydrolase activity, acting on ester bonds;lipid metabolic process	GenBank	#N/A	#N/A	MaizeGDB_GenBank	#N/A	#N/A	RefSeq_dna	#N/A	#N/A	RefSeq_peptide	#N/A	#N/A	UniGene	#N/A	#N/A	Uniprot/SPTREMBL	#N/A	#N/A	Uniprot/SWISSPROT	#N/A	#N/A
254	GRMZM2G386245	EntrezGene	#N/A	#N/A	GO	GO:0008270	zinc ion binding	GenBank	#N/A	#N/A	MaizeGDB_GenBank	#N/A	#N/A	RefSeq_dna	#N/A	#N/A	RefSeq_peptide	#N/A	#N/A	UniGene	#N/A	#N/A	Uniprot/SPTREMBL	#N/A	#N/A	Uniprot/SWISSPROT	#N/A	#N/A
255	GRMZM2G388587	EntrezGene	#N/A	#N/A	GO	GO:0046274;GO:0008471;GO:0048046;GO:0005507;GO:0055114;GO:0016491	lignin catabolic process;laccase activity;apoplast;copper ion binding;oxidation reduction;oxidoreductase activity	GenBank	#N/A	#N/A	MaizeGDB_GenBank	#N/A	#N/A	RefSeq_dna	#N/A	#N/A	RefSeq_peptide	#N/A	#N/A	UniGene	#N/A	#N/A	Uniprot/SPTREMBL	#N/A	#N/A	Uniprot/SWISSPROT	#N/A	#N/A
256	GRMZM2G388684	EntrezGene	100282618;100194192	xyloglucan endotransglucosylase/hydrolase protein 32;hypothetical protein LOC100194192	GO	GO:0048046;GO:0016762;GO:0004553;GO:0005618;GO:0006073;GO:0005975	apoplast;xyloglucan:xyloglucosyl transferase activity;hydrolase activity, hydrolyzing O-glycosyl compounds;cell wall;cellular glucan metabolic process;carbohydrate metabolic process	GenBank	#N/A	#N/A	MaizeGDB_GenBank	#N/A	#N/A	RefSeq_dna	NM_001155526;NM_001139237	xyloglucan endotransglucosylase/hydrolase protein 32 (LOC100282618), mRNA;hypothetical protein LOC100194192 (LOC100194192), mRNA	RefSeq_peptide	NP_001148998;NP_001132709	xyloglucan endotransglucosylase/hydrolase protein 32 ;hypothetical protein LOC100194192	UniGene	Zm.136550;Zm.4987	Xyloglucan endotransglucosylase/hydrolase protein 32;Hypothetical protein LOC100194192	Uniprot/SPTREMBL	B6T9H5;B4FHS5	Xyloglucan endotransglucosylase/hydrolase protein 32 ;Putative uncharacterized protein	Uniprot/SWISSPROT	#N/A	#N/A
257	GRMZM2G390150	EntrezGene	100277984	hypothetical protein LOC100277984	GO	#N/A	#N/A	GenBank	#N/A	#N/A	MaizeGDB_GenBank	#N/A	#N/A	RefSeq_dna	NM_001151411	hypothetical protein LOC100277984 (LOC100277984), mRNA	RefSeq_peptide	NP_001144883	hypothetical protein LOC100277984	UniGene	Zm.26206	Hypothetical protein LOC100277984	Uniprot/SPTREMBL	B6U2T2	Putative uncharacterized protein	Uniprot/SWISSPROT	#N/A	#N/A
258	GRMZM2G392791	EntrezGene	100281378	LOC100281378	GO	GO:0006508;GO:0004177;GO:0003824	proteolysis;aminopeptidase activity;catalytic activity	GenBank	#N/A	#N/A	MaizeGDB_GenBank	#N/A	#N/A	RefSeq_dna	NM_001154296;NM_001176796	LOC100281378 (pco066796), mRNA;hypothetical protein LOC100384225 (LOC100384225), mRNA	RefSeq_peptide	NP_001147768;NP_001170267	LOC100281378 ;hypothetical protein LOC100384225	UniGene	Zm.142981;Zm.24671	Hypothetical protein LOC100384225;LOC100281378	Uniprot/SPTREMBL	B6SUW2	Epoxide hydrolase 2Putative uncharacterized protein ;	Uniprot/SWISSPROT	#N/A	#N/A
259	GRMZM2G398854	EntrezGene	#N/A	#N/A	GO	GO:0005529	sugar binding	GenBank	#N/A	#N/A	MaizeGDB_GenBank	#N/A	#N/A	RefSeq_dna	#N/A	#N/A	RefSeq_peptide	#N/A	#N/A	UniGene	Zm.124351	Transcribed locus, moderately similar to XP_002446138.1 hypothetical protein SORBIDRAFT_06g002210 [Sorghum bicolor]	Uniprot/SPTREMBL	#N/A	#N/A	Uniprot/SWISSPROT	#N/A	#N/A
260	GRMZM2G403007	EntrezGene	100281901	LOC100281901	GO	#N/A	#N/A	GenBank	#N/A	#N/A	MaizeGDB_GenBank	#N/A	#N/A	RefSeq_dna	NM_001154821	LOC100281901 (pco127262), mRNA	RefSeq_peptide	NP_001148293	LOC100281901	UniGene	#N/A	#N/A	Uniprot/SPTREMBL	B6UFS4;B6SZZ6	Nonspecific lipid-transfer protein ;Nonspecific lipid-transfer proteinPutative uncharacterized protein ;	Uniprot/SWISSPROT	#N/A	#N/A
261	GRMZM2G409312	EntrezGene	100283095	LOC100283095	GO	GO:0016020;GO:0008415;GO:0008152;GO:0016747;GO:0006633;GO:0003824;GO:0008610	membrane;acyltransferase activity;metabolic process;transferase activity, transferring acyl groups other than amino-acyl groups;fatty acid biosynthetic process;catalytic activity;lipid biosynthetic process	GenBank	#N/A	#N/A	MaizeGDB_GenBank	#N/A	#N/A	RefSeq_dna	NM_001155997	LOC100283095 (pco063938), mRNA	RefSeq_peptide	NP_001149469	LOC100283095	UniGene	Zm.66834	LOC100283095	Uniprot/SPTREMBL	B6TEK6	3-ketoacyl-CoA synthase	Uniprot/SWISSPROT	#N/A	#N/A
262	GRMZM2G412207	EntrezGene	100273705	hypothetical protein LOC100273705	GO	#N/A	#N/A	GenBank	#N/A	#N/A	MaizeGDB_GenBank	#N/A	#N/A	RefSeq_dna	NM_001148117	hypothetical protein LOC100273705 (LOC100273705), mRNA	RefSeq_peptide	NP_001141589	hypothetical protein LOC100273705	UniGene	#N/A	#N/A	Uniprot/SPTREMBL	B4FX29;C0PJB4	Putative uncharacterized protein ;Putative uncharacterized protein	Uniprot/SWISSPROT	#N/A	#N/A
263	GRMZM2G416105	EntrezGene	#N/A	#N/A	GO	#N/A	#N/A	GenBank	#N/A	#N/A	MaizeGDB_GenBank	#N/A	#N/A	RefSeq_dna	#N/A	#N/A	RefSeq_peptide	#N/A	#N/A	UniGene	Zm.157241	Clone 389204 mRNA sequence	Uniprot/SPTREMBL	#N/A	#N/A	Uniprot/SWISSPROT	#N/A	#N/A
264	GRMZM2G416535	#N/A	#N/A	#N/A	#N/A	#N/A	#N/A	#N/A	#N/A	#N/A	#N/A	#N/A	#N/A	#N/A	#N/A	#N/A	#N/A	#N/A	#N/A	#N/A	#N/A	#N/A	#N/A	#N/A	#N/A	#N/A	#N/A	#N/A
265	GRMZM2G419875	#N/A	#N/A	#N/A	#N/A	#N/A	#N/A	#N/A	#N/A	#N/A	#N/A	#N/A	#N/A	#N/A	#N/A	#N/A	#N/A	#N/A	#N/A	#N/A	#N/A	#N/A	#N/A	#N/A	#N/A	#N/A	#N/A	#N/A
266	GRMZM2G423331	EntrezGene	#N/A	#N/A	GO	GO:0008171;GO:0008168;GO:0046983	O-methyltransferase activity;methyltransferase activity;protein dimerization activity	GenBank	#N/A	#N/A	MaizeGDB_GenBank	#N/A	#N/A	RefSeq_dna	#N/A	#N/A	RefSeq_peptide	#N/A	#N/A	UniGene	#N/A	#N/A	Uniprot/SPTREMBL	#N/A	#N/A	Uniprot/SWISSPROT	#N/A	#N/A
267	GRMZM2G425719	EntrezGene	100272892	hypothetical protein LOC100272892	GO	GO:0050661;GO:0050660;GO:0004499;GO:0055114	NADP or NADPH binding;FAD binding;flavin-containing monooxygenase activity;oxidation reduction	GenBank	#N/A	#N/A	MaizeGDB_GenBank	#N/A	#N/A	RefSeq_dna	NM_001147345	hypothetical protein LOC100272892 (LOC100272892), mRNA	RefSeq_peptide	NP_001140817	hypothetical protein LOC100272892	UniGene	Zm.32472	Hypothetical protein LOC100272892	Uniprot/SPTREMBL	B4FRF6	Putative uncharacterized protein	Uniprot/SWISSPROT	#N/A	#N/A
268	GRMZM2G426271	EntrezGene	#N/A	#N/A	GO	GO:0005488	binding	GenBank	#N/A	#N/A	MaizeGDB_GenBank	#N/A	#N/A	RefSeq_dna	NM_001138832	hypothetical protein LOC100193745 (LOC100193745), mRNA	RefSeq_peptide	#N/A	#N/A	UniGene	Zm.133867;Zm.50812;Zm.31458	Clone 391387 mRNA sequence;Transcribed locus;Hypothetical protein LOC100193745	Uniprot/SPTREMBL	#N/A	#N/A	Uniprot/SWISSPROT	#N/A	#N/A
269	GRMZM2G428216	EntrezGene	100274750;100276732;100278400	hypothetical protein LOC100274750;LOC100276732;hypothetical protein LOC100278400	GO	#N/A	#N/A	GenBank	#N/A	#N/A	MaizeGDB_GenBank	#N/A	#N/A	RefSeq_dna	NM_001149042;NM_001151693;NM_001150449	hypothetical protein LOC100274750 (LOC100274750), mRNA;hypothetical protein LOC100278400 (LOC100278400), mRNA;LOC100276732 (umc2233), mRNA	RefSeq_peptide	NP_001143921;NP_001142514;NP_001145165	hypothetical protein LOC100276732 ;hypothetical protein LOC100274750 ;hypothetical protein LOC100278400	UniGene	Zm.1443	LOC100276732	Uniprot/SPTREMBL	B6TH41;B6SI85;B6U843	Putative uncharacterized protein ;Putative uncharacterized protein ;Putative uncharacterized protein	Uniprot/SWISSPROT	#N/A	#N/A
270	GRMZM2G430500	EntrezGene	#N/A	#N/A	GO	GO:0045926;GO:0006952	negative regulation of growth;defense response	GenBank	#N/A	#N/A	MaizeGDB_GenBank	#N/A	#N/A	RefSeq_dna	#N/A	#N/A	RefSeq_peptide	#N/A	#N/A	UniGene	#N/A	#N/A	Uniprot/SPTREMBL	#N/A	#N/A	Uniprot/SWISSPROT	#N/A	#N/A
271	GRMZM2G431114	EntrezGene	#N/A	#N/A	GO	GO:0005515	protein binding	GenBank	#N/A	#N/A	MaizeGDB_GenBank	#N/A	#N/A	RefSeq_dna	NM_001150251	hypothetical protein LOC100276469 (LOC100276469), mRNA	RefSeq_peptide	#N/A	#N/A	UniGene	Zm.34764	Hypothetical protein LOC100276469	Uniprot/SPTREMBL	#N/A	#N/A	Uniprot/SWISSPROT	#N/A	#N/A
272	GRMZM2G431412	EntrezGene	#N/A	#N/A	GO	#N/A	#N/A	GenBank	#N/A	#N/A	MaizeGDB_GenBank	#N/A	#N/A	RefSeq_dna	#N/A	#N/A	RefSeq_peptide	#N/A	#N/A	UniGene	Zm.141793	TSA: Zea mays contig45301, mRNA sequence	Uniprot/SPTREMBL	#N/A	#N/A	Uniprot/SWISSPROT	#N/A	#N/A
273	GRMZM2G436448	EntrezGene	#N/A	#N/A	GO	GO:0005524;GO:0004674;GO:0004672;GO:0006468	ATP binding;protein serine/threonine kinase activity;protein kinase activity;protein amino acid phosphorylation	GenBank	#N/A	#N/A	MaizeGDB_GenBank	#N/A	#N/A	RefSeq_dna	#N/A	#N/A	RefSeq_peptide	#N/A	#N/A	UniGene	Zm.26040	Transcribed locus, weakly similar to XP_002455809.1 hypothetical protein SORBIDRAFT_03g025630 [Sorghum bicolor]	Uniprot/SPTREMBL	#N/A	#N/A	Uniprot/SWISSPROT	#N/A	#N/A
274	GRMZM2G444541	EntrezGene	845230;845231	ribosomal protein S15;ribosomal protein S15	GO	GO:0005840;GO:0006412;GO:0005622;GO:0003735	ribosome;translation;intracellular;structural constituent of ribosome	GenBank	#N/A	#N/A	MaizeGDB_GenBank	X62370;X56521;MZECPRN4	product:NADH Dehydrogenase subunit A;product:ndhA subunit of NADH deydrogenase;	RefSeq_dna	#N/A	#N/A	RefSeq_peptide	NP_043083;NP_043094	ribosomal protein S15 ;ribosomal protein S15	UniGene	Zm.97916;Zm.95023;Zm.141183;Zm.141650;Zm.140858;Zm.93026;Zm.93024;Zm.93476;Zm.122966;Zm.103938;Zm.103966;Zm.93285;Zm.141511;Zm.93254;Zm.90046	Transcribed locus, strongly similar to NP_039448.1 NADH dehydrogenase subunit I [Oryza sativa Japonica Group];Transcribed locus, strongly similar to NP_039449.1 NADH dehydrogenase subunit 1 [Oryza sativa Japonica Group];TSA: Zea mays contig07611, mRNA sequence;Transcribed locus;Transcribed locus;TSA: Zea mays contig08948, mRNA sequence;Transcribed locus, strongly similar to NP_039450.1 NADH dehyd…	Uniprot/SPTREMBL	Q70VA4	30S ribosomal protein S15 Fragment	Uniprot/SWISSPROT	P17703	30S ribosomal protein S15, chloroplastic
275	GRMZM2G446454	EntrezGene	#N/A	#N/A	GO	GO:0009055;GO:0020037;GO:0005506;GO:0004497;GO:0055114	electron carrier activity;heme binding;iron ion binding;monooxygenase activity;oxidation reduction	GenBank	#N/A	#N/A	MaizeGDB_GenBank	#N/A	#N/A	RefSeq_dna	NM_001147318	hypothetical protein LOC100272865 (LOC100272865), mRNA	RefSeq_peptide	NP_001140790	hypothetical protein LOC100272865	UniGene	Zm.39481	Hypothetical protein LOC100272865	Uniprot/SPTREMBL	#N/A	#N/A	Uniprot/SWISSPROT	#N/A	#N/A
276	GRMZM2G447785	EntrezGene	100284348	Bowman-Birk type bran trypsin inhibitor	GO	GO:0004867;GO:0005576	serine-type endopeptidase inhibitor activity;extracellular region	GenBank	#N/A	#N/A	MaizeGDB_GenBank	#N/A	#N/A	RefSeq_dna	NM_001157243	Bowman-Birk type bran trypsin inhibitor (LOC100284348), mRNA	RefSeq_peptide	NP_001150715	Bowman-Birk type bran trypsin inhibitor	UniGene	Zm.72748	Bowman-Birk type bran trypsin inhibitor	Uniprot/SPTREMBL	C0PNX6;B6TSM7	Putative uncharacterized protein ;Bowman-Birk type bran trypsin inhibitor	Uniprot/SWISSPROT	#N/A	#N/A
277	GRMZM2G454189	EntrezGene	100278090	hypothetical protein LOC100278090	GO	#N/A	#N/A	GenBank	#N/A	#N/A	MaizeGDB_GenBank	#N/A	#N/A	RefSeq_dna	NM_001151482	hypothetical protein LOC100278090 (LOC100278090), mRNA	RefSeq_peptide	NP_001144954	hypothetical protein LOC100278090	UniGene	#N/A	#N/A	Uniprot/SPTREMBL	B6U3S7	Putative uncharacterized protein	Uniprot/SWISSPROT	#N/A	#N/A
278	GRMZM2G455124	EntrezGene	#N/A	#N/A	GO	GO:0046677;GO:0015904;GO:0055085;GO:0008152;GO:0016021;GO:0003824;GO:0015520	response to antibiotic;tetracycline transport;transmembrane transport;metabolic process;integral to membrane;catalytic activity;tetracycline:hydrogen antiporter activity	GenBank	#N/A	#N/A	MaizeGDB_GenBank	#N/A	#N/A	RefSeq_dna	#N/A	#N/A	RefSeq_peptide	#N/A	#N/A	UniGene	Zm.87600;Zm.36935	Clone 4643 mRNA sequence;Transcribed locus, strongly similar to XP_002456219.1 hypothetical protein SORBIDRAFT_03g032310 [Sorghum bicolor]	Uniprot/SPTREMBL	#N/A	#N/A	Uniprot/SWISSPROT	#N/A	#N/A
279	GRMZM2G457309	EntrezGene	100281002	LOC100281002	GO	#N/A	#N/A	GenBank	#N/A	#N/A	MaizeGDB_GenBank	#N/A	#N/A	RefSeq_dna	NM_001153921	LOC100281002 (pco108588), mRNA	RefSeq_peptide	NP_001147393	LOC100281002	UniGene	Zm.28227	LOC100281002	Uniprot/SPTREMBL	B6SR31	Mucin-2Putative uncharacterized protein ;	Uniprot/SWISSPROT	#N/A	#N/A
280	GRMZM2G459610	EntrezGene	#N/A	#N/A	GO	GO:0006508;GO:0004197	proteolysis;cysteine-type endopeptidase activity	GenBank	#N/A	#N/A	MaizeGDB_GenBank	#N/A	#N/A	RefSeq_dna	#N/A	#N/A	RefSeq_peptide	#N/A	#N/A	UniGene	#N/A	#N/A	Uniprot/SPTREMBL	#N/A	#N/A	Uniprot/SWISSPROT	#N/A	#N/A
281	GRMZM2G463986	#N/A	#N/A	#N/A	#N/A	#N/A	#N/A	#N/A	#N/A	#N/A	#N/A	#N/A	#N/A	#N/A	#N/A	#N/A	#N/A	#N/A	#N/A	#N/A	#N/A	#N/A	#N/A	#N/A	#N/A	#N/A	#N/A	#N/A
282	GRMZM2G472453	EntrezGene	#N/A	#N/A	GO	#N/A	#N/A	GenBank	#N/A	#N/A	MaizeGDB_GenBank	#N/A	#N/A	RefSeq_dna	#N/A	#N/A	RefSeq_peptide	#N/A	#N/A	UniGene	Zm.138923	Clone 367560 mRNA sequence	Uniprot/SPTREMBL	#N/A	#N/A	Uniprot/SWISSPROT	#N/A	#N/A
283	GRMZM2G482946	EntrezGene	#N/A	#N/A	GO	#N/A	#N/A	GenBank	#N/A	#N/A	MaizeGDB_GenBank	#N/A	#N/A	RefSeq_dna	#N/A	#N/A	RefSeq_peptide	#N/A	#N/A	UniGene	Zm.34151	Hypothetical protein LOC100381438	Uniprot/SPTREMBL	#N/A	#N/A	Uniprot/SWISSPROT	#N/A	#N/A
284	GRMZM2G577201	#N/A	#N/A	#N/A	#N/A	#N/A	#N/A	#N/A	#N/A	#N/A	#N/A	#N/A	#N/A	#N/A	#N/A	#N/A	#N/A	#N/A	#N/A	#N/A	#N/A	#N/A	#N/A	#N/A	#N/A	#N/A	#N/A	#N/A
285	GRMZM2G700188	EntrezGene	#N/A	#N/A	GO	#N/A	#N/A	GenBank	#N/A	#N/A	MaizeGDB_GenBank	#N/A	#N/A	RefSeq_dna	#N/A	#N/A	RefSeq_peptide	#N/A	#N/A	UniGene	Zm.120229	Transcribed locus, moderately similar to NP_001141177.1 hypothetical protein LOC100273263 [Zea mays]	Uniprot/SPTREMBL	#N/A	#N/A	Uniprot/SWISSPROT	#N/A	#N/A
286	GRMZM2G701362	EntrezGene	#N/A	#N/A	GO	#N/A	#N/A	GenBank	#N/A	#N/A	MaizeGDB_GenBank	#N/A	#N/A	RefSeq_dna	#N/A	#N/A	RefSeq_peptide	#N/A	#N/A	UniGene	Zm.114731	Transcribed locus	Uniprot/SPTREMBL	#N/A	#N/A	Uniprot/SWISSPROT	#N/A	#N/A
287	GRMZM2G703641	#N/A	#N/A	#N/A	#N/A	#N/A	#N/A	#N/A	#N/A	#N/A	#N/A	#N/A	#N/A	#N/A	#N/A	#N/A	#N/A	#N/A	#N/A	#N/A	#N/A	#N/A	#N/A	#N/A	#N/A	#N/A	#N/A	#N/A
288	GRMZM5G800780	EntrezGene	845192	cytochrome b6	GO	GO:0016020;GO:0009055;GO:0022904;GO:0016491	membrane;electron carrier activity;respiratory electron transport chain;oxidoreductase activity	GenBank	#N/A	#N/A	MaizeGDB_GenBank	#N/A	#N/A	RefSeq_dna	#N/A	#N/A	RefSeq_peptide	NP_043053	cytochrome b6	UniGene	Zm.92873	Transcribed locus, strongly similar to NP_051088.1 cytochrome b6 [Arabidopsis thaliana]	Uniprot/SPTREMBL	#N/A	#N/A	Uniprot/SWISSPROT	P05642	Cytochrome b6
289	GRMZM5G808402	EntrezGene	845170	ATPase beta chain	GO	GO:0046034;GO:0005524;GO:0000166;GO:0017111;GO:0004176;GO:0015992;GO:0046961;GO:0046933;GO:0004252;GO:0045261;GO:0016469;GO:0015986;GO:0033178;GO:0006508;GO:0016820;GO:0008553	ATP metabolic process;ATP binding;nucleotide binding;nucleoside-triphosphatase activity;ATP-dependent peptidase activity;proton transport;proton-transporting ATPase activity, rotational mechanism;hydrogen ion transporting ATP synthase activity, rotational mechanism;serine-type endopeptidase activity;proton-transporting ATP synthase complex, catalytic core F(1);proton-transporting two-sector ATPas…	GenBank	#N/A	#N/A	MaizeGDB_GenBank	#N/A	#N/A	RefSeq_dna	#N/A	#N/A	RefSeq_peptide	NP_043032	ATP synthase CF1 beta subunit	UniGene	#N/A	#N/A	Uniprot/SPTREMBL	Q5SBI4;Q5SBI2	Putative uncharacterized protein ;Putative uncharacterized protein	Uniprot/SWISSPROT	P00827	ATP synthase subunit beta, chloroplastic (EC 3.6.3.14)(F-ATPase subunit beta)(ATP synthase F1 sector subunit beta)
290	GRMZM5G808939	EntrezGene	845200	photosystem II P680 chlorophyll A apoprotein	GO	GO:0016020;GO:0009521;GO:0019684;GO:0009523;GO:0009767;GO:0016168;GO:0015979	membrane;photosystem;photosynthesis, light reaction;photosystem II;photosynthetic electron transport chain;chlorophyll binding;photosynthesis	GenBank	#N/A	#N/A	MaizeGDB_GenBank	#N/A	#N/A	RefSeq_dna	#N/A	#N/A	RefSeq_peptide	NP_043049	photosystem II 47 kDa protein	UniGene	Zm.147872;Zm.145195;Zm.109002	TSA: Zea mays contig24271, mRNA sequence;TSA: Zea mays contig49163, mRNA sequence;Transcribed locus	Uniprot/SPTREMBL	#N/A	#N/A	Uniprot/SWISSPROT	P05641	Photosystem II CP47 chlorophyll apoprotein (PSII 47 kDa protein)(Protein CP-47)
291	GRMZM5G814389	EntrezGene	100282949	patatin class 1	GO	GO:0008152;GO:0006629	metabolic process;lipid metabolic process	GenBank	#N/A	#N/A	MaizeGDB_GenBank	#N/A	#N/A	RefSeq_dna	NM_001155854	patatin class 1 (LOC100282949), mRNA	RefSeq_peptide	NP_001149326	patatin class 1	UniGene	Zm.31862	Patatin class 1	Uniprot/SPTREMBL	B6TD55;C0PE19	Patatin class 1 ;Putative uncharacterized protein	Uniprot/SWISSPROT	#N/A	#N/A
292	GRMZM5G814441	EntrezGene	#N/A	#N/A	GO	#N/A	#N/A	GenBank	#N/A	#N/A	MaizeGDB_GenBank	#N/A	#N/A	RefSeq_dna	#N/A	#N/A	RefSeq_peptide	#N/A	#N/A	UniGene	Zm.52342	Clone 457257 mRNA sequence	Uniprot/SPTREMBL	#N/A	#N/A	Uniprot/SWISSPROT	#N/A	#N/A
293	GRMZM5G816457	EntrezGene	100383070	hypothetical protein LOC100383070	GO	GO:0043565;GO:0008270;GO:0045449;GO:0003700	sequence-specific DNA binding;zinc ion binding;regulation of transcription;transcription factor activity	GenBank	#N/A	#N/A	MaizeGDB_GenBank	#N/A	#N/A	RefSeq_dna	#N/A	#N/A	RefSeq_peptide	NP_001169214	hypothetical protein LOC100383070	UniGene	#N/A	#N/A	Uniprot/SPTREMBL	C0PCS5	Putative uncharacterized protein	Uniprot/SWISSPROT	#N/A	#N/A
294	GRMZM5G827496	EntrezGene	100274435	hypothetical protein LOC100274435	GO	GO:0016020;GO:0055085;GO:0006857;GO:0005215	membrane;transmembrane transport;oligopeptide transport;transporter activity	GenBank	#N/A	#N/A	MaizeGDB_GenBank	#N/A	#N/A	RefSeq_dna	NM_001148794	hypothetical protein LOC100274435 (LOC100274435), mRNA	RefSeq_peptide	NP_001142266	hypothetical protein LOC100274435	UniGene	Zm.17744	Hypothetical protein LOC100274435	Uniprot/SPTREMBL	B4FWH5;B4FRT2;B7ZXB1	Putative uncharacterized protein ;Putative uncharacterized protein ;Putative uncharacterized protein	Uniprot/SWISSPROT	#N/A	#N/A
295	GRMZM5G829293	EntrezGene	#N/A	#N/A	GO	GO:0004553;GO:0005975	hydrolase activity, hydrolyzing O-glycosyl compounds;carbohydrate metabolic process	GenBank	#N/A	#N/A	MaizeGDB_GenBank	#N/A	#N/A	RefSeq_dna	#N/A	#N/A	RefSeq_peptide	#N/A	#N/A	UniGene	#N/A	#N/A	Uniprot/SPTREMBL	#N/A	#N/A	Uniprot/SWISSPROT	#N/A	#N/A
296	GRMZM5G833991	EntrezGene	100384123	hypothetical protein LOC100384123	GO	#N/A	#N/A	GenBank	#N/A	#N/A	MaizeGDB_GenBank	#N/A	#N/A	RefSeq_dna	#N/A	#N/A	RefSeq_peptide	NP_001170180	hypothetical protein LOC100384123	UniGene	#N/A	#N/A	Uniprot/SPTREMBL	C0PLP8;C4J2A3	Putative uncharacterized protein ;Putative uncharacterized protein	Uniprot/SWISSPROT	#N/A	#N/A
297	GRMZM5G838963	EntrezGene	4055815;4055814	hypothetical protein;hypothetical protein	GO	#N/A	#N/A	GenBank	#N/A	#N/A	MaizeGDB_GenBank	#N/A	#N/A	RefSeq_dna	#N/A	#N/A	RefSeq_peptide	YP_588422;YP_588409	hypothetical protein ZeamMp177 ;hypothetical protein ZeamMp164	UniGene	Zm.54756;Zm.52884	Transcribed locus;Transcribed locus	Uniprot/SPTREMBL	Q6R986	Putative uncharacterized protein orf193-a1Putative uncharacterized protein orf193-a2 ;	Uniprot/SWISSPROT	#N/A	#N/A
298	GRMZM5G845891	EntrezGene	100280385	hypothetical protein LOC100280385	GO	#N/A	#N/A	GenBank	#N/A	#N/A	MaizeGDB_GenBank	#N/A	#N/A	RefSeq_dna	NM_001153310	hypothetical protein LOC100280385 (LOC100280385), mRNA	RefSeq_peptide	NP_001146782	hypothetical protein LOC100280385	UniGene	Zm.33281	Hypothetical protein LOC100280385	Uniprot/SPTREMBL	B8A3J2	Putative uncharacterized protein	Uniprot/SWISSPROT	#N/A	#N/A
299	GRMZM5G859187	EntrezGene	4055815;4055814	hypothetical protein;hypothetical protein	GO	#N/A	#N/A	GenBank	#N/A	#N/A	MaizeGDB_GenBank	#N/A	#N/A	RefSeq_dna	#N/A	#N/A	RefSeq_peptide	YP_588422;YP_588409	hypothetical protein ZeamMp177 ;hypothetical protein ZeamMp164	UniGene	Zm.54756;Zm.52884	Transcribed locus;Transcribed locus	Uniprot/SPTREMBL	Q6R986	Putative uncharacterized protein orf193-a1Putative uncharacterized protein orf193-a2 ;	Uniprot/SWISSPROT	#N/A	#N/A
300	GRMZM5G859526	EntrezGene	#N/A	#N/A	GO	GO:0016068;GO:0005840;GO:0005199;GO:0005622;GO:0050826;GO:0042309;GO:0050825;GO:0006412;GO:0003735	type I hypersensitivity;ribosome;structural constituent of cell wall;intracellular;response to freezing;homoiothermy;ice binding;translation;structural constituent of ribosome	GenBank	#N/A	#N/A	MaizeGDB_GenBank	#N/A	#N/A	RefSeq_dna	NM_001148388;NM_001137696	hypothetical protein LOC100274003 (LOC100274003), mRNA;hypothetical protein LOC100192476 (LOC100192476), mRNA	RefSeq_peptide	NP_001141860	hypothetical protein LOC100274003	UniGene	Zm.99221;Zm.23218;Zm.119798	Hypothetical protein LOC100274003;Hypothetical protein LOC100192476;Transcribed locus, strongly similar to NP_001131168.1 hypothetical protein LOC100192476 [Zea mays]	Uniprot/SPTREMBL	#N/A	#N/A	Uniprot/SWISSPROT	#N/A	#N/A
301	GRMZM5G864784	EntrezGene	#N/A	#N/A	GO	#N/A	#N/A	GenBank	#N/A	#N/A	MaizeGDB_GenBank	#N/A	#N/A	RefSeq_dna	#N/A	#N/A	RefSeq_peptide	#N/A	#N/A	UniGene	Zm.139782	Hypothetical protein LOC100383694	Uniprot/SPTREMBL	C0PID8	Putative uncharacterized protein	Uniprot/SWISSPROT	#N/A	#N/A
302	GRMZM5G870219	EntrezGene	#N/A	#N/A	GO	GO:0050825;GO:0019898;GO:0005509;GO:0050826;GO:0042309;GO:0015979;GO:0009654	ice binding;extrinsic to membrane;calcium ion binding;response to freezing;homoiothermy;photosynthesis;oxygen evolving complex	GenBank	#N/A	#N/A	MaizeGDB_GenBank	#N/A	#N/A	RefSeq_dna	#N/A	#N/A	RefSeq_peptide	#N/A	#N/A	UniGene	#N/A	#N/A	Uniprot/SPTREMBL	#N/A	#N/A	Uniprot/SWISSPROT	#N/A	#N/A
303	GRMZM5G873581	#N/A	#N/A	#N/A	#N/A	#N/A	#N/A	#N/A	#N/A	#N/A	#N/A	#N/A	#N/A	#N/A	#N/A	#N/A	#N/A	#N/A	#N/A	#N/A	#N/A	#N/A	#N/A	#N/A	#N/A	#N/A	#N/A	#N/A
304	GRMZM5G874448	EntrezGene	845179	NADH dehydrogenase subunit 1	GO	GO:0016020;GO:0006835;GO:0017153;GO:0055114	membrane;dicarboxylic acid transport;sodium:dicarboxylate symporter activity;oxidation reduction	GenBank	#N/A	#N/A	MaizeGDB_GenBank	#N/A	#N/A	RefSeq_dna	#N/A	#N/A	RefSeq_peptide	NP_043092	NADH dehydrogenase subunit 1	UniGene	Zm.103938	Transcribed locus, strongly similar to NP_039449.1 NADH dehydrogenase subunit 1 [Oryza sativa Japonica Group]	Uniprot/SPTREMBL	#N/A	#N/A	Uniprot/SWISSPROT	P25706	NAD(P)H-quinone oxidoreductase subunit 1, chloroplastic (EC 1.6.5.-)(NAD(P)H dehydrogenase subunit 1)(NDH subunit 1)(NADH-plastoquinone oxidoreductase subunit 1)
305	GRMZM5G882527	EntrezGene	100193179	LOC100193179	GO	GO:0005634;GO:0030528;GO:0045449	nucleus;transcription regulator activity;regulation of transcription	GenBank	#N/A	#N/A	MaizeGDB_GenBank	#N/A	#N/A	RefSeq_dna	NM_001138334	LOC100193179 (si683023f08), mRNA	RefSeq_peptide	NP_001131806	hypothetical protein LOC100193179	UniGene	Zm.748	LOC100193179	Uniprot/SPTREMBL	B6TV82;B4FE39	BHLH transcription factor GBOF-1 ;Putative uncharacterized protein	Uniprot/SWISSPROT	#N/A	#N/A
306	GRMZM5G883417	EntrezGene	100284715	acyl-desaturase	GO	GO:0045300;GO:0006631;GO:0046914;GO:0055114;GO:0016491	acyl-[acyl-carrier-protein] desaturase activity;fatty acid metabolic process;transition metal ion binding;oxidation reduction;oxidoreductase activity	GenBank	#N/A	#N/A	MaizeGDB_GenBank	#N/A	#N/A	RefSeq_dna	NM_001157610	acyl-desaturase (LOC100284715), mRNA	RefSeq_peptide	NP_001151082	acyl-desaturase	UniGene	Zm.82601	Acyl-desaturase	Uniprot/SPTREMBL	B6TWQ9	Acyl-desaturase	Uniprot/SWISSPROT	#N/A	#N/A
307	GRMZM5G888999	#N/A	#N/A	#N/A	#N/A	#N/A	#N/A	#N/A	#N/A	#N/A	#N/A	#N/A	#N/A	#N/A	#N/A	#N/A	#N/A	#N/A	#N/A	#N/A	#N/A	#N/A	#N/A	#N/A	#N/A	#N/A	#N/A	#N/A
308	GRMZM5G898447	#N/A	#N/A	#N/A	#N/A	#N/A	#N/A	#N/A	#N/A	#N/A	#N/A	#N/A	#N/A	#N/A	#N/A	#N/A	#N/A	#N/A	#N/A	#N/A	#N/A	#N/A	#N/A	#N/A	#N/A	#N/A	#N/A	#N/A
309	PMI	#N/A	#N/A	#N/A	#N/A	#N/A	#N/A	#N/A	#N/A	#N/A	#N/A	#N/A	#N/A	#N/A	#N/A	#N/A	#N/A	#N/A	#N/A	#N/A	#N/A	#N/A	#N/A	#N/A	#N/A	#N/A	#N/A	#N/A

## Sheet: Floret 10 UP
	gene	EntrezGene	EG_Accession	EG_Description	GeneOntology	GO_Accession	GO_Annotation	GenBank	GB_Accession	GB_Description	MaizeGDB_GenBank	MGB_Accession	MGB_Description	RefSeq_dna	RS_Accession	RS_Description	RefSeq_peptide	RSP_Accession	RSP_Description	UniGene	UG_Accession	UG_Description	Uniprot.SPTREMBL	Trembl_Accession	Trembl_Description	Uniprot.SWISSPROT	SP_Accession	SP_Description
1	AC177946.2_FG004	#N/A	#N/A	#N/A	#N/A	#N/A	#N/A	#N/A	#N/A	#N/A	#N/A	#N/A	#N/A	#N/A	#N/A	#N/A	#N/A	#N/A	#N/A	#N/A	#N/A	#N/A	#N/A	#N/A	#N/A	#N/A	#N/A	#N/A
2	AC198923.4_FG002	#N/A	#N/A	#N/A	#N/A	#N/A	#N/A	#N/A	#N/A	#N/A	#N/A	#N/A	#N/A	#N/A	#N/A	#N/A	#N/A	#N/A	#N/A	#N/A	#N/A	#N/A	#N/A	#N/A	#N/A	#N/A	#N/A	#N/A
3	AC211474.3_FG006	#N/A	#N/A	#N/A	#N/A	#N/A	#N/A	#N/A	#N/A	#N/A	#N/A	#N/A	#N/A	#N/A	#N/A	#N/A	#N/A	#N/A	#N/A	#N/A	#N/A	#N/A	#N/A	#N/A	#N/A	#N/A	#N/A	#N/A
4	AC217560.3_FG001	#N/A	#N/A	#N/A	#N/A	#N/A	#N/A	#N/A	#N/A	#N/A	#N/A	#N/A	#N/A	#N/A	#N/A	#N/A	#N/A	#N/A	#N/A	#N/A	#N/A	#N/A	#N/A	#N/A	#N/A	#N/A	#N/A	#N/A
5	cT6PP	#N/A	#N/A	#N/A	#N/A	#N/A	#N/A	#N/A	#N/A	#N/A	#N/A	#N/A	#N/A	#N/A	#N/A	#N/A	#N/A	#N/A	#N/A	#N/A	#N/A	#N/A	#N/A	#N/A	#N/A	#N/A	#N/A	#N/A
6	GRMZM2G006290	EntrezGene	#N/A	#N/A	GO	GO:0016021;GO:0008236	integral to membrane;serine-type peptidase activity	GenBank	#N/A	#N/A	MaizeGDB_GenBank	#N/A	#N/A	RefSeq_dna	#N/A	#N/A	RefSeq_peptide	#N/A	#N/A	UniGene	#N/A	#N/A	Uniprot/SPTREMBL	#N/A	#N/A	Uniprot/SWISSPROT	#N/A	#N/A
7	GRMZM2G006676	EntrezGene	100274829	hypothetical protein LOC100274829	GO	GO:0016068;GO:0016020;GO:0005199;GO:0005634;GO:0003677;GO:0006355;GO:0050826;GO:0042309;GO:0004879;GO:0050825;GO:0005576;GO:0006955;GO:0008009	type I hypersensitivity;membrane;structural constituent of cell wall;nucleus;DNA binding;regulation of transcription, DNA-dependent;response to freezing;homoiothermy;ligand-dependent nuclear receptor activity;ice binding;extracellular region;immune response;chemokine activity	GenBank	#N/A	#N/A	MaizeGDB_GenBank	#N/A	#N/A	RefSeq_dna	NM_001149097	hypothetical protein LOC100274829 (LOC100274829), mRNA	RefSeq_peptide	NP_001142569	hypothetical protein LOC100274829	UniGene	Zm.141418;Zm.123148	Full-length cDNA clone ZM_BFc0095J11;Hypothetical protein LOC100274829	Uniprot/SPTREMBL	B6SJU4	Putative uncharacterized protein	Uniprot/SWISSPROT	#N/A	#N/A
8	GRMZM2G010731	EntrezGene	#N/A	#N/A	GO	GO:0008168	methyltransferase activity	GenBank	#N/A	#N/A	MaizeGDB_GenBank	#N/A	#N/A	RefSeq_dna	#N/A	#N/A	RefSeq_peptide	#N/A	#N/A	UniGene	Zm.98529	Transcribed locus	Uniprot/SPTREMBL	#N/A	#N/A	Uniprot/SWISSPROT	#N/A	#N/A
9	GRMZM2G012464	#N/A	#N/A	#N/A	#N/A	#N/A	#N/A	#N/A	#N/A	#N/A	#N/A	#N/A	#N/A	#N/A	#N/A	#N/A	#N/A	#N/A	#N/A	#N/A	#N/A	#N/A	#N/A	#N/A	#N/A	#N/A	#N/A	#N/A
10	GRMZM2G013271	EntrezGene	100285077;100304318	plant-specific domain TIGR01568 family protein;hypothetical protein LOC100304318	GO	GO:0007186;GO:0004952;GO:0016021	G-protein coupled receptor protein signaling pathway;dopamine receptor activity;integral to membrane	GenBank	#N/A	#N/A	MaizeGDB_GenBank	#N/A	#N/A	RefSeq_dna	NM_001165759;NM_001157972	hypothetical protein LOC100304318 (LOC100304318), mRNA;plant-specific domain TIGR01568 family protein (LOC100285077), mRNA	RefSeq_peptide	NP_001159231;NP_001151444	hypothetical protein LOC100304318 ;plant-specific domain TIGR01568 family protein	UniGene	Zm.34774;Zm.156923	Hypothetical protein LOC100304318;Plant-specific domain TIGR01568 family protein	Uniprot/SPTREMBL	B6U0L3;C0HES3	Plant-specific domain TIGR01568 family protein ;Putative uncharacterized protein	Uniprot/SWISSPROT	#N/A	#N/A
11	GRMZM2G013302	EntrezGene	#N/A	#N/A	GO	GO:0050825;GO:0005634;GO:0003677;GO:0006355;GO:0050826;GO:0042309;GO:0004879	ice binding;nucleus;DNA binding;regulation of transcription, DNA-dependent;response to freezing;homoiothermy;ligand-dependent nuclear receptor activity	GenBank	#N/A	#N/A	MaizeGDB_GenBank	#N/A	#N/A	RefSeq_dna	#N/A	#N/A	RefSeq_peptide	#N/A	#N/A	UniGene	Zm.134123	Clone 385058 mRNA sequence	Uniprot/SPTREMBL	#N/A	#N/A	Uniprot/SWISSPROT	#N/A	#N/A
12	GRMZM2G017299	EntrezGene	#N/A	#N/A	GO	GO:0006541;GO:0016763;GO:0009058;GO:0000105;GO:0009236;GO:0003824;GO:0005737	glutamine metabolic process;transferase activity, transferring pentosyl groups;biosynthetic process;histidine biosynthetic process;cobalamin biosynthetic process;catalytic activity;cytoplasm	GenBank	#N/A	#N/A	MaizeGDB_GenBank	#N/A	#N/A	RefSeq_dna	#N/A	#N/A	RefSeq_peptide	#N/A	#N/A	UniGene	#N/A	#N/A	Uniprot/SPTREMBL	#N/A	#N/A	Uniprot/SWISSPROT	#N/A	#N/A
13	GRMZM2G019916	EntrezGene	100276922	hypothetical protein LOC100276922	GO	GO:0050825;GO:0050826;GO:0042309	ice binding;response to freezing;homoiothermy	GenBank	#N/A	#N/A	MaizeGDB_GenBank	#N/A	#N/A	RefSeq_dna	NM_001150616	hypothetical protein LOC100276922 (LOC100276922), mRNA	RefSeq_peptide	NP_001144088	hypothetical protein LOC100276922	UniGene	Zm.129081	Hypothetical protein LOC100276922	Uniprot/SPTREMBL	B6TL53	Putative uncharacterized protein	Uniprot/SWISSPROT	#N/A	#N/A
14	GRMZM2G034152	EntrezGene	#N/A	#N/A	GO	GO:0006813;GO:0008324	potassium ion transport;cation transmembrane transporter activity	GenBank	#N/A	#N/A	MaizeGDB_GenBank	#N/A	#N/A	RefSeq_dna	#N/A	#N/A	RefSeq_peptide	#N/A	#N/A	UniGene	Zm.136604	Clone 1538519 mRNA sequence	Uniprot/SPTREMBL	#N/A	#N/A	Uniprot/SWISSPROT	#N/A	#N/A
15	GRMZM2G035278	EntrezGene	100273389;100304047	hypothetical protein LOC100273389;hypothetical protein LOC100304047	GO	GO:0016068	type I hypersensitivity	GenBank	#N/A	#N/A	MaizeGDB_GenBank	#N/A	#N/A	RefSeq_dna	NM_001147826;NM_001165559	hypothetical protein LOC100273389 (LOC100273389), mRNA;hypothetical protein LOC100304047 (LOC100304047), mRNA	RefSeq_peptide	NP_001141298;NP_001159031	hypothetical protein LOC100273389 ;hypothetical protein LOC100304047	UniGene	Zm.23845;Zm.141743	Hypothetical protein LOC100304047;Hypothetical protein LOC100273389	Uniprot/SPTREMBL	B4FV72;B6TSX0	Putative uncharacterized protein ;Putative uncharacterized protein	Uniprot/SWISSPROT	#N/A	#N/A
16	GRMZM2G041308	EntrezGene	100216875	hypothetical protein LOC100216875	GO	GO:0006979;GO:0020037;GO:0004601;GO:0055114	response to oxidative stress;heme binding;peroxidase activity;oxidation reduction	GenBank	#N/A	#N/A	MaizeGDB_GenBank	#N/A	#N/A	RefSeq_dna	NM_001143264	hypothetical protein LOC100216875 (LOC100216875), mRNA	RefSeq_peptide	NP_001136736	hypothetical protein LOC100216875	UniGene	Zm.118899	Hypothetical protein LOC100216875	Uniprot/SPTREMBL	B4FK56;B6U5G5	Putative uncharacterized protein ;Peroxidase 72	Uniprot/SWISSPROT	#N/A	#N/A
17	GRMZM2G048582	EntrezGene	100285205	NIN-like protein 1	GO	#N/A	#N/A	GenBank	#N/A	#N/A	MaizeGDB_GenBank	#N/A	#N/A	RefSeq_dna	NM_001158099	NIN-like protein 1 (LOC100285205), mRNA	RefSeq_peptide	NP_001151571	NIN-like protein 1	UniGene	Zm.26819	NIN-like protein 1	Uniprot/SPTREMBL	B6U206	NIN-like protein 1	Uniprot/SWISSPROT	#N/A	#N/A
18	GRMZM2G052606	EntrezGene	#N/A	#N/A	GO	GO:0003677	DNA binding	GenBank	#N/A	#N/A	MaizeGDB_GenBank	#N/A	#N/A	RefSeq_dna	#N/A	#N/A	RefSeq_peptide	#N/A	#N/A	UniGene	#N/A	#N/A	Uniprot/SPTREMBL	#N/A	#N/A	Uniprot/SWISSPROT	#N/A	#N/A
19	GRMZM2G053117	#N/A	#N/A	#N/A	#N/A	#N/A	#N/A	#N/A	#N/A	#N/A	#N/A	#N/A	#N/A	#N/A	#N/A	#N/A	#N/A	#N/A	#N/A	#N/A	#N/A	#N/A	#N/A	#N/A	#N/A	#N/A	#N/A	#N/A
20	GRMZM2G059012	EntrezGene	#N/A	#N/A	GO	GO:0016020;GO:0008152;GO:0005524;GO:0006468;GO:0003824;GO:0008415;GO:0004674;GO:0004672;GO:0016747;GO:0006633;GO:0008610	membrane;metabolic process;ATP binding;protein amino acid phosphorylation;catalytic activity;acyltransferase activity;protein serine/threonine kinase activity;protein kinase activity;transferase activity, transferring acyl groups other than amino-acyl groups;fatty acid biosynthetic process;lipid biosynthetic process	GenBank	#N/A	#N/A	MaizeGDB_GenBank	#N/A	#N/A	RefSeq_dna	#N/A	#N/A	RefSeq_peptide	#N/A	#N/A	UniGene	#N/A	#N/A	Uniprot/SPTREMBL	#N/A	#N/A	Uniprot/SWISSPROT	#N/A	#N/A
21	GRMZM2G059021	EntrezGene	#N/A	#N/A	GO	GO:0050825;GO:0050826;GO:0042309	ice binding;response to freezing;homoiothermy	GenBank	#N/A	#N/A	MaizeGDB_GenBank	#N/A	#N/A	RefSeq_dna	#N/A	#N/A	RefSeq_peptide	#N/A	#N/A	UniGene	Zm.118790	Transcribed locus, moderately similar to NP_001143157.1 hypothetical protein LOC100275638 [Zea mays]	Uniprot/SPTREMBL	#N/A	#N/A	Uniprot/SWISSPROT	#N/A	#N/A
22	GRMZM2G062160	EntrezGene	100275205;100277836;100277998	hypothetical protein LOC100275205;hypothetical protein LOC100277836;hypothetical protein LOC100277998	GO	#N/A	#N/A	GenBank	#N/A	#N/A	MaizeGDB_GenBank	#N/A	#N/A	RefSeq_dna	NM_001149351;NM_001151301;NM_001151421	hypothetical protein LOC100275205 (LOC100275205), mRNA;hypothetical protein LOC100277836 (LOC100277836), mRNA;hypothetical protein LOC100277998 (LOC100277998), mRNA	RefSeq_peptide	NP_001144893;NP_001142823;NP_001144773	hypothetical protein LOC100277998 ;hypothetical protein LOC100275205 ;hypothetical protein LOC100277836	UniGene	Zm.131773;Zm.86563;Zm.11136;Zm.142783	Hypothetical protein LOC100275205;Hypothetical protein LOC100277998;Hypothetical protein LOC100277836;Clone 350797 mRNA sequence	Uniprot/SPTREMBL	B6U0I2;B6SQ10;B6U2Z5	Putative uncharacterized protein ;Putative uncharacterized protein ;Putative uncharacterized protein	Uniprot/SWISSPROT	#N/A	#N/A
23	GRMZM2G064715	#N/A	#N/A	#N/A	#N/A	#N/A	#N/A	#N/A	#N/A	#N/A	#N/A	#N/A	#N/A	#N/A	#N/A	#N/A	#N/A	#N/A	#N/A	#N/A	#N/A	#N/A	#N/A	#N/A	#N/A	#N/A	#N/A	#N/A
24	GRMZM2G066791	EntrezGene	#N/A	#N/A	GO	GO:0016020;GO:0006810;GO:0005215	membrane;transport;transporter activity	GenBank	#N/A	#N/A	MaizeGDB_GenBank	#N/A	#N/A	RefSeq_dna	#N/A	#N/A	RefSeq_peptide	#N/A	#N/A	UniGene	Zm.97877	Transcribed locus, weakly similar to NP_001061650.1 Os08g0367300 [Oryza sativa (japonica cultivar-group)]	Uniprot/SPTREMBL	#N/A	#N/A	Uniprot/SWISSPROT	#N/A	#N/A
25	GRMZM2G066865	EntrezGene	#N/A	#N/A	GO	GO:0016020;GO:0006810;GO:0005215	membrane;transport;transporter activity	GenBank	#N/A	#N/A	MaizeGDB_GenBank	#N/A	#N/A	RefSeq_dna	#N/A	#N/A	RefSeq_peptide	#N/A	#N/A	UniGene	Zm.97877	Transcribed locus, weakly similar to NP_001061650.1 Os08g0367300 [Oryza sativa (japonica cultivar-group)]	Uniprot/SPTREMBL	#N/A	#N/A	Uniprot/SWISSPROT	#N/A	#N/A
26	GRMZM2G069141	#N/A	#N/A	#N/A	#N/A	#N/A	#N/A	#N/A	#N/A	#N/A	#N/A	#N/A	#N/A	#N/A	#N/A	#N/A	#N/A	#N/A	#N/A	#N/A	#N/A	#N/A	#N/A	#N/A	#N/A	#N/A	#N/A	#N/A
27	GRMZM2G071226	EntrezGene	#N/A	#N/A	GO	GO:0016020;GO:0006810;GO:0005215	membrane;transport;transporter activity	GenBank	#N/A	#N/A	MaizeGDB_GenBank	#N/A	#N/A	RefSeq_dna	#N/A	#N/A	RefSeq_peptide	#N/A	#N/A	UniGene	Zm.97877	Transcribed locus, weakly similar to NP_001061650.1 Os08g0367300 [Oryza sativa (japonica cultivar-group)]	Uniprot/SPTREMBL	#N/A	#N/A	Uniprot/SWISSPROT	#N/A	#N/A
28	GRMZM2G073427	EntrezGene	#N/A	#N/A	GO	#N/A	#N/A	GenBank	#N/A	#N/A	MaizeGDB_GenBank	#N/A	#N/A	RefSeq_dna	#N/A	#N/A	RefSeq_peptide	#N/A	#N/A	UniGene	Zm.128402	Hypothetical protein LOC100275861	Uniprot/SPTREMBL	B6T069	Putative uncharacterized protein	Uniprot/SWISSPROT	#N/A	#N/A
29	GRMZM2G074793	EntrezGene	100383297	hypothetical protein LOC100383297	GO	GO:0008270;GO:0005622	zinc ion binding;intracellular	GenBank	#N/A	#N/A	MaizeGDB_GenBank	#N/A	#N/A	RefSeq_dna	NM_001175957	hypothetical protein LOC100383297 (LOC100383297), mRNA	RefSeq_peptide	NP_001169428	hypothetical protein LOC100383297	UniGene	Zm.24375	Hypothetical protein LOC100383297	Uniprot/SPTREMBL	C0PEV7	Putative uncharacterized protein	Uniprot/SWISSPROT	#N/A	#N/A
30	GRMZM2G077069	EntrezGene	#N/A	#N/A	GO	#N/A	#N/A	GenBank	#N/A	#N/A	MaizeGDB_GenBank	#N/A	#N/A	RefSeq_dna	#N/A	#N/A	RefSeq_peptide	#N/A	#N/A	UniGene	Zm.144383;Zm.143049;Zm.148652	TSA: Zea mays contig55588, mRNA sequence;TSA: Zea mays contig65408, mRNA sequence;TSA: Zea mays contig20597, mRNA sequence	Uniprot/SPTREMBL	#N/A	#N/A	Uniprot/SWISSPROT	#N/A	#N/A
31	GRMZM2G079185	EntrezGene	100384360	hypothetical protein LOC100384360	GO	#N/A	#N/A	GenBank	#N/A	#N/A	MaizeGDB_GenBank	#N/A	#N/A	RefSeq_dna	NM_001176907	hypothetical protein LOC100384360 (LOC100384360), mRNA	RefSeq_peptide	NP_001170378	hypothetical protein LOC100384360	UniGene	Zm.29957	Hypothetical protein LOC100384360	Uniprot/SPTREMBL	C0PNP2	Putative uncharacterized protein	Uniprot/SWISSPROT	#N/A	#N/A
32	GRMZM2G080858	EntrezGene	100273381	hypothetical protein LOC100273381	GO	GO:0016020;GO:0005576	membrane;extracellular region	GenBank	#N/A	#N/A	MaizeGDB_GenBank	#N/A	#N/A	RefSeq_dna	NM_001147818	hypothetical protein LOC100273381 (LOC100273381), mRNA	RefSeq_peptide	NP_001141290	hypothetical protein LOC100273381	UniGene	Zm.120518	Hypothetical protein LOC100273381	Uniprot/SPTREMBL	B4FV49	Putative uncharacterized protein	Uniprot/SWISSPROT	#N/A	#N/A
33	GRMZM2G081529	EntrezGene	100275651	hypothetical protein LOC100275651	GO	#N/A	#N/A	GenBank	#N/A	#N/A	MaizeGDB_GenBank	#N/A	#N/A	RefSeq_dna	NM_001149690	hypothetical protein LOC100275651 (LOC100275651), mRNA	RefSeq_peptide	NP_001143162	hypothetical protein LOC100275651	UniGene	#N/A	#N/A	Uniprot/SPTREMBL	B6SX70	Putative uncharacterized protein	Uniprot/SWISSPROT	#N/A	#N/A
34	GRMZM2G081536	EntrezGene	#N/A	#N/A	GO	GO:0050825;GO:0005634;GO:0003677;GO:0006355;GO:0050826;GO:0042309;GO:0004879	ice binding;nucleus;DNA binding;regulation of transcription, DNA-dependent;response to freezing;homoiothermy;ligand-dependent nuclear receptor activity	GenBank	#N/A	#N/A	MaizeGDB_GenBank	#N/A	#N/A	RefSeq_dna	#N/A	#N/A	RefSeq_peptide	#N/A	#N/A	UniGene	Zm.124245;Zm.9710	Hypothetical protein LOC100276125;TSA: Zea mays cultivar W22 CL547Contig1.betc, mRNA sequence	Uniprot/SPTREMBL	B6T5B0	Putative uncharacterized protein	Uniprot/SWISSPROT	#N/A	#N/A
35	GRMZM2G087655	EntrezGene	#N/A	#N/A	GO	GO:0005524;GO:0004674;GO:0004672;GO:0006468	ATP binding;protein serine/threonine kinase activity;protein kinase activity;protein amino acid phosphorylation	GenBank	#N/A	#N/A	MaizeGDB_GenBank	#N/A	#N/A	RefSeq_dna	#N/A	#N/A	RefSeq_peptide	#N/A	#N/A	UniGene	#N/A	#N/A	Uniprot/SPTREMBL	#N/A	#N/A	Uniprot/SWISSPROT	#N/A	#N/A
36	GRMZM2G096868	#N/A	#N/A	#N/A	#N/A	#N/A	#N/A	#N/A	#N/A	#N/A	#N/A	#N/A	#N/A	#N/A	#N/A	#N/A	#N/A	#N/A	#N/A	#N/A	#N/A	#N/A	#N/A	#N/A	#N/A	#N/A	#N/A	#N/A
37	GRMZM2G097884	EntrezGene	#N/A	#N/A	GO	GO:0005199;GO:0007155;GO:0005634;GO:0003677;GO:0006355;GO:0015629;GO:0005198;GO:0004879	structural constituent of cell wall;cell adhesion;nucleus;DNA binding;regulation of transcription, DNA-dependent;actin cytoskeleton;structural molecule activity;ligand-dependent nuclear receptor activity	GenBank	#N/A	#N/A	MaizeGDB_GenBank	#N/A	#N/A	RefSeq_dna	#N/A	#N/A	RefSeq_peptide	#N/A	#N/A	UniGene	Zm.3244;Zm.156658;Zm.127472	Clone 1588556 mRNA sequence;Full-length cDNA clone ZM_BFc0116H10;Clone 1674897 mRNA sequence	Uniprot/SPTREMBL	C4J5K1	Putative uncharacterized protein	Uniprot/SWISSPROT	#N/A	#N/A
38	GRMZM2G100754	EntrezGene	100303908	O-methyltransferase ZRP4	GO	GO:0008171;GO:0008168;GO:0046983	O-methyltransferase activity;methyltransferase activity;protein dimerization activity	GenBank	#N/A	#N/A	MaizeGDB_GenBank	#N/A	#N/A	RefSeq_dna	NM_001165490	O-methyltransferase ZRP4 (LOC100303908), mRNA	RefSeq_peptide	NP_001158962	O-methyltransferase ZRP4	UniGene	Zm.8188	O-methyltransferase ZRP4	Uniprot/SPTREMBL	B6SUG6	O-methyltransferase ZRP4	Uniprot/SWISSPROT	#N/A	#N/A
39	GRMZM2G104041	EntrezGene	#N/A	#N/A	GO	GO:0046872;GO:0030001	metal ion binding;metal ion transport	GenBank	#N/A	#N/A	MaizeGDB_GenBank	#N/A	#N/A	RefSeq_dna	#N/A	#N/A	RefSeq_peptide	#N/A	#N/A	UniGene	#N/A	#N/A	Uniprot/SPTREMBL	B6T0P0	Farnesylated protein 2	Uniprot/SWISSPROT	#N/A	#N/A
40	GRMZM2G105173	EntrezGene	#N/A	#N/A	GO	#N/A	#N/A	GenBank	#N/A	#N/A	MaizeGDB_GenBank	#N/A	#N/A	RefSeq_dna	#N/A	#N/A	RefSeq_peptide	#N/A	#N/A	UniGene	Zm.37191;Zm.149918;Zm.150139	Transcribed locus;TSA: Zea mays contig14817, mRNA sequence;TSA: Zea mays contig13679, mRNA sequence	Uniprot/SPTREMBL	#N/A	#N/A	Uniprot/SWISSPROT	#N/A	#N/A
41	GRMZM2G107226	EntrezGene	100278578	hypothetical protein LOC100278578	GO	#N/A	#N/A	GenBank	#N/A	#N/A	MaizeGDB_GenBank	#N/A	#N/A	RefSeq_dna	NM_001151810	hypothetical protein LOC100278578 (LOC100278578), mRNA	RefSeq_peptide	NP_001145282	hypothetical protein LOC100278578	UniGene	Zm.145775;Zm.141873	TSA: Zea mays contig44731, mRNA sequence;TSA: Zea mays contig52490, mRNA sequence	Uniprot/SPTREMBL	B6UAX1	Putative uncharacterized protein	Uniprot/SWISSPROT	#N/A	#N/A
42	GRMZM2G107591	EntrezGene	#N/A	#N/A	GO	#N/A	#N/A	GenBank	#N/A	#N/A	MaizeGDB_GenBank	#N/A	#N/A	RefSeq_dna	#N/A	#N/A	RefSeq_peptide	#N/A	#N/A	UniGene	Zm.21486	TSA: Zea mays contig38338, mRNA sequence	Uniprot/SPTREMBL	#N/A	#N/A	Uniprot/SWISSPROT	#N/A	#N/A
43	GRMZM2G113626	#N/A	#N/A	#N/A	#N/A	#N/A	#N/A	#N/A	#N/A	#N/A	#N/A	#N/A	#N/A	#N/A	#N/A	#N/A	#N/A	#N/A	#N/A	#N/A	#N/A	#N/A	#N/A	#N/A	#N/A	#N/A	#N/A	#N/A
44	GRMZM2G114486	#N/A	#N/A	#N/A	#N/A	#N/A	#N/A	#N/A	#N/A	#N/A	#N/A	#N/A	#N/A	#N/A	#N/A	#N/A	#N/A	#N/A	#N/A	#N/A	#N/A	#N/A	#N/A	#N/A	#N/A	#N/A	#N/A	#N/A
45	GRMZM2G115988	EntrezGene	100285635	protein binding protein	GO	GO:0005515;GO:0008270	protein binding;zinc ion binding	GenBank	#N/A	#N/A	MaizeGDB_GenBank	#N/A	#N/A	RefSeq_dna	NM_001158526	protein binding protein (LOC100285635), mRNA	RefSeq_peptide	NP_001151998	protein binding protein	UniGene	Zm.129339	Protein binding protein	Uniprot/SPTREMBL	B6U7I1	Protein binding protein	Uniprot/SWISSPROT	#N/A	#N/A
46	GRMZM2G118534	EntrezGene	#N/A	#N/A	GO	#N/A	#N/A	GenBank	#N/A	#N/A	MaizeGDB_GenBank	#N/A	#N/A	RefSeq_dna	#N/A	#N/A	RefSeq_peptide	#N/A	#N/A	UniGene	Zm.85563	Clone 224568 mRNA sequence	Uniprot/SPTREMBL	#N/A	#N/A	Uniprot/SWISSPROT	#N/A	#N/A
47	GRMZM2G120449	EntrezGene	100284174	erg28 like protein	GO	GO:0016021	integral to membrane	GenBank	#N/A	#N/A	MaizeGDB_GenBank	#N/A	#N/A	RefSeq_dna	#N/A	#N/A	RefSeq_peptide	NP_001150542	erg28 like protein	UniGene	#N/A	#N/A	Uniprot/SPTREMBL	B6TQU7	Erg28 like protein	Uniprot/SWISSPROT	#N/A	#N/A
48	GRMZM2G123489	EntrezGene	100275054	hypothetical protein LOC100275054	GO	GO:0050825;GO:0007186;GO:0016021;GO:0050826;GO:0042309;GO:0004974	ice binding;G-protein coupled receptor protein signaling pathway;integral to membrane;response to freezing;homoiothermy;leukotriene receptor activity	GenBank	#N/A	#N/A	MaizeGDB_GenBank	#N/A	#N/A	RefSeq_dna	NM_001149249	hypothetical protein LOC100275054 (LOC100275054), mRNA	RefSeq_peptide	NP_001142721	hypothetical protein LOC100275054	UniGene	Zm.2511	Hypothetical protein LOC100275054	Uniprot/SPTREMBL	B6SMX8	Putative uncharacterized protein	Uniprot/SWISSPROT	#N/A	#N/A
49	GRMZM2G125747	#N/A	#N/A	#N/A	#N/A	#N/A	#N/A	#N/A	#N/A	#N/A	#N/A	#N/A	#N/A	#N/A	#N/A	#N/A	#N/A	#N/A	#N/A	#N/A	#N/A	#N/A	#N/A	#N/A	#N/A	#N/A	#N/A	#N/A
50	GRMZM2G127776	EntrezGene	#N/A	#N/A	GO	#N/A	#N/A	GenBank	#N/A	#N/A	MaizeGDB_GenBank	#N/A	#N/A	RefSeq_dna	#N/A	#N/A	RefSeq_peptide	#N/A	#N/A	UniGene	Zm.28222	TSA: Zea mays contig07963, mRNA sequence	Uniprot/SPTREMBL	#N/A	#N/A	Uniprot/SWISSPROT	#N/A	#N/A
51	GRMZM2G132591	EntrezGene	#N/A	#N/A	GO	GO:0005509	calcium ion binding	GenBank	#N/A	#N/A	MaizeGDB_GenBank	#N/A	#N/A	RefSeq_dna	#N/A	#N/A	RefSeq_peptide	#N/A	#N/A	UniGene	#N/A	#N/A	Uniprot/SPTREMBL	#N/A	#N/A	Uniprot/SWISSPROT	#N/A	#N/A
52	GRMZM2G136364	EntrezGene	#N/A	#N/A	GO	GO:0008289;GO:0006869	lipid binding;lipid transport	GenBank	#N/A	#N/A	MaizeGDB_GenBank	#N/A	#N/A	RefSeq_dna	#N/A	#N/A	RefSeq_peptide	#N/A	#N/A	UniGene	Zm.37653	LOC100284997	Uniprot/SPTREMBL	C0P5Q8	Putative uncharacterized protein	Uniprot/SWISSPROT	#N/A	#N/A
53	GRMZM2G137864	EntrezGene	#N/A	#N/A	GO	GO:0016068;GO:0005840;GO:0005622;GO:0050826;GO:0042309;GO:0050825;GO:0006412;GO:0003735	type I hypersensitivity;ribosome;intracellular;response to freezing;homoiothermy;ice binding;translation;structural constituent of ribosome	GenBank	#N/A	#N/A	MaizeGDB_GenBank	#N/A	#N/A	RefSeq_dna	#N/A	#N/A	RefSeq_peptide	#N/A	#N/A	UniGene	Zm.142717;Zm.125354	Hypothetical protein LOC100275035;Hypothetical protein LOC100275331	Uniprot/SPTREMBL	B6SMP6;B6SRE0;B6T199	Putative uncharacterized protein ;Putative uncharacterized protein ;Putative uncharacterized protein	Uniprot/SWISSPROT	#N/A	#N/A
54	GRMZM2G140665	EntrezGene	100284174	erg28 like protein	GO	GO:0016021	integral to membrane	GenBank	#N/A	#N/A	MaizeGDB_GenBank	#N/A	#N/A	RefSeq_dna	NM_001157070	erg28 like protein (LOC100284174), mRNA	RefSeq_peptide	NP_001150542	erg28 like protein	UniGene	Zm.33054	Erg28 like protein	Uniprot/SPTREMBL	B6TQU7	Erg28 like protein	Uniprot/SWISSPROT	#N/A	#N/A
55	GRMZM2G141584	EntrezGene	100282899	tartrate-resistant acid phosphatase type 5	GO	GO:0016787	hydrolase activity	GenBank	#N/A	#N/A	MaizeGDB_GenBank	#N/A	#N/A	RefSeq_dna	NM_001155805	tartrate-resistant acid phosphatase type 5 (LOC100282899), mRNA	RefSeq_peptide	NP_001149277	tartrate-resistant acid phosphatase type 5	UniGene	Zm.34415	Tartrate-resistant acid phosphatase type 5	Uniprot/SPTREMBL	B6TCI4;B4FMZ1	Tartrate-resistant acid phosphatase type 5 ;Putative uncharacterized protein	Uniprot/SWISSPROT	#N/A	#N/A
56	GRMZM2G142751	EntrezGene	100279595	hypothetical protein LOC100279595	GO	#N/A	#N/A	GenBank	#N/A	#N/A	MaizeGDB_GenBank	#N/A	#N/A	RefSeq_dna	NM_001152592	hypothetical protein LOC100279595 (LOC100279595), mRNA	RefSeq_peptide	NP_001146064	hypothetical protein LOC100279595	UniGene	Zm.79824	Hypothetical protein LOC100279595	Uniprot/SPTREMBL	B7ZYZ0	Putative uncharacterized protein	Uniprot/SWISSPROT	#N/A	#N/A
57	GRMZM2G146152	EntrezGene	732786	laccase-like	GO	GO:0046274;GO:0016020;GO:0048046;GO:0017153;GO:0055114;GO:0008471;GO:0006835;GO:0005507;GO:0016491	lignin catabolic process;membrane;apoplast;sodium:dicarboxylate symporter activity;oxidation reduction;laccase activity;dicarboxylic acid transport;copper ion binding;oxidoreductase activity	GenBank	#N/A	#N/A	MaizeGDB_GenBank	#N/A	#N/A	RefSeq_dna	NM_001112404	laccase-like (lac2), mRNA	RefSeq_peptide	NP_001105874	putative laccase	UniGene	Zm.35777	Laccase-like	Uniprot/SPTREMBL	Q6S6Z7;Q2PAJ2;Q6S6Z3;Q6S701	Laccase 1 Fragment ;Putative laccase (EC 1.10.3.2);Laccase 1 Fragment ;Laccase 1 Fragment	Uniprot/SWISSPROT	#N/A	#N/A
58	GRMZM2G147698	EntrezGene	100194090;100281054	LOC100194090;myb-related protein Hv33	GO	GO:0003677	DNA binding	GenBank	#N/A	#N/A	MaizeGDB_GenBank	#N/A	#N/A	RefSeq_dna	NM_001153973;NM_001139144	myb-related protein Hv33 (LOC100281054), mRNA;LOC100194090 (umc1144), mRNA	RefSeq_peptide	NP_001147445;NP_001132616	myb-related protein Hv33 ;hypothetical protein LOC100194090	UniGene	Zm.5648	LOC100194090	Uniprot/SPTREMBL	B4FVD9;B6SRR9	Putative uncharacterized protein ;Myb-related protein Hv33	Uniprot/SWISSPROT	#N/A	#N/A
59	GRMZM2G148316	#N/A	#N/A	#N/A	#N/A	#N/A	#N/A	#N/A	#N/A	#N/A	#N/A	#N/A	#N/A	#N/A	#N/A	#N/A	#N/A	#N/A	#N/A	#N/A	#N/A	#N/A	#N/A	#N/A	#N/A	#N/A	#N/A	#N/A
60	GRMZM2G150351	EntrezGene	100272588	hypothetical protein LOC100272588	GO	#N/A	#N/A	GenBank	#N/A	#N/A	MaizeGDB_GenBank	#N/A	#N/A	RefSeq_dna	NM_001147051	hypothetical protein LOC100272588 (LOC100272588), mRNA	RefSeq_peptide	NP_001140523	hypothetical protein LOC100272588	UniGene	Zm.31543	Hypothetical protein LOC100272588	Uniprot/SPTREMBL	B6TU57;B4FPG1	Putative uncharacterized protein ;Putative uncharacterized protein	Uniprot/SWISSPROT	#N/A	#N/A
61	GRMZM2G159149	EntrezGene	100282620	carboxy-lyase	GO	#N/A	#N/A	GenBank	#N/A	#N/A	MaizeGDB_GenBank	#N/A	#N/A	RefSeq_dna	NM_001155528	carboxy-lyase (LOC100282620), mRNA	RefSeq_peptide	NP_001149000	carboxy-lyase	UniGene	Zm.124006;Zm.79430	Transcribed locus, strongly similar to NP_001149000.1 carboxy-lyase [Zea mays];Carboxy-lyase	Uniprot/SPTREMBL	B6T9H8	Carboxy-lyase	Uniprot/SWISSPROT	#N/A	#N/A
62	GRMZM2G159977	EntrezGene	#N/A	#N/A	GO	GO:0005524;GO:0000166;GO:0017111	ATP binding;nucleotide binding;nucleoside-triphosphatase activity	GenBank	#N/A	#N/A	MaizeGDB_GenBank	#N/A	#N/A	RefSeq_dna	#N/A	#N/A	RefSeq_peptide	#N/A	#N/A	UniGene	#N/A	#N/A	Uniprot/SPTREMBL	#N/A	#N/A	Uniprot/SWISSPROT	#N/A	#N/A
63	GRMZM2G161530	#N/A	#N/A	#N/A	#N/A	#N/A	#N/A	#N/A	#N/A	#N/A	#N/A	#N/A	#N/A	#N/A	#N/A	#N/A	#N/A	#N/A	#N/A	#N/A	#N/A	#N/A	#N/A	#N/A	#N/A	#N/A	#N/A	#N/A
64	GRMZM2G162450	EntrezGene	#N/A	#N/A	GO	GO:0007155;GO:0005634;GO:0030528;GO:0008037;GO:0045449;GO:0019058	cell adhesion;nucleus;transcription regulator activity;cell recognition;regulation of transcription;viral infectious cycle	GenBank	#N/A	#N/A	MaizeGDB_GenBank	#N/A	#N/A	RefSeq_dna	#N/A	#N/A	RefSeq_peptide	#N/A	#N/A	UniGene	Zm.129349	TSA: Zea mays contig33174, mRNA sequence	Uniprot/SPTREMBL	#N/A	#N/A	Uniprot/SWISSPROT	#N/A	#N/A
65	GRMZM2G164781	EntrezGene	100276523	LOC100276523	GO	#N/A	#N/A	GenBank	#N/A	#N/A	MaizeGDB_GenBank	#N/A	#N/A	RefSeq_dna	NM_001150289	LOC100276523 (TIDP3740), mRNA	RefSeq_peptide	NP_001143761	hypothetical protein LOC100276523	UniGene	Zm.7159	LOC100276523	Uniprot/SPTREMBL	C0HFP1;B6TD88	Putative uncharacterized protein ;Putative uncharacterized protein	Uniprot/SWISSPROT	#N/A	#N/A
66	GRMZM2G172586	EntrezGene	#N/A	#N/A	GO	#N/A	#N/A	GenBank	#N/A	#N/A	MaizeGDB_GenBank	#N/A	#N/A	RefSeq_dna	NM_001176631	hypothetical protein LOC100384021 (LOC100384021), mRNA	RefSeq_peptide	#N/A	#N/A	UniGene	Zm.139529	Hypothetical protein LOC100384021	Uniprot/SPTREMBL	#N/A	#N/A	Uniprot/SWISSPROT	#N/A	#N/A
67	GRMZM2G176446	EntrezGene	100279986	hypothetical protein LOC100279986	GO	GO:0016747	transferase activity, transferring acyl groups other than amino-acyl groups	GenBank	#N/A	#N/A	MaizeGDB_GenBank	#N/A	#N/A	RefSeq_dna	NM_001152934	hypothetical protein LOC100279986 (LOC100279986), mRNA	RefSeq_peptide	NP_001146406	hypothetical protein LOC100279986	UniGene	Zm.121820	Hypothetical protein LOC100279986	Uniprot/SPTREMBL	B8A146	Putative uncharacterized protein	Uniprot/SWISSPROT	#N/A	#N/A
68	GRMZM2G178775	EntrezGene	100273330	hypothetical protein LOC100273330	GO	#N/A	#N/A	GenBank	#N/A	#N/A	MaizeGDB_GenBank	#N/A	#N/A	RefSeq_dna	NM_001147771	hypothetical protein LOC100273330 (LOC100273330), mRNA	RefSeq_peptide	NP_001141243	hypothetical protein LOC100273330	UniGene	Zm.100908	Hypothetical protein LOC100273330	Uniprot/SPTREMBL	B6SR38;B4FUN4	Putativ eribonuclease PPutative uncharacterized protein ;;Putative uncharacterized protein	Uniprot/SWISSPROT	#N/A	#N/A
69	GRMZM2G179651	#N/A	#N/A	#N/A	#N/A	#N/A	#N/A	#N/A	#N/A	#N/A	#N/A	#N/A	#N/A	#N/A	#N/A	#N/A	#N/A	#N/A	#N/A	#N/A	#N/A	#N/A	#N/A	#N/A	#N/A	#N/A	#N/A	#N/A
70	GRMZM2G305280	EntrezGene	#N/A	#N/A	GO	GO:0016068;GO:0005840;GO:0005622;GO:0050826;GO:0042309;GO:0050825;GO:0006412;GO:0003735	type I hypersensitivity;ribosome;intracellular;response to freezing;homoiothermy;ice binding;translation;structural constituent of ribosome	GenBank	#N/A	#N/A	MaizeGDB_GenBank	#N/A	#N/A	RefSeq_dna	#N/A	#N/A	RefSeq_peptide	#N/A	#N/A	UniGene	#N/A	#N/A	Uniprot/SPTREMBL	B6SMP6;B6SRE0;B6T199	Putative uncharacterized protein ;Putative uncharacterized protein ;Putative uncharacterized protein	Uniprot/SWISSPROT	#N/A	#N/A
71	GRMZM2G315893	EntrezGene	#N/A	#N/A	GO	#N/A	#N/A	GenBank	#N/A	#N/A	MaizeGDB_GenBank	#N/A	#N/A	RefSeq_dna	#N/A	#N/A	RefSeq_peptide	#N/A	#N/A	UniGene	Zm.86105;Zm.142443	Full-length cDNA clone ZM_BFb0118K06;Hypothetical protein LOC100278903	Uniprot/SPTREMBL	#N/A	#N/A	Uniprot/SWISSPROT	#N/A	#N/A
72	GRMZM2G316275	EntrezGene	100285599	LOC100285599	GO	#N/A	#N/A	GenBank	#N/A	#N/A	MaizeGDB_GenBank	#N/A	#N/A	RefSeq_dna	NM_001158490	LOC100285599 (cl12749_1), mRNA	RefSeq_peptide	NP_001151962	LOC100285599	UniGene	Zm.5871	LOC100285599	Uniprot/SPTREMBL	B6TT53	SAUR36-auxin-responsive SAUR family member	Uniprot/SWISSPROT	#N/A	#N/A
73	GRMZM2G377168	EntrezGene	100276652	hypothetical protein LOC100276652	GO	GO:0050825;GO:0016068;GO:0050826;GO:0042309	ice binding;type I hypersensitivity;response to freezing;homoiothermy	GenBank	#N/A	#N/A	MaizeGDB_GenBank	#N/A	#N/A	RefSeq_dna	NM_001150386	hypothetical protein LOC100276652 (LOC100276652), mRNA	RefSeq_peptide	NP_001143858	hypothetical protein LOC100276652	UniGene	#N/A	#N/A	Uniprot/SPTREMBL	B4G1A1	Putative uncharacterized protein	Uniprot/SWISSPROT	#N/A	#N/A
74	GRMZM2G379773	EntrezGene	#N/A	#N/A	GO	GO:0016788;GO:0006629	hydrolase activity, acting on ester bonds;lipid metabolic process	GenBank	#N/A	#N/A	MaizeGDB_GenBank	#N/A	#N/A	RefSeq_dna	#N/A	#N/A	RefSeq_peptide	#N/A	#N/A	UniGene	#N/A	#N/A	Uniprot/SPTREMBL	#N/A	#N/A	Uniprot/SWISSPROT	#N/A	#N/A
75	GRMZM2G387360	EntrezGene	100282034;100283691	nonspecific lipid-transfer protein;nonspecific lipid-transfer protein	GO	GO:0050825;GO:0050826;GO:0042309	ice binding;response to freezing;homoiothermy	GenBank	#N/A	#N/A	MaizeGDB_GenBank	#N/A	#N/A	RefSeq_dna	NM_001156592;NM_001154947	nonspecific lipid-transfer protein (LOC100283691), mRNA;nonspecific lipid-transfer protein (LOC100282034), mRNA	RefSeq_peptide	NP_001148419;NP_001150064	nonspecific lipid-transfer protein ;nonspecific lipid-transfer protein	UniGene	Zm.156477	TSA: Zea mays contig58141, mRNA sequence	Uniprot/SPTREMBL	B6T2T4;B6TKN6	Nonspecific lipid-transfer protein ;Nonspecific lipid-transfer protein	Uniprot/SWISSPROT	#N/A	#N/A
76	GRMZM2G387594	EntrezGene	#N/A	#N/A	GO	GO:0050825;GO:0050826;GO:0042309	ice binding;response to freezing;homoiothermy	GenBank	#N/A	#N/A	MaizeGDB_GenBank	#N/A	#N/A	RefSeq_dna	#N/A	#N/A	RefSeq_peptide	#N/A	#N/A	UniGene	#N/A	#N/A	Uniprot/SPTREMBL	B6TEA1	Putative uncharacterized protein	Uniprot/SWISSPROT	#N/A	#N/A
77	GRMZM2G394007	#N/A	#N/A	#N/A	#N/A	#N/A	#N/A	#N/A	#N/A	#N/A	#N/A	#N/A	#N/A	#N/A	#N/A	#N/A	#N/A	#N/A	#N/A	#N/A	#N/A	#N/A	#N/A	#N/A	#N/A	#N/A	#N/A	#N/A
78	GRMZM2G401331	EntrezGene	#N/A	#N/A	GO	#N/A	#N/A	GenBank	#N/A	#N/A	MaizeGDB_GenBank	#N/A	#N/A	RefSeq_dna	NM_001174755	hypothetical protein LOC100381985 (LOC100381985), mRNA	RefSeq_peptide	#N/A	#N/A	UniGene	Zm.157236;Zm.37334;Zm.124053	Clone 508285 mRNA sequence;Hypothetical protein LOC100381985;Hypothetical protein LOC100277151	Uniprot/SPTREMBL	#N/A	#N/A	Uniprot/SWISSPROT	#N/A	#N/A
79	GRMZM2G405385	EntrezGene	#N/A	#N/A	GO	GO:0050825;GO:0050826;GO:0042309	ice binding;response to freezing;homoiothermy	GenBank	#N/A	#N/A	MaizeGDB_GenBank	#N/A	#N/A	RefSeq_dna	#N/A	#N/A	RefSeq_peptide	#N/A	#N/A	UniGene	#N/A	#N/A	Uniprot/SPTREMBL	#N/A	#N/A	Uniprot/SWISSPROT	#N/A	#N/A
80	GRMZM2G406552	EntrezGene	100280457	LOC100280457	GO	#N/A	#N/A	GenBank	#N/A	#N/A	MaizeGDB_GenBank	#N/A	#N/A	RefSeq_dna	NM_001153377	LOC100280457 (pco073740), mRNA	RefSeq_peptide	NP_001146849	LOC100280457	UniGene	Zm.142752	LOC100280457	Uniprot/SPTREMBL	B6SGF4	Nonspecific lipid-transfer protein	Uniprot/SWISSPROT	#N/A	#N/A
81	GRMZM2G409753	EntrezGene	#N/A	#N/A	GO	#N/A	#N/A	GenBank	#N/A	#N/A	MaizeGDB_GenBank	#N/A	#N/A	RefSeq_dna	#N/A	#N/A	RefSeq_peptide	#N/A	#N/A	UniGene	Zm.143180;Zm.149129;Zm.133120	TSA: Zea mays contig64547, mRNA sequence;TSA: Zea mays contig18373, mRNA sequence;Clone 1543939 mRNA sequence	Uniprot/SPTREMBL	#N/A	#N/A	Uniprot/SWISSPROT	#N/A	#N/A
82	GRMZM2G412073	EntrezGene	100280042	hypothetical protein LOC100280042	GO	#N/A	#N/A	GenBank	#N/A	#N/A	MaizeGDB_GenBank	#N/A	#N/A	RefSeq_dna	NM_001152984	hypothetical protein LOC100280042 (LOC100280042), mRNA	RefSeq_peptide	NP_001146456	hypothetical protein LOC100280042	UniGene	Zm.137849;Zm.21965;Zm.142788	Clone 325414 mRNA sequence;Hypothetical protein LOC100280042;Clone 328135 mRNA sequence	Uniprot/SPTREMBL	B8A1I8	Putative uncharacterized protein	Uniprot/SWISSPROT	#N/A	#N/A
83	GRMZM2G416535	#N/A	#N/A	#N/A	#N/A	#N/A	#N/A	#N/A	#N/A	#N/A	#N/A	#N/A	#N/A	#N/A	#N/A	#N/A	#N/A	#N/A	#N/A	#N/A	#N/A	#N/A	#N/A	#N/A	#N/A	#N/A	#N/A	#N/A
84	GRMZM2G426271	EntrezGene	#N/A	#N/A	GO	GO:0005488	binding	GenBank	#N/A	#N/A	MaizeGDB_GenBank	#N/A	#N/A	RefSeq_dna	NM_001138832	hypothetical protein LOC100193745 (LOC100193745), mRNA	RefSeq_peptide	#N/A	#N/A	UniGene	Zm.133867;Zm.50812;Zm.31458	Clone 391387 mRNA sequence;Transcribed locus;Hypothetical protein LOC100193745	Uniprot/SPTREMBL	#N/A	#N/A	Uniprot/SWISSPROT	#N/A	#N/A
85	GRMZM2G428216	EntrezGene	100274750;100276732;100278400	hypothetical protein LOC100274750;LOC100276732;hypothetical protein LOC100278400	GO	#N/A	#N/A	GenBank	#N/A	#N/A	MaizeGDB_GenBank	#N/A	#N/A	RefSeq_dna	NM_001149042;NM_001151693;NM_001150449	hypothetical protein LOC100274750 (LOC100274750), mRNA;hypothetical protein LOC100278400 (LOC100278400), mRNA;LOC100276732 (umc2233), mRNA	RefSeq_peptide	NP_001143921;NP_001142514;NP_001145165	hypothetical protein LOC100276732 ;hypothetical protein LOC100274750 ;hypothetical protein LOC100278400	UniGene	Zm.1443	LOC100276732	Uniprot/SPTREMBL	B6TH41;B6SI85;B6U843	Putative uncharacterized protein ;Putative uncharacterized protein ;Putative uncharacterized protein	Uniprot/SWISSPROT	#N/A	#N/A
86	GRMZM2G436856	EntrezGene	#N/A	#N/A	GO	GO:0050825;GO:0050826;GO:0042309	ice binding;response to freezing;homoiothermy	GenBank	#N/A	#N/A	MaizeGDB_GenBank	#N/A	#N/A	RefSeq_dna	#N/A	#N/A	RefSeq_peptide	#N/A	#N/A	UniGene	#N/A	#N/A	Uniprot/SPTREMBL	B6UCP2	Putative uncharacterized protein	Uniprot/SWISSPROT	#N/A	#N/A
87	GRMZM2G447785	EntrezGene	100284348	Bowman-Birk type bran trypsin inhibitor	GO	GO:0004867;GO:0005576	serine-type endopeptidase inhibitor activity;extracellular region	GenBank	#N/A	#N/A	MaizeGDB_GenBank	#N/A	#N/A	RefSeq_dna	NM_001157243	Bowman-Birk type bran trypsin inhibitor (LOC100284348), mRNA	RefSeq_peptide	NP_001150715	Bowman-Birk type bran trypsin inhibitor	UniGene	Zm.72748	Bowman-Birk type bran trypsin inhibitor	Uniprot/SPTREMBL	C0PNX6;B6TSM7	Putative uncharacterized protein ;Bowman-Birk type bran trypsin inhibitor	Uniprot/SWISSPROT	#N/A	#N/A
88	GRMZM2G451746	EntrezGene	100277599	hypothetical protein LOC100277599	GO	#N/A	#N/A	GenBank	#N/A	#N/A	MaizeGDB_GenBank	#N/A	#N/A	RefSeq_dna	NM_001151114	hypothetical protein LOC100277599 (LOC100277599), mRNA	RefSeq_peptide	NP_001144586	hypothetical protein LOC100277599	UniGene	Zm.153426;Zm.79259;Zm.130579;Zm.126722	TSA: Zea mays contig38520, mRNA sequence;Transcribed locus;Clone 495395 mRNA sequence;Hypothetical protein LOC100277599	Uniprot/SPTREMBL	B6TWS0	Putative uncharacterized protein	Uniprot/SWISSPROT	#N/A	#N/A
89	GRMZM2G467497	EntrezGene	#N/A	#N/A	GO	GO:0050825;GO:0050826;GO:0042309	ice binding;response to freezing;homoiothermy	GenBank	#N/A	#N/A	MaizeGDB_GenBank	#N/A	#N/A	RefSeq_dna	#N/A	#N/A	RefSeq_peptide	#N/A	#N/A	UniGene	#N/A	#N/A	Uniprot/SPTREMBL	#N/A	#N/A	Uniprot/SWISSPROT	#N/A	#N/A
90	GRMZM2G472087	#N/A	#N/A	#N/A	#N/A	#N/A	#N/A	#N/A	#N/A	#N/A	#N/A	#N/A	#N/A	#N/A	#N/A	#N/A	#N/A	#N/A	#N/A	#N/A	#N/A	#N/A	#N/A	#N/A	#N/A	#N/A	#N/A	#N/A
91	GRMZM2G473869	#N/A	#N/A	#N/A	#N/A	#N/A	#N/A	#N/A	#N/A	#N/A	#N/A	#N/A	#N/A	#N/A	#N/A	#N/A	#N/A	#N/A	#N/A	#N/A	#N/A	#N/A	#N/A	#N/A	#N/A	#N/A	#N/A	#N/A
92	GRMZM2G476848	EntrezGene	100283108	pollen-specific arabinogalacta protein BAN102	GO	GO:0050825;GO:0016068;GO:0050826;GO:0042309	ice binding;type I hypersensitivity;response to freezing;homoiothermy	GenBank	#N/A	#N/A	MaizeGDB_GenBank	#N/A	#N/A	RefSeq_dna	NM_001156010	pollen-specific arabinogalacta protein BAN102 (LOC100283108), mRNA	RefSeq_peptide	NP_001149482	pollen-specific arabinogalacta protein BAN102	UniGene	Zm.5678;Zm.90129	Pollen-specific arabinogalacta protein BAN102;Transcribed locus	Uniprot/SPTREMBL	B6TEN3	Pollen-specific arabinogalacta protein BAN102	Uniprot/SWISSPROT	#N/A	#N/A
93	GRMZM2G492296	EntrezGene	#N/A	#N/A	GO	#N/A	#N/A	GenBank	#N/A	#N/A	MaizeGDB_GenBank	#N/A	#N/A	RefSeq_dna	#N/A	#N/A	RefSeq_peptide	#N/A	#N/A	UniGene	#N/A	#N/A	Uniprot/SPTREMBL	B6SSB5	Putative uncharacterized protein	Uniprot/SWISSPROT	#N/A	#N/A
94	GRMZM2G563190	EntrezGene	#N/A	#N/A	GO	GO:0050661;GO:0050660;GO:0004499;GO:0055114;GO:0016491	NADP or NADPH binding;FAD binding;flavin-containing monooxygenase activity;oxidation reduction;oxidoreductase activity	GenBank	#N/A	#N/A	MaizeGDB_GenBank	#N/A	#N/A	RefSeq_dna	#N/A	#N/A	RefSeq_peptide	#N/A	#N/A	UniGene	Zm.1869	LOC100274336	Uniprot/SPTREMBL	#N/A	#N/A	Uniprot/SWISSPROT	#N/A	#N/A
95	GRMZM2G577201	#N/A	#N/A	#N/A	#N/A	#N/A	#N/A	#N/A	#N/A	#N/A	#N/A	#N/A	#N/A	#N/A	#N/A	#N/A	#N/A	#N/A	#N/A	#N/A	#N/A	#N/A	#N/A	#N/A	#N/A	#N/A	#N/A	#N/A
96	GRMZM2G703641	#N/A	#N/A	#N/A	#N/A	#N/A	#N/A	#N/A	#N/A	#N/A	#N/A	#N/A	#N/A	#N/A	#N/A	#N/A	#N/A	#N/A	#N/A	#N/A	#N/A	#N/A	#N/A	#N/A	#N/A	#N/A	#N/A	#N/A
97	GRMZM5G814441	EntrezGene	#N/A	#N/A	GO	#N/A	#N/A	GenBank	#N/A	#N/A	MaizeGDB_GenBank	#N/A	#N/A	RefSeq_dna	#N/A	#N/A	RefSeq_peptide	#N/A	#N/A	UniGene	Zm.52342	Clone 457257 mRNA sequence	Uniprot/SPTREMBL	#N/A	#N/A	Uniprot/SWISSPROT	#N/A	#N/A
98	GRMZM5G825437	EntrezGene	#N/A	#N/A	GO	#N/A	#N/A	GenBank	#N/A	#N/A	MaizeGDB_GenBank	#N/A	#N/A	RefSeq_dna	#N/A	#N/A	RefSeq_peptide	#N/A	#N/A	UniGene	Zm.92708	OB-fold nucleic acid binding domain containing protein	Uniprot/SPTREMBL	C4J0S3	Putative uncharacterized protein	Uniprot/SWISSPROT	#N/A	#N/A
99	GRMZM5G830949	EntrezGene	#N/A	#N/A	GO	GO:0008270;GO:0003676	zinc ion binding;nucleic acid binding	GenBank	#N/A	#N/A	MaizeGDB_GenBank	#N/A	#N/A	RefSeq_dna	NM_001137935	hypothetical protein LOC100192736 (LOC100192736), mRNA	RefSeq_peptide	NP_001131407	hypothetical protein LOC100192736	UniGene	Zm.35624	Hypothetical protein LOC100192736	Uniprot/SPTREMBL	#N/A	#N/A	Uniprot/SWISSPROT	#N/A	#N/A
100	GRMZM5G833991	EntrezGene	100384123	hypothetical protein LOC100384123	GO	#N/A	#N/A	GenBank	#N/A	#N/A	MaizeGDB_GenBank	#N/A	#N/A	RefSeq_dna	#N/A	#N/A	RefSeq_peptide	NP_001170180	hypothetical protein LOC100384123	UniGene	#N/A	#N/A	Uniprot/SPTREMBL	C0PLP8;C4J2A3	Putative uncharacterized protein ;Putative uncharacterized protein	Uniprot/SWISSPROT	#N/A	#N/A
101	GRMZM5G845891	EntrezGene	100280385	hypothetical protein LOC100280385	GO	#N/A	#N/A	GenBank	#N/A	#N/A	MaizeGDB_GenBank	#N/A	#N/A	RefSeq_dna	NM_001153310	hypothetical protein LOC100280385 (LOC100280385), mRNA	RefSeq_peptide	NP_001146782	hypothetical protein LOC100280385	UniGene	Zm.33281	Hypothetical protein LOC100280385	Uniprot/SPTREMBL	B8A3J2	Putative uncharacterized protein	Uniprot/SWISSPROT	#N/A	#N/A
102	GRMZM5G847462	#N/A	#N/A	#N/A	#N/A	#N/A	#N/A	#N/A	#N/A	#N/A	#N/A	#N/A	#N/A	#N/A	#N/A	#N/A	#N/A	#N/A	#N/A	#N/A	#N/A	#N/A	#N/A	#N/A	#N/A	#N/A	#N/A	#N/A
103	GRMZM5G854065	EntrezGene	#N/A	#N/A	GO	GO:0042773;GO:0055114;GO:0008137	ATP synthesis coupled electron transport;oxidation reduction;NADH dehydrogenase (ubiquinone) activity	GenBank	#N/A	#N/A	MaizeGDB_GenBank	#N/A	#N/A	RefSeq_dna	#N/A	#N/A	RefSeq_peptide	#N/A	#N/A	UniGene	#N/A	#N/A	Uniprot/SPTREMBL	#N/A	#N/A	Uniprot/SWISSPROT	#N/A	#N/A
104	GRMZM5G869984	#N/A	#N/A	#N/A	#N/A	#N/A	#N/A	#N/A	#N/A	#N/A	#N/A	#N/A	#N/A	#N/A	#N/A	#N/A	#N/A	#N/A	#N/A	#N/A	#N/A	#N/A	#N/A	#N/A	#N/A	#N/A	#N/A	#N/A
105	GRMZM5G873581	#N/A	#N/A	#N/A	#N/A	#N/A	#N/A	#N/A	#N/A	#N/A	#N/A	#N/A	#N/A	#N/A	#N/A	#N/A	#N/A	#N/A	#N/A	#N/A	#N/A	#N/A	#N/A	#N/A	#N/A	#N/A	#N/A	#N/A
106	GRMZM5G888999	#N/A	#N/A	#N/A	#N/A	#N/A	#N/A	#N/A	#N/A	#N/A	#N/A	#N/A	#N/A	#N/A	#N/A	#N/A	#N/A	#N/A	#N/A	#N/A	#N/A	#N/A	#N/A	#N/A	#N/A	#N/A	#N/A	#N/A
107	GRMZM5G889769	EntrezGene	100272704	hypothetical protein LOC100272704	GO	GO:0019430;GO:0007186;GO:0050660;GO:0055114;GO:0005737;GO:0004791;GO:0004990;GO:0016021;GO:0016491	removal of superoxide radicals;G-protein coupled receptor protein signaling pathway;FAD binding;oxidation reduction;cytoplasm;thioredoxin-disulfide reductase activity;oxytocin receptor activity;integral to membrane;oxidoreductase activity	GenBank	#N/A	#N/A	MaizeGDB_GenBank	#N/A	#N/A	RefSeq_dna	NM_001147157	hypothetical protein LOC100272704 (LOC100272704), mRNA	RefSeq_peptide	NP_001140629	hypothetical protein LOC100272704	UniGene	Zm.37604	Hypothetical protein LOC100272704	Uniprot/SPTREMBL	B4FQ13	Thioredoxin reductase (EC 1.8.1.9)	Uniprot/SWISSPROT	#N/A	#N/A
108	PMI	#N/A	#N/A	#N/A	#N/A	#N/A	#N/A	#N/A	#N/A	#N/A	#N/A	#N/A	#N/A	#N/A	#N/A	#N/A	#N/A	#N/A	#N/A	#N/A	#N/A	#N/A	#N/A	#N/A	#N/A	#N/A	#N/A	#N/A

## Sheet: Node -5 UP
	gene	EntrezGene	EG_Accession	EG_Description	GeneOntology	GO_Accession	GO_Annotation	GenBank	GB_Accession	GB_Description	MaizeGDB_GenBank	MGB_Accession	MGB_Description	RefSeq_dna	RS_Accession	RS_Description	RefSeq_peptide	RSP_Accession	RSP_Description	UniGene	UG_Accession	UG_Description	Uniprot.SPTREMBL	Trembl_Accession	Trembl_Description	Uniprot.SWISSPROT	SP_Accession	SP_Description
1	cT6PP	#N/A	#N/A	#N/A	#N/A	#N/A	#N/A	#N/A	#N/A	#N/A	#N/A	#N/A	#N/A	#N/A	#N/A	#N/A	#N/A	#N/A	#N/A	#N/A	#N/A	#N/A	#N/A	#N/A	#N/A	#N/A	#N/A	#N/A
2	GRMZM2G006290	EntrezGene	#N/A	#N/A	GO	GO:0016021;GO:0008236	integral to membrane;serine-type peptidase activity	GenBank	#N/A	#N/A	MaizeGDB_GenBank	#N/A	#N/A	RefSeq_dna	#N/A	#N/A	RefSeq_peptide	#N/A	#N/A	UniGene	#N/A	#N/A	Uniprot/SPTREMBL	#N/A	#N/A	Uniprot/SWISSPROT	#N/A	#N/A
3	GRMZM2G009465	EntrezGene	542000	LOC542000	GO	#N/A	#N/A	GenBank	#N/A	#N/A	MaizeGDB_GenBank	#N/A	#N/A	RefSeq_dna	NM_001111648	LOC542000 (cl1298_1), mRNA	RefSeq_peptide	NP_001105118	LOC542000	UniGene	Zm.137187;Zm.155741;Zm.153222	Transcribed locus, moderately similar to NP_001105118.1 LOC542000 [Zea mays];TSA: Zea mays contig06306, mRNA sequence;TSA: Zea mays contig39225, mRNA sequence	Uniprot/SPTREMBL	C0LFA8;D2IPU3;D2IPS8;Q9SBX4;D2IPV1;C0LFA1;C0LFB1;C0LFB2;C0LFA9;D2IPV5;C0LFA3;C0LFC2;D2IPS9	Proline-rich protein Fragment ;Proline-rich protein Fragment ;Proline-rich protein Fragment ;Proline-rich proteinPutative uncharacterized protein Precursor ;;Proline-rich protein Fragment ;Proline-rich protein Fragment ;Proline-rich protein Fragment ;Proline-rich protein Fragment ;Proline-rich protein Fragment ;Proline-rich protein Fragment ;Proline-rich protein Fragment ;Proline-rich protein Fra…	Uniprot/SWISSPROT	#N/A	#N/A
4	GRMZM2G012464	#N/A	#N/A	#N/A	#N/A	#N/A	#N/A	#N/A	#N/A	#N/A	#N/A	#N/A	#N/A	#N/A	#N/A	#N/A	#N/A	#N/A	#N/A	#N/A	#N/A	#N/A	#N/A	#N/A	#N/A	#N/A	#N/A	#N/A
5	GRMZM2G013302	EntrezGene	#N/A	#N/A	GO	GO:0050825;GO:0005634;GO:0003677;GO:0006355;GO:0050826;GO:0042309;GO:0004879	ice binding;nucleus;DNA binding;regulation of transcription, DNA-dependent;response to freezing;homoiothermy;ligand-dependent nuclear receptor activity	GenBank	#N/A	#N/A	MaizeGDB_GenBank	#N/A	#N/A	RefSeq_dna	#N/A	#N/A	RefSeq_peptide	#N/A	#N/A	UniGene	Zm.134123	Clone 385058 mRNA sequence	Uniprot/SPTREMBL	#N/A	#N/A	Uniprot/SWISSPROT	#N/A	#N/A
6	GRMZM2G019413	EntrezGene	100192093;100281672	hypothetical protein LOC100192093;nodulin-like protein	GO	GO:0016020;GO:0006835;GO:0017153	membrane;dicarboxylic acid transport;sodium:dicarboxylate symporter activity	GenBank	#N/A	#N/A	MaizeGDB_GenBank	#N/A	#N/A	RefSeq_dna	NM_001137516;NM_001154592	hypothetical protein LOC100192093 (LOC100192093), mRNA;nodulin-like protein (LOC100281672), mRNA	RefSeq_peptide	NP_001130988;NP_001148064	hypothetical protein LOC100192093 ;nodulin-like protein	UniGene	Zm.135054;Zm.139732	Nodulin-like protein;Hypothetical protein LOC100192093	Uniprot/SPTREMBL	B6SXN8;B4FBB1	Nodulin-like protein ;Putative uncharacterized protein	Uniprot/SWISSPROT	#N/A	#N/A
7	GRMZM2G041463	EntrezGene	100281511	CBL-interacting serine/threonine-protein kinase 15	GO	GO:0007165;GO:0005524;GO:0004674;GO:0004672;GO:0006468	signal transduction;ATP binding;protein serine/threonine kinase activity;protein kinase activity;protein amino acid phosphorylation	GenBank	#N/A	#N/A	MaizeGDB_GenBank	#N/A	#N/A	RefSeq_dna	NM_001154429	CBL-interacting serine/threonine-protein kinase 15 (LOC100281511), mRNA	RefSeq_peptide	NP_001147901	CBL-interacting serine/threonine-protein kinase 15	UniGene	Zm.21506	CBL-interacting serine/threonine-protein kinase 15	Uniprot/SPTREMBL	B6SW34	CBL-interacting serine/threonine-protein kinase 15	Uniprot/SWISSPROT	#N/A	#N/A
8	GRMZM2G042593	EntrezGene	100282727	plant IF-like protein	GO	#N/A	#N/A	GenBank	#N/A	#N/A	MaizeGDB_GenBank	#N/A	#N/A	RefSeq_dna	NM_001155634	plant IF-like protein (LOC100282727), mRNA	RefSeq_peptide	NP_001149106	plant IF-like protein	UniGene	Zm.96296	Plant IF-like protein	Uniprot/SPTREMBL	B6TAT2	Plant IF-like protein	Uniprot/SWISSPROT	#N/A	#N/A
9	GRMZM2G044677	EntrezGene	#N/A	#N/A	GO	#N/A	#N/A	GenBank	#N/A	#N/A	MaizeGDB_GenBank	#N/A	#N/A	RefSeq_dna	#N/A	#N/A	RefSeq_peptide	#N/A	#N/A	UniGene	Zm.97553	Hypothetical protein LOC100275285	Uniprot/SPTREMBL	#N/A	#N/A	Uniprot/SWISSPROT	#N/A	#N/A
10	GRMZM2G046776	EntrezGene	100381993	hypothetical protein LOC100381993	GO	GO:0003723;GO:0005488	RNA binding;binding	GenBank	#N/A	#N/A	MaizeGDB_GenBank	#N/A	#N/A	RefSeq_dna	NM_001174762	hypothetical protein LOC100381993 (LOC100381993), mRNA	RefSeq_peptide	NP_001168233	hypothetical protein LOC100381993	UniGene	Zm.6436	Hypothetical protein LOC100381993	Uniprot/SPTREMBL	C0P3F4	Putative uncharacterized protein	Uniprot/SWISSPROT	#N/A	#N/A
11	GRMZM2G051882	#N/A	#N/A	#N/A	#N/A	#N/A	#N/A	#N/A	#N/A	#N/A	#N/A	#N/A	#N/A	#N/A	#N/A	#N/A	#N/A	#N/A	#N/A	#N/A	#N/A	#N/A	#N/A	#N/A	#N/A	#N/A	#N/A	#N/A
12	GRMZM2G051898	EntrezGene	#N/A	#N/A	GO	#N/A	#N/A	GenBank	#N/A	#N/A	MaizeGDB_GenBank	#N/A	#N/A	RefSeq_dna	NM_001177228	hypothetical protein LOC100384774 (LOC100384774), mRNA	RefSeq_peptide	#N/A	#N/A	UniGene	Zm.21417	Hypothetical protein LOC100384774	Uniprot/SPTREMBL	#N/A	#N/A	Uniprot/SWISSPROT	#N/A	#N/A
13	GRMZM2G060118	#N/A	#N/A	#N/A	#N/A	#N/A	#N/A	#N/A	#N/A	#N/A	#N/A	#N/A	#N/A	#N/A	#N/A	#N/A	#N/A	#N/A	#N/A	#N/A	#N/A	#N/A	#N/A	#N/A	#N/A	#N/A	#N/A	#N/A
14	GRMZM2G066791	EntrezGene	#N/A	#N/A	GO	GO:0016020;GO:0006810;GO:0005215	membrane;transport;transporter activity	GenBank	#N/A	#N/A	MaizeGDB_GenBank	#N/A	#N/A	RefSeq_dna	#N/A	#N/A	RefSeq_peptide	#N/A	#N/A	UniGene	Zm.97877	Transcribed locus, weakly similar to NP_001061650.1 Os08g0367300 [Oryza sativa (japonica cultivar-group)]	Uniprot/SPTREMBL	#N/A	#N/A	Uniprot/SWISSPROT	#N/A	#N/A
15	GRMZM2G066865	EntrezGene	#N/A	#N/A	GO	GO:0016020;GO:0006810;GO:0005215	membrane;transport;transporter activity	GenBank	#N/A	#N/A	MaizeGDB_GenBank	#N/A	#N/A	RefSeq_dna	#N/A	#N/A	RefSeq_peptide	#N/A	#N/A	UniGene	Zm.97877	Transcribed locus, weakly similar to NP_001061650.1 Os08g0367300 [Oryza sativa (japonica cultivar-group)]	Uniprot/SPTREMBL	#N/A	#N/A	Uniprot/SWISSPROT	#N/A	#N/A
16	GRMZM2G071226	EntrezGene	#N/A	#N/A	GO	GO:0016020;GO:0006810;GO:0005215	membrane;transport;transporter activity	GenBank	#N/A	#N/A	MaizeGDB_GenBank	#N/A	#N/A	RefSeq_dna	#N/A	#N/A	RefSeq_peptide	#N/A	#N/A	UniGene	Zm.97877	Transcribed locus, weakly similar to NP_001061650.1 Os08g0367300 [Oryza sativa (japonica cultivar-group)]	Uniprot/SPTREMBL	#N/A	#N/A	Uniprot/SWISSPROT	#N/A	#N/A
17	GRMZM2G082032	EntrezGene	#N/A	#N/A	GO	GO:0016787	hydrolase activity	GenBank	#N/A	#N/A	MaizeGDB_GenBank	#N/A	#N/A	RefSeq_dna	#N/A	#N/A	RefSeq_peptide	#N/A	#N/A	UniGene	#N/A	#N/A	Uniprot/SPTREMBL	B4FNX2	Putative uncharacterized protein	Uniprot/SWISSPROT	#N/A	#N/A
18	GRMZM2G086117	#N/A	#N/A	#N/A	#N/A	#N/A	#N/A	#N/A	#N/A	#N/A	#N/A	#N/A	#N/A	#N/A	#N/A	#N/A	#N/A	#N/A	#N/A	#N/A	#N/A	#N/A	#N/A	#N/A	#N/A	#N/A	#N/A	#N/A
19	GRMZM2G096868	#N/A	#N/A	#N/A	#N/A	#N/A	#N/A	#N/A	#N/A	#N/A	#N/A	#N/A	#N/A	#N/A	#N/A	#N/A	#N/A	#N/A	#N/A	#N/A	#N/A	#N/A	#N/A	#N/A	#N/A	#N/A	#N/A	#N/A
20	GRMZM2G097297	EntrezGene	#N/A	#N/A	GO	GO:0008171;GO:0008168;GO:0046983	O-methyltransferase activity;methyltransferase activity;protein dimerization activity	GenBank	#N/A	#N/A	MaizeGDB_GenBank	#N/A	#N/A	RefSeq_dna	#N/A	#N/A	RefSeq_peptide	#N/A	#N/A	UniGene	#N/A	#N/A	Uniprot/SPTREMBL	#N/A	#N/A	Uniprot/SWISSPROT	#N/A	#N/A
21	GRMZM2G100754	EntrezGene	100303908	O-methyltransferase ZRP4	GO	GO:0008171;GO:0008168;GO:0046983	O-methyltransferase activity;methyltransferase activity;protein dimerization activity	GenBank	#N/A	#N/A	MaizeGDB_GenBank	#N/A	#N/A	RefSeq_dna	NM_001165490	O-methyltransferase ZRP4 (LOC100303908), mRNA	RefSeq_peptide	NP_001158962	O-methyltransferase ZRP4	UniGene	Zm.8188	O-methyltransferase ZRP4	Uniprot/SPTREMBL	B6SUG6	O-methyltransferase ZRP4	Uniprot/SWISSPROT	#N/A	#N/A
22	GRMZM2G114486	#N/A	#N/A	#N/A	#N/A	#N/A	#N/A	#N/A	#N/A	#N/A	#N/A	#N/A	#N/A	#N/A	#N/A	#N/A	#N/A	#N/A	#N/A	#N/A	#N/A	#N/A	#N/A	#N/A	#N/A	#N/A	#N/A	#N/A
23	GRMZM2G118534	EntrezGene	#N/A	#N/A	GO	#N/A	#N/A	GenBank	#N/A	#N/A	MaizeGDB_GenBank	#N/A	#N/A	RefSeq_dna	#N/A	#N/A	RefSeq_peptide	#N/A	#N/A	UniGene	Zm.85563	Clone 224568 mRNA sequence	Uniprot/SPTREMBL	#N/A	#N/A	Uniprot/SWISSPROT	#N/A	#N/A
24	GRMZM2G122172	EntrezGene	#N/A	#N/A	GO	GO:0008152;GO:0055114;GO:0016491	metabolic process;oxidation reduction;oxidoreductase activity	GenBank	#N/A	#N/A	MaizeGDB_GenBank	#N/A	#N/A	RefSeq_dna	#N/A	#N/A	RefSeq_peptide	#N/A	#N/A	UniGene	Zm.23742	Clone 447983 mRNA sequence	Uniprot/SPTREMBL	#N/A	#N/A	Uniprot/SWISSPROT	#N/A	#N/A
25	GRMZM2G122498	EntrezGene	#N/A	#N/A	GO	GO:0009055;GO:0020037;GO:0005506;GO:0004497;GO:0055114	electron carrier activity;heme binding;iron ion binding;monooxygenase activity;oxidation reduction	GenBank	#N/A	#N/A	MaizeGDB_GenBank	#N/A	#N/A	RefSeq_dna	#N/A	#N/A	RefSeq_peptide	#N/A	#N/A	UniGene	#N/A	#N/A	Uniprot/SPTREMBL	#N/A	#N/A	Uniprot/SWISSPROT	#N/A	#N/A
26	GRMZM2G123063	EntrezGene	#N/A	#N/A	GO	GO:0003676	nucleic acid binding	GenBank	#N/A	#N/A	MaizeGDB_GenBank	#N/A	#N/A	RefSeq_dna	#N/A	#N/A	RefSeq_peptide	#N/A	#N/A	UniGene	#N/A	#N/A	Uniprot/SPTREMBL	#N/A	#N/A	Uniprot/SWISSPROT	#N/A	#N/A
27	GRMZM2G130401	EntrezGene	#N/A	#N/A	GO	GO:0005975;GO:0004650	carbohydrate metabolic process;polygalacturonase activity	GenBank	#N/A	#N/A	MaizeGDB_GenBank	#N/A	#N/A	RefSeq_dna	#N/A	#N/A	RefSeq_peptide	#N/A	#N/A	UniGene	#N/A	#N/A	Uniprot/SPTREMBL	#N/A	#N/A	Uniprot/SWISSPROT	#N/A	#N/A
28	GRMZM2G138265	EntrezGene	100274247	hypothetical protein LOC100274247	GO	GO:0009055;GO:0020037;GO:0031361;GO:0005506;GO:0015979	electron carrier activity;heme binding;integral to thylakoid membrane;iron ion binding;photosynthesis	GenBank	#N/A	#N/A	MaizeGDB_GenBank	#N/A	#N/A	RefSeq_dna	NM_001148614	hypothetical protein LOC100274247 (LOC100274247), mRNA	RefSeq_peptide	NP_001142086	hypothetical protein LOC100274247	UniGene	Zm.120294	Hypothetical protein LOC100274247	Uniprot/SPTREMBL	B4FZR1	Putative uncharacterized protein	Uniprot/SWISSPROT	#N/A	#N/A
29	GRMZM2G146308	EntrezGene	542556	glycine-rich protein GRP5	GO	GO:0016020;GO:0020037;GO:0051260	membrane;heme binding;protein homooligomerization	GenBank	AY095207;AY095208	product:glycine-rich protein GRP5;product:glycine-rich protein GRP5	MaizeGDB_GenBank	#N/A	#N/A	RefSeq_dna	NM_001112096	glycine-rich protein GRP5 (GRP5), mRNA	RefSeq_peptide	NP_001105566	glycine-rich protein GRP5	UniGene	Zm.10389	Glycine-rich protein GRP5	Uniprot/SPTREMBL	C4J0Y0;Q8L3S8	Putative uncharacterized protein ;Glycine-rich protein GRP5	Uniprot/SWISSPROT	#N/A	#N/A
30	GRMZM2G147268	EntrezGene	#N/A	#N/A	GO	GO:0016829;GO:0016769;GO:0009058;GO:0006520;GO:0030170	lyase activity;transferase activity, transferring nitrogenous groups;biosynthetic process;cellular amino acid metabolic process;pyridoxal phosphate binding	GenBank	#N/A	#N/A	MaizeGDB_GenBank	#N/A	#N/A	RefSeq_dna	#N/A	#N/A	RefSeq_peptide	#N/A	#N/A	UniGene	#N/A	#N/A	Uniprot/SPTREMBL	#N/A	#N/A	Uniprot/SWISSPROT	#N/A	#N/A
31	GRMZM2G158163	#N/A	#N/A	#N/A	#N/A	#N/A	#N/A	#N/A	#N/A	#N/A	#N/A	#N/A	#N/A	#N/A	#N/A	#N/A	#N/A	#N/A	#N/A	#N/A	#N/A	#N/A	#N/A	#N/A	#N/A	#N/A	#N/A	#N/A
32	GRMZM2G161530	#N/A	#N/A	#N/A	#N/A	#N/A	#N/A	#N/A	#N/A	#N/A	#N/A	#N/A	#N/A	#N/A	#N/A	#N/A	#N/A	#N/A	#N/A	#N/A	#N/A	#N/A	#N/A	#N/A	#N/A	#N/A	#N/A	#N/A
33	GRMZM2G161666	EntrezGene	#N/A	#N/A	GO	GO:0005634;GO:0006355;GO:0043565;GO:0003700	nucleus;regulation of transcription, DNA-dependent;sequence-specific DNA binding;transcription factor activity	GenBank	#N/A	#N/A	MaizeGDB_GenBank	#N/A	#N/A	RefSeq_dna	#N/A	#N/A	RefSeq_peptide	#N/A	#N/A	UniGene	#N/A	#N/A	Uniprot/SPTREMBL	#N/A	#N/A	Uniprot/SWISSPROT	#N/A	#N/A
34	GRMZM2G343291	EntrezGene	#N/A	#N/A	GO	#N/A	#N/A	GenBank	#N/A	#N/A	MaizeGDB_GenBank	#N/A	#N/A	RefSeq_dna	NM_001149809;NM_001177058	hypothetical protein LOC100275815 (LOC100275815), mRNA;hypothetical protein LOC100384543 (LOC100384543), mRNA	RefSeq_peptide	#N/A	#N/A	UniGene	Zm.139764;Zm.1424	Hypothetical protein LOC100384543;Hypothetical protein LOC100275815	Uniprot/SPTREMBL	B6SQW8	Putative uncharacterized protein	Uniprot/SWISSPROT	#N/A	#N/A
35	GRMZM2G352891	EntrezGene	#N/A	#N/A	GO	GO:0005515;GO:0008270;GO:0003676	protein binding;zinc ion binding;nucleic acid binding	GenBank	#N/A	#N/A	MaizeGDB_GenBank	#N/A	#N/A	RefSeq_dna	#N/A	#N/A	RefSeq_peptide	#N/A	#N/A	UniGene	Zm.109774	Transcribed locus	Uniprot/SPTREMBL	#N/A	#N/A	Uniprot/SWISSPROT	#N/A	#N/A
36	GRMZM2G368827	EntrezGene	100282584	LOC100282584	GO	GO:0016020	membrane	GenBank	#N/A	#N/A	MaizeGDB_GenBank	#N/A	#N/A	RefSeq_dna	NM_001155492	LOC100282584 (pco137991), mRNA	RefSeq_peptide	NP_001148964	LOC100282584	UniGene	Zm.12529;Zm.143242	LOC100282584;TSA: Zea mays contig64103, mRNA sequence	Uniprot/SPTREMBL	B6T976	MTN3	Uniprot/SWISSPROT	#N/A	#N/A
37	GRMZM2G379773	EntrezGene	#N/A	#N/A	GO	GO:0016788;GO:0006629	hydrolase activity, acting on ester bonds;lipid metabolic process	GenBank	#N/A	#N/A	MaizeGDB_GenBank	#N/A	#N/A	RefSeq_dna	#N/A	#N/A	RefSeq_peptide	#N/A	#N/A	UniGene	#N/A	#N/A	Uniprot/SPTREMBL	#N/A	#N/A	Uniprot/SWISSPROT	#N/A	#N/A
38	GRMZM2G394007	#N/A	#N/A	#N/A	#N/A	#N/A	#N/A	#N/A	#N/A	#N/A	#N/A	#N/A	#N/A	#N/A	#N/A	#N/A	#N/A	#N/A	#N/A	#N/A	#N/A	#N/A	#N/A	#N/A	#N/A	#N/A	#N/A	#N/A
39	GRMZM2G416535	#N/A	#N/A	#N/A	#N/A	#N/A	#N/A	#N/A	#N/A	#N/A	#N/A	#N/A	#N/A	#N/A	#N/A	#N/A	#N/A	#N/A	#N/A	#N/A	#N/A	#N/A	#N/A	#N/A	#N/A	#N/A	#N/A	#N/A
40	GRMZM2G424205	EntrezGene	#N/A	#N/A	GO	GO:0016020;GO:0051260	membrane;protein homooligomerization	GenBank	#N/A	#N/A	MaizeGDB_GenBank	#N/A	#N/A	RefSeq_dna	#N/A	#N/A	RefSeq_peptide	#N/A	#N/A	UniGene	#N/A	#N/A	Uniprot/SPTREMBL	#N/A	#N/A	Uniprot/SWISSPROT	#N/A	#N/A
41	GRMZM2G447876	EntrezGene	#N/A	#N/A	GO	#N/A	#N/A	GenBank	#N/A	#N/A	MaizeGDB_GenBank	#N/A	#N/A	RefSeq_dna	#N/A	#N/A	RefSeq_peptide	#N/A	#N/A	UniGene	Zm.96526	Clone 498449 mRNA sequence	Uniprot/SPTREMBL	#N/A	#N/A	Uniprot/SWISSPROT	#N/A	#N/A
42	GRMZM2G449709	EntrezGene	100382369	hypothetical protein LOC100382369	GO	#N/A	#N/A	GenBank	#N/A	#N/A	MaizeGDB_GenBank	#N/A	#N/A	RefSeq_dna	NM_001175114	hypothetical protein LOC100382369 (LOC100382369), mRNA	RefSeq_peptide	NP_001168585	hypothetical protein LOC100382369	UniGene	Zm.32692	Hypothetical protein LOC100382369	Uniprot/SPTREMBL	C0P707	Putative uncharacterized protein	Uniprot/SWISSPROT	#N/A	#N/A
43	GRMZM2G492296	EntrezGene	#N/A	#N/A	GO	#N/A	#N/A	GenBank	#N/A	#N/A	MaizeGDB_GenBank	#N/A	#N/A	RefSeq_dna	#N/A	#N/A	RefSeq_peptide	#N/A	#N/A	UniGene	#N/A	#N/A	Uniprot/SPTREMBL	B6SSB5	Putative uncharacterized protein	Uniprot/SWISSPROT	#N/A	#N/A
44	GRMZM2G577201	#N/A	#N/A	#N/A	#N/A	#N/A	#N/A	#N/A	#N/A	#N/A	#N/A	#N/A	#N/A	#N/A	#N/A	#N/A	#N/A	#N/A	#N/A	#N/A	#N/A	#N/A	#N/A	#N/A	#N/A	#N/A	#N/A	#N/A
45	GRMZM5G871471	EntrezGene	#N/A	#N/A	GO	GO:0016829;GO:0006520	lyase activity;cellular amino acid metabolic process	GenBank	#N/A	#N/A	MaizeGDB_GenBank	#N/A	#N/A	RefSeq_dna	#N/A	#N/A	RefSeq_peptide	#N/A	#N/A	UniGene	Zm.13116	Clone EL01N0520D02.d mRNA sequence	Uniprot/SPTREMBL	#N/A	#N/A	Uniprot/SWISSPROT	#N/A	#N/A
46	GRMZM5G898447	#N/A	#N/A	#N/A	#N/A	#N/A	#N/A	#N/A	#N/A	#N/A	#N/A	#N/A	#N/A	#N/A	#N/A	#N/A	#N/A	#N/A	#N/A	#N/A	#N/A	#N/A	#N/A	#N/A	#N/A	#N/A	#N/A	#N/A
47	PMI	#N/A	#N/A	#N/A	#N/A	#N/A	#N/A	#N/A	#N/A	#N/A	#N/A	#N/A	#N/A	#N/A	#N/A	#N/A	#N/A	#N/A	#N/A	#N/A	#N/A	#N/A	#N/A	#N/A	#N/A	#N/A	#N/A	#N/A

## Sheet: Node 0 UP
	gene	EntrezGene	EG_Accession	EG_Description	GeneOntology	GO_Accession	GO_Annotation	GenBank	GB_Accession	GB_Description	MaizeGDB_GenBank	MGB_Accession	MGB_Description	RefSeq_dna	RS_Accession	RS_Description	RefSeq_peptide	RSP_Accession	RSP_Description	UniGene	UG_Accession	UG_Description	Uniprot.SPTREMBL	Trembl_Accession	Trembl_Description	Uniprot.SWISSPROT	SP_Accession	SP_Description
1	AC186603.6_FG003	#N/A	#N/A	#N/A	#N/A	#N/A	#N/A	#N/A	#N/A	#N/A	#N/A	#N/A	#N/A	#N/A	#N/A	#N/A	#N/A	#N/A	#N/A	#N/A	#N/A	#N/A	#N/A	#N/A	#N/A	#N/A	#N/A	#N/A
2	AC206941.2_FG002	#N/A	#N/A	#N/A	#N/A	#N/A	#N/A	#N/A	#N/A	#N/A	#N/A	#N/A	#N/A	#N/A	#N/A	#N/A	#N/A	#N/A	#N/A	#N/A	#N/A	#N/A	#N/A	#N/A	#N/A	#N/A	#N/A	#N/A
3	cT6PP	#N/A	#N/A	#N/A	#N/A	#N/A	#N/A	#N/A	#N/A	#N/A	#N/A	#N/A	#N/A	#N/A	#N/A	#N/A	#N/A	#N/A	#N/A	#N/A	#N/A	#N/A	#N/A	#N/A	#N/A	#N/A	#N/A	#N/A
4	GRMZM2G000576	#N/A	#N/A	#N/A	#N/A	#N/A	#N/A	#N/A	#N/A	#N/A	#N/A	#N/A	#N/A	#N/A	#N/A	#N/A	#N/A	#N/A	#N/A	#N/A	#N/A	#N/A	#N/A	#N/A	#N/A	#N/A	#N/A	#N/A
5	GRMZM2G004955	EntrezGene	#N/A	#N/A	GO	GO:0005576	extracellular region	GenBank	#N/A	#N/A	MaizeGDB_GenBank	#N/A	#N/A	RefSeq_dna	#N/A	#N/A	RefSeq_peptide	#N/A	#N/A	UniGene	#N/A	#N/A	Uniprot/SPTREMBL	#N/A	#N/A	Uniprot/SWISSPROT	#N/A	#N/A
6	GRMZM2G004957	EntrezGene	#N/A	#N/A	GO	GO:0005634;GO:0003840;GO:0006355;GO:0043565;GO:0030528;GO:0003700	nucleus;gamma-glutamyltransferase activity;regulation of transcription, DNA-dependent;sequence-specific DNA binding;transcription regulator activity;transcription factor activity	GenBank	#N/A	#N/A	MaizeGDB_GenBank	#N/A	#N/A	RefSeq_dna	#N/A	#N/A	RefSeq_peptide	#N/A	#N/A	UniGene	Zm.2616	Transcribed locus	Uniprot/SPTREMBL	#N/A	#N/A	Uniprot/SWISSPROT	#N/A	#N/A
7	GRMZM2G006290	EntrezGene	#N/A	#N/A	GO	GO:0016021;GO:0008236	integral to membrane;serine-type peptidase activity	GenBank	#N/A	#N/A	MaizeGDB_GenBank	#N/A	#N/A	RefSeq_dna	#N/A	#N/A	RefSeq_peptide	#N/A	#N/A	UniGene	#N/A	#N/A	Uniprot/SPTREMBL	#N/A	#N/A	Uniprot/SWISSPROT	#N/A	#N/A
8	GRMZM2G010669	EntrezGene	542326	LOC542326	GO	GO:0005634;GO:0006355;GO:0043565;GO:0003700	nucleus;regulation of transcription, DNA-dependent;sequence-specific DNA binding;transcription factor activity	GenBank	#N/A	#N/A	MaizeGDB_GenBank	#N/A	#N/A	RefSeq_dna	#N/A	#N/A	RefSeq_peptide	NP_001105379	LOC542326	UniGene	#N/A	#N/A	Uniprot/SPTREMBL	Q84V81;Q42389;B4FPN6;B4FHD8	Putative MADS-domain transcription factor Fragment ;MADS box proteinZMM1 protein ;;Putative uncharacterized protein ;Putative uncharacterized protein	Uniprot/SWISSPROT	#N/A	#N/A
9	GRMZM2G010740	EntrezGene	#N/A	#N/A	GO	GO:0015979;GO:0009522	photosynthesis;photosystem I	GenBank	#N/A	#N/A	MaizeGDB_GenBank	#N/A	#N/A	RefSeq_dna	#N/A	#N/A	RefSeq_peptide	#N/A	#N/A	UniGene	Zm.36173	Transcribed locus, weakly similar to NP_001174863.1 Os06g0576900 [Oryza sativa Japonica Group]	Uniprot/SPTREMBL	#N/A	#N/A	Uniprot/SWISSPROT	#N/A	#N/A
10	GRMZM2G010855	EntrezGene	100192073	hypothetical protein LOC100192073	GO	GO:0008287;GO:0006470;GO:0003824;GO:0004722	protein serine/threonine phosphatase complex;protein amino acid dephosphorylation;catalytic activity;protein serine/threonine phosphatase activity	GenBank	#N/A	#N/A	MaizeGDB_GenBank	#N/A	#N/A	RefSeq_dna	NM_001137496	hypothetical protein LOC100192073 (LOC100192073), mRNA	RefSeq_peptide	NP_001130968	hypothetical protein LOC100192073	UniGene	#N/A	#N/A	Uniprot/SPTREMBL	B4FB83;C4J1A8;B6TRT3	Putative uncharacterized protein ;Putative uncharacterized protein ;Protein phosphatase 2C	Uniprot/SWISSPROT	#N/A	#N/A
11	GRMZM2G012464	#N/A	#N/A	#N/A	#N/A	#N/A	#N/A	#N/A	#N/A	#N/A	#N/A	#N/A	#N/A	#N/A	#N/A	#N/A	#N/A	#N/A	#N/A	#N/A	#N/A	#N/A	#N/A	#N/A	#N/A	#N/A	#N/A	#N/A
12	GRMZM2G042154	EntrezGene	#N/A	#N/A	GO	GO:0016020;GO:0006857;GO:0005215	membrane;oligopeptide transport;transporter activity	GenBank	#N/A	#N/A	MaizeGDB_GenBank	#N/A	#N/A	RefSeq_dna	#N/A	#N/A	RefSeq_peptide	#N/A	#N/A	UniGene	#N/A	#N/A	Uniprot/SPTREMBL	#N/A	#N/A	Uniprot/SWISSPROT	#N/A	#N/A
13	GRMZM2G043493	EntrezGene	#N/A	#N/A	GO	GO:0005634;GO:0030528;GO:0045449	nucleus;transcription regulator activity;regulation of transcription	GenBank	#N/A	#N/A	MaizeGDB_GenBank	#N/A	#N/A	RefSeq_dna	#N/A	#N/A	RefSeq_peptide	#N/A	#N/A	UniGene	#N/A	#N/A	Uniprot/SPTREMBL	B4FLH1;B6TL58	DNA binding proteinPutative uncharacterized protein ;;DNA binding protein	Uniprot/SWISSPROT	#N/A	#N/A
14	GRMZM2G044677	EntrezGene	#N/A	#N/A	GO	#N/A	#N/A	GenBank	#N/A	#N/A	MaizeGDB_GenBank	#N/A	#N/A	RefSeq_dna	#N/A	#N/A	RefSeq_peptide	#N/A	#N/A	UniGene	Zm.97553	Hypothetical protein LOC100275285	Uniprot/SPTREMBL	#N/A	#N/A	Uniprot/SWISSPROT	#N/A	#N/A
15	GRMZM2G046776	EntrezGene	100381993	hypothetical protein LOC100381993	GO	GO:0003723;GO:0005488	RNA binding;binding	GenBank	#N/A	#N/A	MaizeGDB_GenBank	#N/A	#N/A	RefSeq_dna	NM_001174762	hypothetical protein LOC100381993 (LOC100381993), mRNA	RefSeq_peptide	NP_001168233	hypothetical protein LOC100381993	UniGene	Zm.6436	Hypothetical protein LOC100381993	Uniprot/SPTREMBL	C0P3F4	Putative uncharacterized protein	Uniprot/SWISSPROT	#N/A	#N/A
16	GRMZM2G048522	EntrezGene	100191997	hypothetical protein LOC100191997	GO	#N/A	#N/A	GenBank	#N/A	#N/A	MaizeGDB_GenBank	#N/A	#N/A	RefSeq_dna	NM_001137421	hypothetical protein LOC100191997 (LOC100191997), mRNA	RefSeq_peptide	NP_001130893	hypothetical protein LOC100191997	UniGene	Zm.87806	Hypothetical protein LOC100191997	Uniprot/SPTREMBL	B4FAY2	Putative uncharacterized protein	Uniprot/SWISSPROT	#N/A	#N/A
17	GRMZM2G051882	#N/A	#N/A	#N/A	#N/A	#N/A	#N/A	#N/A	#N/A	#N/A	#N/A	#N/A	#N/A	#N/A	#N/A	#N/A	#N/A	#N/A	#N/A	#N/A	#N/A	#N/A	#N/A	#N/A	#N/A	#N/A	#N/A	#N/A
18	GRMZM2G052619	#N/A	#N/A	#N/A	#N/A	#N/A	#N/A	#N/A	#N/A	#N/A	#N/A	#N/A	#N/A	#N/A	#N/A	#N/A	#N/A	#N/A	#N/A	#N/A	#N/A	#N/A	#N/A	#N/A	#N/A	#N/A	#N/A	#N/A
19	GRMZM2G064715	#N/A	#N/A	#N/A	#N/A	#N/A	#N/A	#N/A	#N/A	#N/A	#N/A	#N/A	#N/A	#N/A	#N/A	#N/A	#N/A	#N/A	#N/A	#N/A	#N/A	#N/A	#N/A	#N/A	#N/A	#N/A	#N/A	#N/A
20	GRMZM2G066791	EntrezGene	#N/A	#N/A	GO	GO:0016020;GO:0006810;GO:0005215	membrane;transport;transporter activity	GenBank	#N/A	#N/A	MaizeGDB_GenBank	#N/A	#N/A	RefSeq_dna	#N/A	#N/A	RefSeq_peptide	#N/A	#N/A	UniGene	Zm.97877	Transcribed locus, weakly similar to NP_001061650.1 Os08g0367300 [Oryza sativa (japonica cultivar-group)]	Uniprot/SPTREMBL	#N/A	#N/A	Uniprot/SWISSPROT	#N/A	#N/A
21	GRMZM2G066865	EntrezGene	#N/A	#N/A	GO	GO:0016020;GO:0006810;GO:0005215	membrane;transport;transporter activity	GenBank	#N/A	#N/A	MaizeGDB_GenBank	#N/A	#N/A	RefSeq_dna	#N/A	#N/A	RefSeq_peptide	#N/A	#N/A	UniGene	Zm.97877	Transcribed locus, weakly similar to NP_001061650.1 Os08g0367300 [Oryza sativa (japonica cultivar-group)]	Uniprot/SPTREMBL	#N/A	#N/A	Uniprot/SWISSPROT	#N/A	#N/A
22	GRMZM2G071226	EntrezGene	#N/A	#N/A	GO	GO:0016020;GO:0006810;GO:0005215	membrane;transport;transporter activity	GenBank	#N/A	#N/A	MaizeGDB_GenBank	#N/A	#N/A	RefSeq_dna	#N/A	#N/A	RefSeq_peptide	#N/A	#N/A	UniGene	Zm.97877	Transcribed locus, weakly similar to NP_001061650.1 Os08g0367300 [Oryza sativa (japonica cultivar-group)]	Uniprot/SPTREMBL	#N/A	#N/A	Uniprot/SWISSPROT	#N/A	#N/A
23	GRMZM2G082487	EntrezGene	100284849	protein phosphatase 2C	GO	GO:0008287;GO:0006470;GO:0003824;GO:0004722	protein serine/threonine phosphatase complex;protein amino acid dephosphorylation;catalytic activity;protein serine/threonine phosphatase activity	GenBank	#N/A	#N/A	MaizeGDB_GenBank	#N/A	#N/A	RefSeq_dna	NM_001157744	protein phosphatase 2C (LOC100284849), mRNA	RefSeq_peptide	NP_001151216	protein phosphatase 2C	UniGene	Zm.127353;Zm.99103	Protein phosphatase 2C;TSA: Zea mays contig02384, mRNA sequence	Uniprot/SPTREMBL	B6TY17	Protein phosphatase 2C	Uniprot/SWISSPROT	#N/A	#N/A
24	GRMZM2G083408	EntrezGene	#N/A	#N/A	GO	#N/A	#N/A	GenBank	#N/A	#N/A	MaizeGDB_GenBank	#N/A	#N/A	RefSeq_dna	#N/A	#N/A	RefSeq_peptide	#N/A	#N/A	UniGene	Zm.49995	Clone 990573 mRNA sequence	Uniprot/SPTREMBL	#N/A	#N/A	Uniprot/SWISSPROT	#N/A	#N/A
25	GRMZM2G096868	#N/A	#N/A	#N/A	#N/A	#N/A	#N/A	#N/A	#N/A	#N/A	#N/A	#N/A	#N/A	#N/A	#N/A	#N/A	#N/A	#N/A	#N/A	#N/A	#N/A	#N/A	#N/A	#N/A	#N/A	#N/A	#N/A	#N/A
26	GRMZM2G098739	#N/A	#N/A	#N/A	#N/A	#N/A	#N/A	#N/A	#N/A	#N/A	#N/A	#N/A	#N/A	#N/A	#N/A	#N/A	#N/A	#N/A	#N/A	#N/A	#N/A	#N/A	#N/A	#N/A	#N/A	#N/A	#N/A	#N/A
27	GRMZM2G099097	EntrezGene	#N/A	#N/A	GO	GO:0005783;GO:0005506;GO:0006633;GO:0055114;GO:0016491	endoplasmic reticulum;iron ion binding;fatty acid biosynthetic process;oxidation reduction;oxidoreductase activity	GenBank	#N/A	#N/A	MaizeGDB_GenBank	#N/A	#N/A	RefSeq_dna	#N/A	#N/A	RefSeq_peptide	#N/A	#N/A	UniGene	#N/A	#N/A	Uniprot/SPTREMBL	C0P554;B6UE76	Putative uncharacterized protein ;CER1	Uniprot/SWISSPROT	#N/A	#N/A
28	GRMZM2G105954	EntrezGene	#N/A	#N/A	GO	GO:0009055;GO:0020037;GO:0005506;GO:0004497;GO:0055114	electron carrier activity;heme binding;iron ion binding;monooxygenase activity;oxidation reduction	GenBank	#N/A	#N/A	MaizeGDB_GenBank	#N/A	#N/A	RefSeq_dna	#N/A	#N/A	RefSeq_peptide	#N/A	#N/A	UniGene	Zm.19460	Clone 280124 mRNA sequence	Uniprot/SPTREMBL	#N/A	#N/A	Uniprot/SWISSPROT	#N/A	#N/A
29	GRMZM2G112154	EntrezGene	#N/A	#N/A	GO	GO:0016020;GO:0005524;GO:0005737;GO:0006857;GO:0000166;GO:0006418;GO:0006412;GO:0004812;GO:0005215	membrane;ATP binding;cytoplasm;oligopeptide transport;nucleotide binding;tRNA aminoacylation for protein translation;translation;aminoacyl-tRNA ligase activity;transporter activity	GenBank	#N/A	#N/A	MaizeGDB_GenBank	#N/A	#N/A	RefSeq_dna	#N/A	#N/A	RefSeq_peptide	#N/A	#N/A	UniGene	#N/A	#N/A	Uniprot/SPTREMBL	#N/A	#N/A	Uniprot/SWISSPROT	#N/A	#N/A
30	GRMZM2G114486	#N/A	#N/A	#N/A	#N/A	#N/A	#N/A	#N/A	#N/A	#N/A	#N/A	#N/A	#N/A	#N/A	#N/A	#N/A	#N/A	#N/A	#N/A	#N/A	#N/A	#N/A	#N/A	#N/A	#N/A	#N/A	#N/A	#N/A
31	GRMZM2G117608	EntrezGene	#N/A	#N/A	GO	GO:0016021;GO:0008219	integral to membrane;cell death	GenBank	#N/A	#N/A	MaizeGDB_GenBank	#N/A	#N/A	RefSeq_dna	#N/A	#N/A	RefSeq_peptide	#N/A	#N/A	UniGene	Zm.136578	Clone 1675616 mRNA sequence	Uniprot/SPTREMBL	#N/A	#N/A	Uniprot/SWISSPROT	#N/A	#N/A
32	GRMZM2G118534	EntrezGene	#N/A	#N/A	GO	#N/A	#N/A	GenBank	#N/A	#N/A	MaizeGDB_GenBank	#N/A	#N/A	RefSeq_dna	#N/A	#N/A	RefSeq_peptide	#N/A	#N/A	UniGene	Zm.85563	Clone 224568 mRNA sequence	Uniprot/SPTREMBL	#N/A	#N/A	Uniprot/SWISSPROT	#N/A	#N/A
33	GRMZM2G122498	EntrezGene	#N/A	#N/A	GO	GO:0009055;GO:0020037;GO:0005506;GO:0004497;GO:0055114	electron carrier activity;heme binding;iron ion binding;monooxygenase activity;oxidation reduction	GenBank	#N/A	#N/A	MaizeGDB_GenBank	#N/A	#N/A	RefSeq_dna	#N/A	#N/A	RefSeq_peptide	#N/A	#N/A	UniGene	#N/A	#N/A	Uniprot/SPTREMBL	#N/A	#N/A	Uniprot/SWISSPROT	#N/A	#N/A
34	GRMZM2G138355	EntrezGene	100284751	nudix hydrolase 13	GO	GO:0016787	hydrolase activity	GenBank	#N/A	#N/A	MaizeGDB_GenBank	#N/A	#N/A	RefSeq_dna	NM_001157646	nudix hydrolase 13 (LOC100284751), mRNA	RefSeq_peptide	NP_001151118	nudix hydrolase 13	UniGene	Zm.3263	Nudix hydrolase 13	Uniprot/SPTREMBL	B6SNB9;B6TX41	Nudix hydrolase 13 ;Nudix hydrolase 13	Uniprot/SWISSPROT	#N/A	#N/A
35	GRMZM2G147268	EntrezGene	#N/A	#N/A	GO	GO:0016829;GO:0016769;GO:0009058;GO:0006520;GO:0030170	lyase activity;transferase activity, transferring nitrogenous groups;biosynthetic process;cellular amino acid metabolic process;pyridoxal phosphate binding	GenBank	#N/A	#N/A	MaizeGDB_GenBank	#N/A	#N/A	RefSeq_dna	#N/A	#N/A	RefSeq_peptide	#N/A	#N/A	UniGene	#N/A	#N/A	Uniprot/SPTREMBL	#N/A	#N/A	Uniprot/SWISSPROT	#N/A	#N/A
36	GRMZM2G160687	EntrezGene	#N/A	#N/A	GO	GO:0005634;GO:0006355;GO:0003700	nucleus;regulation of transcription, DNA-dependent;transcription factor activity	GenBank	#N/A	#N/A	MaizeGDB_GenBank	#N/A	#N/A	RefSeq_dna	#N/A	#N/A	RefSeq_peptide	#N/A	#N/A	UniGene	#N/A	#N/A	Uniprot/SPTREMBL	B4FPE5	Putative uncharacterized protein	Uniprot/SWISSPROT	#N/A	#N/A
37	GRMZM2G161530	#N/A	#N/A	#N/A	#N/A	#N/A	#N/A	#N/A	#N/A	#N/A	#N/A	#N/A	#N/A	#N/A	#N/A	#N/A	#N/A	#N/A	#N/A	#N/A	#N/A	#N/A	#N/A	#N/A	#N/A	#N/A	#N/A	#N/A
38	GRMZM2G170400	EntrezGene	100383478	hypothetical protein LOC100383478	GO	GO:0008152;GO:0008168;GO:0008610	metabolic process;methyltransferase activity;lipid biosynthetic process	GenBank	#N/A	#N/A	MaizeGDB_GenBank	#N/A	#N/A	RefSeq_dna	NM_001176126	hypothetical protein LOC100383478 (LOC100383478), mRNA	RefSeq_peptide	NP_001169597	hypothetical protein LOC100383478	UniGene	Zm.94091	Hypothetical protein LOC100383478	Uniprot/SPTREMBL	A7XZC6	Putative uncharacterized proteinS-adenosyl-L-methionine: phosphoethanolamine N-methyltransferase ;(EC 2.1.1.103)	Uniprot/SWISSPROT	#N/A	#N/A
39	GRMZM2G173257	#N/A	#N/A	#N/A	#N/A	#N/A	#N/A	#N/A	#N/A	#N/A	#N/A	#N/A	#N/A	#N/A	#N/A	#N/A	#N/A	#N/A	#N/A	#N/A	#N/A	#N/A	#N/A	#N/A	#N/A	#N/A	#N/A	#N/A
40	GRMZM2G314412	EntrezGene	#N/A	#N/A	GO	GO:0000151;GO:0016567;GO:0005488;GO:0004842	ubiquitin ligase complex;protein ubiquitination;binding;ubiquitin-protein ligase activity	GenBank	#N/A	#N/A	MaizeGDB_GenBank	#N/A	#N/A	RefSeq_dna	#N/A	#N/A	RefSeq_peptide	#N/A	#N/A	UniGene	Zm.149329	TSA: Zea mays contig17540, mRNA sequence	Uniprot/SPTREMBL	#N/A	#N/A	Uniprot/SWISSPROT	#N/A	#N/A
41	GRMZM2G352891	EntrezGene	#N/A	#N/A	GO	GO:0005515;GO:0008270;GO:0003676	protein binding;zinc ion binding;nucleic acid binding	GenBank	#N/A	#N/A	MaizeGDB_GenBank	#N/A	#N/A	RefSeq_dna	#N/A	#N/A	RefSeq_peptide	#N/A	#N/A	UniGene	Zm.109774	Transcribed locus	Uniprot/SPTREMBL	#N/A	#N/A	Uniprot/SWISSPROT	#N/A	#N/A
42	GRMZM2G379773	EntrezGene	#N/A	#N/A	GO	GO:0016788;GO:0006629	hydrolase activity, acting on ester bonds;lipid metabolic process	GenBank	#N/A	#N/A	MaizeGDB_GenBank	#N/A	#N/A	RefSeq_dna	#N/A	#N/A	RefSeq_peptide	#N/A	#N/A	UniGene	#N/A	#N/A	Uniprot/SPTREMBL	#N/A	#N/A	Uniprot/SWISSPROT	#N/A	#N/A
43	GRMZM2G382534	EntrezGene	100281693	beta-carotene hydroxylase	GO	GO:0050825;GO:0005783;GO:0005506;GO:0050826;GO:0042309;GO:0006633;GO:0055114;GO:0016491	ice binding;endoplasmic reticulum;iron ion binding;response to freezing;homoiothermy;fatty acid biosynthetic process;oxidation reduction;oxidoreductase activity	GenBank	#N/A	#N/A	MaizeGDB_GenBank	#N/A	#N/A	RefSeq_dna	NM_001154613	beta-carotene hydroxylase (LOC100281693), mRNA	RefSeq_peptide	NP_001148085	beta-carotene hydroxylase	UniGene	Zm.10835	Beta-carotene hydroxylase	Uniprot/SPTREMBL	B6SXU9	Beta-carotene hydroxylase	Uniprot/SWISSPROT	#N/A	#N/A
44	GRMZM2G409724	#N/A	#N/A	#N/A	#N/A	#N/A	#N/A	#N/A	#N/A	#N/A	#N/A	#N/A	#N/A	#N/A	#N/A	#N/A	#N/A	#N/A	#N/A	#N/A	#N/A	#N/A	#N/A	#N/A	#N/A	#N/A	#N/A	#N/A
45	GRMZM2G416535	#N/A	#N/A	#N/A	#N/A	#N/A	#N/A	#N/A	#N/A	#N/A	#N/A	#N/A	#N/A	#N/A	#N/A	#N/A	#N/A	#N/A	#N/A	#N/A	#N/A	#N/A	#N/A	#N/A	#N/A	#N/A	#N/A	#N/A
46	GRMZM2G417954	EntrezGene	100281391	viviparous-14	GO	#N/A	#N/A	GenBank	#N/A	#N/A	MaizeGDB_GenBank	#N/A	#N/A	RefSeq_dna	NM_001154309	viviparous-14 (LOC100281391), mRNA	RefSeq_peptide	NP_001147781	viviparous-14	UniGene	Zm.34387	Viviparous-14	Uniprot/SPTREMBL	B6SV18;C0HIM3	Viviparous-14 ;Putative uncharacterized protein	Uniprot/SWISSPROT	#N/A	#N/A
47	GRMZM2G424205	EntrezGene	#N/A	#N/A	GO	GO:0016020;GO:0051260	membrane;protein homooligomerization	GenBank	#N/A	#N/A	MaizeGDB_GenBank	#N/A	#N/A	RefSeq_dna	#N/A	#N/A	RefSeq_peptide	#N/A	#N/A	UniGene	#N/A	#N/A	Uniprot/SPTREMBL	#N/A	#N/A	Uniprot/SWISSPROT	#N/A	#N/A
48	GRMZM2G426271	EntrezGene	#N/A	#N/A	GO	GO:0005488	binding	GenBank	#N/A	#N/A	MaizeGDB_GenBank	#N/A	#N/A	RefSeq_dna	NM_001138832	hypothetical protein LOC100193745 (LOC100193745), mRNA	RefSeq_peptide	#N/A	#N/A	UniGene	Zm.133867;Zm.50812;Zm.31458	Clone 391387 mRNA sequence;Transcribed locus;Hypothetical protein LOC100193745	Uniprot/SPTREMBL	#N/A	#N/A	Uniprot/SWISSPROT	#N/A	#N/A
49	GRMZM2G447876	EntrezGene	#N/A	#N/A	GO	#N/A	#N/A	GenBank	#N/A	#N/A	MaizeGDB_GenBank	#N/A	#N/A	RefSeq_dna	#N/A	#N/A	RefSeq_peptide	#N/A	#N/A	UniGene	Zm.96526	Clone 498449 mRNA sequence	Uniprot/SPTREMBL	#N/A	#N/A	Uniprot/SWISSPROT	#N/A	#N/A
50	GRMZM2G577201	#N/A	#N/A	#N/A	#N/A	#N/A	#N/A	#N/A	#N/A	#N/A	#N/A	#N/A	#N/A	#N/A	#N/A	#N/A	#N/A	#N/A	#N/A	#N/A	#N/A	#N/A	#N/A	#N/A	#N/A	#N/A	#N/A	#N/A
51	GRMZM5G874955	EntrezGene	100384044	hypothetical protein LOC100384044	GO	GO:0016020;GO:0005524;GO:0000166;GO:0017111;GO:0016887	membrane;ATP binding;nucleotide binding;nucleoside-triphosphatase activity;ATPase activity	GenBank	#N/A	#N/A	MaizeGDB_GenBank	#N/A	#N/A	RefSeq_dna	NM_001176651	hypothetical protein LOC100384044 (LOC100384044), mRNA	RefSeq_peptide	NP_001170122	hypothetical protein LOC100384044	UniGene	Zm.16538	Hypothetical protein LOC100384044	Uniprot/SPTREMBL	C0PL34	Putative uncharacterized protein	Uniprot/SWISSPROT	#N/A	#N/A
52	PMI	#N/A	#N/A	#N/A	#N/A	#N/A	#N/A	#N/A	#N/A	#N/A	#N/A	#N/A	#N/A	#N/A	#N/A	#N/A	#N/A	#N/A	#N/A	#N/A	#N/A	#N/A	#N/A	#N/A	#N/A	#N/A	#N/A	#N/A

## Sheet: Node 5 UP
	gene	EntrezGene	EG_Accession	EG_Description	GeneOntology	GO_Accession	GO_Annotation	GenBank	GB_Accession	GB_Description	MaizeGDB_GenBank	MGB_Accession	MGB_Description	RefSeq_dna	RS_Accession	RS_Description	RefSeq_peptide	RSP_Accession	RSP_Description	UniGene	UG_Accession	UG_Description	Uniprot.SPTREMBL	Trembl_Accession	Trembl_Description	Uniprot.SWISSPROT	SP_Accession	SP_Description
1	AC186603.6_FG003	#N/A	#N/A	#N/A	#N/A	#N/A	#N/A	#N/A	#N/A	#N/A	#N/A	#N/A	#N/A	#N/A	#N/A	#N/A	#N/A	#N/A	#N/A	#N/A	#N/A	#N/A	#N/A	#N/A	#N/A	#N/A	#N/A	#N/A
2	AC205888.4_FG004	#N/A	#N/A	#N/A	#N/A	#N/A	#N/A	#N/A	#N/A	#N/A	#N/A	#N/A	#N/A	#N/A	#N/A	#N/A	#N/A	#N/A	#N/A	#N/A	#N/A	#N/A	#N/A	#N/A	#N/A	#N/A	#N/A	#N/A
3	AC206941.2_FG002	#N/A	#N/A	#N/A	#N/A	#N/A	#N/A	#N/A	#N/A	#N/A	#N/A	#N/A	#N/A	#N/A	#N/A	#N/A	#N/A	#N/A	#N/A	#N/A	#N/A	#N/A	#N/A	#N/A	#N/A	#N/A	#N/A	#N/A
4	cT6PP	#N/A	#N/A	#N/A	#N/A	#N/A	#N/A	#N/A	#N/A	#N/A	#N/A	#N/A	#N/A	#N/A	#N/A	#N/A	#N/A	#N/A	#N/A	#N/A	#N/A	#N/A	#N/A	#N/A	#N/A	#N/A	#N/A	#N/A
5	GRMZM2G000576	#N/A	#N/A	#N/A	#N/A	#N/A	#N/A	#N/A	#N/A	#N/A	#N/A	#N/A	#N/A	#N/A	#N/A	#N/A	#N/A	#N/A	#N/A	#N/A	#N/A	#N/A	#N/A	#N/A	#N/A	#N/A	#N/A	#N/A
6	GRMZM2G005619	EntrezGene	542345	LOC542345	GO	GO:0005634	nucleus	GenBank	ZMU66608	product:cyclin type B-like	MaizeGDB_GenBank	#N/A	#N/A	RefSeq_dna	NM_001111924	LOC542345 (cl1316_1b), mRNA	RefSeq_peptide	NP_001105394	LOC542345	UniGene	Zm.473	LOC542345	Uniprot/SPTREMBL	B6TEG1;P93646;B8A2G9;Q7DM94	Cyclin-A2 ;Cyclin type B-like ;Putative uncharacterized protein ;Type B-like cyclin Fragment	Uniprot/SWISSPROT	#N/A	#N/A
7	GRMZM2G006290	EntrezGene	#N/A	#N/A	GO	GO:0016021;GO:0008236	integral to membrane;serine-type peptidase activity	GenBank	#N/A	#N/A	MaizeGDB_GenBank	#N/A	#N/A	RefSeq_dna	#N/A	#N/A	RefSeq_peptide	#N/A	#N/A	UniGene	#N/A	#N/A	Uniprot/SPTREMBL	#N/A	#N/A	Uniprot/SWISSPROT	#N/A	#N/A
8	GRMZM2G012464	#N/A	#N/A	#N/A	#N/A	#N/A	#N/A	#N/A	#N/A	#N/A	#N/A	#N/A	#N/A	#N/A	#N/A	#N/A	#N/A	#N/A	#N/A	#N/A	#N/A	#N/A	#N/A	#N/A	#N/A	#N/A	#N/A	#N/A
9	GRMZM2G014729	EntrezGene	732774	ramosa3	GO	GO:0008152;GO:0005992;GO:0003824	metabolic process;trehalose biosynthetic process;catalytic activity	GenBank	DQ436920	product:ramosa 3	MaizeGDB_GenBank	DQ436920	product:ramosa 3	RefSeq_dna	NM_001112394	ramosa3 (ra3), mRNA	RefSeq_peptide	NP_001105864	ramosa3	UniGene	Zm.138852	Ramosa3	Uniprot/SPTREMBL	Q1W5S8	Putative uncharacterized proteinRamosa 3 ;	Uniprot/SWISSPROT	#N/A	#N/A
10	GRMZM2G015037	EntrezGene	#N/A	#N/A	GO	GO:0006561;GO:0004349	proline biosynthetic process;glutamate 5-kinase activity	GenBank	#N/A	#N/A	MaizeGDB_GenBank	#N/A	#N/A	RefSeq_dna	#N/A	#N/A	RefSeq_peptide	#N/A	#N/A	UniGene	#N/A	#N/A	Uniprot/SPTREMBL	#N/A	#N/A	Uniprot/SWISSPROT	#N/A	#N/A
11	GRMZM2G017299	EntrezGene	#N/A	#N/A	GO	GO:0006541;GO:0016763;GO:0009058;GO:0000105;GO:0009236;GO:0003824;GO:0005737	glutamine metabolic process;transferase activity, transferring pentosyl groups;biosynthetic process;histidine biosynthetic process;cobalamin biosynthetic process;catalytic activity;cytoplasm	GenBank	#N/A	#N/A	MaizeGDB_GenBank	#N/A	#N/A	RefSeq_dna	#N/A	#N/A	RefSeq_peptide	#N/A	#N/A	UniGene	#N/A	#N/A	Uniprot/SPTREMBL	#N/A	#N/A	Uniprot/SWISSPROT	#N/A	#N/A
12	GRMZM2G017643	EntrezGene	100278053;100384004	hypothetical protein LOC100278053;hypothetical protein LOC100384004	GO	GO:0016020;GO:0051260	membrane;protein homooligomerization	GenBank	#N/A	#N/A	MaizeGDB_GenBank	#N/A	#N/A	RefSeq_dna	NM_001176615;NM_001151457	hypothetical protein LOC100384004 (LOC100384004), mRNA;hypothetical protein LOC100278053 (LOC100278053), mRNA	RefSeq_peptide	NP_001144929;NP_001170086	hypothetical protein LOC100278053 ;hypothetical protein LOC100384004	UniGene	Zm.126587;Zm.142986	Hypothetical protein LOC100278053;Hypothetical protein LOC100384004	Uniprot/SPTREMBL	B6U3F3;B6SGP6;C0PKP0	Putative uncharacterized protein ;Putative uncharacterized protein ;Putative uncharacterized protein	Uniprot/SWISSPROT	#N/A	#N/A
13	GRMZM2G018553	EntrezGene	#N/A	#N/A	GO	GO:0003677;GO:0045449	DNA binding;regulation of transcription	GenBank	#N/A	#N/A	MaizeGDB_GenBank	#N/A	#N/A	RefSeq_dna	#N/A	#N/A	RefSeq_peptide	#N/A	#N/A	UniGene	#N/A	#N/A	Uniprot/SPTREMBL	B7ZXS1	Putative uncharacterized protein	Uniprot/SWISSPROT	#N/A	#N/A
14	GRMZM2G019916	EntrezGene	100276922	hypothetical protein LOC100276922	GO	GO:0050825;GO:0050826;GO:0042309	ice binding;response to freezing;homoiothermy	GenBank	#N/A	#N/A	MaizeGDB_GenBank	#N/A	#N/A	RefSeq_dna	NM_001150616	hypothetical protein LOC100276922 (LOC100276922), mRNA	RefSeq_peptide	NP_001144088	hypothetical protein LOC100276922	UniGene	Zm.129081	Hypothetical protein LOC100276922	Uniprot/SPTREMBL	B6TL53	Putative uncharacterized protein	Uniprot/SWISSPROT	#N/A	#N/A
15	GRMZM2G026558	EntrezGene	#N/A	#N/A	GO	GO:0007186;GO:0005634;GO:0003677;GO:0004938;GO:0006355;GO:0016021;GO:0004879	G-protein coupled receptor protein signaling pathway;nucleus;DNA binding;alpha2-adrenergic receptor activity;regulation of transcription, DNA-dependent;integral to membrane;ligand-dependent nuclear receptor activity	GenBank	#N/A	#N/A	MaizeGDB_GenBank	#N/A	#N/A	RefSeq_dna	#N/A	#N/A	RefSeq_peptide	#N/A	#N/A	UniGene	Zm.2804	Transcribed locus, moderately similar to XP_002448216.1 hypothetical protein SORBIDRAFT_06g023300 [Sorghum bicolor]	Uniprot/SPTREMBL	#N/A	#N/A	Uniprot/SWISSPROT	#N/A	#N/A
16	GRMZM2G044677	EntrezGene	#N/A	#N/A	GO	#N/A	#N/A	GenBank	#N/A	#N/A	MaizeGDB_GenBank	#N/A	#N/A	RefSeq_dna	#N/A	#N/A	RefSeq_peptide	#N/A	#N/A	UniGene	Zm.97553	Hypothetical protein LOC100275285	Uniprot/SPTREMBL	#N/A	#N/A	Uniprot/SWISSPROT	#N/A	#N/A
17	GRMZM2G044736	EntrezGene	#N/A	#N/A	GO	#N/A	#N/A	GenBank	#N/A	#N/A	MaizeGDB_GenBank	#N/A	#N/A	RefSeq_dna	#N/A	#N/A	RefSeq_peptide	#N/A	#N/A	UniGene	Zm.140293;Zm.153922	Full-length cDNA clone ZM_BFb0295O11;TSA: Zea mays contig35918, mRNA sequence	Uniprot/SPTREMBL	#N/A	#N/A	Uniprot/SWISSPROT	#N/A	#N/A
18	GRMZM2G044898	EntrezGene	#N/A	#N/A	GO	#N/A	#N/A	GenBank	#N/A	#N/A	MaizeGDB_GenBank	#N/A	#N/A	RefSeq_dna	NM_001148529	hypothetical protein LOC100274151 (LOC100274151), mRNA	RefSeq_peptide	#N/A	#N/A	UniGene	Zm.22756	Hypothetical protein LOC100274151	Uniprot/SPTREMBL	#N/A	#N/A	Uniprot/SWISSPROT	#N/A	#N/A
19	GRMZM2G046776	EntrezGene	100381993	hypothetical protein LOC100381993	GO	GO:0003723;GO:0005488	RNA binding;binding	GenBank	#N/A	#N/A	MaizeGDB_GenBank	#N/A	#N/A	RefSeq_dna	NM_001174762	hypothetical protein LOC100381993 (LOC100381993), mRNA	RefSeq_peptide	NP_001168233	hypothetical protein LOC100381993	UniGene	Zm.6436	Hypothetical protein LOC100381993	Uniprot/SPTREMBL	C0P3F4	Putative uncharacterized protein	Uniprot/SWISSPROT	#N/A	#N/A
20	GRMZM2G050131	EntrezGene	100194135	hypothetical protein LOC100194135	GO	#N/A	#N/A	GenBank	#N/A	#N/A	MaizeGDB_GenBank	#N/A	#N/A	RefSeq_dna	NM_001139187	hypothetical protein LOC100194135 (LOC100194135), mRNA	RefSeq_peptide	NP_001132659	hypothetical protein LOC100194135	UniGene	Zm.138019;Zm.117839;Zm.137991;Zm.147242;Zm.1659	Transcribed locus, strongly similar to NP_001132659.1 hypothetical protein LOC100194135 [Zea mays];Hypothetical protein LOC100194135;TSA: Zea mays contig21790, mRNA sequence;TSA: Zea mays contig27008, mRNA sequence;TSA: Zea mays contig27866, mRNA sequence	Uniprot/SPTREMBL	B4FHK4	Putative uncharacterized protein	Uniprot/SWISSPROT	#N/A	#N/A
21	GRMZM2G051882	#N/A	#N/A	#N/A	#N/A	#N/A	#N/A	#N/A	#N/A	#N/A	#N/A	#N/A	#N/A	#N/A	#N/A	#N/A	#N/A	#N/A	#N/A	#N/A	#N/A	#N/A	#N/A	#N/A	#N/A	#N/A	#N/A	#N/A
22	GRMZM2G052619	#N/A	#N/A	#N/A	#N/A	#N/A	#N/A	#N/A	#N/A	#N/A	#N/A	#N/A	#N/A	#N/A	#N/A	#N/A	#N/A	#N/A	#N/A	#N/A	#N/A	#N/A	#N/A	#N/A	#N/A	#N/A	#N/A	#N/A
23	GRMZM2G053117	#N/A	#N/A	#N/A	#N/A	#N/A	#N/A	#N/A	#N/A	#N/A	#N/A	#N/A	#N/A	#N/A	#N/A	#N/A	#N/A	#N/A	#N/A	#N/A	#N/A	#N/A	#N/A	#N/A	#N/A	#N/A	#N/A	#N/A
24	GRMZM2G056500	EntrezGene	#N/A	#N/A	GO	#N/A	#N/A	GenBank	#N/A	#N/A	MaizeGDB_GenBank	#N/A	#N/A	RefSeq_dna	#N/A	#N/A	RefSeq_peptide	#N/A	#N/A	UniGene	Zm.121800;Zm.138055	Transcribed locus, strongly similar to NP_001143004.1 hypothetical protein LOC100275466 [Zea mays];TSA: Zea mays contig40995, mRNA sequence	Uniprot/SPTREMBL	#N/A	#N/A	Uniprot/SWISSPROT	#N/A	#N/A
25	GRMZM2G064715	#N/A	#N/A	#N/A	#N/A	#N/A	#N/A	#N/A	#N/A	#N/A	#N/A	#N/A	#N/A	#N/A	#N/A	#N/A	#N/A	#N/A	#N/A	#N/A	#N/A	#N/A	#N/A	#N/A	#N/A	#N/A	#N/A	#N/A
26	GRMZM2G066791	EntrezGene	#N/A	#N/A	GO	GO:0016020;GO:0006810;GO:0005215	membrane;transport;transporter activity	GenBank	#N/A	#N/A	MaizeGDB_GenBank	#N/A	#N/A	RefSeq_dna	#N/A	#N/A	RefSeq_peptide	#N/A	#N/A	UniGene	Zm.97877	Transcribed locus, weakly similar to NP_001061650.1 Os08g0367300 [Oryza sativa (japonica cultivar-group)]	Uniprot/SPTREMBL	#N/A	#N/A	Uniprot/SWISSPROT	#N/A	#N/A
27	GRMZM2G066865	EntrezGene	#N/A	#N/A	GO	GO:0016020;GO:0006810;GO:0005215	membrane;transport;transporter activity	GenBank	#N/A	#N/A	MaizeGDB_GenBank	#N/A	#N/A	RefSeq_dna	#N/A	#N/A	RefSeq_peptide	#N/A	#N/A	UniGene	Zm.97877	Transcribed locus, weakly similar to NP_001061650.1 Os08g0367300 [Oryza sativa (japonica cultivar-group)]	Uniprot/SPTREMBL	#N/A	#N/A	Uniprot/SWISSPROT	#N/A	#N/A
28	GRMZM2G071226	EntrezGene	#N/A	#N/A	GO	GO:0016020;GO:0006810;GO:0005215	membrane;transport;transporter activity	GenBank	#N/A	#N/A	MaizeGDB_GenBank	#N/A	#N/A	RefSeq_dna	#N/A	#N/A	RefSeq_peptide	#N/A	#N/A	UniGene	Zm.97877	Transcribed locus, weakly similar to NP_001061650.1 Os08g0367300 [Oryza sativa (japonica cultivar-group)]	Uniprot/SPTREMBL	#N/A	#N/A	Uniprot/SWISSPROT	#N/A	#N/A
29	GRMZM2G081666	EntrezGene	#N/A	#N/A	GO	GO:0016020;GO:0055085;GO:0006813;GO:0005249;GO:0005216;GO:0006811	membrane;transmembrane transport;potassium ion transport;voltage-gated potassium channel activity;ion channel activity;ion transport	GenBank	#N/A	#N/A	MaizeGDB_GenBank	#N/A	#N/A	RefSeq_dna	#N/A	#N/A	RefSeq_peptide	#N/A	#N/A	UniGene	#N/A	#N/A	Uniprot/SPTREMBL	#N/A	#N/A	Uniprot/SWISSPROT	#N/A	#N/A
30	GRMZM2G096868	#N/A	#N/A	#N/A	#N/A	#N/A	#N/A	#N/A	#N/A	#N/A	#N/A	#N/A	#N/A	#N/A	#N/A	#N/A	#N/A	#N/A	#N/A	#N/A	#N/A	#N/A	#N/A	#N/A	#N/A	#N/A	#N/A	#N/A
31	GRMZM2G100754	EntrezGene	100303908	O-methyltransferase ZRP4	GO	GO:0008171;GO:0008168;GO:0046983	O-methyltransferase activity;methyltransferase activity;protein dimerization activity	GenBank	#N/A	#N/A	MaizeGDB_GenBank	#N/A	#N/A	RefSeq_dna	NM_001165490	O-methyltransferase ZRP4 (LOC100303908), mRNA	RefSeq_peptide	NP_001158962	O-methyltransferase ZRP4	UniGene	Zm.8188	O-methyltransferase ZRP4	Uniprot/SPTREMBL	B6SUG6	O-methyltransferase ZRP4	Uniprot/SWISSPROT	#N/A	#N/A
32	GRMZM2G106980	EntrezGene	#N/A	#N/A	GO	#N/A	#N/A	GenBank	#N/A	#N/A	MaizeGDB_GenBank	#N/A	#N/A	RefSeq_dna	#N/A	#N/A	RefSeq_peptide	#N/A	#N/A	UniGene	#N/A	#N/A	Uniprot/SPTREMBL	C0PGB7;B8A0W2	Putative uncharacterized protein ;Putative uncharacterized protein	Uniprot/SWISSPROT	#N/A	#N/A
33	GRMZM2G108219	EntrezGene	542464	anionic peroxidase	GO	GO:0006979;GO:0020037;GO:0004601;GO:0055114	response to oxidative stress;heme binding;peroxidase activity;oxidation reduction	GenBank	EU432409;EU432406;EU432410;EU432408;EU432407	product:anionic peroxidase;product:anionic peroxidase;product:anionic peroxidase;product:anionic peroxidase;product:anionic peroxidase	MaizeGDB_GenBank	Y13905	product:anionic peroxidase	RefSeq_dna	NM_001112019	anionic peroxidase (ap1), mRNA	RefSeq_peptide	NP_001105489	anionic peroxidase	UniGene	#N/A	#N/A	Uniprot/SPTREMBL	B1A9R4;B4FHG3;O04710	Anionic peroxidase ;Putative uncharacterized protein ;Anionic peroxidase Precursor	Uniprot/SWISSPROT	#N/A	#N/A
34	GRMZM2G114486	#N/A	#N/A	#N/A	#N/A	#N/A	#N/A	#N/A	#N/A	#N/A	#N/A	#N/A	#N/A	#N/A	#N/A	#N/A	#N/A	#N/A	#N/A	#N/A	#N/A	#N/A	#N/A	#N/A	#N/A	#N/A	#N/A	#N/A
35	GRMZM2G114945	EntrezGene	#N/A	#N/A	GO	#N/A	#N/A	GenBank	#N/A	#N/A	MaizeGDB_GenBank	#N/A	#N/A	RefSeq_dna	#N/A	#N/A	RefSeq_peptide	#N/A	#N/A	UniGene	Zm.138019;Zm.137991;Zm.147242;Zm.1659	Transcribed locus, strongly similar to NP_001132659.1 hypothetical protein LOC100194135 [Zea mays];TSA: Zea mays contig21790, mRNA sequence;TSA: Zea mays contig27008, mRNA sequence;TSA: Zea mays contig27866, mRNA sequence	Uniprot/SPTREMBL	#N/A	#N/A	Uniprot/SWISSPROT	#N/A	#N/A
36	GRMZM2G118534	EntrezGene	#N/A	#N/A	GO	#N/A	#N/A	GenBank	#N/A	#N/A	MaizeGDB_GenBank	#N/A	#N/A	RefSeq_dna	#N/A	#N/A	RefSeq_peptide	#N/A	#N/A	UniGene	Zm.85563	Clone 224568 mRNA sequence	Uniprot/SPTREMBL	#N/A	#N/A	Uniprot/SWISSPROT	#N/A	#N/A
37	GRMZM2G134264	EntrezGene	100275466	hypothetical protein LOC100275466	GO	#N/A	#N/A	GenBank	#N/A	#N/A	MaizeGDB_GenBank	#N/A	#N/A	RefSeq_dna	NM_001149532	hypothetical protein LOC100275466 (LOC100275466), mRNA	RefSeq_peptide	NP_001143004	hypothetical protein LOC100275466	UniGene	Zm.117837	Hypothetical protein LOC100275466	Uniprot/SPTREMBL	B6STM7	Putative uncharacterized protein	Uniprot/SWISSPROT	#N/A	#N/A
38	GRMZM2G136366	EntrezGene	#N/A	#N/A	GO	GO:0003723;GO:0008168	RNA binding;methyltransferase activity	GenBank	#N/A	#N/A	MaizeGDB_GenBank	#N/A	#N/A	RefSeq_dna	#N/A	#N/A	RefSeq_peptide	#N/A	#N/A	UniGene	Zm.149205	TSA: Zea mays contig18059, mRNA sequence	Uniprot/SPTREMBL	#N/A	#N/A	Uniprot/SWISSPROT	#N/A	#N/A
39	GRMZM2G147268	EntrezGene	#N/A	#N/A	GO	GO:0016829;GO:0016769;GO:0009058;GO:0006520;GO:0030170	lyase activity;transferase activity, transferring nitrogenous groups;biosynthetic process;cellular amino acid metabolic process;pyridoxal phosphate binding	GenBank	#N/A	#N/A	MaizeGDB_GenBank	#N/A	#N/A	RefSeq_dna	#N/A	#N/A	RefSeq_peptide	#N/A	#N/A	UniGene	#N/A	#N/A	Uniprot/SPTREMBL	#N/A	#N/A	Uniprot/SWISSPROT	#N/A	#N/A
40	GRMZM2G154523	EntrezGene	#N/A	#N/A	GO	GO:0008152	metabolic process	GenBank	#N/A	#N/A	MaizeGDB_GenBank	#N/A	#N/A	RefSeq_dna	#N/A	#N/A	RefSeq_peptide	#N/A	#N/A	UniGene	#N/A	#N/A	Uniprot/SPTREMBL	#N/A	#N/A	Uniprot/SWISSPROT	#N/A	#N/A
41	GRMZM2G169080	EntrezGene	#N/A	#N/A	GO	GO:0005524;GO:0004674;GO:0004672;GO:0006468	ATP binding;protein serine/threonine kinase activity;protein kinase activity;protein amino acid phosphorylation	GenBank	#N/A	#N/A	MaizeGDB_GenBank	#N/A	#N/A	RefSeq_dna	#N/A	#N/A	RefSeq_peptide	#N/A	#N/A	UniGene	Zm.122793	Clone 1704322 mRNA sequence	Uniprot/SPTREMBL	#N/A	#N/A	Uniprot/SWISSPROT	#N/A	#N/A
42	GRMZM2G170400	EntrezGene	100383478	hypothetical protein LOC100383478	GO	GO:0008152;GO:0008168;GO:0008610	metabolic process;methyltransferase activity;lipid biosynthetic process	GenBank	#N/A	#N/A	MaizeGDB_GenBank	#N/A	#N/A	RefSeq_dna	NM_001176126	hypothetical protein LOC100383478 (LOC100383478), mRNA	RefSeq_peptide	NP_001169597	hypothetical protein LOC100383478	UniGene	Zm.94091	Hypothetical protein LOC100383478	Uniprot/SPTREMBL	A7XZC6	Putative uncharacterized proteinS-adenosyl-L-methionine: phosphoethanolamine N-methyltransferase ;(EC 2.1.1.103)	Uniprot/SWISSPROT	#N/A	#N/A
43	GRMZM2G173257	#N/A	#N/A	#N/A	#N/A	#N/A	#N/A	#N/A	#N/A	#N/A	#N/A	#N/A	#N/A	#N/A	#N/A	#N/A	#N/A	#N/A	#N/A	#N/A	#N/A	#N/A	#N/A	#N/A	#N/A	#N/A	#N/A	#N/A
44	GRMZM2G332423	EntrezGene	#N/A	#N/A	GO	GO:0005506;GO:0055114;GO:0016491	iron ion binding;oxidation reduction;oxidoreductase activity	GenBank	#N/A	#N/A	MaizeGDB_GenBank	#N/A	#N/A	RefSeq_dna	#N/A	#N/A	RefSeq_peptide	#N/A	#N/A	UniGene	#N/A	#N/A	Uniprot/SPTREMBL	#N/A	#N/A	Uniprot/SWISSPROT	#N/A	#N/A
45	GRMZM2G336533	EntrezGene	#N/A	#N/A	GO	GO:0003677;GO:0045449	DNA binding;regulation of transcription	GenBank	#N/A	#N/A	MaizeGDB_GenBank	#N/A	#N/A	RefSeq_dna	#N/A	#N/A	RefSeq_peptide	#N/A	#N/A	UniGene	#N/A	#N/A	Uniprot/SPTREMBL	B7ZXS1	Putative uncharacterized protein	Uniprot/SWISSPROT	#N/A	#N/A
46	GRMZM2G344911	EntrezGene	100284513	estradiol 17-beta-dehydrogenase 8	GO	GO:0008152;GO:0003824;GO:0055114;GO:0004022;GO:0009239;GO:0008667;GO:0044237;GO:0016491;GO:0050662	metabolic process;catalytic activity;oxidation reduction;alcohol dehydrogenase (NAD) activity;enterobactin biosynthetic process;2,3-dihydro-2,3-dihydroxybenzoate dehydrogenase activity;cellular metabolic process;oxidoreductase activity;coenzyme binding	GenBank	#N/A	#N/A	MaizeGDB_GenBank	#N/A	#N/A	RefSeq_dna	NM_001157408	estradiol 17-beta-dehydrogenase 8 (LOC100284513), mRNA	RefSeq_peptide	NP_001150880	estradiol 17-beta-dehydrogenase 8	UniGene	Zm.23610	Estradiol 17-beta-dehydrogenase 8	Uniprot/SPTREMBL	B6TUI0	Estradiol 17-beta-dehydrogenase 8	Uniprot/SWISSPROT	#N/A	#N/A
47	GRMZM2G352891	EntrezGene	#N/A	#N/A	GO	GO:0005515;GO:0008270;GO:0003676	protein binding;zinc ion binding;nucleic acid binding	GenBank	#N/A	#N/A	MaizeGDB_GenBank	#N/A	#N/A	RefSeq_dna	#N/A	#N/A	RefSeq_peptide	#N/A	#N/A	UniGene	Zm.109774	Transcribed locus	Uniprot/SPTREMBL	#N/A	#N/A	Uniprot/SWISSPROT	#N/A	#N/A
48	GRMZM2G379773	EntrezGene	#N/A	#N/A	GO	GO:0016788;GO:0006629	hydrolase activity, acting on ester bonds;lipid metabolic process	GenBank	#N/A	#N/A	MaizeGDB_GenBank	#N/A	#N/A	RefSeq_dna	#N/A	#N/A	RefSeq_peptide	#N/A	#N/A	UniGene	#N/A	#N/A	Uniprot/SPTREMBL	#N/A	#N/A	Uniprot/SWISSPROT	#N/A	#N/A
49	GRMZM2G416535	#N/A	#N/A	#N/A	#N/A	#N/A	#N/A	#N/A	#N/A	#N/A	#N/A	#N/A	#N/A	#N/A	#N/A	#N/A	#N/A	#N/A	#N/A	#N/A	#N/A	#N/A	#N/A	#N/A	#N/A	#N/A	#N/A	#N/A
50	GRMZM2G424205	EntrezGene	#N/A	#N/A	GO	GO:0016020;GO:0051260	membrane;protein homooligomerization	GenBank	#N/A	#N/A	MaizeGDB_GenBank	#N/A	#N/A	RefSeq_dna	#N/A	#N/A	RefSeq_peptide	#N/A	#N/A	UniGene	#N/A	#N/A	Uniprot/SPTREMBL	#N/A	#N/A	Uniprot/SWISSPROT	#N/A	#N/A
51	GRMZM2G426271	EntrezGene	#N/A	#N/A	GO	GO:0005488	binding	GenBank	#N/A	#N/A	MaizeGDB_GenBank	#N/A	#N/A	RefSeq_dna	NM_001138832	hypothetical protein LOC100193745 (LOC100193745), mRNA	RefSeq_peptide	#N/A	#N/A	UniGene	Zm.133867;Zm.50812;Zm.31458	Clone 391387 mRNA sequence;Transcribed locus;Hypothetical protein LOC100193745	Uniprot/SPTREMBL	#N/A	#N/A	Uniprot/SWISSPROT	#N/A	#N/A
52	GRMZM2G428027	EntrezGene	#N/A	#N/A	GO	GO:0009055;GO:0005665;GO:0020037;GO:0003677;GO:0005506;GO:0050660;GO:0030151;GO:0055114;GO:0005488;GO:0006366;GO:0042128;GO:0046872;GO:0046857;GO:0016491	electron carrier activity;DNA-directed RNA polymerase II, core complex;heme binding;DNA binding;iron ion binding;FAD binding;molybdenum ion binding;oxidation reduction;binding;transcription from RNA polymerase II promoter;nitrate assimilation;metal ion binding;oxidoreductase activity, acting on other nitrogenous compounds as donors, with NAD or NADP as acceptor;oxidoreductase activity	GenBank	#N/A	#N/A	MaizeGDB_GenBank	#N/A	#N/A	RefSeq_dna	#N/A	#N/A	RefSeq_peptide	#N/A	#N/A	UniGene	Zm.142337	Transcribed locus, strongly similar to NP_001169343.1 hypothetical protein LOC100383210 [Zea mays]	Uniprot/SPTREMBL	#N/A	#N/A	Uniprot/SWISSPROT	#N/A	#N/A
53	GRMZM2G428216	EntrezGene	100274750;100276732;100278400	hypothetical protein LOC100274750;LOC100276732;hypothetical protein LOC100278400	GO	#N/A	#N/A	GenBank	#N/A	#N/A	MaizeGDB_GenBank	#N/A	#N/A	RefSeq_dna	NM_001149042;NM_001151693;NM_001150449	hypothetical protein LOC100274750 (LOC100274750), mRNA;hypothetical protein LOC100278400 (LOC100278400), mRNA;LOC100276732 (umc2233), mRNA	RefSeq_peptide	NP_001143921;NP_001142514;NP_001145165	hypothetical protein LOC100276732 ;hypothetical protein LOC100274750 ;hypothetical protein LOC100278400	UniGene	Zm.1443	LOC100276732	Uniprot/SPTREMBL	B6TH41;B6SI85;B6U843	Putative uncharacterized protein ;Putative uncharacterized protein ;Putative uncharacterized protein	Uniprot/SWISSPROT	#N/A	#N/A
54	GRMZM2G577201	#N/A	#N/A	#N/A	#N/A	#N/A	#N/A	#N/A	#N/A	#N/A	#N/A	#N/A	#N/A	#N/A	#N/A	#N/A	#N/A	#N/A	#N/A	#N/A	#N/A	#N/A	#N/A	#N/A	#N/A	#N/A	#N/A	#N/A
55	PMI	#N/A	#N/A	#N/A	#N/A	#N/A	#N/A	#N/A	#N/A	#N/A	#N/A	#N/A	#N/A	#N/A	#N/A	#N/A	#N/A	#N/A	#N/A	#N/A	#N/A	#N/A	#N/A	#N/A	#N/A	#N/A	#N/A	#N/A

## Sheet: Node 10 UP
	gene	EntrezGene	EG_Accession	EG_Description	GeneOntology	GO_Accession	GO_Annotation	GenBank	GB_Accession	GB_Description	MaizeGDB_GenBank	MGB_Accession	MGB_Description	RefSeq_dna	RS_Accession	RS_Description	RefSeq_peptide	RSP_Accession	RSP_Description	UniGene	UG_Accession	UG_Description	Uniprot.SPTREMBL	Trembl_Accession	Trembl_Description	Uniprot.SWISSPROT	SP_Accession	SP_Description
1	AC186147.3_FG008	#N/A	#N/A	#N/A	#N/A	#N/A	#N/A	#N/A	#N/A	#N/A	#N/A	#N/A	#N/A	#N/A	#N/A	#N/A	#N/A	#N/A	#N/A	#N/A	#N/A	#N/A	#N/A	#N/A	#N/A	#N/A	#N/A	#N/A
2	AC188003.3_FG012	#N/A	#N/A	#N/A	#N/A	#N/A	#N/A	#N/A	#N/A	#N/A	#N/A	#N/A	#N/A	#N/A	#N/A	#N/A	#N/A	#N/A	#N/A	#N/A	#N/A	#N/A	#N/A	#N/A	#N/A	#N/A	#N/A	#N/A
3	AC194980.3_FG002	#N/A	#N/A	#N/A	#N/A	#N/A	#N/A	#N/A	#N/A	#N/A	#N/A	#N/A	#N/A	#N/A	#N/A	#N/A	#N/A	#N/A	#N/A	#N/A	#N/A	#N/A	#N/A	#N/A	#N/A	#N/A	#N/A	#N/A
4	AC196417.3_FG008	#N/A	#N/A	#N/A	#N/A	#N/A	#N/A	#N/A	#N/A	#N/A	#N/A	#N/A	#N/A	#N/A	#N/A	#N/A	#N/A	#N/A	#N/A	#N/A	#N/A	#N/A	#N/A	#N/A	#N/A	#N/A	#N/A	#N/A
5	AC198923.4_FG002	#N/A	#N/A	#N/A	#N/A	#N/A	#N/A	#N/A	#N/A	#N/A	#N/A	#N/A	#N/A	#N/A	#N/A	#N/A	#N/A	#N/A	#N/A	#N/A	#N/A	#N/A	#N/A	#N/A	#N/A	#N/A	#N/A	#N/A
6	AC203571.3_FG001	#N/A	#N/A	#N/A	#N/A	#N/A	#N/A	#N/A	#N/A	#N/A	#N/A	#N/A	#N/A	#N/A	#N/A	#N/A	#N/A	#N/A	#N/A	#N/A	#N/A	#N/A	#N/A	#N/A	#N/A	#N/A	#N/A	#N/A
7	AC210013.4_FG005	#N/A	#N/A	#N/A	#N/A	#N/A	#N/A	#N/A	#N/A	#N/A	#N/A	#N/A	#N/A	#N/A	#N/A	#N/A	#N/A	#N/A	#N/A	#N/A	#N/A	#N/A	#N/A	#N/A	#N/A	#N/A	#N/A	#N/A
8	AC217887.3_FG003	#N/A	#N/A	#N/A	#N/A	#N/A	#N/A	#N/A	#N/A	#N/A	#N/A	#N/A	#N/A	#N/A	#N/A	#N/A	#N/A	#N/A	#N/A	#N/A	#N/A	#N/A	#N/A	#N/A	#N/A	#N/A	#N/A	#N/A
9	AF546188.1_FG005	#N/A	#N/A	#N/A	#N/A	#N/A	#N/A	#N/A	#N/A	#N/A	#N/A	#N/A	#N/A	#N/A	#N/A	#N/A	#N/A	#N/A	#N/A	#N/A	#N/A	#N/A	#N/A	#N/A	#N/A	#N/A	#N/A	#N/A
10	cT6PP	#N/A	#N/A	#N/A	#N/A	#N/A	#N/A	#N/A	#N/A	#N/A	#N/A	#N/A	#N/A	#N/A	#N/A	#N/A	#N/A	#N/A	#N/A	#N/A	#N/A	#N/A	#N/A	#N/A	#N/A	#N/A	#N/A	#N/A
11	GRMZM2G000423	EntrezGene	100281145	LOC100281145	GO	GO:0005506;GO:0055114;GO:0016491	iron ion binding;oxidation reduction;oxidoreductase activity	GenBank	#N/A	#N/A	MaizeGDB_GenBank	#N/A	#N/A	RefSeq_dna	NM_001154064	LOC100281145 (gpm626), mRNA	RefSeq_peptide	NP_001147536	LOC100281145	UniGene	Zm.155677;Zm.11590	LOC100281145;Full-length cDNA clone ZM_BFc0173N24	Uniprot/SPTREMBL	C4JC57;B6SSL8	Putative uncharacterized protein ;Leucoanthocyanidin dioxygenase	Uniprot/SWISSPROT	#N/A	#N/A
12	GRMZM2G003389	EntrezGene	100275619	hypothetical protein LOC100275619	GO	#N/A	#N/A	GenBank	#N/A	#N/A	MaizeGDB_GenBank	#N/A	#N/A	RefSeq_dna	NM_001149667	hypothetical protein LOC100275619 (LOC100275619), mRNA	RefSeq_peptide	NP_001143139	hypothetical protein LOC100275619	UniGene	Zm.14786	Hypothetical protein LOC100275619	Uniprot/SPTREMBL	C0PN04;B6SWQ8	Putative uncharacterized protein ;Putative uncharacterized protein	Uniprot/SWISSPROT	#N/A	#N/A
13	GRMZM2G003796	EntrezGene	#N/A	#N/A	GO	GO:0009055;GO:0020037;GO:0005506;GO:0004497;GO:0055114	electron carrier activity;heme binding;iron ion binding;monooxygenase activity;oxidation reduction	GenBank	#N/A	#N/A	MaizeGDB_GenBank	#N/A	#N/A	RefSeq_dna	#N/A	#N/A	RefSeq_peptide	#N/A	#N/A	UniGene	Zm.86118	Clone EL01N0555A04.d mRNA sequence	Uniprot/SPTREMBL	#N/A	#N/A	Uniprot/SWISSPROT	#N/A	#N/A
14	GRMZM2G004748	EntrezGene	#N/A	#N/A	GO	GO:0006810;GO:0055085;GO:0005524;GO:0042626;GO:0016021	transport;transmembrane transport;ATP binding;ATPase activity, coupled to transmembrane movement of substances;integral to membrane	GenBank	#N/A	#N/A	MaizeGDB_GenBank	#N/A	#N/A	RefSeq_dna	#N/A	#N/A	RefSeq_peptide	#N/A	#N/A	UniGene	#N/A	#N/A	Uniprot/SPTREMBL	#N/A	#N/A	Uniprot/SWISSPROT	#N/A	#N/A
15	GRMZM2G004955	EntrezGene	#N/A	#N/A	GO	GO:0005576	extracellular region	GenBank	#N/A	#N/A	MaizeGDB_GenBank	#N/A	#N/A	RefSeq_dna	#N/A	#N/A	RefSeq_peptide	#N/A	#N/A	UniGene	#N/A	#N/A	Uniprot/SPTREMBL	#N/A	#N/A	Uniprot/SWISSPROT	#N/A	#N/A
16	GRMZM2G006290	EntrezGene	#N/A	#N/A	GO	GO:0016021;GO:0008236	integral to membrane;serine-type peptidase activity	GenBank	#N/A	#N/A	MaizeGDB_GenBank	#N/A	#N/A	RefSeq_dna	#N/A	#N/A	RefSeq_peptide	#N/A	#N/A	UniGene	#N/A	#N/A	Uniprot/SPTREMBL	#N/A	#N/A	Uniprot/SWISSPROT	#N/A	#N/A
17	GRMZM2G006585	EntrezGene	100279056	hypothetical protein LOC100279056	GO	GO:0008270;GO:0005622	zinc ion binding;intracellular	GenBank	#N/A	#N/A	MaizeGDB_GenBank	#N/A	#N/A	RefSeq_dna	NM_001152112	hypothetical protein LOC100279056 (LOC100279056), mRNA	RefSeq_peptide	NP_001145584	hypothetical protein LOC100279056	UniGene	#N/A	#N/A	Uniprot/SPTREMBL	B6UH87	Putative uncharacterized protein	Uniprot/SWISSPROT	#N/A	#N/A
18	GRMZM2G006985	EntrezGene	#N/A	#N/A	GO	GO:0003697;GO:0006281;GO:0005524	single-stranded DNA binding;DNA repair;ATP binding	GenBank	#N/A	#N/A	MaizeGDB_GenBank	#N/A	#N/A	RefSeq_dna	#N/A	#N/A	RefSeq_peptide	#N/A	#N/A	UniGene	#N/A	#N/A	Uniprot/SPTREMBL	#N/A	#N/A	Uniprot/SWISSPROT	#N/A	#N/A
19	GRMZM2G008106	EntrezGene	100283995	uclacyanin-2	GO	GO:0009055;GO:0005507	electron carrier activity;copper ion binding	GenBank	#N/A	#N/A	MaizeGDB_GenBank	#N/A	#N/A	RefSeq_dna	NM_001156893	uclacyanin-2 (LOC100283995), mRNA	RefSeq_peptide	NP_001150365	uclacyanin-2	UniGene	#N/A	#N/A	Uniprot/SPTREMBL	B6TNY3	Uclacyanin-2	Uniprot/SWISSPROT	#N/A	#N/A
20	GRMZM2G008341	EntrezGene	100279020	alpha-zein protein	GO	GO:0045735	nutrient reservoir activity	GenBank	#N/A	#N/A	MaizeGDB_GenBank	#N/A	#N/A	RefSeq_dna	NM_001152088	alpha-zein protein (LOC100279020), mRNA	RefSeq_peptide	NP_001145560	alpha-zein protein	UniGene	Zm.105105;Zm.103595;Zm.97196;Zm.87225;Zm.117480;Zm.138708;Zm.132237;Zm.87218	Z1A alpha zein protein;Z1A alpha zein protein;19 kDa zein protein;Clone E04912705A04.c mRNA sequence;Z1A alpha zein protein;Clone Contig4 mRNA sequence;Transcribed locus, weakly similar to NP_001145560.1 alpha-zein protein [Zea mays];Clone E04912706A02.c mRNA sequence	Uniprot/SPTREMBL	Q41889;B6UGJ8;B6SII5;B4FXE8;A8HND0	Zein Zd1 (19 kDa zein) ;Putative uncharacterized protein ;Putative uncharacterized protein ;Putative uncharacterized protein ;Z1A alpha zein protein Fragment	Uniprot/SWISSPROT	P06674	Zein-alpha 19A2 Precursor; Fragment (19 kDa zein 19A2)
21	GRMZM2G008406	EntrezGene	100280661	pathogenesis-related protein PR-1	GO	GO:0005576	extracellular region	GenBank	#N/A	#N/A	MaizeGDB_GenBank	#N/A	#N/A	RefSeq_dna	NM_001153579	pathogenesis-related protein PR-1 (LOC100280661), mRNA	RefSeq_peptide	NP_001147051	pathogenesis-related protein PR-1	UniGene	Zm.39673	Pathogenesis-related protein PR-1	Uniprot/SPTREMBL	B4FQY0	Pathogenesis-related protein PR-1Putative uncharacterized protein ;	Uniprot/SWISSPROT	#N/A	#N/A
22	GRMZM2G009465	EntrezGene	542000	LOC542000	GO	#N/A	#N/A	GenBank	#N/A	#N/A	MaizeGDB_GenBank	#N/A	#N/A	RefSeq_dna	NM_001111648	LOC542000 (cl1298_1), mRNA	RefSeq_peptide	NP_001105118	LOC542000	UniGene	Zm.137187;Zm.155741;Zm.153222	Transcribed locus, moderately similar to NP_001105118.1 LOC542000 [Zea mays];TSA: Zea mays contig06306, mRNA sequence;TSA: Zea mays contig39225, mRNA sequence	Uniprot/SPTREMBL	C0LFA8;D2IPU3;D2IPS8;Q9SBX4;D2IPV1;C0LFA1;C0LFB1;C0LFB2;C0LFA9;D2IPV5;C0LFA3;C0LFC2;D2IPS9	Proline-rich protein Fragment ;Proline-rich protein Fragment ;Proline-rich protein Fragment ;Proline-rich proteinPutative uncharacterized protein Precursor ;;Proline-rich protein Fragment ;Proline-rich protein Fragment ;Proline-rich protein Fragment ;Proline-rich protein Fragment ;Proline-rich protein Fragment ;Proline-rich protein Fragment ;Proline-rich protein Fragment ;Proline-rich protein Fra…	Uniprot/SWISSPROT	#N/A	#N/A
23	GRMZM2G011463	EntrezGene	100281169	SAUR37 - auxin-responsive SAUR family member	GO	#N/A	#N/A	GenBank	#N/A	#N/A	MaizeGDB_GenBank	#N/A	#N/A	RefSeq_dna	NM_001154088	SAUR37 - auxin-responsive SAUR family member (LOC100281169), mRNA	RefSeq_peptide	NP_001147560	SAUR37 - auxin-responsive SAUR family member	UniGene	Zm.101679	SAUR37 - auxin-responsive SAUR family member	Uniprot/SPTREMBL	B6SSU1	SAUR37-auxin-responsive SAUR family member	Uniprot/SWISSPROT	#N/A	#N/A
24	GRMZM2G012464	#N/A	#N/A	#N/A	#N/A	#N/A	#N/A	#N/A	#N/A	#N/A	#N/A	#N/A	#N/A	#N/A	#N/A	#N/A	#N/A	#N/A	#N/A	#N/A	#N/A	#N/A	#N/A	#N/A	#N/A	#N/A	#N/A	#N/A
25	GRMZM2G013302	EntrezGene	#N/A	#N/A	GO	GO:0050825;GO:0005634;GO:0003677;GO:0006355;GO:0050826;GO:0042309;GO:0004879	ice binding;nucleus;DNA binding;regulation of transcription, DNA-dependent;response to freezing;homoiothermy;ligand-dependent nuclear receptor activity	GenBank	#N/A	#N/A	MaizeGDB_GenBank	#N/A	#N/A	RefSeq_dna	#N/A	#N/A	RefSeq_peptide	#N/A	#N/A	UniGene	Zm.134123	Clone 385058 mRNA sequence	Uniprot/SPTREMBL	#N/A	#N/A	Uniprot/SWISSPROT	#N/A	#N/A
26	GRMZM2G017299	EntrezGene	#N/A	#N/A	GO	GO:0006541;GO:0016763;GO:0009058;GO:0000105;GO:0009236;GO:0003824;GO:0005737	glutamine metabolic process;transferase activity, transferring pentosyl groups;biosynthetic process;histidine biosynthetic process;cobalamin biosynthetic process;catalytic activity;cytoplasm	GenBank	#N/A	#N/A	MaizeGDB_GenBank	#N/A	#N/A	RefSeq_dna	#N/A	#N/A	RefSeq_peptide	#N/A	#N/A	UniGene	#N/A	#N/A	Uniprot/SPTREMBL	#N/A	#N/A	Uniprot/SWISSPROT	#N/A	#N/A
27	GRMZM2G018820	EntrezGene	#N/A	#N/A	GO	GO:0006071;GO:0008081;GO:0008889;GO:0006629	glycerol metabolic process;phosphoric diester hydrolase activity;glycerophosphodiester phosphodiesterase activity;lipid metabolic process	GenBank	#N/A	#N/A	MaizeGDB_GenBank	#N/A	#N/A	RefSeq_dna	#N/A	#N/A	RefSeq_peptide	#N/A	#N/A	UniGene	#N/A	#N/A	Uniprot/SPTREMBL	B4FCW2	Putative uncharacterized protein	Uniprot/SWISSPROT	#N/A	#N/A
28	GRMZM2G019085	EntrezGene	#N/A	#N/A	GO	GO:0016020;GO:0006810;GO:0055085;GO:0005215	membrane;transport;transmembrane transport;transporter activity	GenBank	#N/A	#N/A	MaizeGDB_GenBank	#N/A	#N/A	RefSeq_dna	#N/A	#N/A	RefSeq_peptide	#N/A	#N/A	UniGene	Zm.129668	Clone 304381 mRNA sequence	Uniprot/SPTREMBL	#N/A	#N/A	Uniprot/SWISSPROT	#N/A	#N/A
29	GRMZM2G019413	EntrezGene	100192093;100281672	hypothetical protein LOC100192093;nodulin-like protein	GO	GO:0016020;GO:0006835;GO:0017153	membrane;dicarboxylic acid transport;sodium:dicarboxylate symporter activity	GenBank	#N/A	#N/A	MaizeGDB_GenBank	#N/A	#N/A	RefSeq_dna	NM_001137516;NM_001154592	hypothetical protein LOC100192093 (LOC100192093), mRNA;nodulin-like protein (LOC100281672), mRNA	RefSeq_peptide	NP_001130988;NP_001148064	hypothetical protein LOC100192093 ;nodulin-like protein	UniGene	Zm.135054;Zm.139732	Nodulin-like protein;Hypothetical protein LOC100192093	Uniprot/SPTREMBL	B6SXN8;B4FBB1	Nodulin-like protein ;Putative uncharacterized protein	Uniprot/SWISSPROT	#N/A	#N/A
30	GRMZM2G020666	EntrezGene	#N/A	#N/A	GO	GO:0016021	integral to membrane	GenBank	#N/A	#N/A	MaizeGDB_GenBank	#N/A	#N/A	RefSeq_dna	NM_001150103	hypothetical protein LOC100276273 (LOC100276273), mRNA	RefSeq_peptide	#N/A	#N/A	UniGene	Zm.8925;Zm.128255	Hypothetical protein LOC100276273;Clone 9251 mRNA sequence	Uniprot/SPTREMBL	#N/A	#N/A	Uniprot/SWISSPROT	#N/A	#N/A
31	GRMZM2G022974	EntrezGene	100383929	hypothetical protein LOC100383929	GO	GO:0005634;GO:0003677;GO:0006355;GO:0004879	nucleus;DNA binding;regulation of transcription, DNA-dependent;ligand-dependent nuclear receptor activity	GenBank	#N/A	#N/A	MaizeGDB_GenBank	#N/A	#N/A	RefSeq_dna	NM_001176548	hypothetical protein LOC100383929 (LOC100383929), mRNA	RefSeq_peptide	NP_001170019	hypothetical protein LOC100383929	UniGene	Zm.64416	Hypothetical protein LOC100383929	Uniprot/SPTREMBL	Q5GAQ7;C0PK32	Putative uncharacterized protein ;Putative uncharacterized protein	Uniprot/SWISSPROT	#N/A	#N/A
32	GRMZM2G024131	EntrezGene	542250	IAA-glu synthetase	GO	GO:0008152;GO:0016758	metabolic process;transferase activity, transferring hexosyl groups	GenBank	MZEIAGLU	product:IAA-glu synthetase	MaizeGDB_GenBank	#N/A	#N/A	RefSeq_dna	NM_001111856	IAA-glu synthetase (msu2(iaglu)), mRNA	RefSeq_peptide	NP_001105326	indole-3-acetate beta-glucosyltransferase	UniGene	Zm.59	IAA-glu synthetase	Uniprot/SPTREMBL	#N/A	#N/A	Uniprot/SWISSPROT	Q41819	Indole-3-acetate beta-glucosyltransferase (EC 2.4.1.121)(IAA-Glu synthase)((Uridine 5'-diphosphate-glucose:indol-3-ylacetyl)-beta-D-glucosyl transferase)
33	GRMZM2G024468	EntrezGene	100193481	hypothetical protein LOC100193481	GO	GO:0003677	DNA binding	GenBank	#N/A	#N/A	MaizeGDB_GenBank	#N/A	#N/A	RefSeq_dna	NM_001138596	hypothetical protein LOC100193481 (LOC100193481), mRNA	RefSeq_peptide	NP_001132068	hypothetical protein LOC100193481	UniGene	Zm.30521	Hypothetical protein LOC100193481	Uniprot/SPTREMBL	B4FF61	Putative uncharacterized protein	Uniprot/SWISSPROT	#N/A	#N/A
34	GRMZM2G025959	EntrezGene	100191141	hypothetical protein LOC100191141	GO	#N/A	#N/A	GenBank	#N/A	#N/A	MaizeGDB_GenBank	#N/A	#N/A	RefSeq_dna	NM_001136577	hypothetical protein LOC100191141 (LOC100191141), mRNA	RefSeq_peptide	NP_001130049	hypothetical protein LOC100191141	UniGene	Zm.87313	Hypothetical protein LOC100191141	Uniprot/SPTREMBL	B4F7S2	Jasmonate-induced proteinPutative uncharacterized protein ;	Uniprot/SWISSPROT	#N/A	#N/A
35	GRMZM2G031280	EntrezGene	#N/A	#N/A	GO	GO:0050825;GO:0005515;GO:0008270;GO:0050826;GO:0042309	ice binding;protein binding;zinc ion binding;response to freezing;homoiothermy	GenBank	#N/A	#N/A	MaizeGDB_GenBank	#N/A	#N/A	RefSeq_dna	#N/A	#N/A	RefSeq_peptide	#N/A	#N/A	UniGene	#N/A	#N/A	Uniprot/SPTREMBL	#N/A	#N/A	Uniprot/SWISSPROT	#N/A	#N/A
36	GRMZM2G031620	EntrezGene	100275842	hypothetical protein LOC100275842	GO	GO:0050825;GO:0016068;GO:0050826;GO:0042309	ice binding;type I hypersensitivity;response to freezing;homoiothermy	GenBank	#N/A	#N/A	MaizeGDB_GenBank	#N/A	#N/A	RefSeq_dna	NM_001149825	hypothetical protein LOC100275842 (LOC100275842), mRNA	RefSeq_peptide	NP_001143297	hypothetical protein LOC100275842	UniGene	Zm.133224;Zm.59992	Clone 1534046 mRNA sequence;Hypothetical protein LOC100275842	Uniprot/SPTREMBL	B6T001	Putative uncharacterized protein	Uniprot/SWISSPROT	#N/A	#N/A
37	GRMZM2G032070	#N/A	#N/A	#N/A	#N/A	#N/A	#N/A	#N/A	#N/A	#N/A	#N/A	#N/A	#N/A	#N/A	#N/A	#N/A	#N/A	#N/A	#N/A	#N/A	#N/A	#N/A	#N/A	#N/A	#N/A	#N/A	#N/A	#N/A
38	GRMZM2G032095	EntrezGene	100191907	hypothetical protein LOC100191907	GO	GO:0016020;GO:0008152;GO:0016747;GO:0006633;GO:0003824;GO:0008610	membrane;metabolic process;transferase activity, transferring acyl groups other than amino-acyl groups;fatty acid biosynthetic process;catalytic activity;lipid biosynthetic process	GenBank	#N/A	#N/A	MaizeGDB_GenBank	#N/A	#N/A	RefSeq_dna	NM_001137331	hypothetical protein LOC100191907 (LOC100191907), mRNA	RefSeq_peptide	NP_001130803	hypothetical protein LOC100191907	UniGene	Zm.99878;Zm.98556;Zm.85345;Zm.102973	Transcribed locus, strongly similar to NP_001130803.1 hypothetical protein LOC100191907 [Zea mays];Transcribed locus, strongly similar to NP_001130803.1 hypothetical protein LOC100191907 [Zea mays];Hypothetical protein LOC100191907;Hypothetical protein LOC100272231	Uniprot/SPTREMBL	C4J737;B4G098;B4FCU0;B4FAL7	Putative uncharacterized protein ;Putative uncharacterized protein ;Putative uncharacterized protein ;Putative uncharacterized protein	Uniprot/SWISSPROT	#N/A	#N/A
39	GRMZM2G032145	EntrezGene	100274899	hypothetical protein LOC100274899	GO	#N/A	#N/A	GenBank	#N/A	#N/A	MaizeGDB_GenBank	#N/A	#N/A	RefSeq_dna	NM_001149155	hypothetical protein LOC100274899 (LOC100274899), mRNA	RefSeq_peptide	NP_001142627	hypothetical protein LOC100274899	UniGene	Zm.23648	Hypothetical protein LOC100274899	Uniprot/SPTREMBL	B6SL55	Putative uncharacterized protein	Uniprot/SWISSPROT	#N/A	#N/A
40	GRMZM2G034206	EntrezGene	100281001	LGC1	GO	GO:0007155	cell adhesion	GenBank	#N/A	#N/A	MaizeGDB_GenBank	#N/A	#N/A	RefSeq_dna	NM_001153920	LGC1 (LOC100281001), mRNA	RefSeq_peptide	NP_001147392	LGC1	UniGene	Zm.155323;Zm.123019	Full-length cDNA clone ZM_BFc0112G11;LGC1	Uniprot/SPTREMBL	C4J5H7;B6SR27	Putative uncharacterized protein ;LGC1	Uniprot/SWISSPROT	#N/A	#N/A
41	GRMZM2G038991	EntrezGene	100384611	hypothetical protein LOC100384611	GO	GO:0007186;GO:0004969;GO:0005634;GO:0003677;GO:0006355;GO:0016021;GO:0004879	G-protein coupled receptor protein signaling pathway;histamine receptor activity;nucleus;DNA binding;regulation of transcription, DNA-dependent;integral to membrane;ligand-dependent nuclear receptor activity	GenBank	#N/A	#N/A	MaizeGDB_GenBank	#N/A	#N/A	RefSeq_dna	NM_001177110	hypothetical protein LOC100384611 (LOC100384611), mRNA	RefSeq_peptide	NP_001170581	hypothetical protein LOC100384611	UniGene	Zm.31229	Hypothetical protein LOC100384611	Uniprot/SPTREMBL	C4IYV7	Putative uncharacterized protein	Uniprot/SWISSPROT	#N/A	#N/A
42	GRMZM2G039538	EntrezGene	100304374	hypothetical protein LOC100304374	GO	GO:0004252;GO:0006508;GO:0042802;GO:0043086	serine-type endopeptidase activity;proteolysis;identical protein binding;negative regulation of catalytic activity	GenBank	#N/A	#N/A	MaizeGDB_GenBank	#N/A	#N/A	RefSeq_dna	NM_001165812	hypothetical protein LOC100304374 (LOC100304374), mRNA	RefSeq_peptide	NP_001159284	hypothetical protein LOC100304374	UniGene	Zm.31891;Zm.100542	Hypothetical protein LOC100304374;Transcribed locus, strongly similar to NP_001159284.1 hypothetical protein LOC100304374 [Zea mays]	Uniprot/SPTREMBL	C0HI21;C0HF77	Putative uncharacterized protein ;Putative uncharacterized protein	Uniprot/SWISSPROT	#N/A	#N/A
43	GRMZM2G039961	EntrezGene	100275320	LOC100275320	GO	GO:0016020;GO:0015904;GO:0051260;GO:0050826;GO:0042309;GO:0015520;GO:0046677;GO:0050825;GO:0016021	membrane;tetracycline transport;protein homooligomerization;response to freezing;homoiothermy;tetracycline:hydrogen antiporter activity;response to antibiotic;ice binding;integral to membrane	GenBank	#N/A	#N/A	MaizeGDB_GenBank	#N/A	#N/A	RefSeq_dna	NM_001149425	LOC100275320 (umc2536), mRNA	RefSeq_peptide	NP_001142897	hypothetical protein LOC100275320	UniGene	Zm.142978;Zm.35580;Zm.157365	Hypothetical protein LOC100384274;LOC100275320;TSA: Zea mays contig63891, mRNA sequence	Uniprot/SPTREMBL	B6SRA2	Putative uncharacterized protein	Uniprot/SWISSPROT	#N/A	#N/A
44	GRMZM2G042412	EntrezGene	100286321	copper transporter 1	GO	GO:0016021;GO:0005375;GO:0006825	integral to membrane;copper ion transmembrane transporter activity;copper ion transport	GenBank	#N/A	#N/A	MaizeGDB_GenBank	#N/A	#N/A	RefSeq_dna	NM_001159208	copper transporter 1 (LOC100286321), mRNA	RefSeq_peptide	NP_001152680	copper transporter 1	UniGene	Zm.11814	Copper transporter 1	Uniprot/SPTREMBL	B6UHR5	Copper transporter 1	Uniprot/SWISSPROT	#N/A	#N/A
45	GRMZM2G042593	EntrezGene	100282727	plant IF-like protein	GO	#N/A	#N/A	GenBank	#N/A	#N/A	MaizeGDB_GenBank	#N/A	#N/A	RefSeq_dna	NM_001155634	plant IF-like protein (LOC100282727), mRNA	RefSeq_peptide	NP_001149106	plant IF-like protein	UniGene	Zm.96296	Plant IF-like protein	Uniprot/SPTREMBL	B6TAT2	Plant IF-like protein	Uniprot/SWISSPROT	#N/A	#N/A
46	GRMZM2G043162	EntrezGene	100303929	ferredoxin-1	GO	GO:0050825;GO:0009055;GO:0051537;GO:0022900;GO:0050826;GO:0042309;GO:0051536	ice binding;electron carrier activity;2 iron, 2 sulfur cluster binding;electron transport chain;response to freezing;homoiothermy;iron-sulfur cluster binding	GenBank	#N/A	#N/A	MaizeGDB_GenBank	#N/A	#N/A	RefSeq_dna	NM_001165504	ferredoxin-1 (LOC100303929), mRNA	RefSeq_peptide	NP_001158976	ferredoxin-1	UniGene	#N/A	#N/A	Uniprot/SPTREMBL	B6SP61	Ferredoxin-1	Uniprot/SWISSPROT	#N/A	#N/A
47	GRMZM2G043336	EntrezGene	#N/A	#N/A	GO	GO:0015977;GO:0016984	carbon fixation;ribulose-bisphosphate carboxylase activity	GenBank	#N/A	#N/A	MaizeGDB_GenBank	AJ223470	product:phytase	RefSeq_dna	NM_001148427	hypothetical protein LOC100274046 (LOC100274046), mRNA	RefSeq_peptide	#N/A	#N/A	UniGene	#N/A	#N/A	Uniprot/SPTREMBL	#N/A	#N/A	Uniprot/SWISSPROT	#N/A	#N/A
48	GRMZM2G044152	EntrezGene	100038318	22 kD zein	GO	GO:0045735	nutrient reservoir activity	GenBank	#N/A	#N/A	MaizeGDB_GenBank	AF031569;X55725	product:22-kDa alpha zein 10;	RefSeq_dna	NM_001112530	22 kD zein (LOC100038318), mRNA	RefSeq_peptide	NP_001106000	22 kD zein	UniGene	Zm.103594;Zm.97200;Zm.103474;Zm.98416;Zm.103872	Z1C alpha zein protein;Hypothetical protein LOC100037772;Clone Contig444 mRNA sequence;22 kD zein;Z1C alpha zein protein	Uniprot/SPTREMBL	A8HNK6;Q01660;Q9AR71;A8HNJ7;O48969	Z1C alpha zein protein Fragment ;22 kD zein ;Azs22-8 ;Z1C alpha zein protein Fragment ;22-kDa alpha zein 8	Uniprot/SWISSPROT	P06679;P04699	Zein-alpha 22C2 Precursor; Fragment (22 kDa zein 22C2);Zein-alpha ZA1/M1 Precursor (22 kDa zein ZA1/M1)
49	GRMZM2G044736	EntrezGene	#N/A	#N/A	GO	#N/A	#N/A	GenBank	#N/A	#N/A	MaizeGDB_GenBank	#N/A	#N/A	RefSeq_dna	#N/A	#N/A	RefSeq_peptide	#N/A	#N/A	UniGene	Zm.140293;Zm.153922	Full-length cDNA clone ZM_BFb0295O11;TSA: Zea mays contig35918, mRNA sequence	Uniprot/SPTREMBL	#N/A	#N/A	Uniprot/SWISSPROT	#N/A	#N/A
50	GRMZM2G044822	EntrezGene	#N/A	#N/A	GO	#N/A	#N/A	GenBank	#N/A	#N/A	MaizeGDB_GenBank	#N/A	#N/A	RefSeq_dna	#N/A	#N/A	RefSeq_peptide	#N/A	#N/A	UniGene	#N/A	#N/A	Uniprot/SPTREMBL	C4J2G4	Putative uncharacterized protein	Uniprot/SWISSPROT	#N/A	#N/A
51	GRMZM2G045387	EntrezGene	#N/A	#N/A	GO	GO:0045735	nutrient reservoir activity	GenBank	#N/A	#N/A	MaizeGDB_GenBank	#N/A	#N/A	RefSeq_dna	#N/A	#N/A	RefSeq_peptide	#N/A	#N/A	UniGene	Zm.87248	Clone Contig667 mRNA sequence	Uniprot/SPTREMBL	#N/A	#N/A	Uniprot/SWISSPROT	#N/A	#N/A
52	GRMZM2G045834	EntrezGene	100304278	hypothetical protein LOC100304278	GO	#N/A	#N/A	GenBank	#N/A	#N/A	MaizeGDB_GenBank	#N/A	#N/A	RefSeq_dna	NM_001165721	hypothetical protein LOC100304278 (LOC100304278), mRNA	RefSeq_peptide	NP_001159193	hypothetical protein LOC100304278	UniGene	#N/A	#N/A	Uniprot/SPTREMBL	C0HEB0	Putative uncharacterized protein	Uniprot/SWISSPROT	#N/A	#N/A
53	GRMZM2G045849	EntrezGene	100282628	zinc transporter 1	GO	GO:0016020;GO:0055085;GO:0046873;GO:0017153;GO:0030001;GO:0006829;GO:0005385;GO:0006835;GO:0016021	membrane;transmembrane transport;metal ion transmembrane transporter activity;sodium:dicarboxylate symporter activity;metal ion transport;zinc ion transport;zinc ion transmembrane transporter activity;dicarboxylic acid transport;integral to membrane	GenBank	#N/A	#N/A	MaizeGDB_GenBank	#N/A	#N/A	RefSeq_dna	NM_001155536	zinc transporter 1 (LOC100282628), mRNA	RefSeq_peptide	NP_001149008	zinc transporter 1	UniGene	Zm.23274	Zinc transporter 1	Uniprot/SPTREMBL	B6T9K8	Zinc transporter 1	Uniprot/SWISSPROT	#N/A	#N/A
54	GRMZM2G047124	EntrezGene	#N/A	#N/A	GO	#N/A	#N/A	GenBank	#N/A	#N/A	MaizeGDB_GenBank	#N/A	#N/A	RefSeq_dna	NM_001174691	hypothetical protein LOC100381914 (LOC100381914), mRNA	RefSeq_peptide	NP_001168162	hypothetical protein LOC100381914	UniGene	Zm.157405;Zm.1402	TSA: Zea mays contig52721, mRNA sequence;Hypothetical protein LOC100381914	Uniprot/SPTREMBL	#N/A	#N/A	Uniprot/SWISSPROT	#N/A	#N/A
55	GRMZM2G050131	EntrezGene	100194135	hypothetical protein LOC100194135	GO	#N/A	#N/A	GenBank	#N/A	#N/A	MaizeGDB_GenBank	#N/A	#N/A	RefSeq_dna	NM_001139187	hypothetical protein LOC100194135 (LOC100194135), mRNA	RefSeq_peptide	NP_001132659	hypothetical protein LOC100194135	UniGene	Zm.138019;Zm.117839;Zm.137991;Zm.147242;Zm.1659	Transcribed locus, strongly similar to NP_001132659.1 hypothetical protein LOC100194135 [Zea mays];Hypothetical protein LOC100194135;TSA: Zea mays contig21790, mRNA sequence;TSA: Zea mays contig27008, mRNA sequence;TSA: Zea mays contig27866, mRNA sequence	Uniprot/SPTREMBL	B4FHK4	Putative uncharacterized protein	Uniprot/SWISSPROT	#N/A	#N/A
56	GRMZM2G051012	EntrezGene	#N/A	#N/A	GO	#N/A	#N/A	GenBank	#N/A	#N/A	MaizeGDB_GenBank	#N/A	#N/A	RefSeq_dna	#N/A	#N/A	RefSeq_peptide	#N/A	#N/A	UniGene	Zm.119144;Zm.137914	Full-length cDNA clone ZM_BFb0154J21;Hypothetical protein LOC100279154	Uniprot/SPTREMBL	B4FJ19	Putative uncharacterized protein	Uniprot/SWISSPROT	#N/A	#N/A
57	GRMZM2G051882	#N/A	#N/A	#N/A	#N/A	#N/A	#N/A	#N/A	#N/A	#N/A	#N/A	#N/A	#N/A	#N/A	#N/A	#N/A	#N/A	#N/A	#N/A	#N/A	#N/A	#N/A	#N/A	#N/A	#N/A	#N/A	#N/A	#N/A
58	GRMZM2G051898	EntrezGene	#N/A	#N/A	GO	#N/A	#N/A	GenBank	#N/A	#N/A	MaizeGDB_GenBank	#N/A	#N/A	RefSeq_dna	NM_001177228	hypothetical protein LOC100384774 (LOC100384774), mRNA	RefSeq_peptide	#N/A	#N/A	UniGene	Zm.21417	Hypothetical protein LOC100384774	Uniprot/SPTREMBL	#N/A	#N/A	Uniprot/SWISSPROT	#N/A	#N/A
59	GRMZM2G056500	EntrezGene	#N/A	#N/A	GO	#N/A	#N/A	GenBank	#N/A	#N/A	MaizeGDB_GenBank	#N/A	#N/A	RefSeq_dna	#N/A	#N/A	RefSeq_peptide	#N/A	#N/A	UniGene	Zm.121800;Zm.138055	Transcribed locus, strongly similar to NP_001143004.1 hypothetical protein LOC100275466 [Zea mays];TSA: Zea mays contig40995, mRNA sequence	Uniprot/SPTREMBL	#N/A	#N/A	Uniprot/SWISSPROT	#N/A	#N/A
60	GRMZM2G059620	EntrezGene	100381390;100125637;100274904	hypothetical protein LOC100381390;zein;LOC100274904	GO	GO:0045735	nutrient reservoir activity	GenBank	MZEZEAZ124		MaizeGDB_GenBank	#N/A	#N/A	RefSeq_dna	NM_001174232;NM_001149158	hypothetical protein LOC100381390 (LOC100381390), mRNA;LOC100274904 (uaz129), mRNA	RefSeq_peptide	NP_001167703;NP_001142630;NP_001106038	hypothetical protein LOC100381390 ;LOC100274904 ;zein-alpha ZG99 precursor	UniGene	Zm.156766;Zm.142051;Zm.123106;Zm.19667	Hypothetical protein LOC100381390;LOC100274904;Transcribed locus, strongly similar to NP_001158935.1 hypothetical protein LOC100303842 [Zea mays];Clone EL01N0429B04.c mRNA sequence	Uniprot/SPTREMBL	Q41879;B6UGS1;B6SL82;B6UGK3;B6SYM9;B6SHX7	Zein ;Putative uncharacterized protein ;Putative uncharacterized protein ;Putative uncharacterized protein ;Putative uncharacterized protein ;Putative uncharacterized protein	Uniprot/SWISSPROT	P24449;P04704	Zein-alpha PMS1 Precursor (19 kDa zein PMS1);Zein-alpha ZG99 Precursor (19 kDa zein ZG99)
61	GRMZM2G059693	EntrezGene	#N/A	#N/A	GO	GO:0004806;GO:0006629	triglyceride lipase activity;lipid metabolic process	GenBank	#N/A	#N/A	MaizeGDB_GenBank	#N/A	#N/A	RefSeq_dna	#N/A	#N/A	RefSeq_peptide	#N/A	#N/A	UniGene	Zm.9391	LOC100279653	Uniprot/SPTREMBL	#N/A	#N/A	Uniprot/SWISSPROT	#N/A	#N/A
62	GRMZM2G060429	EntrezGene	542262	16-kDa zein protein	GO	GO:0045735	nutrient reservoir activity	GenBank	DQ400403;DQ400401;AF371262;MZEZE16	product:16 kDa gamma zein;product:16 kDa gamma zein;product:16kD gamma zein;product:16-kDa zein protein mature peptide	MaizeGDB_GenBank	AF371262	product:16kD gamma zein	RefSeq_dna	NM_001111867	16-kDa zein protein (LOC542262), mRNA	RefSeq_peptide	NP_001105337	zein-beta precursor	UniGene	#N/A	#N/A	Uniprot/SPTREMBL	Q00LN8;Q548E8;B6UH22	16 kDa gamma zein ;16 kDa gamma zein16kD gamma zeinProlamin PPROL 17 ;;;Prolamin PPROL 17	Uniprot/SWISSPROT	P08031	Zein-beta Precursor (Zein-2)(16 kDa zein)(Zein Zc1)
63	GRMZM2G062650	EntrezGene	542131	NAM-related protein 1	GO	GO:0003677;GO:0008152;GO:0005524;GO:0016301;GO:0045449	DNA binding;metabolic process;ATP binding;kinase activity;regulation of transcription	GenBank	#N/A	#N/A	MaizeGDB_GenBank	#N/A	#N/A	RefSeq_dna	#N/A	#N/A	RefSeq_peptide	NP_001105232	NAM-related protein 1	UniGene	Zm.98852	Transcribed locus, strongly similar to NP_001105232.1 NAM-related protein 1 [Zea mays]	Uniprot/SPTREMBL	Q7XJ90;C0PK08	NAM-related protein 1 ;Putative uncharacterized protein	Uniprot/SWISSPROT	#N/A	#N/A
64	GRMZM2G062718	EntrezGene	100272813	hypothetical protein LOC100272813	GO	GO:0016020;GO:0008415;GO:0008152;GO:0016747;GO:0006633;GO:0003824;GO:0008610	membrane;acyltransferase activity;metabolic process;transferase activity, transferring acyl groups other than amino-acyl groups;fatty acid biosynthetic process;catalytic activity;lipid biosynthetic process	GenBank	#N/A	#N/A	MaizeGDB_GenBank	#N/A	#N/A	RefSeq_dna	NM_001147266	hypothetical protein LOC100272813 (LOC100272813), mRNA	RefSeq_peptide	NP_001140738	hypothetical protein LOC100272813	UniGene	Zm.76509	Hypothetical protein LOC100272813	Uniprot/SPTREMBL	B4FQV8	Putative uncharacterized protein	Uniprot/SWISSPROT	#N/A	#N/A
65	GRMZM2G063765	EntrezGene	100382742	hypothetical protein LOC100382742	GO	GO:0008234;GO:0006508	cysteine-type peptidase activity;proteolysis	GenBank	#N/A	#N/A	MaizeGDB_GenBank	#N/A	#N/A	RefSeq_dna	NM_001175459	hypothetical protein LOC100382742 (LOC100382742), mRNA	RefSeq_peptide	NP_001168930	hypothetical protein LOC100382742	UniGene	Zm.30655	Hypothetical protein LOC100382742	Uniprot/SPTREMBL	C0PA90	Putative uncharacterized protein	Uniprot/SWISSPROT	#N/A	#N/A
66	GRMZM2G065617	EntrezGene	#N/A	#N/A	GO	#N/A	#N/A	GenBank	#N/A	#N/A	MaizeGDB_GenBank	#N/A	#N/A	RefSeq_dna	NM_001152387	hypothetical protein LOC100279371 (LOC100279371), mRNA	RefSeq_peptide	NP_001145859	hypothetical protein LOC100279371	UniGene	Zm.31349	Hypothetical protein LOC100279371	Uniprot/SPTREMBL	#N/A	#N/A	Uniprot/SWISSPROT	#N/A	#N/A
67	GRMZM2G066546	EntrezGene	#N/A	#N/A	GO	#N/A	#N/A	GenBank	#N/A	#N/A	MaizeGDB_GenBank	#N/A	#N/A	RefSeq_dna	#N/A	#N/A	RefSeq_peptide	#N/A	#N/A	UniGene	Zm.142976	Hypothetical protein LOC100384283	Uniprot/SPTREMBL	C0PN18	Putative uncharacterized protein	Uniprot/SWISSPROT	#N/A	#N/A
68	GRMZM2G066791	EntrezGene	#N/A	#N/A	GO	GO:0016020;GO:0006810;GO:0005215	membrane;transport;transporter activity	GenBank	#N/A	#N/A	MaizeGDB_GenBank	#N/A	#N/A	RefSeq_dna	#N/A	#N/A	RefSeq_peptide	#N/A	#N/A	UniGene	Zm.97877	Transcribed locus, weakly similar to NP_001061650.1 Os08g0367300 [Oryza sativa (japonica cultivar-group)]	Uniprot/SPTREMBL	#N/A	#N/A	Uniprot/SWISSPROT	#N/A	#N/A
69	GRMZM2G066865	EntrezGene	#N/A	#N/A	GO	GO:0016020;GO:0006810;GO:0005215	membrane;transport;transporter activity	GenBank	#N/A	#N/A	MaizeGDB_GenBank	#N/A	#N/A	RefSeq_dna	#N/A	#N/A	RefSeq_peptide	#N/A	#N/A	UniGene	Zm.97877	Transcribed locus, weakly similar to NP_001061650.1 Os08g0367300 [Oryza sativa (japonica cultivar-group)]	Uniprot/SPTREMBL	#N/A	#N/A	Uniprot/SWISSPROT	#N/A	#N/A
70	GRMZM2G068202	EntrezGene	100286242	LOC100286242	GO	#N/A	#N/A	GenBank	#N/A	#N/A	MaizeGDB_GenBank	#N/A	#N/A	RefSeq_dna	NM_001159130	LOC100286242 (umc2186), mRNA	RefSeq_peptide	NP_001152602	LOC100286242	UniGene	#N/A	#N/A	Uniprot/SPTREMBL	B6UGG6	Gibberellin-regulated protein 2	Uniprot/SWISSPROT	#N/A	#N/A
71	GRMZM2G070399	EntrezGene	#N/A	#N/A	GO	GO:0016068	type I hypersensitivity	GenBank	#N/A	#N/A	MaizeGDB_GenBank	#N/A	#N/A	RefSeq_dna	#N/A	#N/A	RefSeq_peptide	#N/A	#N/A	UniGene	Zm.27681	Transcribed locus	Uniprot/SPTREMBL	#N/A	#N/A	Uniprot/SWISSPROT	#N/A	#N/A
72	GRMZM2G071226	EntrezGene	#N/A	#N/A	GO	GO:0016020;GO:0006810;GO:0005215	membrane;transport;transporter activity	GenBank	#N/A	#N/A	MaizeGDB_GenBank	#N/A	#N/A	RefSeq_dna	#N/A	#N/A	RefSeq_peptide	#N/A	#N/A	UniGene	Zm.97877	Transcribed locus, weakly similar to NP_001061650.1 Os08g0367300 [Oryza sativa (japonica cultivar-group)]	Uniprot/SPTREMBL	#N/A	#N/A	Uniprot/SWISSPROT	#N/A	#N/A
73	GRMZM2G072219	EntrezGene	100279113	LOC100279113	GO	#N/A	#N/A	GenBank	#N/A	#N/A	MaizeGDB_GenBank	#N/A	#N/A	RefSeq_dna	NM_001152155	LOC100279113 (gpm16), mRNA	RefSeq_peptide	NP_001145627	hypothetical protein LOC100279113	UniGene	Zm.157665	TSA: Zea mays cultivar W22 CL39Contig1.betc, mRNA sequence	Uniprot/SPTREMBL	B6UHW8	Putative uncharacterized protein	Uniprot/SWISSPROT	#N/A	#N/A
74	GRMZM2G073003	EntrezGene	#N/A	#N/A	GO	GO:0005634	nucleus	GenBank	#N/A	#N/A	MaizeGDB_GenBank	#N/A	#N/A	RefSeq_dna	#N/A	#N/A	RefSeq_peptide	#N/A	#N/A	UniGene	Zm.153579	TSA: Zea mays contig37698, mRNA sequence	Uniprot/SPTREMBL	B6TJH5;B4FG18	Cyclin IaZmPutative uncharacterized protein ;;Putative uncharacterized protein	Uniprot/SWISSPROT	#N/A	#N/A
75	GRMZM2G074124	EntrezGene	100273901	hypothetical protein LOC100273901	GO	#N/A	#N/A	GenBank	#N/A	#N/A	MaizeGDB_GenBank	#N/A	#N/A	RefSeq_dna	NM_001148293	hypothetical protein LOC100273901 (LOC100273901), mRNA	RefSeq_peptide	NP_001141765	hypothetical protein LOC100273901	UniGene	Zm.8827	Hypothetical protein LOC100273901	Uniprot/SPTREMBL	B6T7S3;B4FY22	Axial regulator YABBY2 ;Putative uncharacterized protein	Uniprot/SWISSPROT	#N/A	#N/A
76	GRMZM2G075828	EntrezGene	#N/A	#N/A	GO	#N/A	#N/A	GenBank	#N/A	#N/A	MaizeGDB_GenBank	#N/A	#N/A	RefSeq_dna	#N/A	#N/A	RefSeq_peptide	#N/A	#N/A	UniGene	#N/A	#N/A	Uniprot/SPTREMBL	B6SX81	Putative uncharacterized protein	Uniprot/SWISSPROT	#N/A	#N/A
77	GRMZM2G081464	EntrezGene	#N/A	#N/A	GO	#N/A	#N/A	GenBank	#N/A	#N/A	MaizeGDB_GenBank	#N/A	#N/A	RefSeq_dna	#N/A	#N/A	RefSeq_peptide	#N/A	#N/A	UniGene	#N/A	#N/A	Uniprot/SPTREMBL	#N/A	#N/A	Uniprot/SWISSPROT	P83506	Probable non-specific lipid-transfer protein 2 (LTP 2)
78	GRMZM2G081536	EntrezGene	#N/A	#N/A	GO	GO:0050825;GO:0005634;GO:0003677;GO:0006355;GO:0050826;GO:0042309;GO:0004879	ice binding;nucleus;DNA binding;regulation of transcription, DNA-dependent;response to freezing;homoiothermy;ligand-dependent nuclear receptor activity	GenBank	#N/A	#N/A	MaizeGDB_GenBank	#N/A	#N/A	RefSeq_dna	#N/A	#N/A	RefSeq_peptide	#N/A	#N/A	UniGene	Zm.124245;Zm.9710	Hypothetical protein LOC100276125;TSA: Zea mays cultivar W22 CL547Contig1.betc, mRNA sequence	Uniprot/SPTREMBL	B6T5B0	Putative uncharacterized protein	Uniprot/SWISSPROT	#N/A	#N/A
79	GRMZM2G082785	EntrezGene	542477	basal endosperm transfer layer1c	GO	#N/A	#N/A	GenBank	#N/A	#N/A	MaizeGDB_GenBank	Z49203	product:BET1	RefSeq_dna	NM_001112031	basal endosperm transfer layer1c (betl1c), mRNA	RefSeq_peptide	NP_001105501	basal endosperm transfer layer1c	UniGene	Zm.142411	Hypothetical protein LOC100279178	Uniprot/SPTREMBL	Q41779;B6UIQ7	BET1 protein Precursor ;Putative uncharacterized protein	Uniprot/SWISSPROT	#N/A	#N/A
80	GRMZM2G082799	EntrezGene	542477	basal endosperm transfer layer1c	GO	#N/A	#N/A	GenBank	#N/A	#N/A	MaizeGDB_GenBank	#N/A	#N/A	RefSeq_dna	#N/A	#N/A	RefSeq_peptide	NP_001105501	basal endosperm transfer layer1c	UniGene	Zm.81	Basal endosperm transfer layer1c	Uniprot/SPTREMBL	Q41779;B6UIQ7	BET1 protein Precursor ;Putative uncharacterized protein	Uniprot/SWISSPROT	#N/A	#N/A
81	GRMZM2G086117	#N/A	#N/A	#N/A	#N/A	#N/A	#N/A	#N/A	#N/A	#N/A	#N/A	#N/A	#N/A	#N/A	#N/A	#N/A	#N/A	#N/A	#N/A	#N/A	#N/A	#N/A	#N/A	#N/A	#N/A	#N/A	#N/A	#N/A
82	GRMZM2G086294	EntrezGene	#N/A	#N/A	GO	#N/A	#N/A	GenBank	#N/A	#N/A	MaizeGDB_GenBank	#N/A	#N/A	RefSeq_dna	#N/A	#N/A	RefSeq_peptide	#N/A	#N/A	UniGene	#N/A	#N/A	Uniprot/SPTREMBL	C0PNL4	Putative uncharacterized protein	Uniprot/SWISSPROT	#N/A	#N/A
83	GRMZM2G086946	EntrezGene	#N/A	#N/A	GO	#N/A	#N/A	GenBank	#N/A	#N/A	MaizeGDB_GenBank	#N/A	#N/A	RefSeq_dna	#N/A	#N/A	RefSeq_peptide	#N/A	#N/A	UniGene	Zm.20702	Clone 502969 mRNA sequence	Uniprot/SPTREMBL	#N/A	#N/A	Uniprot/SWISSPROT	#N/A	#N/A
84	GRMZM2G087413	EntrezGene	100286270	LOC100286270	GO	#N/A	#N/A	GenBank	#N/A	#N/A	MaizeGDB_GenBank	#N/A	#N/A	RefSeq_dna	NM_001159157	LOC100286270 (gpm92), mRNA	RefSeq_peptide	NP_001152629	LOC100286270	UniGene	Zm.155294	TSA: Zea mays cultivar W22 CL4Contig1.betc, mRNA sequence	Uniprot/SPTREMBL	B6SHX0;C5JA67	5a2 protein ;BETL-9 protein	Uniprot/SWISSPROT	#N/A	#N/A
85	GRMZM2G088896	EntrezGene	#N/A	#N/A	GO	#N/A	#N/A	GenBank	#N/A	#N/A	MaizeGDB_GenBank	#N/A	#N/A	RefSeq_dna	#N/A	#N/A	RefSeq_peptide	#N/A	#N/A	UniGene	Zm.135258	Hypothetical protein LOC100275114	Uniprot/SPTREMBL	#N/A	#N/A	Uniprot/SWISSPROT	#N/A	#N/A
86	GRMZM2G089448	EntrezGene	100382689	hypothetical protein LOC100382689	GO	GO:0008270;GO:0005622	zinc ion binding;intracellular	GenBank	#N/A	#N/A	MaizeGDB_GenBank	#N/A	#N/A	RefSeq_dna	NM_001175413	hypothetical protein LOC100382689 (LOC100382689), mRNA	RefSeq_peptide	NP_001168884	hypothetical protein LOC100382689	UniGene	Zm.28430	Hypothetical protein LOC100382689	Uniprot/SPTREMBL	C0P9T3	Putative uncharacterized protein	Uniprot/SWISSPROT	#N/A	#N/A
87	GRMZM2G091054	EntrezGene	#N/A	#N/A	GO	#N/A	#N/A	GenBank	#N/A	#N/A	MaizeGDB_GenBank	#N/A	#N/A	RefSeq_dna	#N/A	#N/A	RefSeq_peptide	#N/A	#N/A	UniGene	#N/A	#N/A	Uniprot/SPTREMBL	B4FFB8	5a2 proteinAL-9 proteinPutative uncharacterized protein ;;	Uniprot/SWISSPROT	#N/A	#N/A
88	GRMZM2G091445	EntrezGene	#N/A	#N/A	GO	GO:0006952	defense response	GenBank	#N/A	#N/A	MaizeGDB_GenBank	AY108107		RefSeq_dna	#N/A	#N/A	RefSeq_peptide	#N/A	#N/A	UniGene	Zm.97081	Transcribed locus, weakly similar to XP_002459041.1 hypothetical protein SORBIDRAFT_03g044940 [Sorghum bicolor]	Uniprot/SPTREMBL	C5JA66	Putative defensin	Uniprot/SWISSPROT	#N/A	#N/A
89	GRMZM2G092945	EntrezGene	100383250	hypothetical protein LOC100383250	GO	#N/A	#N/A	GenBank	#N/A	#N/A	MaizeGDB_GenBank	#N/A	#N/A	RefSeq_dna	NM_001175911	hypothetical protein LOC100383250 (LOC100383250), mRNA	RefSeq_peptide	NP_001169382	hypothetical protein LOC100383250	UniGene	Zm.66606	Hypothetical protein LOC100383250	Uniprot/SPTREMBL	C0PEG4	Putative uncharacterized protein	Uniprot/SWISSPROT	#N/A	#N/A
90	GRMZM2G094054	EntrezGene	542161	meg6 protein	GO	#N/A	#N/A	GenBank	AY536122	product:MEG2	MaizeGDB_GenBank	#N/A	#N/A	RefSeq_dna	NM_001112566;NM_001111783	meg2 protein (meg2), mRNA;meg6 protein (meg6), mRNA	RefSeq_peptide	NP_001105253	meg6 protein	UniGene	Zm.157662	TSA: Zea mays cultivar W22 CL48Contig1.betc, mRNA sequence	Uniprot/SPTREMBL	Q6JB10	MEG6	Uniprot/SWISSPROT	#N/A	#N/A
91	GRMZM2G096868	#N/A	#N/A	#N/A	#N/A	#N/A	#N/A	#N/A	#N/A	#N/A	#N/A	#N/A	#N/A	#N/A	#N/A	#N/A	#N/A	#N/A	#N/A	#N/A	#N/A	#N/A	#N/A	#N/A	#N/A	#N/A	#N/A	#N/A
92	GRMZM2G097030	EntrezGene	#N/A	#N/A	GO	#N/A	#N/A	GenBank	#N/A	#N/A	MaizeGDB_GenBank	#N/A	#N/A	RefSeq_dna	#N/A	#N/A	RefSeq_peptide	#N/A	#N/A	UniGene	Zm.13164	UDP-glucosyltransferase	Uniprot/SPTREMBL	#N/A	#N/A	Uniprot/SWISSPROT	#N/A	#N/A
93	GRMZM2G097059	EntrezGene	100415938	MADS-domain transcription factor 4	GO	GO:0005634;GO:0006355;GO:0043565;GO:0003700	nucleus;regulation of transcription, DNA-dependent;sequence-specific DNA binding;transcription factor activity	GenBank	#N/A	#N/A	MaizeGDB_GenBank	Y09302	product:putative MADS-domain transcription factor	RefSeq_dna	NM_001184848	MADS-domain transcription factor 4 (MADS4), mRNA	RefSeq_peptide	NP_001171777	MADS-domain transcription factor 4	UniGene	Zm.99961	MADS-domain transcription factor 4	Uniprot/SPTREMBL	D3YBA1;B6T736;B4FMG3;Q9ZR65	MADS-domain transcription factor ;MADS-box transcription factor 8 ;Putative uncharacterized protein ;Putative MADS-domain transcription factor Fragment	Uniprot/SWISSPROT	#N/A	#N/A
94	GRMZM2G097297	EntrezGene	#N/A	#N/A	GO	GO:0008171;GO:0008168;GO:0046983	O-methyltransferase activity;methyltransferase activity;protein dimerization activity	GenBank	#N/A	#N/A	MaizeGDB_GenBank	#N/A	#N/A	RefSeq_dna	#N/A	#N/A	RefSeq_peptide	#N/A	#N/A	UniGene	#N/A	#N/A	Uniprot/SPTREMBL	#N/A	#N/A	Uniprot/SWISSPROT	#N/A	#N/A
95	GRMZM2G097457	EntrezGene	#N/A	#N/A	GO	GO:0016310;GO:0005524;GO:0016301;GO:0003824;GO:0050242;GO:0016772	phosphorylation;ATP binding;kinase activity;catalytic activity;pyruvate, phosphate dikinase activity;transferase activity, transferring phosphorus-containing groups	GenBank	#N/A	#N/A	MaizeGDB_GenBank	#N/A	#N/A	RefSeq_dna	#N/A	#N/A	RefSeq_peptide	#N/A	#N/A	UniGene	Zm.19608	Clone EL01T0208B10.c mRNA sequence	Uniprot/SPTREMBL	D3K3U9;B7ZYP6;B8YDC0	Pyruvate orthophosphate dikinase ;Putative uncharacterized protein ;Pyruvate orthophosphate dikinase	Uniprot/SWISSPROT	P11155	Pyruvate, phosphate dikinase 1, chloroplastic Precursor (EC 2.7.9.1)(Pyruvate, orthophosphate dikinase 1)
96	GRMZM2G097884	EntrezGene	#N/A	#N/A	GO	GO:0005199;GO:0007155;GO:0005634;GO:0003677;GO:0006355;GO:0015629;GO:0005198;GO:0004879	structural constituent of cell wall;cell adhesion;nucleus;DNA binding;regulation of transcription, DNA-dependent;actin cytoskeleton;structural molecule activity;ligand-dependent nuclear receptor activity	GenBank	#N/A	#N/A	MaizeGDB_GenBank	#N/A	#N/A	RefSeq_dna	#N/A	#N/A	RefSeq_peptide	#N/A	#N/A	UniGene	Zm.3244;Zm.156658;Zm.127472	Clone 1588556 mRNA sequence;Full-length cDNA clone ZM_BFc0116H10;Clone 1674897 mRNA sequence	Uniprot/SPTREMBL	C4J5K1	Putative uncharacterized protein	Uniprot/SWISSPROT	#N/A	#N/A
97	GRMZM2G098167	EntrezGene	100191598	hypothetical protein LOC100191598	GO	#N/A	#N/A	GenBank	#N/A	#N/A	MaizeGDB_GenBank	#N/A	#N/A	RefSeq_dna	NM_001137027	hypothetical protein LOC100191598 (LOC100191598), mRNA	RefSeq_peptide	NP_001130499	hypothetical protein LOC100191598	UniGene	Zm.18168	17.5 kDa class II heat shock protein	Uniprot/SPTREMBL	B4F9E8;B6U175	Putative uncharacterized protein ;17.5 kDa class II heat shock protein	Uniprot/SWISSPROT	#N/A	#N/A
98	GRMZM2G099454	EntrezGene	#N/A	#N/A	GO	GO:0006032;GO:0016998;GO:0005975;GO:0004568	chitin catabolic process;cell wall macromolecule catabolic process;carbohydrate metabolic process;chitinase activity	GenBank	#N/A	#N/A	MaizeGDB_GenBank	#N/A	#N/A	RefSeq_dna	#N/A	#N/A	RefSeq_peptide	#N/A	#N/A	UniGene	#N/A	#N/A	Uniprot/SPTREMBL	#N/A	#N/A	Uniprot/SWISSPROT	#N/A	#N/A
99	GRMZM2G099522	EntrezGene	#N/A	#N/A	GO	GO:0005634;GO:0006355;GO:0043565;GO:0003700	nucleus;regulation of transcription, DNA-dependent;sequence-specific DNA binding;transcription factor activity	GenBank	#N/A	#N/A	MaizeGDB_GenBank	#N/A	#N/A	RefSeq_dna	#N/A	#N/A	RefSeq_peptide	#N/A	#N/A	UniGene	#N/A	#N/A	Uniprot/SPTREMBL	C0PNL1	Putative uncharacterized protein	Uniprot/SWISSPROT	#N/A	#N/A
100	GRMZM2G100018	EntrezGene	732798;541921;100280546;100286353	modified zein precursor;delta zein structural18;prolamin;prolamin	GO	#N/A	#N/A	GenBank	AF371265;AY047317	product:18kD delta zein;product:modified zein precursor	MaizeGDB_GenBank	MZEHSZEIN;AF371265;ZMU31541	product:High Sulfur Zein; mature protein;product:18kD delta zein;product:DZS18	RefSeq_dna	NM_001112414;NM_001153465;NM_001111584;NM_001159240	modified zein precursor (LOC732798), mRNA;prolamin (LOC100280546), mRNA;delta zein structural18 (dzs18), mRNA;prolamin (LOC100286353), mRNA	RefSeq_peptide	NP_001152712;NP_001146937;NP_001105884;NP_001105054	prolamin ;prolamin ;modified zein precursor ;delta zein structural18	UniGene	Zm.136988;Zm.136434;Zm.12;Zm.142746	Delta zein structural18;Prolamin;Modified zein precursor;Clone 1279781 mRNA sequence	Uniprot/SPTREMBL	C7AIQ0;Q41818;Q946V9;B6UIA9;B6SI60;C7AIP8;C7AIP6	Delta zein storage protein ;Modified zeinZein Precursor ;;18kD delta zeinDelta zein storage proteinProlaminPutative uncharacterized protein ;;;;Prolamin ;Prolamin ;Delta zein storage protein ;Delta zein storage protein	Uniprot/SWISSPROT	#N/A	#N/A
101	GRMZM2G100754	EntrezGene	100303908	O-methyltransferase ZRP4	GO	GO:0008171;GO:0008168;GO:0046983	O-methyltransferase activity;methyltransferase activity;protein dimerization activity	GenBank	#N/A	#N/A	MaizeGDB_GenBank	#N/A	#N/A	RefSeq_dna	NM_001165490	O-methyltransferase ZRP4 (LOC100303908), mRNA	RefSeq_peptide	NP_001158962	O-methyltransferase ZRP4	UniGene	Zm.8188	O-methyltransferase ZRP4	Uniprot/SPTREMBL	B6SUG6	O-methyltransferase ZRP4	Uniprot/SWISSPROT	#N/A	#N/A
102	GRMZM2G105189	EntrezGene	100281066	anther-specific proline-rich protein APG	GO	GO:0016788;GO:0006629	hydrolase activity, acting on ester bonds;lipid metabolic process	GenBank	#N/A	#N/A	MaizeGDB_GenBank	#N/A	#N/A	RefSeq_dna	NM_001153985	anther-specific proline-rich protein APG (LOC100281066), mRNA	RefSeq_peptide	NP_001147457	anther-specific proline-rich protein APG	UniGene	Zm.79817	Anther-specific proline-rich protein APG	Uniprot/SPTREMBL	B6SRX6	Anther-specific proline-rich protein APGPutative uncharacterized protein ;	Uniprot/SWISSPROT	#N/A	#N/A
103	GRMZM2G106702	EntrezGene	#N/A	#N/A	GO	GO:0005524;GO:0004674;GO:0004672;GO:0006468	ATP binding;protein serine/threonine kinase activity;protein kinase activity;protein amino acid phosphorylation	GenBank	#N/A	#N/A	MaizeGDB_GenBank	#N/A	#N/A	RefSeq_dna	#N/A	#N/A	RefSeq_peptide	#N/A	#N/A	UniGene	#N/A	#N/A	Uniprot/SPTREMBL	Q6DTJ4	Receptor-like protein kinase Fragment	Uniprot/SWISSPROT	#N/A	#N/A
104	GRMZM2G106980	EntrezGene	#N/A	#N/A	GO	#N/A	#N/A	GenBank	#N/A	#N/A	MaizeGDB_GenBank	#N/A	#N/A	RefSeq_dna	#N/A	#N/A	RefSeq_peptide	#N/A	#N/A	UniGene	#N/A	#N/A	Uniprot/SPTREMBL	C0PGB7;B8A0W2	Putative uncharacterized protein ;Putative uncharacterized protein	Uniprot/SWISSPROT	#N/A	#N/A
105	GRMZM2G114356	EntrezGene	#N/A	#N/A	GO	#N/A	#N/A	GenBank	#N/A	#N/A	MaizeGDB_GenBank	#N/A	#N/A	RefSeq_dna	#N/A	#N/A	RefSeq_peptide	#N/A	#N/A	UniGene	Zm.84747	Proline-rich protein	Uniprot/SPTREMBL	#N/A	#N/A	Uniprot/SWISSPROT	#N/A	#N/A
106	GRMZM2G114486	#N/A	#N/A	#N/A	#N/A	#N/A	#N/A	#N/A	#N/A	#N/A	#N/A	#N/A	#N/A	#N/A	#N/A	#N/A	#N/A	#N/A	#N/A	#N/A	#N/A	#N/A	#N/A	#N/A	#N/A	#N/A	#N/A	#N/A
107	GRMZM2G114945	EntrezGene	#N/A	#N/A	GO	#N/A	#N/A	GenBank	#N/A	#N/A	MaizeGDB_GenBank	#N/A	#N/A	RefSeq_dna	#N/A	#N/A	RefSeq_peptide	#N/A	#N/A	UniGene	Zm.138019;Zm.137991;Zm.147242;Zm.1659	Transcribed locus, strongly similar to NP_001132659.1 hypothetical protein LOC100194135 [Zea mays];TSA: Zea mays contig21790, mRNA sequence;TSA: Zea mays contig27008, mRNA sequence;TSA: Zea mays contig27866, mRNA sequence	Uniprot/SPTREMBL	#N/A	#N/A	Uniprot/SWISSPROT	#N/A	#N/A
108	GRMZM2G115480	EntrezGene	100275425;100274851	hypothetical protein LOC100275425;hypothetical protein LOC100274851	GO	#N/A	#N/A	GenBank	#N/A	#N/A	MaizeGDB_GenBank	#N/A	#N/A	RefSeq_dna	NM_001149115;NM_001149500	hypothetical protein LOC100274851 (LOC100274851), mRNA;hypothetical protein LOC100275425 (LOC100275425), mRNA	RefSeq_peptide	NP_001142587;NP_001142972	hypothetical protein LOC100274851 ;hypothetical protein LOC100275425	UniGene	Zm.80395	Hypothetical protein LOC100274851	Uniprot/SPTREMBL	B6ST07;B6SKB1	Putative uncharacterized protein ;Putative uncharacterized protein	Uniprot/SWISSPROT	#N/A	#N/A
109	GRMZM2G116878	EntrezGene	#N/A	#N/A	GO	GO:0005524;GO:0004811;GO:0008033	ATP binding;tRNA isopentenyltransferase activity;tRNA processing	GenBank	EU263129	product:isopentenyl transferase IPT6	MaizeGDB_GenBank	#N/A	#N/A	RefSeq_dna	#N/A	#N/A	RefSeq_peptide	#N/A	#N/A	UniGene	#N/A	#N/A	Uniprot/SPTREMBL	B2XWS7	Isopentenyl transferase IPT6	Uniprot/SWISSPROT	#N/A	#N/A
110	GRMZM2G117497	EntrezGene	100286266	LOC100286266	GO	GO:0003677	DNA binding	GenBank	#N/A	#N/A	MaizeGDB_GenBank	#N/A	#N/A	RefSeq_dna	NM_001159153	LOC100286266 (gpm881), mRNA	RefSeq_peptide	NP_001152625	LOC100286266	UniGene	Zm.81578;Zm.141315	LOC100286266;Clone 9912 mRNA sequence	Uniprot/SPTREMBL	B6UGZ2	SANT/MYB protein	Uniprot/SWISSPROT	#N/A	#N/A
111	GRMZM2G118243	EntrezGene	#N/A	#N/A	GO	GO:0016020;GO:0007186;GO:0005524;GO:0000166;GO:0017111;GO:0019001;GO:0004871;GO:0016887	membrane;G-protein coupled receptor protein signaling pathway;ATP binding;nucleotide binding;nucleoside-triphosphatase activity;guanyl nucleotide binding;signal transducer activity;ATPase activity	GenBank	#N/A	#N/A	MaizeGDB_GenBank	#N/A	#N/A	RefSeq_dna	#N/A	#N/A	RefSeq_peptide	#N/A	#N/A	UniGene	#N/A	#N/A	Uniprot/SPTREMBL	#N/A	#N/A	Uniprot/SWISSPROT	#N/A	#N/A
112	GRMZM2G118534	EntrezGene	#N/A	#N/A	GO	#N/A	#N/A	GenBank	#N/A	#N/A	MaizeGDB_GenBank	#N/A	#N/A	RefSeq_dna	#N/A	#N/A	RefSeq_peptide	#N/A	#N/A	UniGene	Zm.85563	Clone 224568 mRNA sequence	Uniprot/SPTREMBL	#N/A	#N/A	Uniprot/SWISSPROT	#N/A	#N/A
113	GRMZM2G118873	EntrezGene	#N/A	#N/A	GO	GO:0019953;GO:0009664;GO:0005576	sexual reproduction;plant-type cell wall organization;extracellular region	GenBank	#N/A	#N/A	MaizeGDB_GenBank	#N/A	#N/A	RefSeq_dna	#N/A	#N/A	RefSeq_peptide	#N/A	#N/A	UniGene	#N/A	#N/A	Uniprot/SPTREMBL	#N/A	#N/A	Uniprot/SWISSPROT	#N/A	#N/A
114	GRMZM2G119689	EntrezGene	542590	miniature seed1	GO	GO:0004553;GO:0005975	hydrolase activity, hydrolyzing O-glycosyl compounds;carbohydrate metabolic process	GenBank	AF165179;AF165180;AF050631	product:cell wall invertase 2;product:cell wall invertase 2;product:invertase	MaizeGDB_GenBank	AF050631	product:invertase	RefSeq_dna	NM_001112126	miniature seed1 (mn1), mRNA	RefSeq_peptide	NP_001105596	miniature seed1	UniGene	Zm.1497	Miniature seed1	Uniprot/SPTREMBL	Q9SPK0;B6UD65;O81189;Q9SPJ9;B4FDR8;Q9SPJ8;Q9SBI2	Cell wall invertase 2 ;Beta-fructofuranosidase, insoluble isoenzyme 2 ;Invertase ;Cell wall invertase 2 ;Putative uncharacterized protein ;Cell wall invertase Fragment ;Cell wall invertase Incw2 (EC 3.2.1.26)	Uniprot/SWISSPROT	#N/A	#N/A
115	GRMZM2G121137	EntrezGene	100279160	LOC100279160	GO	GO:0009055;GO:0005507	electron carrier activity;copper ion binding	GenBank	#N/A	#N/A	MaizeGDB_GenBank	#N/A	#N/A	RefSeq_dna	NM_001152191	LOC100279160 (gpm832), mRNA	RefSeq_peptide	NP_001145663	hypothetical protein LOC100279160	UniGene	Zm.124495;Zm.157679	LOC100279160;TSA: Zea mays cultivar W22 CL3Contig2.betc, mRNA sequence	Uniprot/SPTREMBL	B6UIG0	Putative uncharacterized protein	Uniprot/SWISSPROT	#N/A	#N/A
116	GRMZM2G123411	EntrezGene	100279139	hypothetical protein LOC100279139	GO	#N/A	#N/A	GenBank	#N/A	#N/A	MaizeGDB_GenBank	#N/A	#N/A	RefSeq_dna	NM_001152176	hypothetical protein LOC100279139 (LOC100279139), mRNA	RefSeq_peptide	NP_001145648	hypothetical protein LOC100279139	UniGene	Zm.157643;Zm.33550	TSA: Zea mays cultivar W22 CL207Contig1.betc, mRNA sequence;Hypothetical protein LOC100279139	Uniprot/SPTREMBL	B6UI67	Putative uncharacterized protein	Uniprot/SWISSPROT	#N/A	#N/A
117	GRMZM2G123764	EntrezGene	#N/A	#N/A	GO	GO:0008152;GO:0006629	metabolic process;lipid metabolic process	GenBank	#N/A	#N/A	MaizeGDB_GenBank	#N/A	#N/A	RefSeq_dna	#N/A	#N/A	RefSeq_peptide	#N/A	#N/A	UniGene	#N/A	#N/A	Uniprot/SPTREMBL	#N/A	#N/A	Uniprot/SWISSPROT	#N/A	#N/A
118	GRMZM2G126772	EntrezGene	100282829	benzoate carboxyl methyltransferase	GO	GO:0008168	methyltransferase activity	GenBank	#N/A	#N/A	MaizeGDB_GenBank	#N/A	#N/A	RefSeq_dna	NM_001155735	benzoate carboxyl methyltransferase (LOC100282829), mRNA	RefSeq_peptide	NP_001149207	benzoate carboxyl methyltransferase	UniGene	Zm.7732	Benzoate carboxyl methyltransferase	Uniprot/SPTREMBL	C0PEX9;B6TBS9	Putative uncharacterized protein ;Benzoate carboxyl methyltransferase	Uniprot/SWISSPROT	#N/A	#N/A
119	GRMZM2G132162	EntrezGene	100275050;100303861	LOC100275050;hypothetical protein LOC100303861	GO	#N/A	#N/A	GenBank	#N/A	#N/A	MaizeGDB_GenBank	#N/A	#N/A	RefSeq_dna	NM_001149247;NM_001165475	LOC100275050 (gpm549), mRNA;hypothetical protein LOC100303861 (LOC100303861), mRNA	RefSeq_peptide	NP_001142719;NP_001158947	hypothetical protein LOC100275050 ;hypothetical protein LOC100303861	UniGene	Zm.156383	TSA: Zea mays cultivar W22 CL7Contig1.betc, mRNA sequence	Uniprot/SPTREMBL	B6SNV1;B6SMR7;B6SGU6	Putative uncharacterized protein ;Putative uncharacterized protein ;Putative uncharacterized protein	Uniprot/SWISSPROT	#N/A	#N/A
120	GRMZM2G133370	EntrezGene	542025	basal layer antifungal peptide	GO	#N/A	#N/A	GenBank	#N/A	#N/A	MaizeGDB_GenBank	#N/A	#N/A	RefSeq_dna	NM_001111671	basal layer antifungal peptide (bap-3b), mRNA	RefSeq_peptide	NP_001105141	basal layer antifungal peptide	UniGene	Zm.322;Zm.157653	Basal layer antifungal peptide;TSA: Zea mays cultivar W22 CL122Contig1.betc, mRNA sequence	Uniprot/SPTREMBL	Q9FER0	Basal layer antifungal peptide Precursor	Uniprot/SWISSPROT	#N/A	#N/A
121	GRMZM2G134264	EntrezGene	100275466	hypothetical protein LOC100275466	GO	#N/A	#N/A	GenBank	#N/A	#N/A	MaizeGDB_GenBank	#N/A	#N/A	RefSeq_dna	NM_001149532	hypothetical protein LOC100275466 (LOC100275466), mRNA	RefSeq_peptide	NP_001143004	hypothetical protein LOC100275466	UniGene	Zm.117837	Hypothetical protein LOC100275466	Uniprot/SPTREMBL	B6STM7	Putative uncharacterized protein	Uniprot/SWISSPROT	#N/A	#N/A
122	GRMZM2G137864	EntrezGene	#N/A	#N/A	GO	GO:0016068;GO:0005840;GO:0005622;GO:0050826;GO:0042309;GO:0050825;GO:0006412;GO:0003735	type I hypersensitivity;ribosome;intracellular;response to freezing;homoiothermy;ice binding;translation;structural constituent of ribosome	GenBank	#N/A	#N/A	MaizeGDB_GenBank	#N/A	#N/A	RefSeq_dna	#N/A	#N/A	RefSeq_peptide	#N/A	#N/A	UniGene	Zm.142717;Zm.125354	Hypothetical protein LOC100275035;Hypothetical protein LOC100275331	Uniprot/SPTREMBL	B6SMP6;B6SRE0;B6T199	Putative uncharacterized protein ;Putative uncharacterized protein ;Putative uncharacterized protein	Uniprot/SWISSPROT	#N/A	#N/A
123	GRMZM2G138008	EntrezGene	#N/A	#N/A	GO	GO:0009055;GO:0020037;GO:0005506;GO:0004497;GO:0055114	electron carrier activity;heme binding;iron ion binding;monooxygenase activity;oxidation reduction	GenBank	#N/A	#N/A	MaizeGDB_GenBank	#N/A	#N/A	RefSeq_dna	#N/A	#N/A	RefSeq_peptide	#N/A	#N/A	UniGene	#N/A	#N/A	Uniprot/SPTREMBL	#N/A	#N/A	Uniprot/SWISSPROT	#N/A	#N/A
124	GRMZM2G138392	EntrezGene	#N/A	#N/A	GO	GO:0006952	defense response	GenBank	#N/A	#N/A	MaizeGDB_GenBank	#N/A	#N/A	RefSeq_dna	#N/A	#N/A	RefSeq_peptide	#N/A	#N/A	UniGene	Zm.96918	Transcribed locus, weakly similar to NP_001145577.1 hypothetical protein LOC100279046 [Zea mays]	Uniprot/SPTREMBL	#N/A	#N/A	Uniprot/SWISSPROT	#N/A	#N/A
125	GRMZM2G138727	EntrezGene	542296	opaque2 modifier	GO	GO:0045735	nutrient reservoir activity	GenBank	AF371261;AB086264	product:27kD gamma zein;product:27 kDa gamma-zein	MaizeGDB_GenBank	S78780;AF371261	product:opaque2 modifier;product:27kD gamma zein	RefSeq_dna	NM_001111884	opaque2 modifier (LOC542296), mRNA	RefSeq_peptide	NP_001105354	glutelin-2 precursor	UniGene	Zm.97202;Zm.129637;Zm.100933	Opaque2 modifier;Hypothetical protein LOC100279023;Transcribed locus, moderately similar to NP_001105354.1 glutelin-2 precursor [Zea mays]	Uniprot/SPTREMBL	Q548E9;B6SKD2;Q41886;B6UGL7;B6UGP8;B6SYI2;B4FHS0	27 kDa gamma-zein27kD gamma zeinPutative uncharacterized protein ;;;Putative uncharacterized protein ;27kDa storage protein, zein Fragment ;Putative uncharacterized protein ;Putative uncharacterized protein ;Putative uncharacterized protein ;Putative uncharacterized protein	Uniprot/SWISSPROT	P04706	Glutelin-2 Precursor (Zein-gamma)(27 kDa zein)(Zein Zc2)(Alcohol-soluble reduced glutelin)(ASG)
126	GRMZM2G147268	EntrezGene	#N/A	#N/A	GO	GO:0016829;GO:0016769;GO:0009058;GO:0006520;GO:0030170	lyase activity;transferase activity, transferring nitrogenous groups;biosynthetic process;cellular amino acid metabolic process;pyridoxal phosphate binding	GenBank	#N/A	#N/A	MaizeGDB_GenBank	#N/A	#N/A	RefSeq_dna	#N/A	#N/A	RefSeq_peptide	#N/A	#N/A	UniGene	#N/A	#N/A	Uniprot/SPTREMBL	#N/A	#N/A	Uniprot/SWISSPROT	#N/A	#N/A
127	GRMZM2G150091	EntrezGene	100193620	hypothetical protein LOC100193620	GO	GO:0045454	cell redox homeostasis	GenBank	#N/A	#N/A	MaizeGDB_GenBank	#N/A	#N/A	RefSeq_dna	NM_001138720	hypothetical protein LOC100193620 (LOC100193620), mRNA	RefSeq_peptide	NP_001132192	hypothetical protein LOC100193620	UniGene	Zm.80784	Hypothetical protein LOC100193620	Uniprot/SPTREMBL	B4FFQ0	Putative uncharacterized protein	Uniprot/SWISSPROT	#N/A	#N/A
128	GRMZM2G152655	EntrezGene	542570;100193396	basal layer antifungal protein2;hypothetical protein LOC100193396	GO	#N/A	#N/A	GenBank	#N/A	#N/A	MaizeGDB_GenBank	#N/A	#N/A	RefSeq_dna	NM_001152142;NM_001138521;NM_001112109	hypothetical protein LOC100279097 (LOC100279097), mRNA;hypothetical protein LOC100193396 (LOC100193396), mRNA;basal layer antifungal protein2 (bap2), mRNA	RefSeq_peptide	NP_001105579;NP_001131993	basal layer antifungal protein2 ;hypothetical protein LOC100193396	UniGene	Zm.157671;Zm.122973;Zm.136439	TSA: Zea mays cultivar W22 CL17Contig1.betc, mRNA sequence;Basal layer antifungal protein2;Hypothetical protein LOC100279097	Uniprot/SPTREMBL	B4FEV8;Q9XGE0	Putative uncharacterized protein ;BETL2 protein Precursor	Uniprot/SWISSPROT	#N/A	#N/A
129	GRMZM2G158400	EntrezGene	100275746	LOC100275746	GO	#N/A	#N/A	GenBank	#N/A	#N/A	MaizeGDB_GenBank	#N/A	#N/A	RefSeq_dna	NM_001149757	LOC100275746 (gpm481), mRNA	RefSeq_peptide	NP_001143229	hypothetical protein LOC100275746	UniGene	Zm.157213	LOC100275746	Uniprot/SPTREMBL	B6SYN4	Putative uncharacterized protein	Uniprot/SWISSPROT	#N/A	#N/A
130	GRMZM2G158407	EntrezGene	#N/A	#N/A	GO	GO:0006952	defense response	GenBank	#N/A	#N/A	MaizeGDB_GenBank	#N/A	#N/A	RefSeq_dna	#N/A	#N/A	RefSeq_peptide	#N/A	#N/A	UniGene	Zm.156799	Transcribed locus, weakly similar to XP_002459041.1 hypothetical protein SORBIDRAFT_03g044940 [Sorghum bicolor]	Uniprot/SPTREMBL	#N/A	#N/A	Uniprot/SWISSPROT	#N/A	#N/A
131	GRMZM2G160739	EntrezGene	#N/A	#N/A	GO	GO:0045735	nutrient reservoir activity	GenBank	#N/A	#N/A	MaizeGDB_GenBank	#N/A	#N/A	RefSeq_dna	#N/A	#N/A	RefSeq_peptide	#N/A	#N/A	UniGene	#N/A	#N/A	Uniprot/SPTREMBL	A0SXT0;Q9ST46	22znGFP protein Fragment ;Gene encoding a zein (clone zA1)	Uniprot/SWISSPROT	#N/A	#N/A
132	GRMZM2G161530	#N/A	#N/A	#N/A	#N/A	#N/A	#N/A	#N/A	#N/A	#N/A	#N/A	#N/A	#N/A	#N/A	#N/A	#N/A	#N/A	#N/A	#N/A	#N/A	#N/A	#N/A	#N/A	#N/A	#N/A	#N/A	#N/A	#N/A
133	GRMZM2G162109	EntrezGene	100273939	hypothetical protein LOC100273939	GO	GO:0050825;GO:0016068;GO:0050826;GO:0042309	ice binding;type I hypersensitivity;response to freezing;homoiothermy	GenBank	#N/A	#N/A	MaizeGDB_GenBank	#N/A	#N/A	RefSeq_dna	NM_001161721	hypothetical protein LOC100273939 (LOC100273939), mRNA	RefSeq_peptide	NP_001155193	hypothetical protein LOC100273939	UniGene	Zm.18583	Hypothetical protein LOC100273939	Uniprot/SPTREMBL	B4FY80	Putative uncharacterized protein	Uniprot/SWISSPROT	#N/A	#N/A
134	GRMZM2G168552	EntrezGene	100303888;100285704;542559	bundle sheath cell specific protein 1;bundle sheath cell specific protein 1;bundle sheath strands specific gene1	GO	GO:0006950	response to stress	GenBank	AB045759	product:bundle sheath cell specific protein 1	MaizeGDB_GenBank	#N/A	#N/A	RefSeq_dna	NM_001158595;NM_001112099;NM_001165481	bundle sheath cell specific protein 1 (LOC100285704), mRNA;bundle sheath strands specific gene1 (bss1), mRNA;bundle sheath cell specific protein 1 (LOC100303888), mRNA	RefSeq_peptide	NP_001158953;NP_001105569;NP_001152067	bundle sheath cell specific protein 1 ;bundle sheath strands specific gene1 ;bundle sheath cell specific protein 1	UniGene	Zm.122340;Zm.155440;Zm.1794;Zm.143141	Bundle sheath strands specific gene1;Bundle sheath cell specific protein 1;Bundle sheath cell specific protein 1;TSA: Zea mays contig64817, mRNA sequence	Uniprot/SPTREMBL	B6SQI1;B6U8D9;Q9FRX0	Bundle sheath cell specific protein 1 ;Bundle sheath cell specific protein 1 ;Bundle sheath cell specific protein 1	Uniprot/SWISSPROT	#N/A	#N/A
135	GRMZM2G170400	EntrezGene	100383478	hypothetical protein LOC100383478	GO	GO:0008152;GO:0008168;GO:0008610	metabolic process;methyltransferase activity;lipid biosynthetic process	GenBank	#N/A	#N/A	MaizeGDB_GenBank	#N/A	#N/A	RefSeq_dna	NM_001176126	hypothetical protein LOC100383478 (LOC100383478), mRNA	RefSeq_peptide	NP_001169597	hypothetical protein LOC100383478	UniGene	Zm.94091	Hypothetical protein LOC100383478	Uniprot/SPTREMBL	A7XZC6	Putative uncharacterized proteinS-adenosyl-L-methionine: phosphoethanolamine N-methyltransferase ;(EC 2.1.1.103)	Uniprot/SWISSPROT	#N/A	#N/A
136	GRMZM2G173257	#N/A	#N/A	#N/A	#N/A	#N/A	#N/A	#N/A	#N/A	#N/A	#N/A	#N/A	#N/A	#N/A	#N/A	#N/A	#N/A	#N/A	#N/A	#N/A	#N/A	#N/A	#N/A	#N/A	#N/A	#N/A	#N/A	#N/A
137	GRMZM2G173710	EntrezGene	#N/A	#N/A	GO	GO:0000160;GO:0004871	two-component signal transduction system (phosphorelay);signal transducer activity	GenBank	#N/A	#N/A	MaizeGDB_GenBank	#N/A	#N/A	RefSeq_dna	#N/A	#N/A	RefSeq_peptide	#N/A	#N/A	UniGene	#N/A	#N/A	Uniprot/SPTREMBL	C0P3A6;B6SY22	Putative uncharacterized protein ;Histidine-containing phosphotransfer protein 4	Uniprot/SWISSPROT	#N/A	#N/A
138	GRMZM2G303419	EntrezGene	#N/A	#N/A	GO	GO:0008168	methyltransferase activity	GenBank	#N/A	#N/A	MaizeGDB_GenBank	#N/A	#N/A	RefSeq_dna	#N/A	#N/A	RefSeq_peptide	#N/A	#N/A	UniGene	#N/A	#N/A	Uniprot/SPTREMBL	#N/A	#N/A	Uniprot/SWISSPROT	#N/A	#N/A
139	GRMZM2G304548	EntrezGene	541928;100101522	Hageman factor inhibitor;corn Hageman factor inhibitor	GO	GO:0004867	serine-type endopeptidase inhibitor activity	GenBank	AF371280	product:Hageman factor inhibitor	MaizeGDB_GenBank	AF371280;AY105998;X54064	product:Hageman factor inhibitor;;product:corn Hageman factor inhibitor	RefSeq_dna	NM_001111591;NM_001112762	Hageman factor inhibitor (LOC541928), mRNA;corn Hageman factor inhibitor (LOC100101522), mRNA	RefSeq_peptide	NP_001105061;NP_001106233	Hageman factor inhibitor ;trypsin/factor XIIA inhibitor precursor	UniGene	Zm.123129;Zm.103530;Zm.142423	Hageman factor inhibitor;Clone EL01N0358E04.c mRNA sequence;Trypsin/factor XIIA inhibitor	Uniprot/SPTREMBL	B8QV96;B8QV89;Q2XWW0;B8QVD1;B8QVA6;B8QV75;B8QVB0;B8QV76;B8QVA5;B8QVA0;Q2XWV9;B6UGR3;B8QVA2;B8QV92;Q946V1;Q2XWV8;B8QV84;B8QV91;B8QVE1;Q2XWV0;B6UHB4;B8QV85;Q2XWV1;Q09HU3;B8QVE3;B8QVD0;B8QVD2;Q2XWV7;Q2XWV2;Q2XWV5;B8QVD5;B8QVE4;Q2XWW2;Q2XWV3;B8QVC9;B8QV93;B8QVD6;B8QVB4;B8QV95;B8QVE2;B8QVB7	Hageman factor inhibitor ;Hageman factor inhibitor ;Hageman factor inhibitor ;Hageman factor inhibitor ;Hageman factor inhibitor ;Hageman factor inhibitor ;Hageman factor inhibitor ;Hageman factor inhibitor ;Hageman factor inhibitor ;Hageman factor inhibitor ;Hageman factor inhibitor ;Trypsin/factor XIIA inhibitor ;Hageman factor inhibitor ;Hageman factor inhibitor ;Hageman factor inhibitor ;Hage…	Uniprot/SWISSPROT	P01088	Trypsin/factor XIIA inhibitor Precursor (Hageman factor inhibitor)(CHFI)
140	GRMZM2G346897	EntrezGene	606402	22kD alpha zein4	GO	GO:0045735	nutrient reservoir activity	GenBank	AF371276	product:22kD alpha zein 4	MaizeGDB_GenBank	AF371276	product:22kD alpha zein 4	RefSeq_dna	NM_001112277	22kD alpha zein4 (az22z4), mRNA	RefSeq_peptide	NP_001105747	22kD alpha zein4	UniGene	Zm.103533;Zm.96802	Clone Contig427 mRNA sequence;22kD alpha zein4	Uniprot/SPTREMBL	Q07320;Q946V4;A8HNJ5	Zein ;22kD alpha zein 4 ;Z1C alpha zein protein Fragment	Uniprot/SWISSPROT	#N/A	#N/A
141	GRMZM2G351505	EntrezGene	100280973	cortical cell-delineating protein	GO	GO:0005576;GO:0005179	extracellular region;hormone activity	GenBank	#N/A	#N/A	MaizeGDB_GenBank	#N/A	#N/A	RefSeq_dna	NM_001153893	cortical cell-delineating protein (LOC100280973), mRNA	RefSeq_peptide	NP_001147365	cortical cell-delineating protein	UniGene	Zm.34439	Cortical cell-delineating protein	Uniprot/SPTREMBL	B6SQH2	Cortical cell-delineating protein	Uniprot/SWISSPROT	#N/A	#N/A
142	GRMZM2G353268	EntrezGene	#N/A	#N/A	GO	GO:0045735	nutrient reservoir activity	GenBank	#N/A	#N/A	MaizeGDB_GenBank	#N/A	#N/A	RefSeq_dna	#N/A	#N/A	RefSeq_peptide	#N/A	#N/A	UniGene	Zm.117527;Zm.156036	Z1A alpha zein protein;Z1A alpha zein protein	Uniprot/SPTREMBL	A8HNE7	Z1A alpha zein protein Fragment	Uniprot/SWISSPROT	P02859	Zein-alpha A30 Precursor (19 kDa zein A30)
143	GRMZM2G369839	EntrezGene	#N/A	#N/A	GO	GO:0050825;GO:0005634;GO:0003677;GO:0006355;GO:0050826;GO:0042309;GO:0004879	ice binding;nucleus;DNA binding;regulation of transcription, DNA-dependent;response to freezing;homoiothermy;ligand-dependent nuclear receptor activity	GenBank	#N/A	#N/A	MaizeGDB_GenBank	#N/A	#N/A	RefSeq_dna	#N/A	#N/A	RefSeq_peptide	#N/A	#N/A	UniGene	Zm.133478;Zm.139526;Zm.128990	Hypothetical protein LOC100383147;Hypothetical protein LOC100304150;Hypothetical protein LOC100193147	Uniprot/SPTREMBL	B6TFR5;C0PDK4;B4FDZ5	Putative uncharacterized protein ;Putative uncharacterized protein ;Putative uncharacterized protein	Uniprot/SWISSPROT	#N/A	#N/A
144	GRMZM2G378121	EntrezGene	100278282	hypothetical protein LOC100278282	GO	GO:0005840;GO:0005634;GO:0003677;GO:0006355;GO:0005622;GO:0050826;GO:0042309;GO:0004879;GO:0050825;GO:0006412;GO:0003735	ribosome;nucleus;DNA binding;regulation of transcription, DNA-dependent;intracellular;response to freezing;homoiothermy;ligand-dependent nuclear receptor activity;ice binding;translation;structural constituent of ribosome	GenBank	#N/A	#N/A	MaizeGDB_GenBank	#N/A	#N/A	RefSeq_dna	NM_001151608	hypothetical protein LOC100278282 (LOC100278282), mRNA	RefSeq_peptide	NP_001145080	hypothetical protein LOC100278282	UniGene	Zm.84298	Hypothetical protein LOC100278282	Uniprot/SPTREMBL	C0P3Z2;B6U673	Putative uncharacterized protein ;Putative uncharacterized protein	Uniprot/SWISSPROT	#N/A	#N/A
145	GRMZM2G379773	EntrezGene	#N/A	#N/A	GO	GO:0016788;GO:0006629	hydrolase activity, acting on ester bonds;lipid metabolic process	GenBank	#N/A	#N/A	MaizeGDB_GenBank	#N/A	#N/A	RefSeq_dna	#N/A	#N/A	RefSeq_peptide	#N/A	#N/A	UniGene	#N/A	#N/A	Uniprot/SPTREMBL	#N/A	#N/A	Uniprot/SWISSPROT	#N/A	#N/A
146	GRMZM2G387360	EntrezGene	100282034;100283691	nonspecific lipid-transfer protein;nonspecific lipid-transfer protein	GO	GO:0050825;GO:0050826;GO:0042309	ice binding;response to freezing;homoiothermy	GenBank	#N/A	#N/A	MaizeGDB_GenBank	#N/A	#N/A	RefSeq_dna	NM_001156592;NM_001154947	nonspecific lipid-transfer protein (LOC100283691), mRNA;nonspecific lipid-transfer protein (LOC100282034), mRNA	RefSeq_peptide	NP_001148419;NP_001150064	nonspecific lipid-transfer protein ;nonspecific lipid-transfer protein	UniGene	Zm.156477	TSA: Zea mays contig58141, mRNA sequence	Uniprot/SPTREMBL	B6T2T4;B6TKN6	Nonspecific lipid-transfer protein ;Nonspecific lipid-transfer protein	Uniprot/SWISSPROT	#N/A	#N/A
147	GRMZM2G387594	EntrezGene	#N/A	#N/A	GO	GO:0050825;GO:0050826;GO:0042309	ice binding;response to freezing;homoiothermy	GenBank	#N/A	#N/A	MaizeGDB_GenBank	#N/A	#N/A	RefSeq_dna	#N/A	#N/A	RefSeq_peptide	#N/A	#N/A	UniGene	#N/A	#N/A	Uniprot/SPTREMBL	B6TEA1	Putative uncharacterized protein	Uniprot/SWISSPROT	#N/A	#N/A
148	GRMZM2G394007	#N/A	#N/A	#N/A	#N/A	#N/A	#N/A	#N/A	#N/A	#N/A	#N/A	#N/A	#N/A	#N/A	#N/A	#N/A	#N/A	#N/A	#N/A	#N/A	#N/A	#N/A	#N/A	#N/A	#N/A	#N/A	#N/A	#N/A
149	GRMZM2G406170	EntrezGene	#N/A	#N/A	GO	#N/A	#N/A	GenBank	#N/A	#N/A	MaizeGDB_GenBank	#N/A	#N/A	RefSeq_dna	#N/A	#N/A	RefSeq_peptide	#N/A	#N/A	UniGene	Zm.82732	TSA: Zea mays cultivar W22 CL5Contig2.betc, mRNA sequence	Uniprot/SPTREMBL	#N/A	#N/A	Uniprot/SWISSPROT	#N/A	#N/A
150	GRMZM2G416535	#N/A	#N/A	#N/A	#N/A	#N/A	#N/A	#N/A	#N/A	#N/A	#N/A	#N/A	#N/A	#N/A	#N/A	#N/A	#N/A	#N/A	#N/A	#N/A	#N/A	#N/A	#N/A	#N/A	#N/A	#N/A	#N/A	#N/A
151	GRMZM2G424205	EntrezGene	#N/A	#N/A	GO	GO:0016020;GO:0051260	membrane;protein homooligomerization	GenBank	#N/A	#N/A	MaizeGDB_GenBank	#N/A	#N/A	RefSeq_dna	#N/A	#N/A	RefSeq_peptide	#N/A	#N/A	UniGene	#N/A	#N/A	Uniprot/SPTREMBL	#N/A	#N/A	Uniprot/SWISSPROT	#N/A	#N/A
152	GRMZM2G437435	EntrezGene	100381515	hypothetical protein LOC100381515	GO	GO:0004252;GO:0006508	serine-type endopeptidase activity;proteolysis	GenBank	#N/A	#N/A	MaizeGDB_GenBank	#N/A	#N/A	RefSeq_dna	NM_001174345	hypothetical protein LOC100381515 (LOC100381515), mRNA	RefSeq_peptide	NP_001167816	hypothetical protein LOC100381515	UniGene	Zm.140367;Zm.18272	Transcribed locus, weakly similar to XP_002443309.1 hypothetical protein SORBIDRAFT_08g017330 [Sorghum bicolor];Hypothetical protein LOC100381515	Uniprot/SPTREMBL	C0HGM2	Putative uncharacterized protein	Uniprot/SWISSPROT	#N/A	#N/A
153	GRMZM2G449709	EntrezGene	100382369	hypothetical protein LOC100382369	GO	#N/A	#N/A	GenBank	#N/A	#N/A	MaizeGDB_GenBank	#N/A	#N/A	RefSeq_dna	NM_001175114	hypothetical protein LOC100382369 (LOC100382369), mRNA	RefSeq_peptide	NP_001168585	hypothetical protein LOC100382369	UniGene	Zm.32692	Hypothetical protein LOC100382369	Uniprot/SPTREMBL	C0P707	Putative uncharacterized protein	Uniprot/SWISSPROT	#N/A	#N/A
154	GRMZM2G476848	EntrezGene	100283108	pollen-specific arabinogalacta protein BAN102	GO	GO:0050825;GO:0016068;GO:0050826;GO:0042309	ice binding;type I hypersensitivity;response to freezing;homoiothermy	GenBank	#N/A	#N/A	MaizeGDB_GenBank	#N/A	#N/A	RefSeq_dna	NM_001156010	pollen-specific arabinogalacta protein BAN102 (LOC100283108), mRNA	RefSeq_peptide	NP_001149482	pollen-specific arabinogalacta protein BAN102	UniGene	Zm.5678;Zm.90129	Pollen-specific arabinogalacta protein BAN102;Transcribed locus	Uniprot/SPTREMBL	B6TEN3	Pollen-specific arabinogalacta protein BAN102	Uniprot/SWISSPROT	#N/A	#N/A
155	GRMZM2G476886	EntrezGene	#N/A	#N/A	GO	GO:0016020;GO:0006865	membrane;amino acid transport	GenBank	#N/A	#N/A	MaizeGDB_GenBank	#N/A	#N/A	RefSeq_dna	#N/A	#N/A	RefSeq_peptide	#N/A	#N/A	UniGene	#N/A	#N/A	Uniprot/SPTREMBL	#N/A	#N/A	Uniprot/SWISSPROT	#N/A	#N/A
156	GRMZM2G577201	#N/A	#N/A	#N/A	#N/A	#N/A	#N/A	#N/A	#N/A	#N/A	#N/A	#N/A	#N/A	#N/A	#N/A	#N/A	#N/A	#N/A	#N/A	#N/A	#N/A	#N/A	#N/A	#N/A	#N/A	#N/A	#N/A	#N/A
157	GRMZM5G825437	EntrezGene	#N/A	#N/A	GO	#N/A	#N/A	GenBank	#N/A	#N/A	MaizeGDB_GenBank	#N/A	#N/A	RefSeq_dna	#N/A	#N/A	RefSeq_peptide	#N/A	#N/A	UniGene	Zm.92708	OB-fold nucleic acid binding domain containing protein	Uniprot/SPTREMBL	C4J0S3	Putative uncharacterized protein	Uniprot/SWISSPROT	#N/A	#N/A
158	GRMZM5G870077	EntrezGene	100383172	hypothetical protein LOC100383172	GO	GO:0005515	protein binding	GenBank	#N/A	#N/A	MaizeGDB_GenBank	#N/A	#N/A	RefSeq_dna	NM_001175837	hypothetical protein LOC100383172 (LOC100383172), mRNA	RefSeq_peptide	NP_001169308	hypothetical protein LOC100383172	UniGene	Zm.122155	Hypothetical protein LOC100383172	Uniprot/SPTREMBL	C0PDT7	Putative uncharacterized protein	Uniprot/SWISSPROT	#N/A	#N/A
159	GRMZM5G871093	EntrezGene	#N/A	#N/A	GO	GO:0007155;GO:0005515;GO:0015629;GO:0008270;GO:0005198	cell adhesion;protein binding;actin cytoskeleton;zinc ion binding;structural molecule activity	GenBank	#N/A	#N/A	MaizeGDB_GenBank	#N/A	#N/A	RefSeq_dna	#N/A	#N/A	RefSeq_peptide	#N/A	#N/A	UniGene	Zm.33966	Transcribed locus, moderately similar to XP_002444712.1 hypothetical protein SORBIDRAFT_07g026470 [Sorghum bicolor]	Uniprot/SPTREMBL	#N/A	#N/A	Uniprot/SWISSPROT	#N/A	#N/A
160	GRMZM5G871471	EntrezGene	#N/A	#N/A	GO	GO:0016829;GO:0006520	lyase activity;cellular amino acid metabolic process	GenBank	#N/A	#N/A	MaizeGDB_GenBank	#N/A	#N/A	RefSeq_dna	#N/A	#N/A	RefSeq_peptide	#N/A	#N/A	UniGene	Zm.13116	Clone EL01N0520D02.d mRNA sequence	Uniprot/SPTREMBL	#N/A	#N/A	Uniprot/SWISSPROT	#N/A	#N/A
161	GRMZM5G896560	EntrezGene	#N/A	#N/A	GO	GO:0016020;GO:0005874;GO:0051260;GO:0007017;GO:0005525	membrane;microtubule;protein homooligomerization;microtubule-based process;GTP binding	GenBank	#N/A	#N/A	MaizeGDB_GenBank	#N/A	#N/A	RefSeq_dna	#N/A	#N/A	RefSeq_peptide	#N/A	#N/A	UniGene	#N/A	#N/A	Uniprot/SPTREMBL	#N/A	#N/A	Uniprot/SWISSPROT	#N/A	#N/A
162	PMI	#N/A	#N/A	#N/A	#N/A	#N/A	#N/A	#N/A	#N/A	#N/A	#N/A	#N/A	#N/A	#N/A	#N/A	#N/A	#N/A	#N/A	#N/A	#N/A	#N/A	#N/A	#N/A	#N/A	#N/A	#N/A	#N/A	#N/A

## Sheet: Pith -5 UP
	gene	EntrezGene	EG_Accession	EG_Description	GeneOntology	GO_Accession	GO_Annotation	GenBank	GB_Accession	GB_Description	MaizeGDB_GenBank	MGB_Accession	MGB_Description	RefSeq_dna	RS_Accession	RS_Description	RefSeq_peptide	RSP_Accession	RSP_Description	UniGene	UG_Accession	UG_Description	Uniprot.SPTREMBL	Trembl_Accession	Trembl_Description	Uniprot.SWISSPROT	SP_Accession	SP_Description
1	cT6PP	#N/A	#N/A	#N/A	#N/A	#N/A	#N/A	#N/A	#N/A	#N/A	#N/A	#N/A	#N/A	#N/A	#N/A	#N/A	#N/A	#N/A	#N/A	#N/A	#N/A	#N/A	#N/A	#N/A	#N/A	#N/A	#N/A	#N/A
2	GRMZM2G000092	EntrezGene	#N/A	#N/A	GO	GO:0008152;GO:0003824	metabolic process;catalytic activity	GenBank	#N/A	#N/A	MaizeGDB_GenBank	#N/A	#N/A	RefSeq_dna	#N/A	#N/A	RefSeq_peptide	#N/A	#N/A	UniGene	#N/A	#N/A	Uniprot/SPTREMBL	#N/A	#N/A	Uniprot/SWISSPROT	#N/A	#N/A
3	GRMZM2G002420	EntrezGene	#N/A	#N/A	GO	#N/A	#N/A	GenBank	#N/A	#N/A	MaizeGDB_GenBank	#N/A	#N/A	RefSeq_dna	#N/A	#N/A	RefSeq_peptide	#N/A	#N/A	UniGene	Zm.156641	TSA: Zea mays contig31002, mRNA sequence	Uniprot/SPTREMBL	#N/A	#N/A	Uniprot/SWISSPROT	#N/A	#N/A
4	GRMZM2G006290	EntrezGene	#N/A	#N/A	GO	GO:0016021;GO:0008236	integral to membrane;serine-type peptidase activity	GenBank	#N/A	#N/A	MaizeGDB_GenBank	#N/A	#N/A	RefSeq_dna	#N/A	#N/A	RefSeq_peptide	#N/A	#N/A	UniGene	#N/A	#N/A	Uniprot/SPTREMBL	#N/A	#N/A	Uniprot/SWISSPROT	#N/A	#N/A
5	GRMZM2G010673	EntrezGene	#N/A	#N/A	GO	#N/A	#N/A	GenBank	#N/A	#N/A	MaizeGDB_GenBank	#N/A	#N/A	RefSeq_dna	#N/A	#N/A	RefSeq_peptide	#N/A	#N/A	UniGene	Zm.131475;Zm.133461	Hypothetical protein LOC100278293;Hypothetical protein LOC100279146	Uniprot/SPTREMBL	B6U6D2	Putative uncharacterized protein	Uniprot/SWISSPROT	#N/A	#N/A
6	GRMZM2G011523	EntrezGene	#N/A	#N/A	GO	GO:0004867;GO:0005576	serine-type endopeptidase inhibitor activity;extracellular region	GenBank	#N/A	#N/A	MaizeGDB_GenBank	#N/A	#N/A	RefSeq_dna	#N/A	#N/A	RefSeq_peptide	#N/A	#N/A	UniGene	Zm.145880	TSA: Zea mays contig43752, mRNA sequence	Uniprot/SPTREMBL	B6T113;C0PD90	Bowman-Birk type wound-induced proteinase inhibitor WIP1 ;Putative uncharacterized protein	Uniprot/SWISSPROT	#N/A	#N/A
7	GRMZM2G012464	#N/A	#N/A	#N/A	#N/A	#N/A	#N/A	#N/A	#N/A	#N/A	#N/A	#N/A	#N/A	#N/A	#N/A	#N/A	#N/A	#N/A	#N/A	#N/A	#N/A	#N/A	#N/A	#N/A	#N/A	#N/A	#N/A	#N/A
8	GRMZM2G016997	EntrezGene	100217179	hypothetical protein LOC100217179	GO	#N/A	#N/A	GenBank	#N/A	#N/A	MaizeGDB_GenBank	#N/A	#N/A	RefSeq_dna	NM_001143540	hypothetical protein LOC100217179 (LOC100217179), mRNA	RefSeq_peptide	NP_001137012	hypothetical protein LOC100217179	UniGene	Zm.35575	Hypothetical protein LOC100217179	Uniprot/SPTREMBL	B4FLT0	Putative uncharacterized protein	Uniprot/SWISSPROT	#N/A	#N/A
9	GRMZM2G017299	EntrezGene	#N/A	#N/A	GO	GO:0006541;GO:0016763;GO:0009058;GO:0000105;GO:0009236;GO:0003824;GO:0005737	glutamine metabolic process;transferase activity, transferring pentosyl groups;biosynthetic process;histidine biosynthetic process;cobalamin biosynthetic process;catalytic activity;cytoplasm	GenBank	#N/A	#N/A	MaizeGDB_GenBank	#N/A	#N/A	RefSeq_dna	#N/A	#N/A	RefSeq_peptide	#N/A	#N/A	UniGene	#N/A	#N/A	Uniprot/SPTREMBL	#N/A	#N/A	Uniprot/SWISSPROT	#N/A	#N/A
10	GRMZM2G019413	EntrezGene	100192093;100281672	hypothetical protein LOC100192093;nodulin-like protein	GO	GO:0016020;GO:0006835;GO:0017153	membrane;dicarboxylic acid transport;sodium:dicarboxylate symporter activity	GenBank	#N/A	#N/A	MaizeGDB_GenBank	#N/A	#N/A	RefSeq_dna	NM_001137516;NM_001154592	hypothetical protein LOC100192093 (LOC100192093), mRNA;nodulin-like protein (LOC100281672), mRNA	RefSeq_peptide	NP_001130988;NP_001148064	hypothetical protein LOC100192093 ;nodulin-like protein	UniGene	Zm.135054;Zm.139732	Nodulin-like protein;Hypothetical protein LOC100192093	Uniprot/SPTREMBL	B6SXN8;B4FBB1	Nodulin-like protein ;Putative uncharacterized protein	Uniprot/SWISSPROT	#N/A	#N/A
11	GRMZM2G023982	#N/A	#N/A	#N/A	#N/A	#N/A	#N/A	#N/A	#N/A	#N/A	#N/A	#N/A	#N/A	#N/A	#N/A	#N/A	#N/A	#N/A	#N/A	#N/A	#N/A	#N/A	#N/A	#N/A	#N/A	#N/A	#N/A	#N/A
12	GRMZM2G030583	EntrezGene	#N/A	#N/A	GO	GO:0016829;GO:0008152	lyase activity;metabolic process	GenBank	#N/A	#N/A	MaizeGDB_GenBank	#N/A	#N/A	RefSeq_dna	#N/A	#N/A	RefSeq_peptide	#N/A	#N/A	UniGene	#N/A	#N/A	Uniprot/SPTREMBL	#N/A	#N/A	Uniprot/SWISSPROT	#N/A	#N/A
13	GRMZM2G031904	EntrezGene	#N/A	#N/A	GO	#N/A	#N/A	GenBank	#N/A	#N/A	MaizeGDB_GenBank	#N/A	#N/A	RefSeq_dna	#N/A	#N/A	RefSeq_peptide	#N/A	#N/A	UniGene	#N/A	#N/A	Uniprot/SPTREMBL	B6U092;B6T3W2	Putative uncharacterized protein ;Putative uncharacterized protein	Uniprot/SWISSPROT	#N/A	#N/A
14	GRMZM2G033179	EntrezGene	#N/A	#N/A	GO	#N/A	#N/A	GenBank	#N/A	#N/A	MaizeGDB_GenBank	#N/A	#N/A	RefSeq_dna	NM_001149523	hypothetical protein LOC100275456 (LOC100275456), mRNA	RefSeq_peptide	#N/A	#N/A	UniGene	Zm.145769;Zm.144314;Zm.149679;Zm.8725;Zm.141375	TSA: Zea mays contig44763, mRNA sequence;TSA: Zea mays contig56065, mRNA sequence;TSA: Zea mays contig15983, mRNA sequence;Hypothetical protein LOC100275456;TSA: Zea mays contig64449, mRNA sequence	Uniprot/SPTREMBL	#N/A	#N/A	Uniprot/SWISSPROT	#N/A	#N/A
15	GRMZM2G034152	EntrezGene	#N/A	#N/A	GO	GO:0006813;GO:0008324	potassium ion transport;cation transmembrane transporter activity	GenBank	#N/A	#N/A	MaizeGDB_GenBank	#N/A	#N/A	RefSeq_dna	#N/A	#N/A	RefSeq_peptide	#N/A	#N/A	UniGene	Zm.136604	Clone 1538519 mRNA sequence	Uniprot/SPTREMBL	#N/A	#N/A	Uniprot/SWISSPROT	#N/A	#N/A
16	GRMZM2G044677	EntrezGene	#N/A	#N/A	GO	#N/A	#N/A	GenBank	#N/A	#N/A	MaizeGDB_GenBank	#N/A	#N/A	RefSeq_dna	#N/A	#N/A	RefSeq_peptide	#N/A	#N/A	UniGene	Zm.97553	Hypothetical protein LOC100275285	Uniprot/SPTREMBL	#N/A	#N/A	Uniprot/SWISSPROT	#N/A	#N/A
17	GRMZM2G051882	#N/A	#N/A	#N/A	#N/A	#N/A	#N/A	#N/A	#N/A	#N/A	#N/A	#N/A	#N/A	#N/A	#N/A	#N/A	#N/A	#N/A	#N/A	#N/A	#N/A	#N/A	#N/A	#N/A	#N/A	#N/A	#N/A	#N/A
18	GRMZM2G060118	#N/A	#N/A	#N/A	#N/A	#N/A	#N/A	#N/A	#N/A	#N/A	#N/A	#N/A	#N/A	#N/A	#N/A	#N/A	#N/A	#N/A	#N/A	#N/A	#N/A	#N/A	#N/A	#N/A	#N/A	#N/A	#N/A	#N/A
19	GRMZM2G066791	EntrezGene	#N/A	#N/A	GO	GO:0016020;GO:0006810;GO:0005215	membrane;transport;transporter activity	GenBank	#N/A	#N/A	MaizeGDB_GenBank	#N/A	#N/A	RefSeq_dna	#N/A	#N/A	RefSeq_peptide	#N/A	#N/A	UniGene	Zm.97877	Transcribed locus, weakly similar to NP_001061650.1 Os08g0367300 [Oryza sativa (japonica cultivar-group)]	Uniprot/SPTREMBL	#N/A	#N/A	Uniprot/SWISSPROT	#N/A	#N/A
20	GRMZM2G066865	EntrezGene	#N/A	#N/A	GO	GO:0016020;GO:0006810;GO:0005215	membrane;transport;transporter activity	GenBank	#N/A	#N/A	MaizeGDB_GenBank	#N/A	#N/A	RefSeq_dna	#N/A	#N/A	RefSeq_peptide	#N/A	#N/A	UniGene	Zm.97877	Transcribed locus, weakly similar to NP_001061650.1 Os08g0367300 [Oryza sativa (japonica cultivar-group)]	Uniprot/SPTREMBL	#N/A	#N/A	Uniprot/SWISSPROT	#N/A	#N/A
21	GRMZM2G071226	EntrezGene	#N/A	#N/A	GO	GO:0016020;GO:0006810;GO:0005215	membrane;transport;transporter activity	GenBank	#N/A	#N/A	MaizeGDB_GenBank	#N/A	#N/A	RefSeq_dna	#N/A	#N/A	RefSeq_peptide	#N/A	#N/A	UniGene	Zm.97877	Transcribed locus, weakly similar to NP_001061650.1 Os08g0367300 [Oryza sativa (japonica cultivar-group)]	Uniprot/SPTREMBL	#N/A	#N/A	Uniprot/SWISSPROT	#N/A	#N/A
22	GRMZM2G074270	EntrezGene	100194012	LOC100194012	GO	GO:0008152;GO:0008168	metabolic process;methyltransferase activity	GenBank	#N/A	#N/A	MaizeGDB_GenBank	#N/A	#N/A	RefSeq_dna	NM_001139075	LOC100194012 (umc2235), mRNA	RefSeq_peptide	NP_001132547	hypothetical protein LOC100194012	UniGene	#N/A	#N/A	Uniprot/SPTREMBL	B4FH40	MethylasePutative uncharacterized protein ;	Uniprot/SWISSPROT	#N/A	#N/A
23	GRMZM2G079484	EntrezGene	#N/A	#N/A	GO	GO:0009055;GO:0020037;GO:0005506;GO:0004497;GO:0055114	electron carrier activity;heme binding;iron ion binding;monooxygenase activity;oxidation reduction	GenBank	#N/A	#N/A	MaizeGDB_GenBank	#N/A	#N/A	RefSeq_dna	#N/A	#N/A	RefSeq_peptide	#N/A	#N/A	UniGene	#N/A	#N/A	Uniprot/SPTREMBL	#N/A	#N/A	Uniprot/SWISSPROT	#N/A	#N/A
24	GRMZM2G080858	EntrezGene	100273381	hypothetical protein LOC100273381	GO	GO:0016020;GO:0005576	membrane;extracellular region	GenBank	#N/A	#N/A	MaizeGDB_GenBank	#N/A	#N/A	RefSeq_dna	NM_001147818	hypothetical protein LOC100273381 (LOC100273381), mRNA	RefSeq_peptide	NP_001141290	hypothetical protein LOC100273381	UniGene	Zm.120518	Hypothetical protein LOC100273381	Uniprot/SPTREMBL	B4FV49	Putative uncharacterized protein	Uniprot/SWISSPROT	#N/A	#N/A
25	GRMZM2G086117	#N/A	#N/A	#N/A	#N/A	#N/A	#N/A	#N/A	#N/A	#N/A	#N/A	#N/A	#N/A	#N/A	#N/A	#N/A	#N/A	#N/A	#N/A	#N/A	#N/A	#N/A	#N/A	#N/A	#N/A	#N/A	#N/A	#N/A
26	GRMZM2G096868	#N/A	#N/A	#N/A	#N/A	#N/A	#N/A	#N/A	#N/A	#N/A	#N/A	#N/A	#N/A	#N/A	#N/A	#N/A	#N/A	#N/A	#N/A	#N/A	#N/A	#N/A	#N/A	#N/A	#N/A	#N/A	#N/A	#N/A
27	GRMZM2G103937	EntrezGene	100193015	hypothetical protein LOC100193015	GO	GO:0016788;GO:0006629	hydrolase activity, acting on ester bonds;lipid metabolic process	GenBank	#N/A	#N/A	MaizeGDB_GenBank	#N/A	#N/A	RefSeq_dna	#N/A	#N/A	RefSeq_peptide	NP_001131655	hypothetical protein LOC100193015	UniGene	#N/A	#N/A	Uniprot/SPTREMBL	B4FDH6	Putative uncharacterized protein	Uniprot/SWISSPROT	#N/A	#N/A
28	GRMZM2G104041	EntrezGene	#N/A	#N/A	GO	GO:0046872;GO:0030001	metal ion binding;metal ion transport	GenBank	#N/A	#N/A	MaizeGDB_GenBank	#N/A	#N/A	RefSeq_dna	#N/A	#N/A	RefSeq_peptide	#N/A	#N/A	UniGene	#N/A	#N/A	Uniprot/SPTREMBL	B6T0P0	Farnesylated protein 2	Uniprot/SWISSPROT	#N/A	#N/A
29	GRMZM2G106376	EntrezGene	100193984	hypothetical protein LOC100193984	GO	#N/A	#N/A	GenBank	#N/A	#N/A	MaizeGDB_GenBank	#N/A	#N/A	RefSeq_dna	NM_001139050	hypothetical protein LOC100193984 (LOC100193984), mRNA	RefSeq_peptide	NP_001132522	hypothetical protein LOC100193984	UniGene	Zm.119392;Zm.151684	Hypothetical protein LOC100193984;TSA: Zea mays contig06394, mRNA sequence	Uniprot/SPTREMBL	B4FH02	Putative uncharacterized protein	Uniprot/SWISSPROT	#N/A	#N/A
30	GRMZM2G111136	EntrezGene	100127016	SBP-domain protein1	GO	GO:0050825;GO:0005634;GO:0003677;GO:0050826;GO:0042309	ice binding;nucleus;DNA binding;response to freezing;homoiothermy	GenBank	#N/A	#N/A	MaizeGDB_GenBank	#N/A	#N/A	RefSeq_dna	NM_001112607	SBP-domain protein1 (sbp1), mRNA	RefSeq_peptide	NP_001106077	SBP-domain protein1	UniGene	#N/A	#N/A	Uniprot/SPTREMBL	Q9SM19	SBP-domain protein 1	Uniprot/SWISSPROT	#N/A	#N/A
31	GRMZM2G114486	#N/A	#N/A	#N/A	#N/A	#N/A	#N/A	#N/A	#N/A	#N/A	#N/A	#N/A	#N/A	#N/A	#N/A	#N/A	#N/A	#N/A	#N/A	#N/A	#N/A	#N/A	#N/A	#N/A	#N/A	#N/A	#N/A	#N/A
32	GRMZM2G114552	EntrezGene	#N/A	#N/A	GO	GO:0004867;GO:0005576	serine-type endopeptidase inhibitor activity;extracellular region	GenBank	#N/A	#N/A	MaizeGDB_GenBank	#N/A	#N/A	RefSeq_dna	#N/A	#N/A	RefSeq_peptide	#N/A	#N/A	UniGene	#N/A	#N/A	Uniprot/SPTREMBL	C0HII8	Putative uncharacterized protein	Uniprot/SWISSPROT	#N/A	#N/A
33	GRMZM2G115630	EntrezGene	#N/A	#N/A	GO	GO:0008152;GO:0003824	metabolic process;catalytic activity	GenBank	#N/A	#N/A	MaizeGDB_GenBank	#N/A	#N/A	RefSeq_dna	#N/A	#N/A	RefSeq_peptide	#N/A	#N/A	UniGene	Zm.81377	Transcribed locus, moderately similar to XP_002464895.1 hypothetical protein SORBIDRAFT_01g028410 [Sorghum bicolor]	Uniprot/SPTREMBL	#N/A	#N/A	Uniprot/SWISSPROT	#N/A	#N/A
34	GRMZM2G118534	EntrezGene	#N/A	#N/A	GO	#N/A	#N/A	GenBank	#N/A	#N/A	MaizeGDB_GenBank	#N/A	#N/A	RefSeq_dna	#N/A	#N/A	RefSeq_peptide	#N/A	#N/A	UniGene	Zm.85563	Clone 224568 mRNA sequence	Uniprot/SPTREMBL	#N/A	#N/A	Uniprot/SWISSPROT	#N/A	#N/A
35	GRMZM2G120202	EntrezGene	100282306	serine/threonine-protein phosphatase PP1	GO	GO:0016787	hydrolase activity	GenBank	#N/A	#N/A	MaizeGDB_GenBank	#N/A	#N/A	RefSeq_dna	NM_001155218	serine/threonine-protein phosphatase PP1 (LOC100282306), mRNA	RefSeq_peptide	NP_001148690	serine/threonine-protein phosphatase PP1	UniGene	Zm.156182;Zm.27956	Transcribed locus, strongly similar to NP_001148690.1 serine/threonine-protein phosphatase PP1 [Zea mays];Serine/threonine-protein phosphatase PP1	Uniprot/SPTREMBL	B6T617	Serine/threonine-protein phosphatase (EC 3.1.3.16)	Uniprot/SWISSPROT	#N/A	#N/A
36	GRMZM2G121649	EntrezGene	100279089	hypothetical protein LOC100279089	GO	#N/A	#N/A	GenBank	#N/A	#N/A	MaizeGDB_GenBank	#N/A	#N/A	RefSeq_dna	NM_001152137	hypothetical protein LOC100279089 (LOC100279089), mRNA	RefSeq_peptide	NP_001145609	hypothetical protein LOC100279089	UniGene	#N/A	#N/A	Uniprot/SPTREMBL	B6UHL8	Putative uncharacterized protein	Uniprot/SWISSPROT	#N/A	#N/A
37	GRMZM2G122498	EntrezGene	#N/A	#N/A	GO	GO:0009055;GO:0020037;GO:0005506;GO:0004497;GO:0055114	electron carrier activity;heme binding;iron ion binding;monooxygenase activity;oxidation reduction	GenBank	#N/A	#N/A	MaizeGDB_GenBank	#N/A	#N/A	RefSeq_dna	#N/A	#N/A	RefSeq_peptide	#N/A	#N/A	UniGene	#N/A	#N/A	Uniprot/SPTREMBL	#N/A	#N/A	Uniprot/SWISSPROT	#N/A	#N/A
38	GRMZM2G123896	EntrezGene	#N/A	#N/A	GO	#N/A	#N/A	GenBank	#N/A	#N/A	MaizeGDB_GenBank	#N/A	#N/A	RefSeq_dna	#N/A	#N/A	RefSeq_peptide	#N/A	#N/A	UniGene	#N/A	#N/A	Uniprot/SPTREMBL	B6SKM1	Auxin-repressed 12.5 kDa protein	Uniprot/SWISSPROT	#N/A	#N/A
39	GRMZM2G144782	EntrezGene	100192978	LOC100192978	GO	GO:0005515;GO:0008270	protein binding;zinc ion binding	GenBank	#N/A	#N/A	MaizeGDB_GenBank	#N/A	#N/A	RefSeq_dna	NM_001138152	LOC100192978 (IDP190), mRNA	RefSeq_peptide	NP_001131624	hypothetical protein LOC100192978	UniGene	Zm.85677	LOC100192978	Uniprot/SPTREMBL	B4FDC6	Putative uncharacterized proteinRING finger and CHY zinc finger domain-containing protein 1 ;	Uniprot/SWISSPROT	#N/A	#N/A
40	GRMZM2G146472	EntrezGene	100280198	hypothetical protein LOC100280198	GO	GO:0003676	nucleic acid binding	GenBank	#N/A	#N/A	MaizeGDB_GenBank	#N/A	#N/A	RefSeq_dna	NM_001153130	hypothetical protein LOC100280198 (LOC100280198), mRNA	RefSeq_peptide	NP_001146602	hypothetical protein LOC100280198	UniGene	Zm.84695	Hypothetical protein LOC100280198	Uniprot/SPTREMBL	B8A2G7	Putative uncharacterized protein	Uniprot/SWISSPROT	#N/A	#N/A
41	GRMZM2G147268	EntrezGene	#N/A	#N/A	GO	GO:0016829;GO:0016769;GO:0009058;GO:0006520;GO:0030170	lyase activity;transferase activity, transferring nitrogenous groups;biosynthetic process;cellular amino acid metabolic process;pyridoxal phosphate binding	GenBank	#N/A	#N/A	MaizeGDB_GenBank	#N/A	#N/A	RefSeq_dna	#N/A	#N/A	RefSeq_peptide	#N/A	#N/A	UniGene	#N/A	#N/A	Uniprot/SPTREMBL	#N/A	#N/A	Uniprot/SWISSPROT	#N/A	#N/A
42	GRMZM2G149580	EntrezGene	100284652	LOC100284652	GO	GO:0031177;GO:0048037;GO:0006633;GO:0000036	phosphopantetheine binding;cofactor binding;fatty acid biosynthetic process;acyl carrier activity	GenBank	#N/A	#N/A	MaizeGDB_GenBank	#N/A	#N/A	RefSeq_dna	NM_001165780;NM_001157547	hypothetical protein LOC100304342 (LOC100304342), mRNA;LOC100284652 (si605047f11), mRNA	RefSeq_peptide	NP_001151019	LOC100284652	UniGene	Zm.142967;Zm.25267	Hypothetical protein LOC100304342;LOC100284652	Uniprot/SPTREMBL	B6TW30	Acyl carrier protein	Uniprot/SWISSPROT	#N/A	#N/A
43	GRMZM2G157743	EntrezGene	#N/A	#N/A	GO	GO:0005840;GO:0006412;GO:0005622;GO:0003735	ribosome;translation;intracellular;structural constituent of ribosome	GenBank	#N/A	#N/A	MaizeGDB_GenBank	#N/A	#N/A	RefSeq_dna	#N/A	#N/A	RefSeq_peptide	#N/A	#N/A	UniGene	#N/A	#N/A	Uniprot/SPTREMBL	#N/A	#N/A	Uniprot/SWISSPROT	#N/A	#N/A
44	GRMZM2G161530	#N/A	#N/A	#N/A	#N/A	#N/A	#N/A	#N/A	#N/A	#N/A	#N/A	#N/A	#N/A	#N/A	#N/A	#N/A	#N/A	#N/A	#N/A	#N/A	#N/A	#N/A	#N/A	#N/A	#N/A	#N/A	#N/A	#N/A
45	GRMZM2G179349	EntrezGene	#N/A	#N/A	GO	GO:0016020;GO:0009055;GO:0020037;GO:0005506;GO:0016021;GO:0009060	membrane;electron carrier activity;heme binding;iron ion binding;integral to membrane;aerobic respiration	GenBank	#N/A	#N/A	MaizeGDB_GenBank	#N/A	#N/A	RefSeq_dna	#N/A	#N/A	RefSeq_peptide	#N/A	#N/A	UniGene	#N/A	#N/A	Uniprot/SPTREMBL	#N/A	#N/A	Uniprot/SWISSPROT	#N/A	#N/A
46	GRMZM2G328224	EntrezGene	100383681	hypothetical protein LOC100383681	GO	GO:0008152;GO:0016758	metabolic process;transferase activity, transferring hexosyl groups	GenBank	#N/A	#N/A	MaizeGDB_GenBank	#N/A	#N/A	RefSeq_dna	NM_001176320	hypothetical protein LOC100383681 (LOC100383681), mRNA	RefSeq_peptide	NP_001169791	hypothetical protein LOC100383681	UniGene	Zm.31068	Hypothetical protein LOC100383681	Uniprot/SPTREMBL	C0PIA9	Putative uncharacterized protein	Uniprot/SWISSPROT	#N/A	#N/A
47	GRMZM2G361518	EntrezGene	#N/A	#N/A	GO	GO:0003676	nucleic acid binding	GenBank	#N/A	#N/A	MaizeGDB_GenBank	#N/A	#N/A	RefSeq_dna	#N/A	#N/A	RefSeq_peptide	#N/A	#N/A	UniGene	Zm.122388	Clone 677236 mRNA sequence	Uniprot/SPTREMBL	#N/A	#N/A	Uniprot/SWISSPROT	#N/A	#N/A
48	GRMZM2G366150	EntrezGene	#N/A	#N/A	GO	GO:0005515	protein binding	GenBank	#N/A	#N/A	MaizeGDB_GenBank	#N/A	#N/A	RefSeq_dna	#N/A	#N/A	RefSeq_peptide	#N/A	#N/A	UniGene	#N/A	#N/A	Uniprot/SPTREMBL	#N/A	#N/A	Uniprot/SWISSPROT	#N/A	#N/A
49	GRMZM2G379773	EntrezGene	#N/A	#N/A	GO	GO:0016788;GO:0006629	hydrolase activity, acting on ester bonds;lipid metabolic process	GenBank	#N/A	#N/A	MaizeGDB_GenBank	#N/A	#N/A	RefSeq_dna	#N/A	#N/A	RefSeq_peptide	#N/A	#N/A	UniGene	#N/A	#N/A	Uniprot/SPTREMBL	#N/A	#N/A	Uniprot/SWISSPROT	#N/A	#N/A
50	GRMZM2G394007	#N/A	#N/A	#N/A	#N/A	#N/A	#N/A	#N/A	#N/A	#N/A	#N/A	#N/A	#N/A	#N/A	#N/A	#N/A	#N/A	#N/A	#N/A	#N/A	#N/A	#N/A	#N/A	#N/A	#N/A	#N/A	#N/A	#N/A
51	GRMZM2G416535	#N/A	#N/A	#N/A	#N/A	#N/A	#N/A	#N/A	#N/A	#N/A	#N/A	#N/A	#N/A	#N/A	#N/A	#N/A	#N/A	#N/A	#N/A	#N/A	#N/A	#N/A	#N/A	#N/A	#N/A	#N/A	#N/A	#N/A
52	GRMZM2G424205	EntrezGene	#N/A	#N/A	GO	GO:0016020;GO:0051260	membrane;protein homooligomerization	GenBank	#N/A	#N/A	MaizeGDB_GenBank	#N/A	#N/A	RefSeq_dna	#N/A	#N/A	RefSeq_peptide	#N/A	#N/A	UniGene	#N/A	#N/A	Uniprot/SPTREMBL	#N/A	#N/A	Uniprot/SWISSPROT	#N/A	#N/A
53	GRMZM2G427672	EntrezGene	#N/A	#N/A	GO	GO:0003723	RNA binding	GenBank	#N/A	#N/A	MaizeGDB_GenBank	#N/A	#N/A	RefSeq_dna	#N/A	#N/A	RefSeq_peptide	#N/A	#N/A	UniGene	Zm.155778	Full-length cDNA clone ZM_BFc0066C13	Uniprot/SPTREMBL	C4J4Q5	Putative uncharacterized protein	Uniprot/SWISSPROT	#N/A	#N/A
54	GRMZM2G447876	EntrezGene	#N/A	#N/A	GO	#N/A	#N/A	GenBank	#N/A	#N/A	MaizeGDB_GenBank	#N/A	#N/A	RefSeq_dna	#N/A	#N/A	RefSeq_peptide	#N/A	#N/A	UniGene	Zm.96526	Clone 498449 mRNA sequence	Uniprot/SPTREMBL	#N/A	#N/A	Uniprot/SWISSPROT	#N/A	#N/A
55	GRMZM2G577201	#N/A	#N/A	#N/A	#N/A	#N/A	#N/A	#N/A	#N/A	#N/A	#N/A	#N/A	#N/A	#N/A	#N/A	#N/A	#N/A	#N/A	#N/A	#N/A	#N/A	#N/A	#N/A	#N/A	#N/A	#N/A	#N/A	#N/A
56	GRMZM2G703641	#N/A	#N/A	#N/A	#N/A	#N/A	#N/A	#N/A	#N/A	#N/A	#N/A	#N/A	#N/A	#N/A	#N/A	#N/A	#N/A	#N/A	#N/A	#N/A	#N/A	#N/A	#N/A	#N/A	#N/A	#N/A	#N/A	#N/A
57	GRMZM5G836028	EntrezGene	100217179	hypothetical protein LOC100217179	GO	#N/A	#N/A	GenBank	#N/A	#N/A	MaizeGDB_GenBank	#N/A	#N/A	RefSeq_dna	NM_001143540	hypothetical protein LOC100217179 (LOC100217179), mRNA	RefSeq_peptide	NP_001137012	hypothetical protein LOC100217179	UniGene	Zm.35575	Hypothetical protein LOC100217179	Uniprot/SPTREMBL	B4FLT0	Putative uncharacterized protein	Uniprot/SWISSPROT	#N/A	#N/A
58	GRMZM5G855894	EntrezGene	100283345	zinc knuckle family protein	GO	GO:0008270;GO:0003676	zinc ion binding;nucleic acid binding	GenBank	#N/A	#N/A	MaizeGDB_GenBank	#N/A	#N/A	RefSeq_dna	NM_001156246	zinc knuckle family protein (LOC100283345), mRNA	RefSeq_peptide	NP_001149718	zinc knuckle family protein	UniGene	Zm.153653;Zm.37445	TSA: Zea mays contig37355, mRNA sequence;Zinc knuckle family protein	Uniprot/SPTREMBL	B6THC3	Putative uncharacterized proteinZinc knuckle family protein ;	Uniprot/SWISSPROT	#N/A	#N/A
59	GRMZM5G871471	EntrezGene	#N/A	#N/A	GO	GO:0016829;GO:0006520	lyase activity;cellular amino acid metabolic process	GenBank	#N/A	#N/A	MaizeGDB_GenBank	#N/A	#N/A	RefSeq_dna	#N/A	#N/A	RefSeq_peptide	#N/A	#N/A	UniGene	Zm.13116	Clone EL01N0520D02.d mRNA sequence	Uniprot/SPTREMBL	#N/A	#N/A	Uniprot/SWISSPROT	#N/A	#N/A
60	GRMZM5G898447	#N/A	#N/A	#N/A	#N/A	#N/A	#N/A	#N/A	#N/A	#N/A	#N/A	#N/A	#N/A	#N/A	#N/A	#N/A	#N/A	#N/A	#N/A	#N/A	#N/A	#N/A	#N/A	#N/A	#N/A	#N/A	#N/A	#N/A
61	PMI	#N/A	#N/A	#N/A	#N/A	#N/A	#N/A	#N/A	#N/A	#N/A	#N/A	#N/A	#N/A	#N/A	#N/A	#N/A	#N/A	#N/A	#N/A	#N/A	#N/A	#N/A	#N/A	#N/A	#N/A	#N/A	#N/A	#N/A

## Sheet: Pith 0 UP
	gene	EntrezGene	EG_Accession	EG_Description	GeneOntology	GO_Accession	GO_Annotation	GenBank	GB_Accession	GB_Description	MaizeGDB_GenBank	MGB_Accession	MGB_Description	RefSeq_dna	RS_Accession	RS_Description	RefSeq_peptide	RSP_Accession	RSP_Description	UniGene	UG_Accession	UG_Description	Uniprot.SPTREMBL	Trembl_Accession	Trembl_Description	Uniprot.SWISSPROT	SP_Accession	SP_Description
1	AC165178.2_FG004	#N/A	#N/A	#N/A	#N/A	#N/A	#N/A	#N/A	#N/A	#N/A	#N/A	#N/A	#N/A	#N/A	#N/A	#N/A	#N/A	#N/A	#N/A	#N/A	#N/A	#N/A	#N/A	#N/A	#N/A	#N/A	#N/A	#N/A
2	AC186231.4_FG002	#N/A	#N/A	#N/A	#N/A	#N/A	#N/A	#N/A	#N/A	#N/A	#N/A	#N/A	#N/A	#N/A	#N/A	#N/A	#N/A	#N/A	#N/A	#N/A	#N/A	#N/A	#N/A	#N/A	#N/A	#N/A	#N/A	#N/A
3	AC186581.3_FG003	#N/A	#N/A	#N/A	#N/A	#N/A	#N/A	#N/A	#N/A	#N/A	#N/A	#N/A	#N/A	#N/A	#N/A	#N/A	#N/A	#N/A	#N/A	#N/A	#N/A	#N/A	#N/A	#N/A	#N/A	#N/A	#N/A	#N/A
4	AC190609.3_FG004	#N/A	#N/A	#N/A	#N/A	#N/A	#N/A	#N/A	#N/A	#N/A	#N/A	#N/A	#N/A	#N/A	#N/A	#N/A	#N/A	#N/A	#N/A	#N/A	#N/A	#N/A	#N/A	#N/A	#N/A	#N/A	#N/A	#N/A
5	AC194022.3_FG013	#N/A	#N/A	#N/A	#N/A	#N/A	#N/A	#N/A	#N/A	#N/A	#N/A	#N/A	#N/A	#N/A	#N/A	#N/A	#N/A	#N/A	#N/A	#N/A	#N/A	#N/A	#N/A	#N/A	#N/A	#N/A	#N/A	#N/A
6	AC208221.3_FG002	#N/A	#N/A	#N/A	#N/A	#N/A	#N/A	#N/A	#N/A	#N/A	#N/A	#N/A	#N/A	#N/A	#N/A	#N/A	#N/A	#N/A	#N/A	#N/A	#N/A	#N/A	#N/A	#N/A	#N/A	#N/A	#N/A	#N/A
7	AC209208.3_FG002	#N/A	#N/A	#N/A	#N/A	#N/A	#N/A	#N/A	#N/A	#N/A	#N/A	#N/A	#N/A	#N/A	#N/A	#N/A	#N/A	#N/A	#N/A	#N/A	#N/A	#N/A	#N/A	#N/A	#N/A	#N/A	#N/A	#N/A
8	AC210003.2_FG015	#N/A	#N/A	#N/A	#N/A	#N/A	#N/A	#N/A	#N/A	#N/A	#N/A	#N/A	#N/A	#N/A	#N/A	#N/A	#N/A	#N/A	#N/A	#N/A	#N/A	#N/A	#N/A	#N/A	#N/A	#N/A	#N/A	#N/A
9	AC210193.4_FG002	#N/A	#N/A	#N/A	#N/A	#N/A	#N/A	#N/A	#N/A	#N/A	#N/A	#N/A	#N/A	#N/A	#N/A	#N/A	#N/A	#N/A	#N/A	#N/A	#N/A	#N/A	#N/A	#N/A	#N/A	#N/A	#N/A	#N/A
10	AC212351.4_FG001	#N/A	#N/A	#N/A	#N/A	#N/A	#N/A	#N/A	#N/A	#N/A	#N/A	#N/A	#N/A	#N/A	#N/A	#N/A	#N/A	#N/A	#N/A	#N/A	#N/A	#N/A	#N/A	#N/A	#N/A	#N/A	#N/A	#N/A
11	AC213612.3_FG001	#N/A	#N/A	#N/A	#N/A	#N/A	#N/A	#N/A	#N/A	#N/A	#N/A	#N/A	#N/A	#N/A	#N/A	#N/A	#N/A	#N/A	#N/A	#N/A	#N/A	#N/A	#N/A	#N/A	#N/A	#N/A	#N/A	#N/A
12	AC216264.3_FG001	#N/A	#N/A	#N/A	#N/A	#N/A	#N/A	#N/A	#N/A	#N/A	#N/A	#N/A	#N/A	#N/A	#N/A	#N/A	#N/A	#N/A	#N/A	#N/A	#N/A	#N/A	#N/A	#N/A	#N/A	#N/A	#N/A	#N/A
13	AC230023.2_FG002	#N/A	#N/A	#N/A	#N/A	#N/A	#N/A	#N/A	#N/A	#N/A	#N/A	#N/A	#N/A	#N/A	#N/A	#N/A	#N/A	#N/A	#N/A	#N/A	#N/A	#N/A	#N/A	#N/A	#N/A	#N/A	#N/A	#N/A
14	AC230023.2_FG003	#N/A	#N/A	#N/A	#N/A	#N/A	#N/A	#N/A	#N/A	#N/A	#N/A	#N/A	#N/A	#N/A	#N/A	#N/A	#N/A	#N/A	#N/A	#N/A	#N/A	#N/A	#N/A	#N/A	#N/A	#N/A	#N/A	#N/A
15	AC230023.2_FG004	#N/A	#N/A	#N/A	#N/A	#N/A	#N/A	#N/A	#N/A	#N/A	#N/A	#N/A	#N/A	#N/A	#N/A	#N/A	#N/A	#N/A	#N/A	#N/A	#N/A	#N/A	#N/A	#N/A	#N/A	#N/A	#N/A	#N/A
16	AC233785.2_FG005	#N/A	#N/A	#N/A	#N/A	#N/A	#N/A	#N/A	#N/A	#N/A	#N/A	#N/A	#N/A	#N/A	#N/A	#N/A	#N/A	#N/A	#N/A	#N/A	#N/A	#N/A	#N/A	#N/A	#N/A	#N/A	#N/A	#N/A
17	AC234165.1_FG002	#N/A	#N/A	#N/A	#N/A	#N/A	#N/A	#N/A	#N/A	#N/A	#N/A	#N/A	#N/A	#N/A	#N/A	#N/A	#N/A	#N/A	#N/A	#N/A	#N/A	#N/A	#N/A	#N/A	#N/A	#N/A	#N/A	#N/A
18	cT6PP	#N/A	#N/A	#N/A	#N/A	#N/A	#N/A	#N/A	#N/A	#N/A	#N/A	#N/A	#N/A	#N/A	#N/A	#N/A	#N/A	#N/A	#N/A	#N/A	#N/A	#N/A	#N/A	#N/A	#N/A	#N/A	#N/A	#N/A
19	GRMZM2G000092	EntrezGene	#N/A	#N/A	GO	GO:0008152;GO:0003824	metabolic process;catalytic activity	GenBank	#N/A	#N/A	MaizeGDB_GenBank	#N/A	#N/A	RefSeq_dna	#N/A	#N/A	RefSeq_peptide	#N/A	#N/A	UniGene	#N/A	#N/A	Uniprot/SPTREMBL	#N/A	#N/A	Uniprot/SWISSPROT	#N/A	#N/A
20	GRMZM2G001457	EntrezGene	541663	blue-light receptor phototropin 1	GO	GO:0007165;GO:0005524;GO:0004674;GO:0006355;GO:0004672;GO:0006468;GO:0004871	signal transduction;ATP binding;protein serine/threonine kinase activity;regulation of transcription, DNA-dependent;protein kinase activity;protein amino acid phosphorylation;signal transducer activity	GenBank	AF033263	product:nonphototropic hypocotyl 1	MaizeGDB_GenBank	#N/A	#N/A	RefSeq_dna	NM_001111416	blue-light receptor phototropin 1 (phot1), mRNA	RefSeq_peptide	NP_001104886	blue-light receptor phototropin 1	UniGene	Zm.156497;Zm.1519	TSA: Zea mays contig55102, mRNA sequence;Blue-light receptor phototropin 1	Uniprot/SPTREMBL	O48547	Nonphototropic hypocotyl 1	Uniprot/SWISSPROT	#N/A	#N/A
21	GRMZM2G001663	EntrezGene	#N/A	#N/A	GO	#N/A	#N/A	GenBank	#N/A	#N/A	MaizeGDB_GenBank	#N/A	#N/A	RefSeq_dna	#N/A	#N/A	RefSeq_peptide	#N/A	#N/A	UniGene	Zm.124433;Zm.136736	TSA: Zea mays contig30422, mRNA sequence;TSA: Zea mays contig27080, mRNA sequence	Uniprot/SPTREMBL	#N/A	#N/A	Uniprot/SWISSPROT	#N/A	#N/A
22	GRMZM2G001875	EntrezGene	#N/A	#N/A	GO	GO:0050825;GO:0003677;GO:0050826;GO:0042309	ice binding;DNA binding;response to freezing;homoiothermy	GenBank	#N/A	#N/A	MaizeGDB_GenBank	#N/A	#N/A	RefSeq_dna	#N/A	#N/A	RefSeq_peptide	#N/A	#N/A	UniGene	Zm.152041;Zm.13907	TSA: Zea mays contig04633, mRNA sequence;R2R3MYB-domain protein	Uniprot/SPTREMBL	Q9SQE7	R2R3MYB-domain protein Fragment	Uniprot/SWISSPROT	#N/A	#N/A
23	GRMZM2G002309	EntrezGene	100381518	hypothetical protein LOC100381518	GO	GO:0003677	DNA binding	GenBank	#N/A	#N/A	MaizeGDB_GenBank	#N/A	#N/A	RefSeq_dna	NM_001174348	hypothetical protein LOC100381518 (LOC100381518), mRNA	RefSeq_peptide	NP_001167819	hypothetical protein LOC100381518	UniGene	Zm.86271	Hypothetical protein LOC100381518	Uniprot/SPTREMBL	C0HGN5	Putative uncharacterized protein	Uniprot/SWISSPROT	#N/A	#N/A
24	GRMZM2G003182	EntrezGene	541717	sigma-like factor2B	GO	GO:0005840;GO:0003677;GO:0006355;GO:0005622;GO:0006352;GO:0043565;GO:0006412;GO:0003735;GO:0016987;GO:0003700	ribosome;DNA binding;regulation of transcription, DNA-dependent;intracellular;transcription initiation;sequence-specific DNA binding;translation;structural constituent of ribosome;sigma factor activity;transcription factor activity	GenBank	AF099111	product:sigma factor SIG2B	MaizeGDB_GenBank	AF099111	product:sigma factor SIG2B	RefSeq_dna	NM_001111454	sigma-like factor2B (sig2B), mRNA	RefSeq_peptide	NP_001104924	sigma-like factor2B	UniGene	Zm.430	Sigma-like factor2B	Uniprot/SPTREMBL	Q9ZPL1	Sigma factor SIG2B	Uniprot/SWISSPROT	#N/A	#N/A
25	GRMZM2G003682	EntrezGene	100284742	nematode-resistance protein	GO	#N/A	#N/A	GenBank	#N/A	#N/A	MaizeGDB_GenBank	#N/A	#N/A	RefSeq_dna	NM_001157637	nematode-resistance protein (LOC100284742), mRNA	RefSeq_peptide	NP_001151109	nematode-resistance protein	UniGene	Zm.84382	Nematode-resistance protein	Uniprot/SPTREMBL	C0P2W6;B6TX16	Putative uncharacterized protein ;Nematode-resistance protein	Uniprot/SWISSPROT	#N/A	#N/A
26	GRMZM2G004207	EntrezGene	#N/A	#N/A	GO	GO:0005524;GO:0004674;GO:0004672;GO:0006468	ATP binding;protein serine/threonine kinase activity;protein kinase activity;protein amino acid phosphorylation	GenBank	#N/A	#N/A	MaizeGDB_GenBank	#N/A	#N/A	RefSeq_dna	#N/A	#N/A	RefSeq_peptide	#N/A	#N/A	UniGene	Zm.155852	Full-length cDNA clone ZM_BFc0040K16	Uniprot/SPTREMBL	#N/A	#N/A	Uniprot/SWISSPROT	#N/A	#N/A
27	GRMZM2G004278	EntrezGene	100384211	hypothetical protein LOC100384211	GO	#N/A	#N/A	GenBank	#N/A	#N/A	MaizeGDB_GenBank	#N/A	#N/A	RefSeq_dna	NM_001176783	hypothetical protein LOC100384211 (LOC100384211), mRNA	RefSeq_peptide	NP_001170254	hypothetical protein LOC100384211	UniGene	Zm.27492	Hypothetical protein LOC100384211	Uniprot/SPTREMBL	C0PMI3	Putative uncharacterized protein	Uniprot/SWISSPROT	#N/A	#N/A
28	GRMZM2G004352	EntrezGene	100272947	hypothetical protein LOC100272947	GO	#N/A	#N/A	GenBank	#N/A	#N/A	MaizeGDB_GenBank	#N/A	#N/A	RefSeq_dna	NM_001147399	hypothetical protein LOC100272947 (LOC100272947), mRNA	RefSeq_peptide	NP_001140871	hypothetical protein LOC100272947	UniGene	Zm.8671	Hypothetical protein LOC100272947	Uniprot/SPTREMBL	B6TA03;B4FRV8	Putative uncharacterized protein ;Putative uncharacterized protein	Uniprot/SWISSPROT	#N/A	#N/A
29	GRMZM2G004377	EntrezGene	100383559	hypothetical protein LOC100383559	GO	GO:0003824	catalytic activity	GenBank	#N/A	#N/A	MaizeGDB_GenBank	#N/A	#N/A	RefSeq_dna	NM_001176207	hypothetical protein LOC100383559 (LOC100383559), mRNA	RefSeq_peptide	NP_001169678	hypothetical protein LOC100383559	UniGene	Zm.145791;Zm.24265	TSA: Zea mays contig44650, mRNA sequence;Hypothetical protein LOC100383559	Uniprot/SPTREMBL	C0PH22	Putative uncharacterized protein	Uniprot/SWISSPROT	#N/A	#N/A
30	GRMZM2G004523	EntrezGene	100285938	transposon protein Mutator sub-class	GO	GO:0005515;GO:0009416;GO:0004871	protein binding;response to light stimulus;signal transducer activity	GenBank	#N/A	#N/A	MaizeGDB_GenBank	#N/A	#N/A	RefSeq_dna	NM_001158827	transposon protein Mutator sub-class (LOC100285938), mRNA	RefSeq_peptide	NP_001152299	transposon protein Mutator sub-class	UniGene	Zm.33684	Transposon protein Mutator sub-class	Uniprot/SPTREMBL	B7ZX45;B6UC07;B7ZYS1	Putative uncharacterized protein ;Transposon protein Mutator sub-class ;Putative uncharacterized protein	Uniprot/SWISSPROT	#N/A	#N/A
31	GRMZM2G005146	EntrezGene	100284214	auxin-repressed protein	GO	GO:0050825;GO:0005634;GO:0003677;GO:0006355;GO:0050826;GO:0042309;GO:0004879	ice binding;nucleus;DNA binding;regulation of transcription, DNA-dependent;response to freezing;homoiothermy;ligand-dependent nuclear receptor activity	GenBank	#N/A	#N/A	MaizeGDB_GenBank	#N/A	#N/A	RefSeq_dna	NM_001157109	auxin-repressed protein (LOC100284214), mRNA	RefSeq_peptide	NP_001150581	auxin-repressed protein	UniGene	Zm.27627	TSA: Zea mays contig59060, mRNA sequence	Uniprot/SPTREMBL	B6TRA9	Auxin-repressed protein	Uniprot/SWISSPROT	#N/A	#N/A
32	GRMZM2G005624	EntrezGene	100274482	LOC100274482	GO	GO:0005634;GO:0006355;GO:0043565;GO:0030528;GO:0003700	nucleus;regulation of transcription, DNA-dependent;sequence-specific DNA binding;transcription regulator activity;transcription factor activity	GenBank	#N/A	#N/A	MaizeGDB_GenBank	#N/A	#N/A	RefSeq_dna	NM_001148841	LOC100274482 (umc2204), mRNA	RefSeq_peptide	NP_001142313	hypothetical protein LOC100274482	UniGene	Zm.26688	LOC100274482	Uniprot/SPTREMBL	B4G1C5;B6TUX5	Putative uncharacterized protein ;DNA binding protein	Uniprot/SWISSPROT	#N/A	#N/A
33	GRMZM2G005715	EntrezGene	100277515	hypothetical protein LOC100277515	GO	#N/A	#N/A	GenBank	#N/A	#N/A	MaizeGDB_GenBank	#N/A	#N/A	RefSeq_dna	NM_001151049	hypothetical protein LOC100277515 (LOC100277515), mRNA	RefSeq_peptide	NP_001144521	hypothetical protein LOC100277515	UniGene	Zm.57739;Zm.23273	Transcribed locus;Hypothetical protein LOC100277515	Uniprot/SPTREMBL	B4FUV0;B6TVN9	Putative uncharacterized protein ;Putative uncharacterized protein	Uniprot/SWISSPROT	#N/A	#N/A
34	GRMZM2G006130	EntrezGene	#N/A	#N/A	GO	GO:0046556;GO:0046373	alpha-N-arabinofuranosidase activity;L-arabinose metabolic process	GenBank	#N/A	#N/A	MaizeGDB_GenBank	#N/A	#N/A	RefSeq_dna	#N/A	#N/A	RefSeq_peptide	#N/A	#N/A	UniGene	#N/A	#N/A	Uniprot/SPTREMBL	#N/A	#N/A	Uniprot/SWISSPROT	#N/A	#N/A
[truncated: 347 more rows]

[truncated: 10 more sheets: Pith 5 UP, Pith 10 UP, Shank -5 UP, Shank 0 UP, Shank 5 UP, Shank 10 UP, Leaf -5 UP, Leaf 0 UP, Leaf 5 UP, Leaf 10 UP]
