# Supplementary material for: Trehalose 6-Phosphate Regulates Photosynthesis and Assimilate Partitioning in Reproductive Tissue
Source: Plant Physiol. 2018 Feb 6;176(4):2623–38. doi: 10.1104/pp.17.01673 (PMC5884609; doi:10.1104/pp.17.01673)
Supplement: Supplementary Data [file plphys_v176_4_2623_s1.zip › PP2017-RA-01673R2_Supplemental_Materialtbl5.xlsx]

## Sheet: README
Supplementary Data for Figure 6A and B
Maize orthologs of Arabidopsis genes reported to be down-regulated by over expression of SnRK1 in transgenic Arabidopsis
Data represented in Heat maps in Figure 6A and 6B
log2 Fold change = .log2FC
False Discovery Rate (Benjamini Hochberg method) = .FDR
Data are arranged by fold change and False Discovery Rate for all contrasts for both well watered and drought samples and arranged by Tissue, Time, and Event tested
The heat maps in Figure 6 show only genes that had a log2FC of > 1 or < 1 and a FDR < 0.05 in at least one contrast
Cells are conditionally formatted similarly to Figures 6A and 6B; colored blue if lower expression in response to trait gene, red if increased.

## Sheet: Fig6A_SnRKMarker_Increased
	Data Reported	Fold Change																Fold Change																Fold Change															Fold Change
	Tissue	Floret																Node																Pith															Shank
	Growth Conditions or Treatment	Unstressed								Drought Stressed								Unstressed								Drought Stressed								Unstressed							Drought Stressed								Unstressed
	Contrast: Event vs Wild-type A188	5217				5224				5217				5224				5217				5224				5217				5224				5217				5224			5217				5224				5217
	Days after pollination	-5	0	5	10	-5	0	5	10	-5	0	5	10	-5	0	5	10	-5	0	5	10	-5	0	5	10	-5	0	5	10	-5	0	5	10	-5	0	5	10	0	5	10	-5	0	5	10	-5	0	5	10	-5
Maize Ortholog	Arabidopsis Gene Up regulated by SnRK1	ww_event718vWT_TP1_florets.log2FC	ww_event718vWT_TP2_florets.log2FC	ww_event718vWT_TP3_florets.log2FC	ww_event718vWT_TP4_florets.log2FC	ww_event749vWT_TP1_florets.log2FC	ww_event749vWT_TP2_florets.log2FC	ww_event749vWT_TP3_florets.log2FC	ww_event749vWT_TP4_florets.log2FC	d_c718vWT_florets_TP1.log2FC	d_c718vWT_florets_TP2.log2FC	d_c718vWT_florets_TP3.log2FC	d_c718vWT_florets_TP4.log2FC	d_c1262vWT_florets_TP1.log2FC	d_c1262vWT_florets_TP2.log2FC	d_c1262vWT_florets_TP3.log2FC	d_c1262vWT_florets_TP4.log2FC	ww_event718vWT_TP1_node.log2FC	ww_event718vWT_TP2_node.log2FC	ww_event718vWT_TP3_node.log2FC	ww_event718vWT_TP4_node.log2FC	ww_event749vWT_TP1_node.log2FC	ww_event749vWT_TP2_node.log2FC	ww_event749vWT_TP3_node.log2FC	ww_event749vWT_TP4_node.log2FC	d_c718vWT_node_TP1.log2FC	d_c718vWT_node_TP2.log2FC	d_c718vWT_node_TP3.log2FC	d_c718vWT_node_TP4.log2FC	d_c1262vWT_node_TP1.log2FC	d_c1262vWT_node_TP2.log2FC	d_c1262vWT_node_TP3.log2FC	d_c1262vWT_node_TP4.log2FC	ww_event718vWT_TP1_pith.log2FC	ww_event718vWT_TP2_pith.log2FC	ww_event718vWT_TP3_pith.log2FC	ww_event718vWT_TP4_pith.log2FC	ww_event749vWT_TP2_pith.log2FC	ww_event749vWT_TP3_pith.log2FC	ww_event749vWT_TP4_pith.log2FC	d_c718vWT_pith_TP1.log2FC	d_c718vWT_pith_TP2.log2FC	d_c718vWT_pith_TP3.log2FC	d_c718vWT_pith_TP4.log2FC	d_c1262vWT_pith_TP1.log2FC	d_c1262vWT_pith_TP2.log2FC	d_c1262vWT_pith_TP3.log2FC	d_c1262vWT_pith_TP4.log2FC	ww_event718vWT_TP1_shank.log2FC
AC149818.2_FGP006	AT1G63800	NA	NA	NA	NA	NA	NA	NA	NA	NA	NA	NA	NA	NA	NA	NA	NA	NA	NA	NA	NA	NA	NA	NA	NA	NA	NA	NA	NA	NA	NA	NA	NA	NA	NA	NA	NA	NA	NA	NA	NA	NA	NA	NA	NA	NA	NA	NA	NA
AC155352.2_FGP010	AT1G62510	NA	NA	NA	NA	NA	NA	NA	NA	NA	NA	NA	NA	NA	NA	NA	NA	NA	NA	NA	NA	NA	NA	NA	NA	NA	NA	NA	NA	NA	NA	NA	NA	NA	NA	NA	NA	NA	NA	NA	NA	NA	NA	NA	NA	NA	NA	NA	NA
AC220927.3_FGP007	AT1G35140	NA	NA	NA	NA	NA	NA	NA	NA	NA	NA	NA	NA	NA	NA	NA	NA	NA	NA	NA	NA	NA	NA	NA	NA	NA	NA	NA	NA	NA	NA	NA	NA	NA	NA	NA	NA	NA	NA	NA	NA	NA	NA	NA	NA	NA	NA	NA	NA
GRMZM2G001696	AT4G37870	-0.494104	0.0591172	-0.191705	-0.316453	-0.786499	-0.10987	-0.144642	0.212343	-0.387569	-0.350866	0.0782265	-0.301861	-0.775137	-0.588817	-0.39827	-0.00884489	0.325897	0.537334	-0.172402	-0.609727	0.0499955	-0.144867	-0.641	-0.85239	-0.506167	-0.0915825	-0.903503	0.802995	-0.828541	-0.807233	-1.08087	-0.369052	-0.715543	1.09669	0.189957	-0.15121	1.15313	0.78592	-0.184473	-1.54708	0.465086	-0.529671	0.695411	-1.34807	0.14501	-0.403683	0.389973	0.0974471
GRMZM2G001898	AT2G14170	-0.0712657	-0.178454	-0.179453	-0.291724	-0.0964151	-0.221859	-0.16418	-0.237645	-0.0632732	0.0244517	-0.19495	-0.165177	-0.0104597	-0.00940138	-0.202487	-0.152331	0.0445232	-0.128953	0.0642879	-0.156425	0.0345397	-0.226384	0.0531205	-0.120305	-0.13307	-0.120086	-0.108853	-0.014445	-0.124744	-0.240775	-0.124839	-0.031504	-0.461192	-0.0899118	0.270663	0.114939	-0.26648	-0.0513475	0.0993285	0.00144947	0.041822	-0.0580271	-0.0219192	-0.115831	0.133145	-0.696937	0.0219313	0.0880049
GRMZM2G002959	AT3G51840	-0.305203	-0.231093	-0.159187	-0.117323	-0.180408	-0.397979	-0.139466	-0.00232356	-0.207448	-0.310126	0.0181076	-0.204885	-0.177831	-0.370559	-0.13668	-0.192187	0.0512193	-0.041086	0.05287	-0.182574	-0.165955	-0.100496	-0.10685	-0.146359	0.0994029	0.0173069	-0.124955	-0.155978	0.036591	-0.0384015	0.185112	-0.163338	-0.211255	-0.245504	0.178256	0.0520131	-0.334893	-0.000894556	-0.105975	0.0104608	-0.196976	0.131715	0.169464	-0.0310406	-0.364996	-0.23478	0.102229	0.0917617
GRMZM2G004445	AT3G06080	0.188643	0.278347	0.271302	0.22566	0.143744	0.228142	0.189906	0.570471	-0.0733078	0.233849	0.19811	-0.0908868	-0.0471594	-0.0229156	0.261485	0.00532852	-0.280487	0.0336644	-0.121745	-0.0437856	-0.221508	-0.10598	0.127614	-0.177422	-0.0685707	-0.0932132	-0.122269	-0.367009	0.213422	0.00930774	0.262089	0.0541286	-0.238141	0.405798	0.491671	0.215256	0.274694	0.0217359	0.191328	0.0988688	0.185005	0.221079	0.214237	0.230576	0.174755	0.236761	0.16286	-0.223434
GRMZM2G005493	AT5G57655	0.395173	0.2395	0.033857	0.234936	-0.042175	-0.0626566	-0.188908	0.105041	0.202298	0.331941	0.109676	0.258578	0.103948	0.191376	0.185644	0.103625	0.569747	0.207564	0.476382	0.377497	0.00397163	-0.442861	-0.185746	-0.518402	0.202982	0.553018	0.626969	0.39144	0.0495769	0.297914	0.759852	0.419633	0.432286	0.578127	1.44308	0.413939	-0.021372	0.917621	0.0357686	0.330777	0.832197	1.51065	1.5144	0.163108	0.591495	-0.0206246	1.23621	0.547027
GRMZM2G006130	AT3G10740	1.01459	0.126082	0.927007	-0.0921261	0.858121	0.160376	0.493393	-0.711796	0.680096	1.12146	1.07399	0.0850537	0.591836	1.18182	1.13821	-0.142671	0.325592	-0.199318	-0.0556485	-0.241914	0.277418	-0.0553093	0.1919	0.11981	-0.126117	-0.0920217	-0.311863	-0.0631812	0.937926	-0.0604109	0.45367	0.326611	0.724453	0.815293	0.870926	0.32221	1.50027	1.1915	0.331816	0.748237	1.81636	1.1502	0.562048	0.715354	2.04655	0.589192	0.862726	0.50332
GRMZM2G007157	AT4G19860	0.34354	0.0500528	-0.064584	-0.0222465	0.321492	0.12384	-0.0255833	-0.282933	0.233183	0.285957	-0.229587	-0.102364	0.166829	0.177658	0.0506903	-0.164213	0.297947	-0.102364	-0.0620214	0.0773912	0.310821	0.0511445	0.0599251	0.133448	0.0992056	0.15274	-0.00222826	0.000380533	-0.10007	0.129413	-0.0569763	-0.0389602	0.594922	0.0469192	0.611667	0.157145	0.232411	-0.0853108	-0.110808	0.322773	0.196092	0.327615	0.51847	0.148088	0.186969	-0.101718	0.314543	0.251739
GRMZM2G007647	AT2G31810	-0.0169636	0.272628	0.220574	0.410008	-0.0962984	0.245568	0.386472	0.432387	-0.218882	0.113343	0.411482	-0.0224549	-0.13313	-0.0392473	0.383757	-0.0622993	0.523489	-0.297238	-0.0916305	-0.0336099	0.354297	-0.0477908	-0.0693967	-0.219663	-0.235296	-0.255442	-0.361893	-0.521435	-0.0553248	-0.309593	0.476253	-0.322072	0.18352	0.771848	-0.448668	0.0511472	0.301861	-0.588291	1.12539	0.132207	0.125971	-0.728327	-0.530954	0.00849521	-0.208448	-0.132129	-0.711272	-0.0541638
GRMZM2G008607	AT1G07040	-0.222311	-0.195745	-0.0587498	0.165504	-0.116418	-0.062008	0.013751	0.416304	-0.0307601	-0.200488	-0.14346	-0.3241	-0.0509592	-0.0273997	-0.212419	-0.580015	0.28838	0.157563	-0.0697031	-0.14774	0.0420364	-0.117346	-0.127214	-0.0642609	0.127082	0.150438	0.0303622	-0.161742	0.0514067	0.0878752	0.114761	-0.187412	-0.139515	-0.174583	0.511676	-0.00958605	-0.305828	-0.778179	0.279697	-0.0918729	-0.37031	0.320171	0.123401	-0.106416	-0.378551	-1.54672	-0.335224	0.00328882
GRMZM2G009719	AT3G62550	-0.0711123	-0.0343096	-0.282227	-0.129762	-0.118033	-0.230456	-0.312791	0.166112	-0.257271	-0.183033	-0.410398	-0.259927	-0.30119	-0.366999	-0.660972	-0.288752	0.250746	-0.232571	0.0645662	0.041878	0.181738	0.13402	-0.116599	0.0409466	0.0384848	-0.194243	-0.147414	-0.057683	-0.323859	-0.647801	-0.145224	-0.255488	0.237999	0.437571	-0.647807	-0.344848	-0.180394	-0.621668	0.136829	0.181259	0.265356	-0.482588	-0.86418	0.24187	-0.126615	-0.345202	-0.538343	-0.106658
GRMZM2G009958	AT2G15890	0.503111	1.75542	0.851298	-0.272253	0.458488	0.793	0.931469	0.0452293	0.165652	1.29439	1.36171	-0.156969	0.145956	0.719636	0.928447	-0.767023	-0.739256	-0.145767	0.457682	-0.251904	-0.403356	-0.175002	0.418967	0.399342	-0.0746388	-1.21583	-0.329798	-0.173245	-0.172142	-1.03256	0.430987	0.300963	-0.33232	1.51645	1.21209	0.780573	1.70269	1.14402	0.659076	0.12708	1.32532	0.733577	1.19002	0.555437	1.193	0.508213	0.775661	-0.32022
GRMZM2G011932	AT4G01120	0.509153	0.103825	0.461315	0.318661	0.532756	0.215017	0.269603	0.230187	0.620173	1.32103	0.40654	-0.0053187	0.692533	0.773629	1.33386	-0.0480403	-0.12956	0.0706767	-0.374313	0.0345815	-0.295333	-0.133284	-0.172952	0.19605	-0.26091	0.293407	0.232493	-0.422106	0.0731278	0.611825	2.28976	0.817563	0.481032	0.285115	0.487134	1.07906	0.239608	0.682942	0.659606	0.633875	0.94741	0.384405	1.30287	0.834779	0.737801	1.77142	1.06193	0.0920673
GRMZM2G013342	AT1G03130	-0.263427	-0.152624	-0.497651	-0.62655	-0.0882545	-0.0780215	-0.358327	-0.493118	-0.153445	-0.0814154	-0.321893	-0.237283	-0.152766	-0.255805	-0.309874	-0.257121	0.0339546	-0.0182233	-0.0650035	0.096385	-0.0505251	-0.110913	-0.0507424	0.21389	0.0750404	-0.0810733	-0.3425	0.285974	-0.0412255	-0.169234	0.0636323	0.389757	-0.691148	0.266358	-0.332986	-0.0832297	0.538827	0.325537	-0.0481664	-1.43925	0.363739	-0.371523	0.431616	-0.96246	0.0505086	0.137586	0.405182	-0.0233877
GRMZM2G019926	AT1G03090	-0.0196021	-0.456207	0.118964	-0.0336769	0.0927443	-0.290954	0.109134	-0.414949	-0.142895	-0.0596548	0.103071	-0.0504625	0.168458	-0.0632419	0.141392	0.0340915	-0.00610809	-0.0889146	-0.0759208	-0.181218	0.0479555	-0.125769	-0.0578213	0.044107	-0.0983394	0.014153	-0.0507283	0.0500614	0.0819934	0.0917375	0.187352	0.196254	-0.0609537	-0.441088	0.141198	0.278135	-0.426174	-0.151821	0.212008	0.0155598	-0.168688	-0.103093	0.403363	0.308664	-0.329651	-0.751782	0.304099	0.0987808
GRMZM2G020814	AT3G15070	0.0772331	-0.183489	0.131295	0.101718	0.0411638	0.0668406	0.164553	-0.114183	0.0816398	0.3224	0.111653	-0.147042	0.0633824	0.271379	0.0869386	-0.222526	0.35506	-0.185904	0.0454388	0.181077	0.343077	-0.0583843	0.104722	0.144835	0.00672698	0.0595282	0.0074765	0.0184625	0.0778124	0.0502087	-0.160685	-0.229088	0.561151	-0.032917	0.217492	0.16094	0.129695	0.242101	0.013373	0.113809	0.48981	0.235041	0.277455	-0.0672665	0.31034	-0.0270632	0.204078	0.128779
GRMZM2G021074	AT3G14050	0.176929	-0.0579318	0.0797312	0.0874986	0.207099	0.141936	0.133907	-0.00202854	0.137051	0.339493	0.0551372	0.0661971	0.375274	0.280358	0.261453	0.165224	0.308993	-0.174625	-0.153562	-0.000248462	0.326096	-0.0650895	-0.0332066	0.347196	-0.00843304	0.182116	-0.210064	0.0260938	0.164849	0.189403	0.3775	0.174213	0.380516	0.205823	0.376915	0.491167	0.357785	0.41532	0.455683	0.193354	0.422753	0.408123	0.399917	0.259505	0.317895	0.423423	0.40329	0.117001
GRMZM2G021846	AT1G07110	0.0461702	-0.133279	0.0314282	-0.117277	0.161744	-0.0464198	0.0766955	-0.191748	0.190798	0.418508	-0.297593	0.0999701	0.249752	0.249016	-0.0839102	0.126904	-0.272852	0.0959954	-0.00258355	0.0740579	-0.244612	-0.0573591	0.0957018	0.0932025	-0.00705084	-0.0495368	-0.0897609	0.0583685	-0.0577285	-0.121288	0.188597	0.209713	0.257094	0.109792	-0.089067	-0.207586	0.2648	-0.100162	-0.422604	0.329845	0.415781	-0.34278	0.21575	0.188947	0.408057	-0.125679	0.14334	0.0202449
GRMZM2G023520	AT1G02816	-0.280282	-0.427331	0.188534	-0.00770945	-0.0985392	-0.524206	0.0283152	0.273069	-0.0704634	-0.281722	0.0395359	0.0184294	0.0141586	-0.194151	-0.0961639	-0.0879147	0.235745	-0.0477606	0.0309587	0.244507	0.134317	0.0701179	0.0228173	0.168571	0.0519811	0.0579282	0.0854317	0.130376	0.0852614	0.108424	-0.0529676	0.0379207	-0.314315	0.0796852	0.367126	0.223195	-0.059341	-0.239736	0.0549029	-0.121321	-0.0959027	0.194188	0.257191	-0.019814	-0.195978	-0.28111	0.159042	0.0521493
GRMZM2G023755	AT4G02075	-0.248202	-0.794332	-0.010913	0.0652626	0.060121	-0.992544	0.136812	0.650744	-0.125853	-0.974477	0.180176	-0.307319	-0.0952378	-0.400037	-0.24397	-0.156737	-0.592213	0.956931	0.593278	-0.132597	-0.444003	0.431357	0.29737	-0.552031	-0.147692	-0.0363169	0.470786	0.200323	0.117886	0.0354251	-0.354326	-0.100378	-0.663991	-0.968163	-0.0164458	-0.381896	-1.90489	0.428972	-0.311682	-0.0460596	-0.669565	0.0138992	-0.397631	-0.519601	-1.22622	-0.256234	0.502263	-0.471727
GRMZM2G024150	AT1G03130	-0.083561	-0.0823518	-0.695296	-0.512868	-0.0766951	-0.0214203	-0.349942	-0.632069	-0.113607	-0.00740082	-0.339266	-0.326144	0.00121337	-0.199582	-0.19728	-0.292754	0.0364812	0.00705763	-0.179872	-0.075343	-0.138755	-0.0142197	-0.113597	0.116493	-0.169094	-0.104635	-0.32033	0.0672403	-0.240605	-0.274881	0.0719578	0.140579	-0.212739	-0.10185	-0.4668	-0.300194	0.338384	-0.117111	-0.426599	-1.03738	0.116823	-0.338538	0.106741	-0.632755	-0.143601	0.00975347	0.152899	-0.0014558
GRMZM2G024303	AT5G63620	-0.0623551	0.00375811	0.0615826	-0.191509	-0.0837538	-0.157099	-0.0093511	0.0922779	-0.141646	0.000974136	0.176627	-0.0970948	-0.180633	-0.121948	0.142826	0.0256735	0.0765199	-0.287086	0.0318601	-0.216008	0.0724063	0.0696498	0.103119	-0.0323547	-0.016348	-0.159116	-0.0578271	0.0792012	-0.0986651	-0.123471	-0.0159996	0.227202	-0.229604	-0.45404	-0.166908	-0.0587627	-0.569726	-0.114589	0.140354	-0.166345	-0.297054	-0.0140803	-0.0151095	-0.0600868	-0.636035	-0.612637	0.087006	0.0466884
GRMZM2G024551	AT3G15630	NA	NA	NA	NA	NA	NA	NA	NA	NA	NA	NA	NA	NA	NA	NA	NA	NA	NA	NA	NA	NA	NA	NA	NA	NA	NA	NA	NA	NA	NA	NA	NA	NA	NA	NA	NA	NA	NA	NA	NA	NA	NA	NA	NA	NA	NA	NA	NA
GRMZM2G024739	AT4G08920	0.143423	0.303454	-0.113969	-0.175432	0.268264	0.417688	-0.193655	-0.364091	0.263082	0.474384	-0.0716718	0.0449946	0.308492	0.242075	-0.0394324	0.0747098	-0.0133094	0.0887718	0.16396	-0.0222354	-0.0236984	-0.163063	0.217496	0.231659	-0.114896	0.109329	-0.225288	0.0705021	-0.0773406	-0.0619625	0.106515	0.277037	0.196369	0.543285	0.0992927	0.667954	0.699954	0.389844	0.543211	0.0858619	0.51575	0.252594	0.848356	0.125112	0.433772	0.51322	0.462023	0.154588
GRMZM2G025074	AT1G03290	0.174764	0.0802053	0.0600888	-0.197055	0.144059	0.105378	0.0123538	-0.241551	0.112808	0.418185	0.108274	-0.161361	0.217664	0.368513	0.297863	-0.304193	0.274793	-0.187286	0.12241	-0.0307432	0.259827	-0.135985	0.173361	0.0464897	0.0645839	-0.160809	-0.127752	-0.00165514	-0.00963959	-0.178414	0.329747	-0.138375	0.202197	0.117329	0.177688	0.134219	0.229683	0.204756	0.0594562	0.131496	0.520651	0.405075	0.187962	0.176143	0.608213	0.4306	0.0603001	0.315069
GRMZM2G025250	AT3G06080	0.233969	0.289022	0.348083	0.0970179	0.164845	0.189642	0.389652	0.273434	0.233888	0.347407	0.240534	0.0388835	0.278976	0.163653	0.557502	0.351697	0.359592	-0.361935	0.277272	-0.910101	0.420883	-0.284083	0.321509	0.231947	-0.0427253	-0.092573	-0.681916	-0.359639	0.11211	-0.3761	0.499283	0.149434	0.0717741	0.710379	1.44017	1.73645	0.606975	1.4501	1.57336	0.34796	0.735865	0.913174	1.49567	0.290621	0.828613	1.16353	0.837297	0.13208
GRMZM2G025783	AT2G44130	0.602905	0.267375	0.8678	0.446073	0.454891	0.363744	0.710468	-0.13203	0.34803	1.64316	-0.259782	1.16188	0.403356	0.855734	0.173922	0.863523	0.56007	-0.583721	0.433557	0.171774	0.470951	-0.0346398	0.38438	0.843444	0.0393844	0.0886361	-0.725665	0.751609	0.129563	0.249004	0.293423	1.91334	0.961252	0.860405	0.815753	0.380119	1.27788	0.669488	0.243313	0.680357	1.11291	-0.52537	1.22254	0.612711	1.28725	0.108415	1.04747	0.00266799
GRMZM2G026147	AT3G45970	0.0226416	0.204859	0.512042	0.0523189	0.0563904	0.0602938	0.549511	0.0594756	0.12839	0.666354	0.0703017	0.0223654	0.176982	0.705769	0.121955	-0.0516271	0.0478639	-0.452752	-0.000706079	-0.985775	0.367967	-0.296434	0.234668	-0.50777	-0.152494	0.126408	-0.641466	-1.15362	0.238084	0.237488	0.727153	-1.0259	0.19367	0.949295	1.08512	0.642425	0.917867	0.346787	0.467924	0.39269	1.20592	0.604902	0.85522	0.596167	0.940158	-0.580855	0.278516	-0.107559
GRMZM2G027632	AT5G21170	NA	NA	NA	NA	NA	NA	NA	NA	NA	NA	NA	NA	NA	NA	NA	NA	NA	NA	NA	NA	NA	NA	NA	NA	NA	NA	NA	NA	NA	NA	NA	NA	NA	NA	NA	NA	NA	NA	NA	NA	NA	NA	NA	NA	NA	NA	NA	NA
GRMZM2G028110	AT1G15380	NA	NA	NA	NA	NA	NA	NA	NA	NA	NA	NA	NA	NA	NA	NA	NA	NA	NA	NA	NA	NA	NA	NA	NA	NA	NA	NA	NA	NA	NA	NA	NA	NA	NA	NA	NA	NA	NA	NA	NA	NA	NA	NA	NA	NA	NA	NA	NA
GRMZM2G028110	AT1G80160	NA	NA	NA	NA	NA	NA	NA	NA	NA	NA	NA	NA	NA	NA	NA	NA	NA	NA	NA	NA	NA	NA	NA	NA	NA	NA	NA	NA	NA	NA	NA	NA	NA	NA	NA	NA	NA	NA	NA	NA	NA	NA	NA	NA	NA	NA	NA	NA
GRMZM2G028763	AT3G13062	0.0910109	0.0178113	-0.123312	-0.0982412	-0.115717	-0.0379679	-0.104553	-0.107513	0.0842773	0.196962	0.0107754	-0.00999706	0.0797847	0.0753775	0.136356	-0.0263915	0.0405278	-0.029339	0.0229004	-0.207693	0.0292943	0.023049	0.0295672	-0.0111234	0.0106827	0.193781	0.050502	0.116474	0.0903927	0.0871169	-0.0395997	0.113602	0.109032	-0.0201887	0.0254838	0.0296618	-0.0155047	-0.224634	-0.0823295	0.128121	0.203928	0.149798	0.0693174	0.178152	0.0132815	0.00307174	0.0750254	0.00199543
GRMZM2G031033	AT3G10020	NA	NA	NA	NA	NA	NA	NA	NA	NA	NA	NA	NA	NA	NA	NA	NA	NA	NA	NA	NA	NA	NA	NA	NA	NA	NA	NA	NA	NA	NA	NA	NA	NA	NA	NA	NA	NA	NA	NA	NA	NA	NA	NA	NA	NA	NA	NA	NA
GRMZM2G033644	AT3G06850	-0.106388	-0.348357	0.0279054	-0.178522	0.0559584	-0.178397	0.0798309	-0.222799	-0.0271284	-0.0926316	0.0305002	0.0553777	0.12848	-0.0575551	0.140532	0.117749	0.15839	-0.38695	-0.00276202	0.027192	0.385367	-0.197338	0.384478	0.379619	-0.339708	-0.0507205	-0.0790716	-0.257978	-0.116453	-0.121247	1.04167	0.0729232	-0.0298458	-0.123548	0.759138	0.518519	-0.0728875	0.0941545	0.542116	0.148771	-0.0453217	0.287484	0.636163	0.0340712	0.0338214	-0.529781	0.449073	0.655825
GRMZM2G034110	AT5G47390	0.169727	0.0341819	0.419445	-0.165095	0.0895872	0.0966182	0.291154	-0.431689	0.162813	0.318064	0.340321	0.104347	0.294783	0.27973	0.481211	0.0750607	-0.0314211	-0.0902879	-0.294283	-0.407776	-0.00103642	-0.0912795	-0.241736	-0.408379	-0.149622	0.154808	0.0388677	-0.437343	0.124023	0.29665	0.414399	-0.271191	0.0545187	0.160159	0.249556	0.390801	0.313667	0.616492	0.153925	0.115287	0.635047	0.486227	0.423052	0.242312	0.563107	0.83172	0.26986	-0.0511944
GRMZM2G034120	AT3G56140	-0.0569871	0.108002	-0.0776936	0.131021	0.157193	0.324329	0.0694886	0.0715414	0.306619	0.508509	0.310461	0.0707793	0.355047	0.208184	0.35213	0.163541	0.162586	0.044623	0.0614628	-0.108077	0.121154	-0.122924	0.153049	0.0187414	-0.035239	0.0953538	0.0183953	-0.349942	0.0304713	0.309346	0.723147	0.047817	0.291392	0.222563	0.201911	0.08269	0.338275	0.424039	0.234499	0.252076	0.489004	0.230708	0.197376	0.304557	0.530515	0.536915	0.346069	0.0525737
GRMZM2G034143	AT1G55810	0.0629127	-0.130451	0.260131	0.121738	-0.0319491	-0.0762448	0.18701	0.124171	0.18002	0.132882	0.170134	0.0852093	-0.143272	-0.0209866	0.0324155	-0.0900405	-0.0923472	0.234993	0.110015	0.212977	-0.23221	0.0063822	-0.0951795	0.0213939	0.119436	0.0459496	0.227324	0.0808301	0.0322816	0.0915122	-0.0831295	-0.166187	0.162186	-0.429204	0.0636252	0.0248273	-0.51696	-0.036977	-0.238884	0.276867	-0.381192	-0.0277307	0.135073	-0.0518976	-0.469223	0.048231	-0.185171	0.0574467
GRMZM2G035809	AT1G78290	-0.0899727	0.22952	-0.630308	-0.204897	-0.086264	0.106274	-0.558201	-0.560014	0.016908	0.00564435	-0.528579	0.0353764	0.0323415	-0.188208	-0.0268182	0.202386	-0.497277	0.0690227	-0.249188	-0.128337	-0.470475	-0.188553	-0.093608	-0.0521429	0.203057	0.180745	0.0181797	0.0323199	-0.133918	0.0676078	0.59736	0.347161	-0.304119	0.564776	0.135869	0.511538	0.811824	0.136639	0.208976	0.266829	0.340485	0.126035	0.744141	0.247221	0.418193	0.0881642	0.542991	-0.353662
GRMZM2G037150	AT1G53400	-0.0467748	0.289507	0.0823445	-0.186589	0.0280484	0	0.098264	0.0446172	-0.032458	0.0479444	-0.356515	0.125318	-0.079162	-0.087939	-0.339622	-0.233915	-0.245456	-0.0452725	-0.119432	0.144195	-0.476694	-0.194723	-0.158262	0.161399	0.125934	0.0800831	0.0820225	0.0964262	-0.047209	0.0032257	-0.111453	-0.101581	-0.579364	-0.133868	0.00660651	0.124904	-0.0274864	-0.00331464	0.111051	-0.161398	-0.0376508	0.0704206	0.183577	-0.135361	-0.0194557	-0.0372158	0.0960739	0.0316871
GRMZM2G038532	AT2G15695	0.154732	0.262989	-0.0564629	-0.0950662	0.137939	0.0936017	-0.0844157	-0.269954	0.0318863	0.273994	-0.093741	-0.0133348	0.102227	0.0797673	-0.199833	-0.101056	0.077166	-0.136935	0.0130414	-0.102334	0.172622	-0.0809621	-0.00626611	-0.0238383	0.020938	-0.0573114	-0.120091	-0.0898689	0.010507	-0.344903	-0.0798018	0.00155105	0.0543069	0.155644	-0.00248503	0.122812	0.193725	-0.206684	0.132635	0.238756	0.390705	-0.0123288	0.137373	0.280363	0.272642	-0.140506	0.189206	0.0646332
GRMZM2G039723	AT1G12900	NA	NA	NA	NA	NA	NA	NA	NA	NA	NA	NA	NA	NA	NA	NA	NA	NA	NA	NA	NA	NA	NA	NA	NA	NA	NA	NA	NA	NA	NA	NA	NA	NA	NA	NA	NA	NA	NA	NA	NA	NA	NA	NA	NA	NA	NA	NA	NA
GRMZM2G041878	AT5G40740	-0.0222989	-0.192635	0.126483	-0.00207438	0.035287	0.0399902	0.116619	-0.115373	0.0357103	0.0860913	-0.00287545	0.00430891	0.0864459	0.128222	-0.0177027	0.0298956	0.157516	0.00899736	-0.00741014	0.21002	0.16273	-0.0142531	0.00869153	0.0703265	-0.0189209	-0.00950616	0.0966922	0.0292809	0.176383	0.104957	-0.0600397	-0.0382249	0.328676	0.025922	-0.0553475	-0.0931333	0.0291155	0.0448149	0.00162276	0.0478206	-0.0264826	0.13834	-0.0768572	-0.0482935	0.0197056	0.304177	0.0902544	-0.000919383
GRMZM2G043338	AT1G56220	0.767201	0.969257	0.611853	0.163213	0.561958	0.677209	0.373672	-0.341898	0.366492	1.57124	0.53843	0.794124	0.544072	1.00418	0.751832	0.208715	-0.0263168	-0.319852	0.169729	-0.245495	0.0581964	-0.325792	0.358494	0.37854	0.104644	0.0838926	-0.282136	-0.167124	0.241799	-0.342069	0.289284	0.141883	0.530109	1.39527	1.52742	1.81337	1.30182	2.10744	1.35844	0.748977	2.05414	1.71988	2.24731	1.02609	1.83914	2.19843	1.57256	0.16844
GRMZM2G046355	AT5G58720	0.206133	0.0814562	-0.0142413	-0.0126144	0.183967	0.151965	0.0416999	-0.194173	0.153318	0.250429	0.156924	0.0770824	0.224337	0.0960199	0.262639	0.0605111	-0.211044	0.0116039	0.0930717	-0.0351796	-0.0867734	0.0238967	0.0364927	0.0761076	-0.0296784	0.135618	0.0855233	0.294178	-0.104194	0.0457909	0.312272	0.260896	0.144304	0.0704343	0.239757	0.251156	0.170758	0.0288609	0.252873	0.177755	0.286392	0.22101	0.174234	0.0463667	0.202643	0.0875615	0.146968	0.0470874
GRMZM2G049495	AT4G27780	0.0537212	0.0304082	-0.0808546	0.0113709	0.0621922	0.0535269	0.00840987	0.0219772	0.0801941	0.0216569	-0.0924778	-0.144623	0.0216081	-0.0244759	-0.0575934	-0.0754547	-0.0185397	0.0774681	0.0253987	0.0137359	-0.0052371	-0.0890464	-0.00988904	-0.000821752	0.0467972	0.0532228	0.00509877	-0.0482771	-0.0699977	-0.0206617	-0.0944551	-0.0371704	0.0919508	-0.0173184	-0.130959	-0.148289	0.0310776	-0.242863	-0.226845	0.107157	0.0349696	-0.192001	0.059456	0.0166415	0.0311493	-0.225917	-0.0540134	0.093236
GRMZM2G049549	AT4G08920	0.223611	0.335203	0.283607	0.210955	0.254226	0.300368	0.236286	-0.00807782	0.368641	0.563625	0.362764	0.194996	0.414381	0.210888	0.387639	0.161725	0.114026	0.0664281	0.339498	0.00096658	0.245604	0.104707	0.415001	0.341769	0.0598235	0.0911609	0.113054	0.390272	-0.0918026	-0.0822324	-0.0170553	0.418071	0.00503999	0.248835	0.316534	0.63146	0.168388	-0.029091	0.177623	0.0302304	0.392933	0.126439	0.895959	0.182201	0.188961	-0.163531	0.531107	0.144675
GRMZM2G052336	AT1G12780	-0.594217	-0.226906	-0.126403	-0.381768	0.0292201	-0.230634	0.0190603	-0.194356	-0.764339	-0.12848	0.0118303	-0.0497392	-0.539047	-0.422881	-0.120088	-0.16525	-0.0870231	-0.293974	0.208317	-0.263972	-0.261628	-0.251539	0.237124	0.337767	0.0677269	-0.175878	-0.128862	-0.20994	-0.270372	-0.193302	0.60473	-0.372719	0.772399	0.662402	1.46197	0.395734	0.277801	1.06656	-0.130305	-0.0413013	0.542741	1.26047	0.500335	-2.22104	0.656164	-0.240669	0.131585	-0.285672
GRMZM2G052630	AT3G45300	-0.0584956	-0.16165	-0.218563	-0.186865	-0.0153684	-0.219115	-0.22075	-0.0363526	-0.202575	-0.113432	0.00806202	-0.100943	-0.201519	-0.260803	0.0969193	-0.174398	-0.123584	-0.128041	0.0690243	-0.238621	-0.110065	-0.268562	0.073982	0.0879325	-0.112593	0.0227649	-0.242357	0.0672588	-0.234723	-0.256115	0.355261	0.218129	-0.489333	0.115131	0.303597	0.112068	-0.0223408	-0.140754	-0.324849	-0.127256	0.0685812	-0.00783756	0.414371	-0.0848008	-0.137904	-0.513764	0.119244	-0.0450719
GRMZM2G056732	AT1G78290	-0.039801	-0.408017	-0.114356	-0.0291042	-0.0717015	-0.482111	-0.172378	-0.0799828	-0.0200284	-0.332233	0.00218831	0.0515503	0.0186932	-0.460939	0.064628	0.0515503	-0.102789	-0.0129954	0.0162049	0.0677338	-0.090005	0.0799688	-0.0276602	0.0497066	-0.0660732	0.044372	-0.0297963	-0.0264738	-0.0775245	-0.0421039	0.11703	-0.0287759	-0.194662	-0.693699	-0.46417	0.0303271	-1.0186	-0.492888	-0.0622322	0.0152889	-0.773759	-0.559093	-0.101611	0.0810763	-1.29097	-0.707466	-0.094445	-0.0955753
GRMZM2G058292	AT5G24520	-0.0276299	-0.165646	0.187822	-0.0822432	0.0109055	-0.0137787	0.179091	0.0994335	0.154253	-0.124897	0.456887	0.268275	0.36257	-0.18106	0.373656	0.245073	0.35695	-0.241008	0.157835	0.160069	0.178884	0.117135	0.210756	0.297776	-0.0988795	0.188766	0.0640591	0.21401	0.0334258	0.0392408	0.26458	0.231202	0.401388	0.0395175	0.369631	0.243047	0.0729118	0.250451	0.277294	0.0306886	0.242482	0.742959	0.215258	0.024984	0.0357537	0.561879	0.371899	0.222138
GRMZM2G060257	AT3G61060	0.362642	0.266127	-0.18739	0.0626667	-0.0194567	-0.0576043	-0.249399	-0.309302	0.032288	-0.152176	0.174038	0.00487456	-0.0552596	-0.281928	-0.0202925	-0.0529261	-0.320347	0.192294	0.0530964	-0.520228	-0.233462	0.0580257	-0.190697	-0.470893	0.0699438	0.143919	-0.0276513	-0.269846	-0.0605436	-0.0605476	-0.0147024	-0.233104	-0.179901	-0.0332535	0.00179189	0.0766952	-0.28657	0.075535	0.383345	0.13309	-0.375194	0.427726	0.0270767	0.0676882	0.0616607	0.4328	0.0516049	-0.0309974
GRMZM2G064725	AT5G21170	0.0956663	0.191048	0.0665298	-0.0853301	0.00530793	-0.0805729	0.0882596	-0.237842	-0.0771387	0.236601	0.0491875	-0.14708	0.113754	0.0757511	0.05601	-0.125824	0.157355	-0.125872	0.00235658	0.129276	0.133697	-0.0531336	0.204185	0.160951	-0.0203686	-0.173176	-0.18257	-0.15121	-0.0306617	-0.336987	-0.0733951	-0.14439	0.238453	-0.0674004	0.276849	-0.157575	-0.142713	0.25904	-0.212105	-0.00701156	0.265098	0.153928	-0.0943115	0.209888	0.14946	0.130301	0.0601602	0.0771384
GRMZM2G066961	AT3G62550	0.788496	4.24793	0	0.523562	1.06413	4.85798	1.34395	1.16993	2.32193	-3.70044	0.493815	1.03103	1.30256	-3.70044	-1.52725	0.520832	-1.49476	1.078	1.078	-1.04731	-0.430634	-3.16993	1.87447	-4.9542	0.236067	0.979241	-4.9542	-0.660514	-0.134301	-0.175087	1.86598	-1.70782	0	0.520832	0.817136	1.49033	-4.52356	2.11548	1.28011	0	0	-5.83289	5.12928	6.33985	5.20945	-5.83289	6.14975	4.75489
GRMZM2G068436	AT4G02075	0.102662	-0.0398468	0.264251	0.312723	0.348594	0.101172	0.313768	0.173885	0.460312	-0.0868901	-0.0161648	0.458084	0.158765	0.198362	-0.0573875	0.781306	0.0378772	0.306298	-0.224229	0.181564	0.0446584	0.482173	0.13507	0.24323	-0.215268	0.142728	0.162475	0.0718801	-0.290142	0.0547708	-0.392915	0.196096	0.939405	-0.634838	0.487754	0.135104	-0.0463895	0.71727	0.024215	0.502706	-0.109421	0.131554	0.355458	0.290396	0.147191	0.327853	0.314325	-0.0159857
GRMZM2G069773	AT1G64720	-0.057197	0.303478	-0.134682	-0.0313698	0.0397533	0.210519	-0.154609	0.0227121	0.0155785	0.10274	-0.123037	-0.195616	0.0495337	0.0456864	-0.112292	-0.313195	0.0899099	0.165171	-0.265228	-0.546297	-0.0686719	-0.0457619	-0.382652	-1.00238	-0.0127889	0.0745199	-0.0953102	-0.629991	-0.219618	-0.291281	-0.185746	-0.712679	-0.188835	0.358549	0.0401971	0.261939	0.418599	-0.378463	0.213322	-0.187789	0.114306	0.195957	0.422216	-0.26037	-0.130191	-0.200961	0.35716	-0.0686106
GRMZM2G070167	AT3G26740	0.179221	0.900059	0.188654	-0.151033	0.127622	0.552263	0.408334	-0.377907	0.440604	1.49387	0.0215798	0.86412	-0.0755575	0.825111	-0.271815	0.358511	0.231907	-0.277086	0.384773	-0.149439	0.335066	-0.374966	0.501818	0.453003	0.433569	0.284645	-0.288255	0.447018	0.186782	-0.172515	0.0456675	0.614353	-0.635488	0.576036	0.544415	0.124312	0.846971	1.07395	-0.241398	-1.70077	1.13451	-0.0807867	1.1443	-1.03887	0.980672	0.0137985	0.405073	-0.0456742
GRMZM2G071089	AT4G20260	-0.258898	0.41798	0.902298	1.03868	-0.0308189	0.414376	0.466144	0.326104	-0.179683	0.0295013	1.22266	0.977335	0.113411	0.093753	0.611105	0.724457	0.199029	0.123735	-0.0944156	0.146856	-0.111528	-0.517222	-0.26347	-0.280234	-0.208935	0.052422	0.0656141	-0.138923	0.691445	0.204303	0.198637	0.0136006	0.0950363	1.11782	0.200174	0.598758	1.14403	0.736966	-1.37128	0.272967	0.26789	0.423435	1.00515	0.189414	0.409635	1.18337	0.909503	-0.260776
GRMZM2G071959	AT3G46030	0.201193	0.247686	-0.014344	0.149756	-0.171199	-0.0183846	-0.0429086	0.189182	-0.204453	0.231283	-0.0881378	0.102319	-0.337922	-0.0402276	-0.143149	-0.0400136	-0.360394	0.273134	0.294031	-0.105252	-0.500323	-0.247168	0.248158	-0.14459	0.0995945	-0.140462	-0.120376	-0.0455421	-0.0823479	-0.223399	-0.0477546	-0.0879504	-0.699458	0.477707	-0.177299	0.0223569	0.217086	-0.286537	0.0650322	-0.030598	0.301858	-0.434301	0.104556	0.0591403	-0.0501672	-0.551646	-0.107046	-0.470552
GRMZM2G073399	AT4G10730	-0.0527496	-0.124148	-0.0954381	-0.0797418	-0.038718	-0.00628677	-0.208584	-0.147134	0.0183953	0.174307	-0.151028	0.00537965	0.0644791	-0.0616471	-0.025605	-0.0278496	-0.126301	-0.0850787	-0.0769242	-0.0589926	-0.0642953	-0.154427	-0.0835458	-0.0547675	-0.0635631	0.139695	0.142879	0.0135591	-0.0626261	0.154681	0.172544	0.154488	-0.00399872	0.0315594	0.0579606	0.0413198	0.13739	-0.581786	-0.400364	0.00936849	0.214842	0.432646	0.625407	0.0495096	-0.0278273	-0.298749	0.400022	0.0176589
GRMZM2G073755	AT1G56220	0.778098	0.636423	0.400009	0.254767	0.510025	0.370018	0.162898	-0.375782	0.333756	1.22503	0.170251	0.464811	0.550096	0.648544	0.212609	0.15583	-0.341177	-0.398815	0.359189	-0.317458	-0.0639362	-0.079074	0.362261	0.316902	0.0382872	-0.174607	-0.315567	-0.240809	0.196777	-0.138932	0.162147	-0.0470614	-0.106276	0.575255	0.560595	0.166536	0.578873	1.27211	0.278375	0.466804	1.2522	0.688989	0.518146	0.687311	1.1085	1.11277	0.491499	-0.0384469
GRMZM2G074517	AT1G09390	-0.118141	-0.0225726	0.128779	-0.160958	-0.264517	-0.1649	0.0442159	-0.167032	-0.0314846	-0.393211	-0.236561	-0.111031	-0.190217	-0.246126	0.0419126	-0.00940482	0.0554224	-0.321757	-0.702016	-0.753034	0.171707	0	-0.821185	-0.611456	0.00255457	-0.147407	0.187694	-0.172801	0.398483	0.360727	0.794292	0.329656	0.157338	0	-0.19172	0.143218	-0.0277671	0.292196	0.0657268	0.23748	-0.107955	-0.0964493	0.268084	0.384764	-0.185851	0.537544	0.191071	0.00698982
GRMZM2G074634	AT3G22260	-0.0454542	0.265849	-0.0788676	-0.11699	0.050831	0.0406534	-0.010902	-0.0391423	-0.100037	0.000700678	0.00383611	0.0159224	-0.0561575	0.0883489	0.0366619	0.0653253	0.0714565	-0.331811	-0.114375	-0.10898	0.126872	-0.119525	-0.00832276	0.0435812	0.0182588	-0.0558501	-0.175569	-0.0656641	0.0660206	-0.123259	0.0245394	-0.0754335	0.282541	-0.147608	0.524999	0.187367	0.0180302	0.10336	-0.0810016	0.0993779	-0.00821583	0.256795	0.410811	0.186937	0.0904957	-0.0989852	0.0477127	-0.0508319
GRMZM2G077181	AT3G57520	0.037085	0.22294	0.390826	0.210019	-0.0653183	0.0889146	0.211818	0.052624	0.157907	0.0729064	0.670852	0.210747	0.089462	0.0983338	1.00882	0.0991053	-0.0898784	0.471232	-0.239765	0.336456	-0.298114	0.0804133	-0.555033	-0.344424	-0.0353125	0.242237	0.243012	-0.331174	-0.23868	0.253628	1.12616	-0.0754259	-0.404325	0.664068	-0.792324	0.112618	0.503173	-1.45097	-0.605816	-0.102164	-0.102413	-0.655724	-0.0174164	-0.0615696	0.0711284	-0.635591	-0.498761	-0.0291204
GRMZM2G077278	AT3G01090	0.120072	-0.216144	-0.26224	-0.070318	-0.110866	-0.0751988	-0.210403	-0.327039	0.157964	-0.0222548	-0.294108	-0.312124	0.122645	0.0639311	-0.236299	-0.35661	0.204314	-0.0418962	-0.104783	0.0427899	0.153469	-0.0337761	-0.108567	-0.0398933	0.0800341	0.14646	0.113669	0.0851278	0.0637808	0.121012	0.125911	-0.0533713	0.247495	-0.31789	-0.301541	-0.232993	-0.176083	-0.461027	-0.263318	0.0789884	-0.178469	-0.20696	-0.0236674	0.021473	-0.0110483	-0.32621	0.106504	0.0412801
GRMZM2G077299	AT3G10740	0.031485	-0.458621	-0.439017	-0.273079	-0.020745	-0.185646	0.412754	-0.0939196	-0.130073	-0.361633	-0.356815	0.012629	-0.106337	-0.0637203	0.568337	0.89299	-0.0930602	-0.202147	-0.138534	-0.173688	0.0929709	0.0823483	0.137448	0.231399	0.0941019	0.00789593	-0.304604	-0.155077	-0.670486	0.0951933	0.0326225	0.135274	-0.128371	-0.121562	1.17862	-0.361001	-0.10475	-0.150964	-0.410352	-0.138761	0.209271	1.68208	0.324898	-0.1534	0.242192	-0.679309	0.578578	-0.171011
GRMZM2G078097	AT1G64660	NA	NA	NA	NA	NA	NA	NA	NA	NA	NA	NA	NA	NA	NA	NA	NA	NA	NA	NA	NA	NA	NA	NA	NA	NA	NA	NA	NA	NA	NA	NA	NA	NA	NA	NA	NA	NA	NA	NA	NA	NA	NA	NA	NA	NA	NA	NA	NA
GRMZM2G080889	AT1G03290	0.505955	0.289149	0.190225	0.143366	0.459288	0.483492	0.284394	0.00606008	0.392491	0.366866	0.114988	0.103986	0.232578	0.374629	0.190606	-0.0118164	0.236981	0.20355	-0.0106802	0.12327	0.18788	0.114569	0.0746065	0.334852	0.182488	0.401015	0.140403	0.140874	-0.121473	0.356392	0.149665	0.190211	0.889858	0.191542	-0.246039	0.135659	0.442782	-0.0151595	0.217065	0.391671	0.291824	-0.00403921	0.227918	0.2289	0.324231	0.0693584	0.220072	0.412026
GRMZM2G081682	AT5G57655	-0.216087	-0.249927	-0.0457679	-0.153864	-0.174672	-0.227981	-0.0938528	-0.322958	-0.234596	0.157646	0.0413728	0.0407009	-0.264369	0.0726442	0.419832	0.0690259	-0.101845	-0.0326713	-0.0674641	-0.218939	-0.232481	-0.246826	-0.107734	-0.285138	-0.0476862	0.0530854	-0.11046	-0.161147	-0.0427029	-0.101614	0.33136	0.143488	-0.215937	0.219187	0.304317	0.32637	0.195461	0.158905	0.262857	0.116966	0.243393	0.205642	0.518844	0.0432162	0.182174	0.0959716	0.387321	-0.198139
GRMZM2G083847	AT2G39570	0.162918	0.211579	0.0875213	0.0756112	0.154678	0.161722	-0.0538593	0.0389674	0.0697438	0.317654	0.169763	0.0306103	0.131953	0.227145	0.162833	0.0788452	-0.36607	-0.185903	-0.0788367	-0.141366	-0.344607	-0.28536	-0.105704	-0.12787	-0.040139	-0.382218	-0.16371	0.303147	-0.0601553	-0.573412	-0.221912	0.388021	0.00593119	0.0469294	-0.0741237	0.104296	-0.212705	-0.446656	0.0386031	0.186142	0.203552	-0.329153	-0.0752197	0.25224	-0.0131486	-0.38711	-0.0801418	0.153346
GRMZM2G088396	AT1G06570	-0.171913	-0.433741	-0.349325	-0.0321477	-0.154703	-0.373024	-0.183885	0.192108	-0.0600749	-0.315803	-0.31901	-0.0990992	-0.042745	-0.418074	-0.231911	-0.0440835	0.0912539	0.102856	0.264949	0.283513	-0.179321	0.145595	0.00614051	0.00674838	0.176782	0.326251	0.340252	0.503382	-0.31018	-0.124646	-0.0750069	0.227261	-0.235481	-0.713721	-0.0066343	-0.298875	-0.9704	-0.646923	-0.339844	-0.308323	-0.549734	-0.0742153	0.21054	-0.571288	-0.925358	-1.19539	0.623346	-0.141427
GRMZM2G088482	AT3G61060	0.165573	0.119368	-0.204402	-0.129752	0.035495	0.00289117	-0.339527	-0.206145	0.0304892	0.443163	-0.329993	-0.0429192	0.111442	0.260519	-0.768656	-0.0633937	-0.349916	-0.203978	-0.0303347	-0.645029	-0.196067	-0.325956	0.235874	-0.027845	0.0804103	0.230783	0.15869	0.0931389	0.29871	0.13048	0.208383	0.0966717	-0.310908	0.148678	0.297717	-0.387032	-0.159628	0.578245	-0.0831772	-0.225026	0.267127	0.37068	0.060452	-0.0242435	0.211767	0.439404	0.0882711	0.129245
GRMZM2G092981	AT2G46220	0.0262913	-0.157762	-0.109049	-0.378747	-0.0200378	-0.330094	-0.272107	-0.126228	-0.0750194	0.256532	-0.337833	-0.251398	0.0507002	-0.0023612	-0.273947	-0.189374	-0.346022	0.258224	0.0311245	-0.0648315	-0.380946	-0.105627	-0.0506963	-0.228497	0.140274	-0.0592266	-0.07951	-0.128129	-0.0278903	-0.185514	-0.265794	-0.328702	-0.196208	-0.160128	-0.0267555	0.235183	-0.394374	-0.175416	0.0160946	0.140826	0.182086	-0.250108	0.153712	0.272347	0.0177141	-0.14209	0.072096	-0.184521
GRMZM2G095968	AT3G45970	0.109667	0.216867	0.0623753	0.0242734	0.166486	0.150291	0.11642	-0.0985732	-0.0301728	0.460567	-0.101544	0.187404	0.0568284	0.497012	-0.13967	0.173217	0.154925	-0.41938	0.395929	-0.497452	0.60131	-0.316598	0.607378	0.69976	0.161214	0.12174	-0.846543	-0.390674	0.0548018	0.152833	0.428868	0.588523	-0.0451477	0.153219	1.01981	0.842606	0.267359	0.111642	0.2875	0.159652	0.571536	-0.090514	1.03468	0.376452	0.427552	-1.05445	0.467214	0.0630605
GRMZM2G097457	AT4G15530	-0.694911	-0.881356	-0.483443	0.153859	-0.793877	-0.736966	-0.722559	0.248859	-0.304209	-0.803308	-0.571986	0.508619	-0.138052	-0.921145	-0.597064	0.203241	0	-4.12102	-2.68072	1.51725	-0.131245	-0.5603	-1.81399	-1.37692	0	-0.756729	-0.974909	1.87076	-0.823122	-1.36678	-1.078	3.58113	0.872765	-0.847997	-0.916446	0.745147	-2.19689	-3.17485	4.11946	-1.93188	-1.12199	-2.16008	-1.30079	-2.07923	-1.75002	-3.13093	-1.74053	-0.128324
GRMZM2G099036	AT3G56140	0.105699	-0.261956	-0.00321851	-0.347876	-0.138828	-0.100538	-0.124143	-0.398337	0.182903	0.00914258	0.167528	-0.223099	0.20601	-0.160896	0.0638748	-0.277508	0.0796031	-0.180572	0.0468259	0.0166725	0.10519	0.0531001	-0.113413	0.0478814	-0.0781268	0.00442093	-0.0971996	-0.153052	-0.257231	-0.172233	0.134525	-0.19732	0.105869	0.0201076	0.266631	-0.031829	-0.00405536	0.132913	0.0535799	-0.135564	-0.0540109	0.163995	-0.10313	-0.0661903	-0.359328	-0.328473	0.0404116	0.16372
GRMZM2G099467	AT5G24530	-0.083485	-0.182426	-0.52711	-1.02895	-0.0999496	-0.203604	-0.787647	-0.885888	-0.137013	-0.990139	0.142102	0.333341	0.0418669	-0.231326	0.00709378	0.79014	0.037854	-0.267734	0.0463364	0.0513045	-0.22486	0.134321	1.1702	0.845977	0.0081383	0.35211	0.290956	-0.323534	-0.548515	0.488972	0.441142	0.192607	-0.0538227	-0.371696	-0.0679041	0.0385384	-0.334977	0.846417	0.82595	-0.338837	-0.837364	0.413655	-1.21459	-0.219175	-0.500754	1.10909	-0.782205	-0.0500226
GRMZM2G103755	AT4G02075	-0.0152093	-0.346236	0.229307	0.0610487	0.102199	-0.520525	0.230375	0.0321183	-0.0116347	-0.432079	0.282789	0.11411	-0.0522528	-0.374246	0.137115	0.316743	-0.448215	0.116347	-0.0421988	-0.564394	-0.17325	0.130427	-0.0524307	-0.623557	-0.213717	-0.0159779	-0.118057	-0.59841	-0.0897043	0.248132	-0.055372	-0.56269	-0.537004	-0.214278	0.0653314	-0.275022	-0.200088	0.438908	0.102317	0.0377286	-0.170829	-0.0399356	-0.346869	-0.157748	-0.160093	0.247792	0.198116	-0.0544735
GRMZM2G104262	AT4G08920	0.0473246	0.437615	-0.100059	-0.142068	0.0575084	0.397628	-0.0567593	-0.167959	0.0280936	0.533227	-0.109414	0.0697797	0.0792302	0.326535	-0.0434043	0.0731397	-0.114891	0.176065	-0.139725	-0.0622447	-0.0276874	0.0408522	0.0533308	0.196436	0.00649639	-0.0313754	-0.151004	0.0910028	-0.00954765	-0.0365846	0.073628	0.165627	-0.139842	0.211832	-0.00239385	0.289507	0.1582	-0.0652361	-0.0264448	-0.028156	0.252504	-0.110913	0.474422	-0.118141	0.133832	-0.0167029	0.212519	0.0942671
GRMZM2G104833	AT5G49900	-0.115058	-0.164974	0.0121657	0.0441469	-0.0831523	-0.0667632	0.0293265	-0.0470552	-0.033901	-0.0506039	-0.0388348	0.125518	0.0166564	-0.075801	0.0161032	0.0659144	0.0920705	-0.0415783	0.0990544	0.0923867	-0.0425215	-0.0118824	0.0483841	-0.0412599	0.0129584	-0.0120067	0.042095	0.0399307	-0.0226988	-0.0597461	0.0330299	0.0690166	-0.0100344	0.0423767	0.206865	0.0890141	0.0291435	0.348646	-0.0820232	0.0156583	-0.0428347	0.217401	0.0511077	-0.0337615	-0.00108817	0.199543	0.0509217	-0.0377512
GRMZM2G109560	AT5G47040	-0.117405	-0.337875	-0.1789	-0.338102	-0.00700778	-0.259201	-0.0694075	-0.466542	0.0596349	-0.0249522	-0.125715	-0.0614853	-0.0289399	-0.0362499	-0.136023	-0.175368	0.0873588	-0.0376139	0.0194689	0.0175516	0.037986	-0.0382478	0.0111356	-0.0841422	-0.106081	-0.0114564	-0.0367756	0.074914	-0.1079	0.0670555	-0.12293	-0.0622379	-0.0269616	-0.151836	0.317145	0.143934	0.00551576	-0.129618	-0.169015	0.0235404	0.0576905	0.231655	0.341709	-0.163677	0.102237	-0.332778	0.14534	0.0447924
GRMZM2G112535	AT4G10920	0.133001	0.431072	-0.0403577	-0.0736229	0.0305177	0.102204	-0.0119892	0.160396	-0.119911	0.0215217	0.0462214	0.0294503	-0.015622	-0.16384	-0.0748946	-0.147662	-0.541888	0.574762	0.279272	-0.426644	-0.626535	0.0361362	0.175813	-0.445018	0.253769	-0.010292	-0.0776431	-0.00268596	0.0640171	-0.135906	-0.0268064	-0.0588797	-0.789576	0.115864	-0.208639	0.0395593	-0.0521572	-0.133954	-0.0953945	0.174979	0.0576163	-0.151102	-0.14814	0.294998	-0.102134	-0.234038	-0.243654	-0.217518
GRMZM2G112626	AT5G16650	NA	NA	NA	NA	NA	NA	NA	NA	NA	NA	NA	NA	NA	NA	NA	NA	NA	NA	NA	NA	NA	NA	NA	NA	NA	NA	NA	NA	NA	NA	NA	NA	NA	NA	NA	NA	NA	NA	NA	NA	NA	NA	NA	NA	NA	NA	NA	NA
GRMZM2G113349	AT3G50820	0.316304	0.350188	0.532003	-0.245738	0.414879	0.344423	0.447665	-0.446503	0.268367	0.539999	0.571569	0.0652558	0.474241	0.24549	0.768862	-0.0444121	0.172423	-0.631302	-0.0393106	-0.30839	0.570284	-0.221658	0.226336	0.137156	-0.0448423	-0.267002	-0.414653	-0.487716	0.311925	0.12221	1.08322	0.310086	0.705222	1.31065	0.605686	0.105315	1.43827	0.90751	-0.194649	0.671787	1.51792	0.363761	0.395405	0.851415	1.3645	0.880104	0.240361	0.0761594
GRMZM2G114044	AT2G46220	0.577115	-0.123294	0.57638	0.321313	0.652077	-0.211763	0.486404	0.0894519	0.21546	0.224104	0.328336	0.652388	0.114306	0.0574543	0.334009	0.476598	-0.0977731	-0.132755	0.178391	-0.394489	0.272994	-0.435339	0.606162	0.615848	0.353718	0.10595	-0.370036	-0.149509	0.276929	0.349885	1.29601	0.649439	-0.995513	1.12638	2.67853	2.76738	1.2726	2.43619	1.79001	-0.698553	1.91124	2.02682	3.02113	-0.0202771	1.95462	1.83972	2.20111	0.230484
GRMZM2G115658	AT5G13740	-0.393716	-0.330915	0.0965916	0.146947	-0.157914	-0.278301	0.0592874	-0.766416	-0.298468	-0.278143	-0.0323768	0.153926	-0.186265	-0.139242	0.457311	-0.204295	-0.357522	-0.188623	-0.230614	-0.177425	-0.116895	-0.487865	-0.218467	-0.0310557	-0.135601	0.165161	-0.258107	0.095233	-0.19411	-0.261052	0.101039	0.102114	-0.224037	-0.477528	-0.395216	0.080769	-0.632469	-0.157846	0.0439899	-0.343318	-0.234511	-0.491661	0.372785	-0.527461	-0.0422636	-0.582049	0.384311	-0.271225
GRMZM2G116700	AT1G03380	0.117253	-0.18042	-0.01214	-0.0159505	0.085135	0.00136705	0.0433798	-0.2219	0.191449	-0.0391724	0.00402005	-0.0274681	0.199492	0.0261818	-0.0342868	-0.119341	0.119889	-0.0681054	-0.130887	-0.0980163	0.210521	-0.0188008	0.0499264	-0.0179999	0.0336141	0.0352383	-0.0597928	0.050771	-0.0262119	-0.0195633	-0.100567	-0.0368891	0.196725	-0.140679	0.686204	0.10381	0.0657367	0.338254	-0.0505707	0.0254871	0.0876545	0.568917	0.479009	-0.0562418	0.200472	0.0266052	0.329033	0.269346
GRMZM2G117439	AT1G02816	-0.27395	-0.223454	-0.0733671	-0.153964	-0.125009	-0.315233	-0.0753361	-0.123273	-0.0948033	-0.202927	-0.200242	-0.0289085	-0.0695548	-0.202089	-0.201373	-0.113027	0.208037	0.139239	-0.0393496	0.124228	-0.0849182	-0.0862819	-0.156333	-0.0279051	0.109888	0.0725237	0.0190743	-0.0703265	-0.225775	-0.0171984	-0.181513	-0.154525	-0.356344	-0.4919	-0.16546	-0.0213972	-0.720997	-0.567564	-0.156515	-0.283203	-0.43162	-0.318154	-0.0305632	-0.220016	-0.583426	-0.604627	-0.143339	0.0445526
GRMZM2G117851	AT4G01120	0.0300572	-0.0594499	-0.057476	-0.0109473	0.273961	0.0524241	-0.0996195	0.061011	0.0741882	0.395984	0.0563624	0.104411	0.365545	0.019319	0.559281	0.183193	-0.139056	0.0578517	-0.089618	-0.0145226	-0.331479	-0.013956	-0.141554	-0.102418	-0.363527	-0.0893721	-0.108253	-0.0843428	0.0739448	0.00393373	0.44514	-0.00821583	-0.378234	-0.206451	0.0431026	0.046607	0.313456	0.1445	-0.0907655	-0.104241	0.226708	0.192534	0.368481	0.178548	0.103392	0.794744	0.39237	-0.204156
GRMZM2G119079	AT2G35680	0.217826	0.0568912	-0.222864	-0.0693922	0.066716	0.067313	-0.282087	-0.389741	-0.116771	0.135643	-0.270736	-0.118482	-0.0629207	-0.0242998	-0.141165	-0.127447	-0.396237	0.103375	0.0137086	-0.278754	-0.281883	0.0610742	-0.11956	-0.137448	0.0297862	0.142358	0.0790811	-0.00276276	-0.0490028	0.18528	-0.139448	-0.00267356	-0.481737	-0.348943	-0.119067	-0.258019	-0.0835401	-0.31155	-0.23071	-0.0419881	0.116164	0.0710993	-0.0412817	-0.0766781	-0.153603	-0.299987	0.096705	-0.0777011
GRMZM2G119769	AT1G80940	0.100469	-0.0128335	-0.0642891	-0.0440828	0.0816838	-0.157337	0.109823	-0.330494	-0.151899	-0.0114455	0.00243802	-0.0432495	0.00373998	-0.127449	0.0725663	0.0811834	-0.500059	0.11329	0.119361	-0.341598	-0.126726	0.130695	0.386566	-0.0945279	-0.076074	-0.0238571	0.0140814	0.128579	-0.235964	-0.0340215	0.0555194	-0.0584222	-0.418487	-0.374697	0.547301	-0.0290915	0.073418	0.576876	-0.186241	-0.039796	0.230017	0.726106	0.321625	0.169806	0.383384	0.770202	0.361448	0.0188283
GRMZM2G120816	AT3G15070	-0.109161	-0.134678	0.165179	-0.0592926	0.0541655	0.109347	0.20507	-0.13937	0.17222	0.214731	0.0599908	0.0514958	0.197627	0.109547	0.00127559	-0.0217894	-0.26975	0.384808	-0.0304625	0.191978	-0.336984	0.0452647	0.0227002	0.135194	0.0262086	0.0315904	0.00836814	0.0106906	0.0240165	0.0952332	-0.266169	-0.099574	0.188822	-0.0935334	0.31302	0.209061	-0.00759925	0.0781759	0.0164403	0.104844	0.0945186	0.1489	0.474626	-0.0751693	0.0218034	-0.00917183	0.304117	0.0172425
GRMZM2G123719	AT1G62750	-0.146052	0.262799	0	-0.0316553	-0.0822765	0.300002	-0.0441676	0.155852	-0.0380095	0.11425	-0.168777	-0.0745631	-0.00312949	-0.0233877	-0.210698	-0.226316	0.0918658	0.0807313	0.0955981	0.287098	-0.0498067	-0.045182	0.101554	0.085645	0.134217	-0.203488	0	0.0825648	-0.415671	-0.485427	0.0471126	-0.231968	-0.0722837	0.381409	-0.343	-0.621528	0.0468575	0.00550648	-0.566512	-0.218847	0.0435746	-0.680474	-0.489938	-0.124046	-0.0297985	-0.916827	-0.314751	-0.0733235
GRMZM2G123896	AT1G28330	1.3939	1.35843	0.636604	0.386849	1.2035	0.854952	0.710016	-0.0311602	1.13487	2.57561	0.178709	0.900492	1.03473	2.08935	0.583975	0.599555	0.332266	-0.184936	0.023413	-0.140447	0.0880768	-0.18495	-0.0841637	-0.0142595	-0.579387	-0.280435	-0.652745	-0.262988	-0.103087	-0.303468	0.000908741	0.0731105	1.0679	2.85436	1.04312	1.08025	3.227	1.53694	0.84825	1.7788	3.72456	0.600699	1.50143	2.19676	3.64428	0.538135	0.864254	0.335794
GRMZM2G123896	AT2G33830	1.3939	1.35843	0.636604	0.386849	1.2035	0.854952	0.710016	-0.0311602	1.13487	2.57561	0.178709	0.900492	1.03473	2.08935	0.583975	0.599555	0.332266	-0.184936	0.023413	-0.140447	0.0880768	-0.18495	-0.0841637	-0.0142595	-0.579387	-0.280435	-0.652745	-0.262988	-0.103087	-0.303468	0.000908741	0.0731105	1.0679	2.85436	1.04312	1.08025	3.227	1.53694	0.84825	1.7788	3.72456	0.600699	1.50143	2.19676	3.64428	0.538135	0.864254	0.335794
GRMZM2G124701	AT3G15070	-0.0119797	-0.235921	0.136706	0.0844485	-0.0432495	-0.0154714	0.232891	0.0513661	0.085102	0.148875	-0.0232899	-0.0525498	0.0938669	0.146746	-0.118609	-0.136125	0.131245	0.102924	-0.0745639	0.118322	0.218977	0.0171053	-0.0578882	0.0626933	0.0951309	0.155832	0.0218919	0.0355649	-0.152031	0.125368	-0.380839	-0.279628	-0.0381705	-0.172967	0.252742	0.184235	-0.124628	0.296155	-0.0211531	0.0518414	0.0400278	0.1929	0.445626	-0.092645	-0.0524003	-0.0301859	0.304418	0.0653927
GRMZM2G127147	AT5G20250	0.0602977	0.120637	0.14623	-0.0481161	0.0676607	0.376106	0.397177	0.280994	0.170138	-0.1082	0.308338	-0.352172	0.23947	-0.000585747	0.261311	-0.128068	-0.12775	0.133323	0.0390432	-0.032411	0.0734779	0.119183	0.150207	-0.0220724	-0.0995584	-0.0589085	0.102718	-0.1921	0.721723	0.332649	0.125693	-0.00278043	0.115814	0.33678	0.330853	-0.138769	0.186224	0.233286	0.0138956	0.332515	0.305646	0.427956	-0.204494	0.290645	0.201353	0.290545	-0.214125	0.0717815
GRMZM2G128641	AT1G32090	-0.316061	-0.251575	0.0984298	-0.0813075	0.00543764	0.0924443	0.16731	-0.0185488	-0.080637	-0.687446	0.103331	0.0126723	-0.145465	-0.0198695	-0.0244378	-0.131828	0.229932	-0.0693822	-0.204276	0.169355	0.335595	0.353395	-0.0772551	0.085838	0.0689448	-0.609231	-0.00075732	0.0247043	-0.322024	0.19664	-0.0391393	0.101694	0.0964985	-0.225672	0.367568	-0.000709425	0.0173505	-0.581038	0.589587	-0.14838	-1.30876	0.209626	-0.301279	-0.578343	-0.203535	-1.28717	0.149619	-0.147117
GRMZM2G130950	AT5G21170	0	2.32193	0	0.216754	1.58496	0	0	1.06793	1.58496	0	0	-0.546143	2.32193	-1.58496	0	-0.466126	1.58496	3.70044	0	0	0	0	1.58496	0	-1.58496	0	-1.58496	-1.58496	-1.58496	0	-1.58496	0.736966	0	-3.45943	-1.58496	-0.289507	-3.45943	-1.58496	1.89812	0	0	0	-1.47393	4.70044	1.58496	0	-1.8365	-3.16993
GRMZM2G131591	AT3G47160	0.192411	0.295804	0.403306	0.0795013	0.183871	0.0276149	0.424504	0.116804	0.199036	0.840841	0.49471	0.0772442	0.450067	0.233927	0.615211	0.0369238	-0.0699064	0.175166	0.288935	-0.17212	-0.0400138	0.077988	0.305566	0.0887034	-0.108256	-0.0265356	-0.170886	-0.165153	0.642908	-0.0856968	0.16795	-0.0390223	0.222921	0.472237	0.846187	0.582187	0.508445	1.50449	0.706652	0.545989	1.20822	0.934034	0.552013	0.80532	0.841753	1.36801	0.269075	0.0775711
GRMZM2G135526	AT5G63620	0.35695	0.273129	0.00302325	-0.0566515	0.24039	0.0225701	-0.139715	-0.166987	0.411104	0.356459	0.125396	0.144358	0.218029	0.147429	0.16887	0.0655883	0.250177	0.000760414	0.50572	-0.0433041	0.135246	-0.206978	0.319329	0.255662	0.0586044	0.151879	-0.0515348	0.0840472	0.00733513	-0.0287886	0.385168	0.309657	0.315818	0.142011	-0.0523742	0.107938	-0.0417609	-0.0379529	-0.0242993	0.627496	0.281023	0.256983	0.254418	0.660386	0.154282	0.307058	0.200232	0.0273505
GRMZM2G135866	AT3G47160	0.150802	0.241177	0.361334	0.117412	0.078155	0.0397761	0.345936	0.145899	0.149303	0.687955	0.509446	0.0203411	0.36257	0.134661	0.638887	0.0613378	-0.18079	0.227849	0.202117	-0.150517	-0.14525	0.0960151	0.166909	0.0709815	-0.0883894	-0.0414178	-0.163745	-0.230064	0.583421	-0.0476894	0.269228	-0.0598689	0.0520713	0.365435	0.724857	0.391623	0.345753	1.27277	0.497491	0.467525	1.10595	0.823356	0.399489	0.709332	0.737225	1.27872	0.261231	0.0553806
GRMZM2G136895	AT5G64570	-0.222741	0.116184	-0.072168	-0.0609286	-0.224585	0.122539	0.0915245	0.060571	-0.144088	-0.390758	0.160521	0.0988433	-0.337605	-0.19584	-0.0274218	0.168095	0.129506	-0.121293	0.357766	0.214827	0.134444	-0.0312606	-0.248672	-0.250972	-0.262164	-0.346191	0.413213	0.334391	0.286877	0.412175	0.101872	0.29759	-0.109217	0.253506	0.198727	-0.938044	-0.0549025	0.475915	0.221966	-0.0916263	-0.0807124	0.253684	-1.12129	-0.264774	-0.443678	0.419899	-0.3756	-0.0745309
GRMZM2G136960	AT2G21970	0.0295191	-0.36051	-0.387383	-0.312674	0.167734	-0.489652	-0.280984	-0.432163	-0.213913	0.0685637	-0.555813	-0.208533	-0.135005	0.138073	-0.349513	-0.257155	-0.0436065	0.437152	-0.0556826	0.0768066	-0.170275	0.0543516	-0.0843511	-0.202904	0.0803504	0.0799787	0.379629	0.169954	0.13356	-0.0667429	-0.357124	-0.630369	-0.16323	-0.169216	0.0911793	-0.291124	-0.0923953	-0.118988	-0.567112	0.0883899	0.483278	0.315181	0.280662	0.376373	0.454083	0.0375434	-0.06057	-0.692097
GRMZM2G137029	AT3G61060	-0.160566	-0.0331172	-0.153513	-0.0907588	-0.00518956	-0.118624	-0.0827499	-0.18093	-0.137076	0.045	-0.110716	-0.0799354	-0.0196874	-0.0393855	-0.176106	-0.0862717	-0.0625703	0.0896316	-0.0590659	-0.1696	-0.188926	0.178153	-0.17902	-0.354927	0.0792583	0.247982	0.171518	-0.0589591	-0.137472	0.145711	-0.120243	0.0764318	-0.22294	-0.162524	-0.0533213	-0.0364636	-0.147682	-0.295509	-0.149787	-0.0804403	-0.0544649	0.0889424	0.0625831	0.0212477	-0.136301	-0.0532109	-0.0622975	0.0182412
GRMZM2G137593	AT2G15695	0.107834	-0.0444172	-0.0853766	-0.175487	0.206611	0.0890953	-0.118789	-0.294056	0.117746	0.211982	-0.119062	-0.0411307	0.132806	0.16777	-0.288024	-0.0346149	0.0452521	-0.0729735	-0.124544	0.0290805	0.152044	-0.0338951	0.0102722	0.135718	0.0940478	-0.0176485	-0.051741	0.0927406	-0.101421	-0.0871784	-0.0871516	-0.0484669	0.25028	-0.219826	-0.0290648	-0.0583723	-0.112875	0.0610342	-0.106425	0.094193	0.00713198	-0.0256894	0.0981673	0.0142009	0.0169233	-0.203945	0.206776	0.0616908
GRMZM2G137868	AT2G13360	0.442274	0.549203	0.291009	0.0330437	0.182094	1.10604	0.407785	0.0532093	0.202817	1.95056	-0.23017	-0.078602	0.202817	1.80589	0.00883736	-0.623225	-0.64518	0.225698	-0.313514	-0.0197858	0.279574	0.0577981	-0.0877381	0.268211	0.426548	-0.264509	-0.091763	-0.269782	-0.175715	0.0406829	0.143492	-0.231124	-1.70506	1.75454	2.14523	1.56768	1.58289	2.50738	1.73377	-1.35264	8.12412	2.10399	1.95792	-2.29076	8.14466	1.60661	1.54276	0.567947
GRMZM2G138814	AT5G21170	0.126789	0.0526096	-0.113692	0.112457	0.0394098	0.0194184	-0.0829196	-0.0199206	-0.00740035	0.21655	-0.11776	-0.0633249	0.0190651	0.168266	-0.0506197	-0.0516929	-0.0691968	0.0026211	-0.0125981	-0.00106182	0.0322377	0.0255696	0.128905	0.138545	-0.178937	-0.18797	-0.0424246	-0.0663465	0.0301934	-0.282713	0.0717924	0.0493905	0.184204	-0.128913	-0.133662	-0.558783	-0.06955	0.04063	-0.356987	-0.106044	0.117213	-0.0918556	-0.593113	-0.116491	0.0527668	-0.0123584	-0.187993	0.0463594
GRMZM2G141081	AT5G13740	-0.547488	0.175087	-0.869939	-0.202817	-0.788496	-0.430634	-1.3356	0.452967	-0.736966	-0.706269	-0.0916305	0.408465	-1.09954	-0.706269	-1.63005	-0.0534393	0.178092	-0.056216	-0.442143	-0.0104166	0.196589	0	0.33795	0.644825	0.413168	0.146728	-0.477495	0.2824	-1.18307	-0.139963	-1.67146	-0.336246	0.932886	-0.50696	-1.56102	-2.45407	-4.75489	-2.40901	-3.92582	-2.29662	-1.82597	-1.11484	-1.79595	-5.23522	-1.37851	-4.31813	-2.15528	-0.495957
GRMZM2G142802	AT3G15450	0.431346	0.283039	1.03985	0.357495	0.719278	0.482704	1.01802	0.0390978	0.745449	1.87449	0.732327	0.102381	1.14316	1.35319	0.753918	-0.175441	0.140044	-0.567625	0.207747	-0.0640779	0.594081	-0.597379	0.538087	1.18587	-0.234074	-0.065595	-0.686341	-0.150992	0.285507	0.375849	1.43853	0.72276	0.47587	0.198011	2.68793	3.19742	0.279407	2.7368	2.22866	0.112953	1.22334	1.88861	2.6727	0.844314	1.17099	2.26274	1.12136	0.179431
GRMZM2G146163	AT4G13830	NA	NA	NA	NA	NA	NA	NA	NA	NA	NA	NA	NA	NA	NA	NA	NA	NA	NA	NA	NA	NA	NA	NA	NA	NA	NA	NA	NA	NA	NA	NA	NA	NA	NA	NA	NA	NA	NA	NA	NA	NA	NA	NA	NA	NA	NA	NA	NA
GRMZM2G147288	AT1G22930	-0.0336327	-0.149265	0.183664	-0.0319952	0.0288657	-0.0115496	0.0263345	-0.158925	0.107559	0.259815	0.175441	0.0247189	0.131587	0.156252	0.15973	-0.0228748	0.0703397	0.182225	0.166578	0.168448	0.0552253	0.15625	-0.0101381	-0.12119	-0.00887889	-0.125168	0.195593	0.117863	0.296125	-0.00468229	-0.0400676	-0.128727	0.0425395	0.0655761	-0.142906	-0.500522	0.0787942	0.215859	-0.114102	0.0293253	0.216692	0.240843	-0.384213	-0.00938586	0.145722	0.5369	0.0366807	-0.0264355
GRMZM2G148144	AT5G21170	0.15997	0.177042	-0.121733	0.149329	0.027924	-0.115834	0.0250742	0.421701	0.30927	0.158504	-0.0140154	-0.136546	0.156969	-0.0962153	0.0580915	-0.0706767	-0.0328338	0.199905	0.0479168	0.352666	-0.0505238	0.211126	0.303221	0.0235586	0.107593	-0.23139	-0.0584492	0.423595	-0.0801703	-0.728635	-0.868585	0.00834895	0.32111	-0.0289999	0.124008	-0.365378	-0.192531	0.0132207	-0.603935	0.489338	0.0895259	0.170587	-0.202105	0.0170332	-0.0915094	0.170587	-0.249359	0.135484
GRMZM2G150867	AT1G63800	-0.13585	0.0549756	-0.0612018	-0.17056	-0.250305	-0.226248	0.0151545	-0.0797753	-0.258739	0.0296527	-0.184686	-0.0294173	-0.230937	-0.203436	-0.25729	-0.130796	-0.205786	0.191608	0.0643449	-0.0803975	-0.29073	-0.0536786	-0.0243312	-0.155511	0.0165829	-0.0765789	0.00208985	-0.135157	-0.0087282	-0.180661	-0.352843	-0.301175	-0.249325	-0.228036	0.132916	-0.158979	-0.143447	-0.145564	-0.203135	0.181826	-0.149006	-0.00998612	-0.00570095	0.126311	-0.263774	-0.247836	-0.00927552	-0.208239
GRMZM2G151992	AT5G02230	-0.352652	-0.0319304	0.494229	-0.145585	-0.0816344	-0.308062	0.348551	-0.0638208	-0.168662	-0.670133	0.814578	-0.125336	-0.266928	-0.541748	0.879403	-0.0288693	0.0721047	-0.087361	-0.322058	-0.238326	-0.246677	-0.302364	-0.521512	-0.752967	-0.165264	-0.799864	0.0211594	-0.276852	-0.403011	0.311585	0.919835	-0.0698312	-0.940466	-0.347747	-0.642162	0.854409	-0.707055	-0.34905	0.243759	-0.517235	-1.66636	0.0597924	0.849127	-0.483172	-0.698407	0.803564	0.437674	-0.0817139
GRMZM2G155348	AT2G41540	-0.0658824	0.254843	0.131015	0.0377685	-0.0825203	0.0716194	0.130577	0.013116	-0.143459	0.0333243	0.14959	0.152494	-0.259781	0.00433676	0.131794	0.0203699	-0.0290193	-0.0419126	0.0931872	-0.0319064	0.194977	0.084581	0.132327	0.218196	0.0350802	0.186059	-0.00253049	0.0140571	0.165427	-0.0507234	-0.0364854	0.181403	-0.18327	-0.0778204	0.405686	0.78959	0.0745286	0.984138	1.051	0.105033	-0.0483473	0.38252	0.561146	0.0396581	0.128959	0.845381	0.502023	-0.0395083
GRMZM2G156648	AT3G22260	0.154708	0.0619084	0.0715381	0.0746214	0.25377	0.160707	0.0248586	-0.136055	0.178561	0.362151	-0.0830864	-0.0337406	0.036192	0.288421	0.0220851	-0.132337	-0.010761	0.183359	-0.0245554	0.200759	0.0568553	0.0195532	0.0848661	0.292625	-0.0303304	0.124689	0.107391	0.0650131	-0.407709	0.0778102	-0.104454	0.0438984	0.510399	0.230237	0.0325998	-0.0549139	0.433359	-0.235065	-0.171509	0.326531	0.424789	-0.0758934	0.280595	0.145923	0.478911	-0.283177	0.232596	0.0663708
GRMZM2G157722	AT3G19290	0.11539	-0.0500507	-0.143432	-0.00174837	0.0555806	-0.209586	-0.0556736	-0.169779	-0.00721169	0.122108	0.177229	0.0194336	0.166284	-0.0364831	0.563802	0.202221	-0.25325	0.0331246	0.00433242	0.02051	-0.106823	-0.0647228	-0.165322	-0.0385623	-0.294953	0.19295	0.213658	0.0618205	0.590195	0.448975	0.922992	0.278961	-0.548648	-0.120549	0.132537	-0.10497	-0.0828497	0.339993	-0.0800591	-0.112382	0.279157	0.686391	-0.0276034	0.132169	-0.00137563	1.37218	-0.0313241	-0.146813
GRMZM2G159948	AT4G10920	NA	NA	NA	NA	NA	NA	NA	NA	NA	NA	NA	NA	NA	NA	NA	NA	NA	NA	NA	NA	NA	NA	NA	NA	NA	NA	NA	NA	NA	NA	NA	NA	NA	NA	NA	NA	NA	NA	NA	NA	NA	NA	NA	NA	NA	NA	NA	NA
GRMZM2G160614	AT1G77210	-0.406214	-0.973033	-0.462786	-0.0873745	0.0594499	-0.622772	-0.0922391	0.118626	-0.269129	-0.497101	0.0592633	0.273165	0.337833	0.242051	0.464388	0.326178	0.0637055	-0.868676	-0.25413	0.0626385	0.376255	-0.256085	0.0793304	0.729171	-0.227177	-0.0416391	-0.109401	-0.0328578	-0.234653	0.220339	0.0761231	0.159221	0.209302	-0.101056	-0.231214	0.042366	-0.0492117	-0.049753	0.529412	0.441948	-0.263674	-0.41718	-0.408502	0.122477	0.106839	0.216692	-0.0526589	-0.0863716
GRMZM2G162845	AT1G12900	NA	NA	NA	NA	NA	NA	NA	NA	NA	NA	NA	NA	NA	NA	NA	NA	NA	NA	NA	NA	NA	NA	NA	NA	NA	NA	NA	NA	NA	NA	NA	NA	NA	NA	NA	NA	NA	NA	NA	NA	NA	NA	NA	NA	NA	NA	NA	NA
GRMZM2G167245	AT2G46550	0.0845745	0.0538016	0.0208008	-0.108431	0.120441	0.085682	-0.00808084	-0.306395	0.0771482	0.541135	-0.0338572	0.063617	0.237462	0.378399	-0.0832239	-0.0484719	0.124464	-0.00986325	-0.0322925	0.105729	0.228011	0.0134857	0.0775788	-0.00889699	0.0563679	0.00721458	-0.0220485	0.142043	0.0247911	-0.0881137	-0.26079	-0.0505587	0.225737	0.0869762	0.319068	0.256102	0.207719	-0.0421178	-0.132419	0.0355693	0.362764	0.320517	0.510425	0.161433	0.361744	-0.0744471	0.175958	0.0668482
GRMZM2G169462	AT1G55810	-0.131966	-0.131761	0.0912857	0.106475	-0.154878	-0.203598	0.0157297	0.178059	-0.0908653	-0.36703	0.140699	-0.00118586	-0.131631	-0.322713	0.00484623	0.0845953	0.0274769	0.126769	0.0213544	0.101387	0.0338667	0.13389	-0.139262	-0.107648	0.124451	0.0438299	0.0916305	-0.0449585	0.322225	0.187904	-0.0045997	-0.250855	-0.130239	-0.10649	-0.038643	-0.321871	-0.27792	-0.0340427	-0.196805	-0.116671	-0.436423	0.255193	-0.265788	-0.0865062	-0.610998	0.34576	-0.31997	0.0427778
GRMZM2G170307	AT4G13830	0.233765	0.14148	-0.367438	-0.311233	0.0339158	-0.312422	-0.570347	-0.823205	-0.0482199	0.11625	-0.67499	-0.182964	-0.0765898	-0.0460676	-0.681672	-0.401586	0.00142524	-0.319826	0.177333	-0.141593	0.131214	-0.208969	0.303221	0.164213	0.0752516	0.0488645	-0.256873	0.364923	-0.347727	-0.278973	-0.475199	0.371139	-0.156684	-0.440411	-0.604816	-0.480946	-0.494419	-0.943847	-0.626876	-0.136064	0.00592686	-0.665268	-0.134579	-0.019912	-0.17743	-1.35757	-0.422796	-0.0586477
GRMZM2G172011	AT5G32450	0.0376581	-0.141297	0.00363171	0.332006	-0.242805	-0.334869	-0.222342	-0.11868	-0.218645	-0.356774	0.185448	0.211075	-0.295599	-0.0564958	-0.0377822	0.275634	-0.207083	-0.250281	-0.0568623	-0.263006	-0.167153	-0.0478898	-0.368817	-0.522543	-0.16835	0.149772	0.205554	0.04629	0.114287	0.143379	-0.330207	-0.145446	-0.126744	-0.578958	0.206509	0.017425	-0.641328	0.52998	-0.0555055	-0.0623585	-0.606174	0.375307	0.566868	-0.189454	-0.558506	0.754686	0.697138	0.0718297
GRMZM2G173124	AT2G19810	0.486865	0.14624	0.331863	0.015488	0.520642	0.158375	0.296224	-0.467476	0.415182	1.48577	0.261801	0.142205	0.640602	0.739735	0.487876	0.119007	-0.321446	-0.296376	-0.252768	-0.260456	-0.0522751	-0.23564	-0.238807	0.0321152	-0.27039	-0.204431	-0.369816	-0.331989	0.0432572	0.116032	1.00755	0.282263	0.753205	1.09867	0.246644	-0.276989	1.05048	0.642608	-0.229253	0.611558	1.76146	0.010332	-0.314445	0.848104	1.56786	0.783428	-0.416973	0.128013
GRMZM2G173636	AT4G27780	-0.25252	-0.146506	-0.251821	0.00543328	0.0441055	-0.105992	-0.0652318	0.0433701	-0.147179	0.0371933	-0.173926	-0.0282504	-0.0365959	0.088012	0.00965478	-0.0539099	-0.0797744	-0.141051	-0.0765382	-0.157298	0.0409884	-0.123108	0.0877315	-0.110976	-0.0266591	0.000631745	-0.110428	-0.035621	-0.0717792	-0.135725	-0.0634787	0.0130489	-0.272116	0.00155862	0.119553	0.274502	-0.0455459	0.0626282	0.139571	-0.0588853	0.15899	0.00334971	0.318664	0.10635	0.136834	-0.088842	0.199814	-0.0393806
GRMZM2G174975	AT1G09390	0.034649	0.337844	0.256003	-0.0328425	0.0790581	0.468143	0.412419	-0.108927	0.123216	-0.0591266	0.292147	0.0894434	0.109476	0.24007	0.177385	0.0512853	0.54579	0.0745497	-0.137862	0.228586	0.12806	0.263098	-0.321684	0.121128	-0.0574006	-0.056365	0.0336446	-0.214344	-0.101514	-0.273032	0.19918	-0.28807	0.00344955	-0.837122	-0.208098	-0.222907	-0.0185888	0.570025	0.069709	-0.445024	-0.478667	0.19101	-0.189461	-0.427751	0.0120493	0.236114	0.0235432	0.125769
GRMZM2G175423	AT5G51970	0.604785	0.122691	-0.289643	-0.544593	0.980161	0.353019	-0.000306777	-0.30642	0.256298	0.196253	-0.260431	0	0.888296	0.566184	-0.0756366	3.75761e-06	-0.428625	-0.82353	-0.0477794	-0.80006	0.432355	0.208798	0.318434	-0.00641437	-0.182014	-0.233487	-0.46215	-0.354686	0.204403	-0.171358	0.564787	0.216846	0.321867	0.279676	-0.0290623	0.151221	0.514195	-0.0397141	1.35916	0.405735	0.44965	-0.119328	-0.384184	1.42363	0.635584	-0.216047	-0.350246	-0.0559254
GRMZM2G175562	AT3G50820	-0.179119	0.178891	-0.308682	-0.970902	0.115052	0.191516	-0.175743	-0.67789	-0.08768	0.459311	-0.276219	-0.804959	0.0256699	0.235446	0.226999	-0.761302	0.161237	-0.151934	0.124014	-0.12394	0.151058	-0.255681	0.21654	-0.0131298	0.0284672	-0.36924	-0.731068	-0.342549	0.159154	-0.334151	0.372103	0.0789013	-1.22334	0.772236	-0.0992212	-0.103205	1.10694	0.543775	0.0487515	-1.96456	1.06756	-0.570959	0.801889	-1.188	0.486521	0.0165143	0.772989	0.00350637
GRMZM2G179432	AT5G02230	-0.145099	0.237476	0.563689	-0.143859	0.172881	0.0885737	0.633372	-0.313143	-0.0451452	0.04288	0.45868	0.257255	-0.0477081	0.113065	0.324278	0.0415588	0.172195	-0.390944	-0.312771	-0.246968	-0.00970476	-0.0518248	-0.193482	-0.520977	0.230973	-0.0696403	-0.303247	0.198715	0.540127	0.502513	0.0785679	0.0848232	0.155279	1.11913	0.36454	0.679222	0.549538	0.176445	-0.111996	0.388785	0.746727	1.1174	1.76612	0.430996	0.807365	0.274337	1.58759	-0.159723
GRMZM2G180704	AT3G01090	-0.07167	-0.13262	-0.0463225	-0.065884	-0.0753859	-0.00626144	0.0140363	-0.194363	-0.0180368	0.0320637	-0.0700716	0.0649406	-0.0381982	-0.120093	-0.0730702	0.0604271	0.091651	0.189447	-0.00347858	0.0730629	-0.0160822	-0.00608626	-0.104056	-0.0586444	0.165787	0.110319	0.157896	0.249958	0.156567	0.154336	-0.242668	-0.00982789	-0.128616	-0.272551	-0.111576	-0.190072	0.101916	-0.112331	-0.113283	-0.0763913	0.0526705	0.0740124	0.0351361	-0.0808508	-0.0441262	-0.0607506	0.0257533	-0.00159789
GRMZM2G181362	AT4G33150	-0.011375	-0.373334	0.251734	0.474489	0.0823217	0.0218459	0.309343	0.759741	0.14163	0.311069	0.300592	-0.202241	0.235332	0.187224	0.475393	-0.686829	-0.0656091	-0.104324	-0.2868	-0.0308911	0.049904	-0.120644	-0.0674798	-0.169033	-0.368502	-0.270099	0.0244901	-0.256837	0.0585894	-0.0519331	0.599735	0.110474	-0.550973	-0.760991	0.04864	0.203131	-0.829999	0.541668	2.57254	-0.0181973	-0.88606	-0.0411585	0.530699	-0.165621	-0.539614	0.614778	0.54881	-0.0157955
GRMZM2G312877	AT1G15380	-0.187504	0.25573	-0.176116	-0.363324	-0.284316	-0.0600533	-0.195302	-0.231528	0.285507	-0.0971241	-0.371661	-0.383187	0.289507	-0.226503	-0.859383	-0.358739	0.0828602	-0.00647364	0.0920283	0.0933951	0.0373392	0.0684767	-0.0623749	-0.11012	-0.106896	-0.11111	0.0620043	-0.0346263	0.303914	0.0427611	0.946901	0.467984	-0.22061	-0.326436	-0.251268	-1.67339	-0.687374	0.024648	-1.32698	0.187713	-0.281217	-0.582823	-1.159	0.253332	-0.873532	-0.645612	-0.349079	0.0929919
GRMZM2G312877	AT1G80160	-0.187504	0.25573	-0.176116	-0.363324	-0.284316	-0.0600533	-0.195302	-0.231528	0.285507	-0.0971241	-0.371661	-0.383187	0.289507	-0.226503	-0.859383	-0.358739	0.0828602	-0.00647364	0.0920283	0.0933951	0.0373392	0.0684767	-0.0623749	-0.11012	-0.106896	-0.11111	0.0620043	-0.0346263	0.303914	0.0427611	0.946901	0.467984	-0.22061	-0.326436	-0.251268	-1.67339	-0.687374	0.024648	-1.32698	0.187713	-0.281217	-0.582823	-1.159	0.253332	-0.873532	-0.645612	-0.349079	0.0929919
GRMZM2G322953	AT1G43670	-0.160321	-0.0864795	-0.0778672	-0.134702	0.062267	-0.0333586	-0.0585666	-0.181894	-0.00845662	-0.062976	-0.303551	-0.193876	-0.156601	0.0644828	-0.384172	-0.475768	0.0679252	0.189317	-0.152221	-0.0302833	0.0366961	0.070064	-0.028433	0.0648026	0.0950394	0.0751086	0.0435526	-0.0380438	-0.329055	0.0231824	0.177472	0.091228	-0.228566	0.248297	0.188644	0.334673	-0.043096	-0.331933	0.548869	0.181475	0.199003	0.0196474	0.363415	-0.191305	-0.0896408	0.0613204	0.089506	0.09191
GRMZM2G323888	AT3G15630	-0.206598	-0.208004	-0.212809	-0.160618	-0.198354	-0.428737	-0.453949	-0.307207	-0.150147	0.748541	-0.121895	0.0843945	0.185155	0.154024	-0.521768	-0.408948	-0.857659	-0.197932	-0.609384	-0.74956	-0.830241	-0.0813137	-0.65568	-0.926936	-0.381496	-0.226414	-0.357939	-0.150113	0.650171	0.0563014	-0.485812	-0.60591	-1.31051	-2.0416	-1.02153	-1.48199	-2.21102	-2.04356	-1.33054	-0.208966	-1.68388	-1.75134	-0.938321	-0.217876	-2.02306	-2.23468	-1.01734	0.0263332
GRMZM2G336437	AT1G15380	NA	NA	NA	NA	NA	NA	NA	NA	NA	NA	NA	NA	NA	NA	NA	NA	NA	NA	NA	NA	NA	NA	NA	NA	NA	NA	NA	NA	NA	NA	NA	NA	NA	NA	NA	NA	NA	NA	NA	NA	NA	NA	NA	NA	NA	NA	NA	NA
GRMZM2G336437	AT1G80160	NA	NA	NA	NA	NA	NA	NA	NA	NA	NA	NA	NA	NA	NA	NA	NA	NA	NA	NA	NA	NA	NA	NA	NA	NA	NA	NA	NA	NA	NA	NA	NA	NA	NA	NA	NA	NA	NA	NA	NA	NA	NA	NA	NA	NA	NA	NA	NA
GRMZM2G336448	AT5G13740	0.108695	-0.461203	0.22057	0.289361	-0.251136	-0.335131	-0.597374	-0.133989	0.18321	-0.105557	0.330264	0.256624	-0.0833165	-0.184329	-0.219846	0.15272	0.0529489	0.746473	0.529024	1.11974	-0.332076	0.429865	-0.589812	-0.396659	-0.60738	0.31271	1.0972	0.925754	1.26885	-0.196589	-0.0354053	-0.870584	0.711623	-0.671604	-0.215248	-0.578229	-0.1768	0.741402	-0.886948	0.644276	0.0578312	0.111817	-0.107379	0.279187	0.340105	0.621134	0.51318	-0.212371
GRMZM2G340656	AT3G57520	0.543181	0.266133	0.269716	0.00704125	0.723833	0.399629	0.328504	-0.419441	0.321163	0.368671	0.145633	0.388279	0.2738	0.199452	0.946328	0.388292	0.349489	-0.287911	0.124178	0.669324	0.130704	0.0504928	-0.0600282	0.184233	-0.32436	-0.538973	0.316496	0.496778	0.358587	-0.403296	1.72329	1.04045	0.976597	0.927529	1.16504	0.678985	0.92752	1.63367	0.124696	0.190346	8.11722e-06	1.44405	0.90274	0.190346	0.111181	2.05478	0.67315	0.26115
GRMZM2G352618	AT3G15630	0.34955	0.367286	0.106512	0.0409266	0.128521	0.191648	-0.0294193	-0.161052	0.123303	1.48742	-0.0682134	0.273295	0.239746	0.987454	-0.230847	0.0295645	-0.762435	-0.00212552	0.016494	-0.614758	-0.535014	-0.20874	-0.0442159	-0.357811	-0.126375	0.0449124	-0.172919	0.3404	0.580171	0.634902	0.58068	0.394123	-0.806746	-0.331729	-0.194004	-0.303505	-0.23139	-0.080582	0.0712529	0.172337	0.044302	-0.619353	0.162874	0.482914	0.134202	-0.731277	-0.00382255	-0.0411673
GRMZM2G361993	AT2G46690	-0.00117102	-0.107186	0.0470312	-0.245964	-0.00351591	-0.12756	-0.0911391	-0.171517	0.0370317	-0.509928	-0.297478	-0.303388	0.0504388	-0.139118	-0.487217	-0.213465	-0.166924	-0.223573	0.244646	0.17085	0.130903	0.100784	0.448906	0.375793	0.109785	-0.183969	0.0339855	-0.0503939	-0.299737	-0.36428	-0.0964646	-0.0926761	0.0419178	-0.63878	0.0938598	1.05486	-0.304369	0.694659	1.27946	0.198407	-0.478713	-0.00885363	0.539769	0.342844	-0.0559507	0.198169	0.375843	0.0135604
GRMZM2G366150	AT1G15740	1.29828	0.567522	0.237438	0.0277843	1.21766	0.722179	0.145778	-0.508242	1.02223	1.60584	0.134006	0.105176	1.27193	1.16335	0.318382	-0.0673541	0.0497247	-0.517483	-0.219723	-0.371707	0.43852	-0.0720038	0.107906	0.474718	0.158312	-0.0236316	-0.645239	-0.0850845	0.0223932	-0.119824	0.37835	0.255424	1.38447	2.07615	1.15421	0.7136	2.67707	0.49453	-0.0110504	1.12113	3.03674	1.18921	1.55024	1.34347	2.9246	-0.685797	1.18608	0.406042
GRMZM2G374213	AT1G06570	NA	NA	NA	NA	NA	NA	NA	NA	NA	NA	NA	NA	NA	NA	NA	NA	NA	NA	NA	NA	NA	NA	NA	NA	NA	NA	NA	NA	NA	NA	NA	NA	NA	NA	NA	NA	NA	NA	NA	NA	NA	NA	NA	NA	NA	NA	NA	NA
GRMZM2G378054	AT4G02075	-0.0945335	0.531252	0.217357	0.0777922	0.0714057	0.435265	0.276654	0.305045	0.119497	0.212206	-0.0178849	0.277032	-0.0100014	-0.0186558	0.0806507	0.229836	-0.0198585	0.831736	0.161633	0.481277	-0.313815	0.342215	-0.0728904	0.0693459	0.416158	0.507439	0.479051	0.457293	-0.109884	0.356808	-0.172711	0.167504	-0.724432	0.13217	-0.0970907	0.0726952	0.210939	0.0572178	0.609196	-0.536642	-0.139963	0.222241	0.0998006	-0.863567	0.129718	0.372693	0.436928	-0.235594
GRMZM2G378762	AT5G40690	-0.0873534	-0.158644	-0.285744	-0.0830487	-0.131178	-0.416224	-0.1877	-0.189844	-0.294763	-0.354269	-0.177213	0.189972	-0.276968	-0.418297	-0.299518	0.241478	0.166397	0.0386107	0.0525195	0.00299714	0.301541	0.2866	0.289772	0.280536	-0.0161305	-0.179082	0.391166	0.455211	0.341746	-0.0382381	0.0344541	0.411015	-0.0765319	-0.315094	0.551045	-0.255721	-0.170757	-0.104849	-0.285756	-0.305112	-0.0877752	0.28544	0.00373998	-0.0642421	-0.153403	-0.125105	0.238221	0.148555
GRMZM2G381051	AT3G45300	0.0846301	0.0559987	0.277511	-0.0675108	0.0835623	-0.0505599	0.120595	-0.109839	0.0173639	0.504222	0.237666	0.0928676	-0.0909085	0.265275	0.297884	-0.0355014	-0.11868	-0.616868	0.273184	-0.271605	0.382521	-0.458207	0.665274	0.364013	-0.19022	-0.208813	-0.724036	0.0542771	-0.106984	-0.356669	1.18295	0.608814	-0.0284317	0.7773	1.21104	1.38995	0.753974	0.650038	0.896882	0.211466	0.798973	0.505872	1.83425	0.160805	0.797458	-0.245606	1.13172	-0.0183025
GRMZM2G407044	AT2G31810	-0.0208254	0.240522	0.0524555	0.13617	-0.203472	-0.023895	-0.12041	0.103555	-0.0267951	0.0204611	-0.118922	0.102643	0.0035141	-0.091722	0.0115902	0.111558	0.316857	-0.269428	-0.0857368	0.0424883	0.200352	-0.105857	-0.143349	-0.253298	-0.205618	-0.43848	-0.206451	-0.127667	-0.0276398	-0.380535	0.333138	0.132334	0.147187	0.548691	-0.347416	0.0270626	0.285038	-0.229604	0.0716828	0.0511901	0.139167	-0.293963	-0.361524	0.102055	-0.00664032	0.201355	-0.0935758	-0.143715
GRMZM2G412470	AT5G63190	0.171327	0.0482177	0.146656	0.079568	-0.00517845	0.176112	0.0276409	0.199967	-0.0801219	0.0800264	0.368896	0.0822106	0.0910056	0.0319748	0.349111	0.135719	-0.04011	-0.189962	0.207399	-0.0949643	-0.0544428	0.0871207	0.173808	-0.0611334	-0.0697131	0.0183257	-0.168528	-0.0928871	0.0481542	0.0856768	0.592219	0.229475	-0.237821	0.29426	0.273514	0.189641	0.24849	-0.168678	0.0278484	-0.0989544	0.010844	0.170243	0.112246	-0.123175	0.0161074	0.0104907	0.082302	-0.162028
GRMZM2G413544	AT4G10730	-0.109336	0.0997949	0.00412986	0.101763	0.246734	0.0789086	0.0259583	0.327282	0.0312263	0.0995113	0.207288	0.159275	0.135484	-0.220628	0.0392313	0.0961789	-0.134578	0.269672	0.229141	-0.128677	-0.569457	0.0863219	0.109393	-0.460433	-0.0425722	-0.243606	0.10995	0.109195	-0.308715	-0.374552	0.115819	0.0423975	-0.360353	0.309902	0.173052	-0.359188	0.387773	-0.202351	-0.589278	0.169875	0.157936	0.159584	0.0421255	-0.139884	0.458688	-0.652908	0.141333	-0.197314
GRMZM2G431708	AT1G18270	0.253892	-0.125689	-0.025011	-0.0344807	0.168614	0.118605	0.0158959	-0.0848076	0.212738	0.129461	0.00538122	-0.107063	0.101439	0.107779	0.054888	-0.0623069	0.109131	0.00623637	-0.153584	0.112603	0.236805	0.0353059	-0.0100113	0.136863	-0.00484825	0.0815501	0.0414594	-0.0845989	-0.21384	0.0756897	0.303029	-0.0735261	0.338871	0.0174598	-0.0315188	0.25392	0.133077	-0.190804	0.132237	0.117099	0.119881	0.0301187	0.301582	-0.158868	0.101189	-0.261614	0.14303	0.185794
GRMZM2G440313	AT2G46550	-0.187097	-0.148993	-0.0982007	0.167247	-0.0465176	-0.207367	-0.106436	0.278049	0.0109973	-0.0572767	-0.168602	-0.08245	-0.194716	-0.0963389	-0.475355	-0.221945	0.039084	0.109354	-0.0545813	0.145434	-0.104874	0.120827	-0.0742877	-0.0440402	0.171994	0.0222814	0.18513	0.0522228	0.106818	-0.056359	-0.450884	-0.251078	0.00375018	-0.320438	-0.052924	-0.189109	-0.343183	0.00995882	-0.321834	-0.0213011	-0.176488	-0.106694	-0.0423692	-0.142099	-0.34608	-0.197816	0.063126	0.180668
GRMZM2G448368	AT2G17880	-0.127012	-0.373228	0.077914	0.186036	0.265023	0.0311946	0.29853	0.657858	-0.164067	-0.337971	-0.0207226	-0.153981	0.351118	0.306149	-0.221151	0.184312	0.409644	-0.244753	-0.0306573	0.387763	1.0436	0.689808	1.01213	1.54248	0.0239824	-0.18617	-0.497188	-0.0624982	0.58941	0.718143	0.817874	1.07054	0.0799173	-0.374882	-0.0770229	0.0269732	-0.688599	-0.169908	0.398667	-0.39078	-0.247266	0.282407	0.128469	0.300527	-0.495767	0.00101574	0.53447	-0.268804
GRMZM2G448883	AT1G35140	0.136778	0.30461	0.073033	0.193649	-0.027886	0.192385	0.113621	0.213449	0.050795	-0.7373	-0.0615997	0.223103	-0.00649592	-0.0564511	-0.567906	0.00903892	0.270535	-0.157089	-0.0212861	-0.666203	0.254268	-0.294447	-0.259049	-1.48182	0.273575	-1.08307	0.0684484	-0.720678	0.109756	-0.993576	-0.0520815	-1.3238	0.174094	0.541508	0.280798	-0.242787	0.251354	-0.874861	0.927758	0.395506	-1.87168	0.0652987	-0.140472	0.395506	1.27632	-0.503791	-0.451933	-0.212701
GRMZM2G450498	AT1G64660	-0.120546	0.288048	0.224994	0.0221979	-0.349764	0.0815973	0.29331	0.364953	0.0214803	-0.239612	0.57104	-0.0252217	-0.00108245	-0.443924	0.551159	-0.00827576	0.226395	-0.068869	0.129617	-0.00760315	0.137906	-0.198834	-0.452143	-0.581649	-0.258368	0.158141	-0.317524	0.488145	0.781321	0.0115601	-0.369177	0.380098	-0.246256	0.138083	0.217266	-0.295102	-0.258289	-0.187537	1.58589	-0.259076	-0.620829	-0.5083	-0.677484	-0.349718	-0.765219	-0.34855	-0.739206	-0.270675
GRMZM2G459230	AT3G26740	NA	NA	NA	NA	NA	NA	NA	NA	NA	NA	NA	NA	NA	NA	NA	NA	NA	NA	NA	NA	NA	NA	NA	NA	NA	NA	NA	NA	NA	NA	NA	NA	NA	NA	NA	NA	NA	NA	NA	NA	NA	NA	NA	NA	NA	NA	NA	NA
GRMZM2G459854	AT4G38470	0.0666336	-0.111068	0.0552579	-0.111752	-0.0534907	-0.0575657	-0.0674376	-0.203937	-0.0265746	0.0846279	0.0237744	0.185522	0.0369142	-0.0432706	0.0373615	0.152823	-0.0707038	-0.483686	-0.302178	-0.33127	-0.0835936	-0.384603	-0.155459	-0.165016	-0.136994	-0.14017	-0.394212	-0.0521581	0.0421858	-0.0123871	-0.0731928	0.0881942	-0.0647728	0.19176	0.17659	0.144264	0.207774	0.225489	0.0702983	-0.053815	0.117303	0.0110193	0.210302	-0.0517076	0.0308533	0.24835	0.193539	0.194475
GRMZM2G466229	AT2G46690	0.372057	0.326633	0.127888	-0.0248879	-0.177979	-0.00699914	0.0624794	0.0166577	0.15785	0.0751122	-0.174828	-0.175885	-0.220326	0.115819	-0.26766	0.290685	-0.0885022	0.234376	0.47268	-0.169686	-0.146874	-0.196153	0.420805	0.206145	0.416492	0.034456	0.209337	0.0288549	-0.407232	-0.207691	-0.223109	-0.203272	-0.364834	-0.090318	-0.309387	0.0832117	0.0295002	-0.442935	-0.131045	0.151126	0.434271	-0.359153	-0.0172586	-0.0242428	0.0131481	-0.772527	-0.488289	0.0667456
GRMZM2G472376	AT5G23050	-0.0473242	-0.132147	0.18908	0.0516897	0.0486817	-0.154781	0.0437513	-0.086234	0.113852	0.0514234	0.182508	0.0372382	-0.0334143	-0.181295	0.15005	0.0487306	0.0823501	0.164497	0.01283	0.0845696	-0.00248553	-0.0478612	-0.0712689	0.142755	-0.115782	0.00688365	-0.0157552	0.0158069	-0.0698405	-0.130883	0.13856	0.053094	0.108553	-0.171821	0.782567	-0.105852	-0.212271	1.08355	-0.101307	0.099077	0.550966	0.388336	0.0461402	-0.0125045	0.141244	0.54729	0.059821	0.0952203
GRMZM2G473485	AT3G10020	NA	NA	NA	NA	NA	NA	NA	NA	NA	NA	NA	NA	NA	NA	NA	NA	NA	NA	NA	NA	NA	NA	NA	NA	NA	NA	NA	NA	NA	NA	NA	NA	NA	NA	NA	NA	NA	NA	NA	NA	NA	NA	NA	NA	NA	NA	NA	NA
GRMZM2G474575	AT1G73260	NA	NA	NA	NA	NA	NA	NA	NA	NA	NA	NA	NA	NA	NA	NA	NA	NA	NA	NA	NA	NA	NA	NA	NA	NA	NA	NA	NA	NA	NA	NA	NA	NA	NA	NA	NA	NA	NA	NA	NA	NA	NA	NA	NA	NA	NA	NA	NA
GRMZM2G475380	AT5G24530	1.18442	-2.80735	-0.42655	0.0482661	1.18442	-1.22239	-1.20241	0.155391	0.14439	-1.09954	0.46548	0.30401	0.961526	-0.447459	1.05023	0.509286	-0.254317	-0.556393	-0.092364	-0.222392	0.854459	1.00576	0.31969	0.294525	-0.606989	0.0295948	-0.403356	-0.535037	-1.4199	1.33532	1.6462	0.59172	-4.39232	-2.4021	0.966317	0.0682693	-5.20945	-0.596103	2.13249	1.45372	-1.72583	-0.0848889	-1.06169	-2.9386	-2.25634	-0.056034	-2.1936	-0.341037
GRMZM2G478417	AT3G19290	-0.172162	-0.406811	-0.896392	-0.509014	0.409181	-0.203751	-0.031163	-0.0325899	-0.317409	0.118764	-0.388047	-0.0551119	0.259443	0.214439	0.45747	0.349993	-0.702351	-0.299764	-0.411586	-0.910704	0.083107	0.397909	0.392003	-0.120002	-0.400668	-0.116355	-0.377355	-0.339575	0.543436	0.514682	0.78963	0.507206	-0.978458	-0.512119	-0.408347	-0.781956	0.350471	-0.0261958	-0.251629	-0.576223	0.237755	-0.184328	-0.591792	0.231975	0.609394	0.818817	0.215166	-0.367235
GRMZM2G702490	AT4G34030	0.279722	0.267966	0.0247035	-0.176338	0.29804	0.251998	-0.00267207	0.0936408	0.128403	0.487004	0.077859	-0.369994	0.277922	0.378282	0.0320053	-0.363942	0.139499	-0.178332	0.112125	-0.101154	0.204497	-0.142498	0.241791	0.0500031	-0.207505	-0.09427	-0.256684	-0.243561	-0.0131631	-0.147306	0.47773	0.103416	-0.00834163	0.154765	0.171876	0.107384	0.149307	-0.242624	0.289517	0.311485	0.142753	-0.333657	0.206627	0.212815	0.115466	-0.803156	0.217354	0.347567
GRMZM5G801627	AT2G19810	0.271936	0.1203	0.325581	-0.0830677	0.172787	-0.0287358	0.286324	-0.250029	0.159942	0.522133	0.377216	0.184315	0.153101	0.156481	0.79446	0.189026	-0.268338	0	-0.0933815	-0.0627583	-0.160026	-0.0847723	0.114485	0.123575	-0.136321	-0.239624	-0.239763	0.0114547	-0.548416	-0.0580762	0.0107589	0.151598	0.101798	0.379205	-0.612679	0.578962	0.134964	-0.789574	0.575416	0.127403	0.741395	-0.21008	0.759305	0.198219	0.386286	-0.37285	0.438036	-0.00997438
GRMZM5G801953	AT2G31945	NA	NA	NA	NA	NA	NA	NA	NA	NA	NA	NA	NA	NA	NA	NA	NA	NA	NA	NA	NA	NA	NA	NA	NA	NA	NA	NA	NA	NA	NA	NA	NA	NA	NA	NA	NA	NA	NA	NA	NA	NA	NA	NA	NA	NA	NA	NA	NA
GRMZM5G810061	AT1G62750	-0.134802	0.19317	0.0793004	0.168288	-0.0864723	0.178396	0.131151	0.28578	-0.143279	0.403974	-0.059071	-0.0587411	0.0912307	0.0867167	-0.25235	-0.137137	0.169573	-0.00260728	0.109531	-0.0561025	0.183176	-0.110024	0.366213	0.022852	0	-0.11975	-0.330079	-0.269039	-0.350359	-0.237263	-0.0107155	-0.2252	0.177525	0.665677	0.997401	0.590348	0.879417	1.38473	0.559102	-0.188586	0.528819	0.202375	0.247075	0.123043	0.48371	0.297483	0.0244095	-0.0390661
GRMZM5G813892	AT5G47390	0.270722	-0.0871816	0.160996	-0.018064	-0.110129	-0.283519	0.0257503	-0.134754	-0.00158538	0.168353	0.203098	-0.110833	0.060509	0.0381804	0.196138	-0.220258	-0.189478	-0.144465	-0.208862	-0.183554	0.0799482	-0.0480457	-0.192365	-0.218915	0.0984352	-0.00994204	0.0244436	-0.110307	0.132866	0.0240182	0.269091	-0.0961585	0.114293	-0.0534774	0.357185	0.453723	0.0253521	0.487853	0.104914	0.0607825	0.320102	0.44561	0.382381	0.158267	0.228188	0.537829	0.212025	0.114219
GRMZM5G814851	AT4G38470	0.101864	-0.114201	-0.0531302	-0.0226097	0.0673594	0.101136	0.0103096	0.0508299	0.125187	0.179547	-0.0295727	-0.0238796	0.0480672	0.251035	-0.0802488	0.0389415	-0.133585	-0.0152153	-0.15167	-0.0308345	-0.0305389	-0.00589802	-0.0310307	0.0159188	-0.0448273	-0.0141049	0.0102903	0.0754683	-0.0908057	0.0359157	0.0202168	0.111605	0.189932	-0.0712753	-0.111922	-0.0355216	-0.00936106	0.104238	-0.00455561	0.0778187	-0.0690995	-0.0637744	0.0226411	-0.00400333	0.0861029	-0.0682207	0.179978	0.0406225
GRMZM5G821433	AT1G12900	NA	NA	NA	NA	NA	NA	NA	NA	NA	NA	NA	NA	NA	NA	NA	NA	NA	NA	NA	NA	NA	NA	NA	NA	NA	NA	NA	NA	NA	NA	NA	NA	NA	NA	NA	NA	NA	NA	NA	NA	NA	NA	NA	NA	NA	NA	NA	NA
GRMZM5G831408	AT2G30500	-0.200142	-0.0566325	-0.265265	-0.112742	-0.125496	-0.111162	-0.334461	0.0573449	-0.139313	-0.260618	-0.0724943	0.00596978	-0.0968492	-0.164838	-0.0942175	-0.0046603	-0.121905	0.108767	0.11509	-0.0741407	-0.294273	-0.0220706	-0.0351341	-0.334935	0.0932054	0.110653	0.399541	0.26885	0.283628	0.0690297	0.335243	0.165289	-0.0686186	-0.0430785	-0.219671	-0.0523511	-0.377344	-0.181231	-0.0744964	-0.11894	-0.479343	0.00417341	0.04233	0.107355	-0.370997	0.169373	0.0132496	-0.046696
GRMZM5G832740	AT2G40110	0.150103	0.110109	-0.0581636	-0.0988345	0.135939	-0.0469244	-0.0128035	-0.109734	-0.10388	0.306409	-0.335094	-0.0119671	0.0120112	0.0459619	-0.144314	-0.00637011	-0.187348	0.174586	0.119319	-0.169896	-0.258429	0.00672482	0.184165	-0.166052	0.138686	0.0750662	0.127404	0.121253	0.135699	0.0210417	-0.115053	0.0587509	-0.373576	-0.153897	0.196568	-0.132366	0.221846	-0.205464	-0.160981	0.0883244	0.377127	0.245005	0.170992	0.218287	0.393174	-0.347028	0.126616	-0.130289
GRMZM5G836250	AT1G43670	0.177422	0.376671	-1.18246	-0.307272	0.058579	0.52437	-0.879652	-0.126102	0.268804	-0.0813604	-1.27341	-0.25595	0.160329	-0.0125453	-1.81915	-0.5263	0.0305113	0.0207242	-0.0928465	0.258089	-0.0645642	0.0674426	-0.177735	0.382588	0.174807	0.198999	-0.0451064	0.303447	0.121858	-0.147548	0.0894894	0.133588	-0.687044	1.15586	0.0363513	0.408085	1.09374	-0.14827	-0.0293307	-0.244107	0.171071	0.00550228	0.370387	-0.63321	-0.385754	-0.163256	-0.153909	-0.224317
GRMZM5G853245	AT2G19810	0.228192	-0.269125	0.0544039	0.0975291	0.396232	-0.0678392	0.114555	-0.438898	0.098094	0.429737	0.127289	0.143009	0.389221	0.0686792	0.215888	0.0615851	-0.791971	-0.590375	-0.894229	-0.832301	-0.614078	-0.187652	-1.01383	-1.42798	-0.740273	-0.501324	-0.568709	-1.00136	0.159576	-0.070787	-0.350609	-1.1585	0.303866	1.09106	-0.208006	-0.710162	1.09109	0.228501	-0.692814	0.247651	1.0551	0.0331922	-0.582711	0.606005	1.29932	0.753996	-0.279965	-0.192523
GRMZM5G856436	AT2G40110	0.148589	0.420033	0.112964	-0.147335	0.153761	0.174764	0.207708	0.18264	-0.0133952	0.233551	-0.0229295	0.122926	-0.0167635	0.306035	0.132905	0.0481496	-0.327082	0.0475657	-0.173854	-0.526277	-0.296808	-0.145239	-0.143385	-0.136462	0.254022	-0.151905	-0.41309	-0.319177	0.34171	0.203047	-0.337255	-0.253521	-0.264825	0.37152	0.552467	0.593601	0.754455	0.458094	0.53401	0.26641	0.462413	0.329598	0.682642	0.595728	0.931824	0.540123	0.436481	-0.251071
GRMZM5G862219	AT3G51840	-0.0766698	0.33533	0.0961819	0.0713445	-0.112739	0.343287	-0.0484631	0.169757	-0.0347174	-0.0636269	0.00525732	-0.0240957	0.079319	0.0579017	-0.156546	-0.109598	0.152748	-0.119545	-0.056285	-0.0870576	0.124873	-0.0396017	-0.0354981	-0.0359372	-0.0214151	-0.0780558	-0.240286	-0.306894	-0.0141313	-0.0829867	0.152759	-0.100166	-0.133692	0.0890129	0.268721	0.264022	-0.17087	0.014137	-0.0455293	-0.040401	-0.0980309	-0.000757055	0.193032	-0.0567222	-0.324509	-0.440275	0.0380066	-0.00279825
GRMZM5G863385	AT1G15740	0.223507	-0.019507	-0.155847	-0.146458	0.219681	0.0463842	-0.193751	-0.553052	0.0784744	0.316321	-0.00244486	-0.0237969	0.165644	-0.0242485	0.0115428	-0.174701	0.0120218	-0.0852304	-0.145316	-0.179213	0.114743	-0.0101679	-0.0959786	-0.0973544	0.265427	0.232031	0.156454	0.356113	-0.323704	0.149123	0.406565	0.283904	0.28518	-0.150631	0.453997	0.313065	0.0606997	-0.602852	-0.123625	0.193552	0.296181	0.917312	1.24615	0.348762	0.24885	-0.427326	0.993446	0.18327
GRMZM5G870077	AT2G44130	0.252415	0.253095	0.4107	0.285278	0.280583	0.224801	0.457696	-0.056812	0.107154	0.714203	-0.0499991	0.99282	0.102397	0.497575	0.402299	0.778763	0.404534	-0.0971535	0.881651	0.406143	0.302981	0.0571756	0.980667	1.32912	0.221801	0.18397	-0.269969	1.37845	0.170325	0.296102	-0.0589293	1.99902	0.47854	0.48522	0.712188	1.27524	0.848624	1.23127	1.40607	0.361618	0.854789	0.0820914	1.53624	0.283182	0.792384	0.728833	1.20344	-0.033681
GRMZM5G870932	AT4G37870	-0.284044	-0.208514	0.241675	0.249164	-0.352982	-0.0953246	0.439244	0.140888	0.0500178	-0.333345	0.138407	-0.432137	-0.137093	-0.443549	0.400088	-0.73614	0.50816	0.599195	0.711592	0.591321	0.351987	0.417726	0.287154	0.219407	0.60044	1.03533	0.632144	0.956108	0.933598	0.591799	-0.313202	0.355407	-0.190888	0.188626	0.758274	0.212233	0.541037	0.069838	1.00326	-0.733027	0.646499	0.823122	-0.143487	-0.737776	-0.141549	0.995797	-0.176241	0.298007
GRMZM5G871336	AT5G59960	0.376547	0.324974	0.41565	0.139821	0.560859	0.10904	0.362026	0.212248	0.206451	0.769361	0.192564	-0.00130443	0.56247	0.448662	0.282139	-0.0942833	0.0902904	-0.304476	-0.168366	0.287547	0.329089	-0.0618769	-0.0105451	0.245177	-0.129994	-0.231369	-0.0940704	-0.349469	0.221598	0.0395962	0.860622	0.20977	0.440503	0.800675	0.39927	0.75885	1.12672	0.340437	0.411763	0.659982	0.810694	0.226633	0.537193	0.921792	0.958617	0.424869	0.307442	0.178583
GRMZM5G877788	AT5G13740	-0.0665064	-0.312374	-0.141214	-0.415523	-0.0592323	-0.541955	-0.18535	-0.310488	0.0877521	-0.32255	-0.197426	-0.281364	-0.0298088	-0.363077	-0.629481	-0.0558442	-0.805006	-1.4141	-1.04393	-0.820538	0.32731	-0.0145851	0.246278	0.394843	-0.87504	-0.360306	-1.10181	-0.97294	-0.334254	0.321845	0.0892088	0.15599	-0.258997	-0.350393	-0.0204306	-0.757519	-0.282262	-0.15429	-0.196363	-0.139741	-0.218268	-0.406227	-0.401511	-0.028826	-0.182409	-0.587653	0.190021	-0.062061
[truncated: 110 more columns]

## Sheet: Fig6B_SnRKMarker_Decreased
	Data Reported	Fold Change																Fold Change																Fold Change															Fold Change
	Tissue	Floret																Node																Pith															Shank
	Growth Conditions or Treatment	Unstressed								Drought Stressed								Unstressed								Drought Stressed								Unstressed							Drought Stressed								Unstressed
	Contrast: Event vs Wild-type A188	5217				5224				5217				5224				5217				5224				5217				5224				5217				5224			5217				5224				5217
	Days after pollination	-5	0	5	10	-5	0	5	10	-5	0	5	10	-5	0	5	10	-5	0	5	10	-5	0	5	10	-5	0	5	10	-5	0	5	10	-5	0	5	10	0	5	10	-5	0	5	10	-5	0	5	10	-5
Maize v3 Ortholog	Arabidopsis SnRK1 repressed gene	ww_event718vWT_TP1_florets.log2FC	ww_event718vWT_TP2_florets.log2FC	ww_event718vWT_TP3_florets.log2FC	ww_event718vWT_TP4_florets.log2FC	ww_event749vWT_TP1_florets.log2FC	ww_event749vWT_TP2_florets.log2FC	ww_event749vWT_TP3_florets.log2FC	ww_event749vWT_TP4_florets.log2FC	d_e5217vWT_florets_TP1.log2FC	d_e5217vWT_florets_TP2.log2FC	d_e5217vWT_florets_TP3.log2FC	d_e5217vWT_florets_TP4.log2FC	d_e5224vWT_florets_TP1.log2FC	d_e5224vWT_florets_TP2.log2FC	d_e5224vWT_florets_TP3.log2FC	d_e5224vWT_florets_TP4.log2FC	ww_event718vWT_TP1_node.log2FC	ww_event718vWT_TP2_node.log2FC	ww_event718vWT_TP3_node.log2FC	ww_event718vWT_TP4_node.log2FC	ww_event749vWT_TP1_node.log2FC	ww_event749vWT_TP2_node.log2FC	ww_event749vWT_TP3_node.log2FC	ww_event749vWT_TP4_node.log2FC	d_e5217vWT_node_TP1.log2FC	d_e5217vWT_node_TP2.log2FC	d_e5217vWT_node_TP3.log2FC	d_e5217vWT_node_TP4.log2FC	d_e5224vWT_node_TP1.log2FC	d_e5224vWT_node_TP2.log2FC	d_e5224vWT_node_TP3.log2FC	d_e5224vWT_node_TP4.log2FC	ww_event718vWT_TP1_pith.log2FC	ww_event718vWT_TP2_pith.log2FC	ww_event718vWT_TP3_pith.log2FC	ww_event718vWT_TP4_pith.log2FC	ww_event749vWT_TP2_pith.log2FC	ww_event749vWT_TP3_pith.log2FC	ww_event749vWT_TP4_pith.log2FC	d_e5217vWT_pith_TP1.log2FC	d_e5217vWT_pith_TP2.log2FC	d_e5217vWT_pith_TP3.log2FC	d_e5217vWT_pith_TP4.log2FC	d_e5224vWT_pith_TP1.log2FC	d_e5224vWT_pith_TP2.log2FC	d_e5224vWT_pith_TP3.log2FC	d_e5224vWT_pith_TP4.log2FC	ww_event718vWT_TP1_shank.log2FC
GRMZM2G464137	AT1G49820	-0.19554	-0.263371	-0.190226	-0.266103	-0.269666	-0.221042	-0.0817914	-0.227909	-0.0232257	-0.411283	-0.286468	-0.293556	-0.0696915	-0.143703	-0.262444	-0.448354	0.144296	-0.132054	-0.0321155	-0.0644224	0.0012796	-0.136718	-0.155702	-0.0238553	0.146236	0.0408811	-0.156177	-0.0418938	-0.132766	0.0166439	-0.0785217	-0.0953522	-0.148361	0.0327562	-0.243603	-0.0246304	-0.426837	-0.325402	-0.162752	-0.0294277	-0.177637	-0.386956	0.10381	-0.0175502	-0.335227	-0.862699	0.116928	-0.0516332
AC197758.3_FGP004	AT5G05340	NA	NA	NA	NA	NA	NA	NA	NA	NA	NA	NA	NA	NA	NA	NA	NA	NA	NA	NA	NA	NA	NA	NA	NA	NA	NA	NA	NA	NA	NA	NA	NA	NA	NA	NA	NA	NA	NA	NA	NA	NA	NA	NA	NA	NA	NA	NA	NA
GRMZM2G150058	AT2G33370	0.108498	0.264175	-0.187105	0.145728	-0.260394	-0.27252	-0.28256	0.00765469	-0.285693	-0.403443	0.192324	0.21086	-0.412411	-0.705202	0.203429	0.356453	-0.554455	0.216288	0.312802	-0.475081	-0.469641	-0.145863	-0.150444	-0.218388	0.115156	0.032365	0.04234	-0.0927955	-0.0965343	-0.0574144	0.353062	0.21831	-0.741181	0.439211	-1.13823	-0.0584079	-0.0106437	-0.873092	0.206073	-0.00132656	-0.263802	-0.971569	-0.660383	0.132306	-0.567154	-0.339201	-0.596101	-0.11977
GRMZM2G171181	AT2G33370	0.255234	0.430351	-0.0355637	0.220576	-0.167281	0.0176098	-0.0895652	0.0339886	-0.327177	-0.143997	0.0733484	0.258742	-0.431404	-0.439092	0.0343261	0.427833	-0.497685	-0.0448767	0.235616	-0.243569	-0.285814	-0.0709239	-0.0311391	-0.00951366	0.0386801	-0.0802415	0.051577	-0.0177506	-0.115743	-0.0492134	0.116816	0.0919374	-0.488297	0.576494	-0.622633	0.247106	0.17027	-0.282537	0.447088	0.0817867	-0.0951986	-0.483816	-0.0406322	0.247688	-0.353951	-0.421652	-0.257465	-0.159014
GRMZM2G102230	AT2G33370	0.287963	0.560464	-0.0531065	0.0309531	-0.160667	-0.110729	-0.133346	0.0235611	-0.306347	-0.11897	0.00266022	0.00992085	-0.55293	-0.0593224	-0.0235853	0.00512559	-0.255096	-0.185181	0.325851	-0.262537	-0.183155	-0.198388	0.0787085	-0.0749428	0.23402	-0.0591254	0.0352485	-0.0792343	0.0458694	0.146912	0.172812	-0.0894797	-0.324538	0.237766	-0.49984	-0.0737751	-0.176055	-0.381398	0.273851	0.11966	-0.0975091	-0.699294	-0.497771	0.113684	-0.108672	-0.183719	-0.605977	-0.020453
GRMZM2G078396	AT2G33370	-0.234516	0.636378	-0.10037	-0.0241308	-0.286753	-0.123493	-0.0356359	0.353392	-0.288723	-0.176222	-0.182369	0.0237973	-0.476102	-0.290617	-0.212735	0.0125738	-0.279786	0.0748291	0.212119	-0.0693519	-0.325504	-0.174589	-0.0243913	-0.186748	0.0283331	-0.24233	-0.0172317	-0.241768	-0.205471	-0.0736751	-0.169692	-0.194438	-0.544988	0.236857	-0.888706	-0.24075	-0.0197278	-0.765191	0.00728679	-0.0108269	-0.0450447	-1.06908	-0.902342	0.120119	-0.237552	-0.461834	-1.06381	-0.144398
GRMZM5G868062	AT5G20160	0.0640035	0.493064	-0.111905	-0.0439078	0.035825	0.199581	-0.0988931	-0.0394494	-0.260468	-0.310882	-0.129538	0.0449827	-0.190892	-0.0589736	-0.0128813	0.180894	-0.0162637	-0.288498	0.0940107	-0.270933	0.168456	0.163842	0.0586819	-0.0557669	0.0587942	-0.0560137	-0.106868	-0.0349857	0.119064	-0.045153	0.122827	0.0721987	-0.151263	0.193682	-0.193146	-0.144105	-0.0190487	-0.100687	-0.030189	0.0239358	0.131105	-0.205561	-0.195991	0.31184	-0.0285311	0.182067	-0.00252593	-0.0859434
GRMZM2G140799	AT5G20160	0.00833055	0.398484	-0.144783	-0.0803199	-0.130767	-0.0488807	-0.0918666	-0.00539542	-0.186824	-0.276057	-0.113481	-0.0627288	-0.169031	-0.207404	-0.00695804	-0.0122031	-0.139486	-0.386536	0.105032	-0.262505	-0.0669584	-0.156522	-0.0205213	-0.0910661	-0.0512602	-0.338262	-0.273596	-0.310515	-0.183211	-0.331077	0.0861712	-0.127892	-0.248586	0.397233	-0.972347	-0.390421	-0.0467134	-0.888903	-0.398162	-0.0398654	0.175259	-1.18704	-0.610045	0.360741	0.122635	-0.826694	-0.709663	-0.0997947
GRMZM2G409407	AT3G49010	0.0193552	0.361011	-0.0527814	0.116287	-0.214624	-0.000400637	0.0221107	0.270666	-0.0886777	-0.0633786	-0.0945247	-0.0603064	-0.142549	-0.0780502	-0.0552178	0.0118662	-0.383189	0.113434	0.0824736	-0.0448598	-0.252117	-0.215439	0.0917826	-0.109668	0.0756262	-0.313925	-0.075361	-0.13085	0.118971	-0.28084	-0.0304815	-0.115632	-0.479791	0.236583	-0.403243	-0.220174	-0.0762329	-0.214335	-0.105387	0.0644988	0.0914043	-0.630081	-0.279322	0.104468	-0.0186126	-0.305154	-0.398437	-0.161171
GRMZM2G081102	AT3G49010	-0.150592	0.317788	-0.0525768	0.144187	-0.232785	-0.248912	-0.072873	0.261224	-0.339972	-0.35773	-0.123345	0.100395	-0.469879	-0.329028	-0.248338	0.114213	-0.107236	-0.259318	0.0666778	-0.129038	-0.0982703	-0.169879	-0.144806	-0.051367	-0.0951137	-0.243574	-0.124779	-0.1727	-0.0386294	-0.0787039	-0.199934	-0.129134	-0.304719	0.0806225	-0.896321	-0.0738607	-0.307531	-0.342815	0.117903	-0.232933	-0.138333	-0.972166	-0.583221	0.0927736	-0.292526	-0.302545	-0.794101	-0.0931916
GRMZM2G145280	AT3G49010	-0.0345751	0.117662	-0.0355439	0.0121723	-0.118705	-0.0220859	-0.0140133	0.115361	-0.145071	-0.00267673	-0.126466	-0.0213119	-0.134862	-0.00145942	-0.117593	0.0616797	-0.133456	-0.0549967	0.016046	-0.00545839	-0.0774138	-0.123397	0.0130879	0.0666739	-0.014295	-0.19165	-0.140867	-0.0920532	-0.118387	-0.0898289	-0.0827322	-0.0717744	-0.138279	0.316234	-0.912349	0.132498	0.0592696	-0.530715	0.181589	-0.0686959	0.107791	-0.883083	-0.105319	0.0427855	0.129954	-0.30325	-0.40389	-0.093974
GRMZM2G089421	AT1G57660	-0.0503879	0.501786	-0.0749768	0.0183471	-0.194935	-0.167473	-0.104532	0.265598	-0.459353	-0.0934606	-0.320624	0.0147916	-0.635142	-0.0778358	-0.450395	0.0984824	-0.120287	-0.167072	0.247912	-0.226506	-0.251907	-0.263406	0.086168	-0.236254	0.0443832	-0.159306	-0.206793	-0.318736	-0.00796751	-0.0939372	-0.303611	-0.243287	-0.385445	0.0445722	-0.963988	-0.444274	-0.46457	-0.615196	-0.298852	-0.0883498	-0.216832	-1.42661	-0.746013	0.246772	-0.195948	-1.10095	-0.832082	-0.130823
GRMZM2G026216	AT1G57660	-0.0570468	0.289486	-0.00323022	0.0283482	-0.265668	-0.00355152	-0.125494	0.105076	-0.247409	-0.348695	-0.207137	-0.0174246	-0.309492	-0.223996	-0.254757	0.0304122	-0.262887	-0.0253612	0.151324	-0.246211	-0.250541	0.0112863	-0.163213	-0.180928	0.0905879	-0.0852484	-0.0821175	-0.0994873	0.0859745	0.124201	-0.0976495	-0.165206	-0.497709	0.42102	-0.797573	0.182884	0.00581303	-0.584133	0.195658	-0.159268	-0.141785	-0.906809	-0.220691	0.0228641	-0.15965	-0.319801	-0.498374	-0.104316
GRMZM2G149257	AT1G57660	-0.066473	0.354242	-0.068351	0.0579119	-0.271776	-0.224489	-0.0614543	0.299426	-0.303975	-0.326639	-0.318539	0.072812	-0.360928	-0.0994323	-0.352115	0.0627358	-0.190522	-0.207638	0.16006	-0.254351	-0.245397	-0.114492	-0.276618	-0.275166	0.0609271	-0.152755	-0.111214	-0.288555	-0.00296647	0.015053	-0.220273	-0.084664	-0.477233	0.22408	-0.692379	0.038	-0.373765	-0.683625	0.076378	-0.275231	-0.288622	-0.938572	-0.615194	-0.0493689	-0.26786	-0.579825	-0.645951	-0.00186787
GRMZM2G004909	AT3G18280	-0.233479	-0.37391	0.351951	-0.0322403	-0.254914	-0.252086	-0.00101331	-0.525171	-0.314004	-0.372961	-0.45884	0.941836	0.0485666	0.0204818	0.701468	0.670082	-0.395398	-0.355926	-0.657598	-0.0953343	0.0529295	0.00310424	-0.141938	0.329635	-0.0410098	-0.54134	-0.340171	0.645335	-0.442487	-0.0393889	-0.231104	1.26122	-0.761807	-0.665637	-0.789847	-0.215804	0.0443211	-0.0692444	0.064982	-0.652895	-0.765106	-0.146462	1.02098	-0.00942413	0.177619	0.894233	1.06011	-0.21669
GRMZM2G403007	AT3G18280	-0.7308	-0.0605375	0.444302	0.0901978	-0.684388	-0.654716	0.0465426	-0.399607	-0.919153	-0.622657	1.12075	-0.847997	-0.768042	-0.599093	1.53842	1.78427	-0.39012	-1.08032	-0.445626	-1.61667	0.0199684	-1.01571	-0.590016	-1.13124	-0.52189	-0.921796	-1.05445	5.12928	1.36837	-0.179042	-0.701776	3.70044	-0.755763	-0.222144	-0.260063	-6.19967	-0.820218	-0.577545	-6.19967	-0.117119	-0.483577	-0.387023	-1.41923	1.22961	-0.261	-1.56961	-6.84549	0.350841
GRMZM2G378770	AT4G25890	0.0285964	0.172388	-0.232235	0.0227433	-0.106595	-0.237054	-0.322891	0.106841	-0.202877	-0.224929	-0.387094	0.339435	-0.526972	0.142897	-0.377551	-0.1176	0.235222	-0.424301	-0.091283	0.175609	0.359494	-0.188568	-0.219046	0.296089	0.0303843	-0.0691244	-0.0102826	0.128505	-0.233954	0.121676	-0.261385	0.257187	0.119472	0.273468	-0.957359	-0.030295	-0.112978	-0.974135	-0.304465	-0.0466586	-0.0172347	-0.942089	-0.33186	-0.0324041	0.145994	-0.741109	-0.498029	0.0306413
GRMZM2G147791	AT3G06700	-0.18211	0.155345	-0.150549	0.0562438	-0.154644	-0.179155	0.0999056	0.321614	-0.408968	-0.278317	-0.604104	0.00923866	-0.356874	-0.0453891	-0.608736	0.0480598	-0.419011	-0.139087	0.0227011	-0.184896	-0.302553	-0.269022	-0.0227906	-0.222861	-0.0238332	-0.275993	-0.0923484	-0.195495	-0.266213	0.0123277	-0.3269	-0.244611	-0.609792	-0.0312641	-1.18732	-0.312419	-0.372771	-0.922382	-0.277374	-0.212667	-0.280104	-1.80447	-0.488381	-0.372996	-0.339855	-1.14731	-0.906345	-0.285885
GRMZM2G009894	AT3G06700	-0.325033	0.214125	0.0357342	0.0613095	-0.25068	-0.503556	0.154263	0.587146	-0.658938	-0.253465	-0.897453	-0.105563	-0.500067	0.0184105	-0.663699	-0.341572	-0.634995	0.160465	0.176386	-0.0998273	-0.626231	-0.199663	0.132974	-0.312138	0.124304	-0.375826	0.055579	-0.043337	-0.15904	0.165246	-0.493225	-0.340135	-1.16885	0.0480943	-0.66166	-0.213273	-0.521312	-0.796687	-0.220891	-0.0479903	-0.135917	-1.20458	-0.198286	0.0814391	-0.173274	-0.973845	-0.637295	-0.560246
GRMZM2G168149	AT3G57490	-0.112819	0.278502	-0.0571214	0.0769594	-0.185015	-0.039855	0.0179612	0.326996	-0.209282	-0.154075	0.0314074	0.204253	-0.229297	-0.248895	-0.0068763	0.352814	0.0604521	-0.238068	0.162005	-0.100194	-0.0135005	-0.0877281	0.00897053	0.0318203	-0.0282335	-0.0482366	-0.16126	0.0874266	0.0177228	-0.184747	-0.0271956	0.210067	-0.163712	0.247336	-0.831124	-0.315558	-0.0553723	-0.575383	-0.146842	-0.0396172	0.0308905	-0.954338	-0.346547	0.173401	-0.101475	-0.464251	-0.445118	-0.13489
AC210013.4_FGP019	AT3G57490	NA	NA	NA	NA	NA	NA	NA	NA	NA	NA	NA	NA	NA	NA	NA	NA	NA	NA	NA	NA	NA	NA	NA	NA	NA	NA	NA	NA	NA	NA	NA	NA	NA	NA	NA	NA	NA	NA	NA	NA	NA	NA	NA	NA	NA	NA	NA	NA
GRMZM2G092663	AT3G57490	0.0168182	0.270156	-0.122677	0.272742	-0.143582	-0.0516714	-0.262483	0.0759293	-0.133567	-0.421164	-0.507498	0.374979	-0.141889	-0.310056	-0.167721	0.529865	0.0726824	-0.26751	0.159372	-0.163296	0.00474025	0.0600082	-0.142275	0.0223649	-0.0499648	-0.0323597	-0.289606	-0.0362438	-0.0910438	-0.0839971	-0.409916	0.519638	-0.298417	0.231906	-0.826252	-0.0595079	-0.180909	-0.825374	0.0788025	-0.106704	-0.221513	-1.01651	-0.232806	-0.0992182	-0.379225	-0.214953	-0.125327	-0.422132
GRMZM2G083253	AT3G55280	0.0480865	0.154335	-0.0606245	0.122956	-0.0680861	-0.0183933	-0.0461547	0.240387	-0.0169068	0.0156877	-0.0392056	0.0714384	-0.00796761	-0.0816946	-0.120612	0.0828915	-0.341771	-0.190158	0.0302126	-0.126056	-0.178611	-0.288686	0.0497206	-0.0533085	-0.0214656	-0.112436	-0.074504	-0.145193	-0.0545912	-0.207871	0.0404874	-0.0637549	0.0176846	0.143313	-1.13743	-0.414358	-0.192143	-0.795061	-0.250022	-0.0650589	-0.156555	-1.34703	-0.422729	0.075686	-0.197313	-0.961971	-0.663646	-0.0797385
GRMZM2G124411	AT3G55280	-0.0974754	0.206872	-0.135565	0.0231802	-0.124682	-0.0193397	-0.0688283	0.244409	0.00334868	-0.00230785	-0.253807	0.164936	-0.149649	0.0535685	-0.247756	0.105458	-0.226536	0.0121156	0.0775648	-0.0246784	-0.280916	-0.320603	0.0407258	-0.0591045	-0.119526	-0.142818	-0.12079	-0.172067	-0.257556	-0.164593	-0.130935	0.000452061	-0.299467	0.380697	-0.844647	-0.366489	0.100731	-0.510345	-0.254095	-0.0249399	0.2499	-1.1798	-0.440626	0.0341238	0.219397	-0.753558	-0.622115	-0.203168
GRMZM2G166659	AT3G55280	-0.099598	0.0541032	-0.0607111	0.0549072	-0.140932	-0.161722	0.0323576	0.231329	-0.142404	-0.109134	-0.358206	0.0304899	-0.131038	-0.0244759	-0.343315	0.0398932	-0.756917	0.316751	-0.000258872	0.00305478	-0.64916	-0.0602336	-0.0182342	-0.0498417	0.0919381	-0.177377	0.00916052	0.0103188	-0.00276092	0.0877169	-0.253955	-0.0771495	-0.601566	-0.0937316	-0.90343	-0.271325	-0.274849	-0.56979	-0.0833892	-0.0250272	-0.252001	-1.18649	-0.356293	-0.0372509	-0.28655	-0.865204	-0.559846	-0.191823
GRMZM2G139900	AT2G32060	0.010224	0.814154	-0.0522277	0.0198869	-0.161672	0.0835465	-0.00239889	0.14119	-0.194521	-0.117866	-0.0440873	0.233772	-0.303029	-0.31513	-0.177221	0.206422	-0.471019	0.192222	0.326021	-0.126555	-0.336583	-0.059512	0.117992	-0.0886855	0.127567	-0.0737478	0.103147	0.0256223	-0.0422422	0.0147986	0.0223845	-0.00540762	-0.787209	0.339782	-0.634781	0.0324159	-0.0981812	-0.344269	0.107678	0.0628543	-0.158084	-0.741286	-0.205723	0.0557401	-0.418401	-0.344807	-0.563104	-0.173064
GRMZM2G132929	AT2G32060	0.200366	0.689274	-0.0883214	0.121285	-0.20349	-0.044889	-0.138426	0.0489967	-0.26587	-0.136107	0.0328188	0.0279116	-0.41564	-0.21037	-0.0189081	0.127374	-0.572647	0.542607	0.198555	-0.33629	-0.487295	-0.144487	-0.0755969	-0.24489	0.116487	-0.207745	-0.00477231	-0.118972	-0.117547	-0.104321	0.186694	-0.0081648	-0.701358	0.39501	-0.928854	-0.15468	-0.00792999	-0.78712	-0.0244365	0.0604255	-0.10145	-0.944038	-0.634517	0.164236	-0.162154	-0.590063	-0.713259	-0.0830745
GRMZM2G063340	AT2G32060	0.0783442	0.393268	0.0303811	0.0942953	-0.169974	-0.141405	-0.0484049	0.331666	-0.296868	-0.267937	-0.0371039	0.130901	-0.264049	-0.429672	-0.218661	0.201126	-0.621367	0.261611	0.26143	-0.267319	-0.498434	-0.171786	0.0637912	-0.387331	0.0490459	-0.0702091	-0.0840331	-0.199528	-0.145245	-0.0919348	-0.0425106	-0.0489401	-0.723941	0.0411926	-0.766912	-0.35632	-0.417177	-0.437563	-0.324626	0.107067	-0.255331	-0.94596	-0.411622	0.247031	-0.479146	-0.646077	-0.591721	-0.148013
GRMZM2G060079	AT4G02940	-0.0190807	0.200449	0.283525	0.00275176	-0.0306817	0.257063	0.191637	-0.0330848	0.193986	0.220424	0.0375818	0.149613	0.206041	0.0684537	0.250536	0.10159	0.481618	0.16903	-0.531997	-0.0390194	-0.039815	-0.169257	-0.765692	-0.673247	0.305367	0.343129	0.346873	0.460657	0.192199	0.278198	-0.687876	0.103482	0.416486	0.408861	-0.606979	-0.0930575	0.742571	0.186098	0.800212	-0.0295373	0.633427	0.272761	0.153272	0.251883	0.693094	0.821081	0.134457	0.218752
GRMZM2G145914	AT4G02940	-0.0549054	0.400919	-0.113132	0.225944	-0.141826	0.207029	-0.251429	0.276924	-0.0710601	-0.176602	-0.132209	0.29162	-0.00998819	-0.309691	-0.0859114	0.219854	0.513801	0.280846	-0.0293469	0.366547	0.146592	-0.0488531	-0.484914	-0.199917	0.17653	0.472028	0.269315	0.33032	0.547526	0.118863	-0.121981	-0.0494885	0.162071	0.808625	-0.832814	0.123776	0.574157	-0.95576	0.826203	-0.122376	-0.110363	0.194856	-0.112368	0.00904112	-0.25333	-0.197595	-0.14439	0.150229
GRMZM2G108348	AT5G39850	-0.046776	0.763529	-0.0366762	-0.0704155	-0.208582	0.0271524	0.0315265	0.00458896	-0.343986	0.321004	0.0778908	0.137134	-0.530699	-0.0581958	0.0808808	0.171048	-0.314122	0.00813755	0.192484	-0.183983	-0.204231	-0.199855	0.171241	0.0369191	-0.100901	-0.188447	-0.0372192	-0.0788477	-0.225307	-0.24219	0.136867	0.0777619	-0.655493	0.320788	-0.559697	-0.0745751	0.036996	0.101994	0.0795734	0.159794	0.258809	-0.740892	-0.540593	0.411785	0.157823	0.161205	-0.779898	-0.218851
GRMZM5G832108	AT5G39850	-0.254505	0.59976	-0.235473	0.131932	-0.419055	-0.173932	-0.0760498	0.367744	-0.377752	-0.510593	-0.159356	0.0273976	-0.516006	-0.135371	-0.1743	0.0369179	-0.317133	0.132056	0.150733	-0.0406933	-0.288387	-0.125801	-0.175754	-0.238216	-0.0567575	-0.184786	0.0278089	-0.371039	0.0338058	0.261194	0.343316	-0.334865	-0.784605	0.432244	-0.953975	-0.265782	-0.135082	-0.874011	-0.120705	-0.0644928	-0.173667	-0.73359	-1.0748	0.0382335	-0.0406176	-0.150658	-1.15968	-0.280633
GRMZM2G035017	AT5G58420	-0.105516	0.251956	-0.0362003	0.0211895	-0.178065	0.10589	-0.0381309	0.310402	-0.0473063	-0.178648	0.0011359	0.00401404	0.000902339	-0.226231	0.0566832	0.143892	-0.385916	0.0323025	0.112762	-0.132023	-0.288498	-0.103158	-0.013643	-0.0533777	-0.0180539	-0.0445481	-0.157224	-0.260332	-0.0234336	-0.0078411	0.0928365	-0.0958602	-0.279892	0.2624	-0.638933	-0.0408339	-0.108704	-0.376175	0.0102336	0.0754713	-0.0101011	-0.597645	-0.454413	0.266314	-0.0273193	-0.289942	-0.760243	-0.0936359
GRMZM2G125271	AT5G58420	-0.156036	0.280649	-0.092903	0.00426415	-0.271426	-0.0125049	-0.127028	0.246551	-0.324976	-0.0730244	-0.151745	0.0724469	-0.240564	-0.194884	-0.121617	0.145467	-0.372663	0.0221338	0.11211	-0.161209	-0.316308	-0.238877	-0.0325565	-0.1311	-0.0717283	-0.115185	-0.128387	-0.28979	0.0691686	0.0213561	-0.163366	-0.194101	-0.538846	-0.110054	-1.39508	-0.755784	-0.541925	-1.16635	-0.618015	-0.0270333	-0.213721	-1.72345	-1.00972	0.160915	-0.2991	-1.22656	-1.11112	-0.091668
GRMZM2G063617	AT3G05560	0.0086741	0.353063	-0.104473	-0.0505874	-0.241944	-0.0997532	-0.146313	0.00821875	-0.389431	-0.43715	0.0549333	0.160812	-0.251254	-0.678324	-0.00476804	0.268507	-0.412547	0.0513759	0.260702	-0.377537	-0.183405	-0.0545598	0.0467352	-0.336459	0.00574189	-0.140774	-0.062519	-0.152474	0.0578903	-0.127344	-0.00108404	0.0421411	-0.483232	-0.0508926	-0.804852	-0.346417	-0.450139	-0.413489	-0.267893	-0.0814122	-0.195208	-0.975353	-0.466379	0.341286	-0.40645	-0.60257	-0.546355	-0.0926704
GRMZM2G010991	AT3G05560	-0.176777	0.660563	-0.215394	0.216229	-0.417581	-0.276739	-0.156932	0.324471	-0.455481	-0.647152	0.119896	0.00366166	-0.546244	-0.574382	0.133568	0.140127	-0.533338	0.00848896	0.274616	-0.320211	-0.255698	-0.0582021	-0.0495395	-0.389253	-0.0148382	-0.0869739	-0.0371649	-0.2445	-0.0418111	0.109098	0.276253	-0.0326117	-0.828573	0.407795	-0.799077	0.0829687	-0.204841	-0.695924	0.291434	-0.162588	-0.406951	-0.851354	-0.630701	-0.0504963	-0.382312	-0.294572	-0.772778	-0.223705
GRMZM2G135132	AT5G03300	-0.294081	-0.187386	-0.426748	0.256863	-0.299692	-0.334973	-0.643871	-0.343888	-0.316676	-0.179242	-0.359317	0.168547	-0.455512	-0.26573	-0.569463	0.0194004	-0.0887505	0.178312	-0.103927	0.0733626	-0.210372	0.398187	-0.331683	0.0261839	0.0652849	0.0799804	0.624604	0.185523	-0.0412485	0.125794	-0.481295	-0.104572	0.02329	-0.142934	0.408165	-0.833551	-0.215434	1.07664	-0.59014	0.194421	0.385722	1.06732	-0.558399	0.1172	0.0599626	0.556934	0.0968596	-0.0718914
GRMZM2G540538	AT5G03300	-0.888772	-0.330632	-0.307554	-0.0780416	-0.731642	-0.67387	-0.4938	-0.343107	-0.35733	-0.560285	-0.166602	0.0693784	-0.355266	-0.567212	-0.607496	0.10719	0.00515106	0.0130381	0.000287599	0.00180505	-0.238375	0.272247	-0.258735	-0.152462	-0.103897	-0.203581	0.167385	0.0403885	0.433054	-0.0949451	0.0896113	-0.13417	-0.579087	-0.26135	-1.06304	-1.66239	-0.381249	-0.578759	-1.11491	-0.205947	-0.405324	-0.326248	-2.1191	-0.0456904	-0.474128	-0.619051	-0.804987	-0.0589872
GRMZM5G887054	AT3G16780	0.235971	0.618621	-0.0758487	-0.190171	0.0913934	0.0429647	-0.0841898	0.359513	-0.0634738	0.387081	-0.178125	-0.257115	-0.412876	0.219988	-0.185956	-0.327778	-0.203081	0.0865837	0.326899	-0.0410665	-0.411528	-0.372595	0.375294	-0.206007	0.0256405	-0.141788	-0.211935	-0.194436	-0.157098	-0.337988	0.00655958	-0.295166	-0.0938632	0.0397489	-0.356786	-0.272949	-0.312496	0.0105171	0.129041	0.313658	0.156059	-0.451469	-0.818206	0.188038	0.100913	-0.108182	-0.932029	-0.0878729
GRMZM2G146358	AT3G16780	0.00453775	0.415958	-0.268285	0.127118	-0.252927	-0.249801	-0.312882	0.234979	-0.259428	-0.302178	-0.166991	-0.0569678	-0.474902	-0.129313	-0.184777	-0.0806774	-0.332661	0.259324	0.250811	-0.144632	-0.551913	-0.163007	-0.0388301	-0.16979	0.103979	-0.00634086	0.0258207	-0.270351	0.0732316	0.130956	-0.100861	-0.394162	-0.775635	0.19201	-0.886739	-0.0268603	-0.0983741	-0.925733	0.255713	-0.196479	-0.175682	-0.960457	-0.585382	-0.152502	-0.12458	-0.312301	-0.848221	-0.329041
GRMZM2G116135	AT3G16780	-0.0170165	0.183569	-0.0897551	0.0569274	-0.132519	-0.213715	-0.0814327	0.209893	-0.304025	-0.165834	0.0262934	-0.0985173	-0.339117	-0.136568	0.0338105	-0.0454285	-0.286866	0.159989	0.298561	-0.0438186	-0.330913	-0.0692318	0.116057	0.0890474	0.0741546	-0.29163	-0.0899948	-0.1453	-0.0759598	-0.0293659	-0.0914541	-0.295163	-0.553598	0.292012	-0.37756	0.136388	0.176274	-0.226198	0.23365	0.0230865	0.164817	-0.314991	-0.0663265	0.102619	0.325944	-0.0756042	-0.505421	-0.21397
GRMZM5G827266	AT3G56340	0.353586	0.652861	0.00118553	0.129268	-0.173333	-0.204178	-0.096681	-0.258712	-0.222971	-0.300517	-0.170204	-0.162414	-0.25443	-0.345472	-0.111755	0.0559083	0.208061	-0.456401	0.10322	-0.302789	0.287141	-0.0672516	-0.158181	0.0717686	0.08158	-0.0967078	0.0294232	-0.337896	0.00517252	0.01605	-0.0320525	-0.0727871	0.177642	0.241234	-0.977273	-0.177179	-0.182732	-0.619824	0.00522139	0.0363931	0.108602	-1.17342	-0.436199	0.480122	-0.14202	-0.507322	-0.567954	0.204892
GRMZM2G044800	AT5G23740	0.0707045	0.159331	0.0932419	0.213775	-0.105404	-0.0822832	-0.00507123	0.17783	-0.101398	0.132547	-0.0176984	0.00615502	-0.128476	0.0892955	0.0309921	0.00572928	-0.414319	-0.0807727	0.0565438	-0.128944	-0.300551	-0.262875	-0.122189	0.00306846	-0.0714236	-0.229951	-0.164689	-0.198516	-0.0947079	-0.0189215	-0.122954	-0.180564	-0.26794	0.651383	-0.969067	-0.0979346	0.326883	-0.546342	0.210118	-0.0216126	0.362243	-0.904327	-0.593671	0.171135	0.43122	-0.197785	-0.884177	-0.121035
GRMZM2G019325	AT5G23740	-0.0474839	0.0880905	-0.0234416	0.159028	-0.205802	-0.182269	0.0236341	0.176694	-0.138928	-0.214693	-0.0965129	0.175296	-0.156328	-0.156266	-0.0668751	0.0379517	-0.397722	0.0580125	0.0255807	-0.0632258	-0.391107	-0.179085	-0.128432	-0.0902978	-0.0344596	-0.19507	-0.0219026	-0.101016	-0.115418	-0.00773695	-0.060673	-0.109181	-0.682291	0.344169	-0.711841	0.111025	-0.0644621	-0.651083	0.191509	-0.152298	-0.0899254	-0.718758	-0.153689	0.0134701	-0.212045	-0.131019	-0.481936	-0.276792
GRMZM2G028883	AT2G20450	0.0172906	0.589281	-0.0850959	0.155461	-0.105138	-0.0635407	-0.0923584	0.240112	-0.351137	-0.301016	-0.0213913	0.30515	-0.404518	-0.275353	-0.140645	0.440932	-0.396557	0.294738	0.199956	-0.141776	-0.395633	-0.0382727	-0.00105692	-0.0901319	0.0695799	-0.207377	0.00437181	0.0309837	0.0821628	0.16468	-0.0963447	0.100251	-1.00597	0.335984	-0.887494	0.052485	-0.00129307	-0.492782	0.11174	0.0018625	-0.178133	-0.938046	-0.39022	0.318158	-0.273397	0.0859257	-0.451636	-0.261156
GRMZM2G140116	AT2G20450	-0.292507	0.344975	-0.169414	0.0318432	-0.230509	-0.299951	-0.0886381	0.358811	-0.516885	-0.354927	-0.262506	-0.00608481	-0.707434	-0.188058	-0.335864	0.0674524	-0.48028	0.0771194	0.0358631	-0.187249	-0.424017	-0.10606	-0.0201749	-0.148508	-0.252894	-0.379165	-0.161534	-0.408916	-0.279652	0.0307526	-0.17539	-0.398646	-0.847719	0.0718952	-1.04294	-0.271221	-0.155853	-0.935627	0.0122271	-0.303317	-0.368337	-1.2285	-0.879423	-0.188468	-0.267686	-0.855666	-1.01161	-0.338852
AC190609.3_FGP002	AT3G59540	NA	NA	NA	NA	NA	NA	NA	NA	NA	NA	NA	NA	NA	NA	NA	NA	NA	NA	NA	NA	NA	NA	NA	NA	NA	NA	NA	NA	NA	NA	NA	NA	NA	NA	NA	NA	NA	NA	NA	NA	NA	NA	NA	NA	NA	NA	NA	NA
GRMZM2G046011	AT3G59540	0.0708563	0.225844	-0.0186041	0.205791	-0.20459	-0.0951395	-0.0910636	0.199241	-0.0143911	-0.457332	-0.197487	0.100203	0.0350825	-0.387812	-0.213763	0.101861	-0.533831	0.0187456	0.104004	-0.18203	-0.259529	0.0372507	-0.0830449	-0.00668922	0.103693	-0.113936	0.0853297	-0.0609144	0.025257	0.0570864	-0.105711	-0.0890947	-0.578626	0.183435	-1.06081	-0.0474747	-0.230009	-1.01447	0.190943	-0.0258265	-0.286748	-1.16112	-0.455197	0.0682917	-0.45445	-0.657023	-0.591974	-0.185291
GRMZM2G057608	AT2G21580	-0.0381764	0.559953	-0.00311597	0.0819452	-0.0748926	-0.0246585	0.0312303	0.166163	-0.294854	-0.169422	-0.21114	0.00253929	-0.179202	-0.0872858	-0.250825	0.184633	0.00649986	-0.100411	0.0780398	-0.0122044	0.0438429	-0.107636	-0.0950447	0.0736338	-0.0722967	-0.21939	0.0366696	-0.125226	-0.0732237	-0.00663385	-0.166337	-0.033659	-0.0691235	0.23383	-0.971446	-0.232819	-0.26121	-0.814198	-0.235124	-0.00887733	-0.160134	-1.04627	-0.514807	0.212923	-0.122042	-0.490476	-0.749739	-0.0987355
GRMZM5G867518	AT2G21580	-0.319328	0.0744377	0.0382495	0.117022	-0.175905	-0.0928129	0.0570005	0.47088	-0.269339	-0.333501	-0.0494533	0.109836	-0.241369	-0.33325	-0.166265	0.141831	-0.29465	0.000699065	0.173046	0.0503588	-0.329511	-0.0760906	-0.0548697	-0.0842683	-0.0911914	-0.176839	-0.0617111	-0.0865472	-0.0533173	0.0479071	-0.100849	0.00575789	-0.576003	0.105177	-0.766174	-0.162339	-0.18935	-0.563724	-0.113153	-0.119775	-0.19444	-1.00956	-0.368146	0.00323407	-0.340451	-0.483958	-0.536123	-0.239409
GRMZM2G139349	AT2G21580	-0.136018	0.272306	-0.12233	0.0776155	-0.292958	-0.182918	-0.165181	0.256877	-0.513694	-0.244225	-0.0754976	-0.00716475	-0.453495	-0.282325	-0.149996	0.0411187	-0.465956	-0.245902	0.176287	-0.188037	-0.299865	-0.0682322	-0.101941	-0.0060921	-0.122546	-0.1813	0.0368208	-0.0835664	-0.0236906	0.0945312	-0.102229	0.0219092	-0.576094	0.326382	-0.744544	0.0677705	-0.17662	-0.637787	0.193869	-0.0782634	-0.0781279	-0.902661	-0.37856	0.0919123	-0.308549	-0.368094	-0.547783	-0.387567
GRMZM2G009412	AT3G23390	0.174153	0.439018	-0.160139	-0.0151573	0	-0.155076	-0.14598	-0.0416445	-0.381582	0.150828	-0.0854891	0.0541039	-0.572999	0.0726344	-0.155219	0.162868	-0.358759	-0.508587	-0.00651297	-0.379879	-0.115762	-0.420939	-0.0920809	-0.139012	-0.13034	-0.629108	-0.270953	-0.367563	-0.361545	-0.352051	0.0464655	-0.107986	-0.114366	0.471665	-1.01167	-0.333231	0.443053	-0.378949	-0.0651132	-0.0398929	0.443885	-1.08927	-0.987932	0.0510858	0.449169	-0.441196	-0.994489	-0.0278963
GRMZM2G125527	AT3G23390	-0.102642	0.621444	-0.168104	0.0606153	-0.160725	-0.179494	-0.0695847	0.22884	-0.386535	0.0611651	-0.178455	-0.108178	-0.529426	-0.10062	-0.212984	-0.0578085	-0.160082	-0.159512	0.0306404	-0.180123	-0.163819	-0.141943	-0.180773	-0.2102	-0.0231057	-0.369084	-0.0534543	-0.0629251	-0.246168	-0.140811	-0.129485	-0.0150129	-0.421672	0.329848	-1.03725	-0.140808	-0.111695	-0.73112	0.0619517	0.1196	0.083336	-1.20941	-0.589629	0.0906641	-0.0420784	-0.649333	-0.856488	-0.101274
GRMZM2G160351	AT3G23390	0.142258	0.46513	-0.0141948	0.0951776	-0.126228	-0.150761	-0.00944766	0.0415882	-0.408733	-0.140624	-0.0184886	0.000995821	-0.538393	-0.108518	0.0045103	0.0673066	-0.343921	-0.00457938	0.0115586	-0.0878112	-0.27963	-0.245726	-0.0372253	-0.15025	0.167164	-0.126059	-0.0207522	-0.101333	-0.0631306	0.0300849	0.0213282	-0.334589	-0.410213	0.325852	-0.634053	-0.0917879	-0.0915806	-0.585948	-0.101479	0.050634	-0.185165	-0.885739	-0.293176	0.0784319	-0.323362	-0.498249	-0.72156	-0.167307
GRMZM2G144387	AT5G22440	0.281994	0.466328	-0.106505	-0.231141	0.198958	0.0975815	-0.0569257	-0.254877	0.161115	0.207723	-0.361024	0.0531439	-0.122288	0.122989	-0.220052	0.0560746	-0.135139	-0.0418329	-0.0586651	-0.177825	-0.0224952	-0.218936	0.0500314	-0.287896	-0.080863	-0.183492	-0.0918741	-0.110252	-0.100881	-0.112563	0.109494	-0.253027	0.403792	-0.265608	-0.518569	0.0971568	0.0960112	-0.463052	0.0128278	0.44837	0.345803	-0.338629	0.275391	0.56742	0.477266	-0.396878	-0.405601	-0.0770505
GRMZM2G181194	AT5G22440	-0.0490311	0.104858	-0.0113527	0.0543018	-0.226651	-0.13806	-0.069971	0.0450511	-0.155271	-0.3112	-0.0278905	0.0567446	-0.221766	-0.227866	-0.0481042	0.110825	-0.498809	0.143965	0.0783587	0.0431188	-0.385143	-0.148417	-0.178214	-0.159218	0.0156443	-0.0150371	0.0303123	-0.149707	-0.107904	0.103454	0.0208208	-0.309194	-0.481313	0.370173	-1.0276	0.0296645	-0.20569	-0.925227	-0.176586	-0.125549	-0.358674	-0.959489	-0.302918	-0.177701	-0.400019	-0.499495	-0.741335	-0.206423
GRMZM2G152466	AT4G14960	-1.0398e-05	-0.104476	0.21713	-0.23361	-1.0398e-05	-1.0398e-05	0.217125	-0.419531	0.120452	-0.111177	0.43865	0.0218119	0.120473	-0.733063	0.667255	0.515693	0.316761	0.21448	0.552159	0.785184	0.0269957	0.543526	-0.147763	-0.0536093	-0.0925689	-0.0483181	0.499075	0.19509	0.415126	0.0905259	-0.211473	-0.164967	0.0511779	-5.19898e-06	-0.619942	-1.53764	-1.3864e-05	-0.472814	-1.04454	0.0710043	7.51522e-06	-0.668438	-1.75716	0.245111	1.12728e-05	0	-0.359528	-0.0733669
GRMZM2G152466	AT1G04820	-1.0398e-05	-0.104476	0.21713	-0.23361	-1.0398e-05	-1.0398e-05	0.217125	-0.419531	0.120452	-0.111177	0.43865	0.0218119	0.120473	-0.733063	0.667255	0.515693	0.316761	0.21448	0.552159	0.785184	0.0269957	0.543526	-0.147763	-0.0536093	-0.0925689	-0.0483181	0.499075	0.19509	0.415126	0.0905259	-0.211473	-0.164967	0.0511779	-5.19898e-06	-0.619942	-1.53764	-1.3864e-05	-0.472814	-1.04454	0.0710043	7.51522e-06	-0.668438	-1.75716	0.245111	1.12728e-05	0	-0.359528	-0.0733669
GRMZM2G152573	AT1G26880	-0.0432026	0.134795	-0.220467	-0.00911922	-0.0309249	-0.315416	-0.0815789	0.363438	-0.343408	-0.627095	0.0946878	0.124634	-0.319294	-0.85545	-0.00219897	0.233548	-0.403307	-0.19517	0.247261	0.0107139	-0.124211	-0.192751	0.224647	-0.0500401	-0.00734707	-0.103026	-0.0349112	-0.118393	0.0191921	-0.0516237	0.13248	0.00869096	-0.336667	0.229699	-0.873782	-0.122444	-0.0896213	-0.637635	0.144058	-0.0665487	-0.277728	-1.05517	-0.494486	0.0509578	-0.501243	-0.292078	-0.654117	-0.155964
GRMZM2G166963	AT1G26880	0.056261	0.32056	0.0107825	0.0391737	-0.217401	-0.0880363	-0.00737842	0.0562861	-0.285681	-0.061042	-0.129378	-0.0148501	-0.32963	0.023339	-0.13228	0.0970912	-0.47618	0.164523	-0.04582	-0.216756	-0.459778	-0.246601	-0.109027	-0.272283	-0.0278104	-0.323879	-0.128902	-0.3895	-0.0754896	-0.0360912	-0.125676	-0.506164	-0.294448	-0.222975	-1.19887	-0.46845	-0.733173	-0.901092	-0.344726	-0.147362	-0.421955	-1.28918	-0.742558	0.0918168	-0.503886	-0.983122	-1.12557	-0.158091
GRMZM2G032564	AT1G26880	0.0140367	0.298635	-0.154717	-0.123054	-0.293954	-0.312557	-0.214358	-0.0740073	-0.391794	-0.400644	-0.0436888	0.044584	-0.394628	-0.461034	-0.147875	0.215561	-0.417935	-0.374888	0.228054	-0.452703	-0.156414	-0.193139	0.0583149	-0.220565	-0.104763	-0.31137	-0.13326	-0.244468	-0.0746775	-0.380049	0.028722	-0.100529	-0.313869	-0.16993	-1.27689	-0.504076	-0.836394	-1.00899	-0.230895	-0.176165	-0.336564	-1.82145	-1.02937	-0.0670227	-0.779762	-1.27764	-1.10867	-0.105331
GRMZM2G152552	AT1G26880	0.0764858	0.362216	0.0743982	0.0837091	-0.27337	-0.166991	-0.113579	0.0439037	-0.265631	-0.231686	-0.0871741	0.0504061	-0.373248	-0.138638	-0.0632097	0.0840822	-0.347703	-0.236671	0.152528	-0.0908669	-0.237402	-0.13897	-0.0413916	0.0683745	0.014456	-0.208345	-0.00069898	-0.0765313	-0.142403	-0.0198166	0.00836145	-0.0783746	-0.397884	0.350221	-0.684075	-0.0884775	-0.131692	-0.590896	-0.0377853	-0.0822934	-0.071106	-0.618023	-0.456248	0.010396	-0.127658	-0.238615	-0.688476	-0.0774229
GRMZM2G030731	AT1G23290	-0.0551841	0.11065	-0.105875	0.0436771	-0.0947193	-0.0428169	-0.0601543	0.088311	-0.281624	-0.272334	-0.183891	0.0825362	-0.238567	-0.148009	-0.228663	0.0300452	-0.0769023	-0.106119	0.0435813	0.13135	-0.119888	-0.0990182	-0.0494291	0.222799	0.0567986	0.0411784	-0.00358382	-0.0893275	-0.016811	0.12343	-0.00876691	0.00100185	-0.099586	0.278588	-0.734948	-0.000545533	0.0124419	-0.658145	0.104672	-0.034823	0.0129211	-0.793636	-0.274032	0.16836	-0.154744	-0.489968	-0.530042	0.0205662
GRMZM2G126594	AT1G27400	-0.00193243	0.185929	-0.0563942	0.265706	-0.137683	-0.00927917	-0.0667939	0.189172	-0.159092	-0.305948	-0.106354	0.0906554	-0.193991	-0.0711195	-0.150545	0.0843656	-0.114525	-0.194839	-0.0625708	0.046573	-0.0329173	-0.095805	-0.230922	0.185793	-0.0573754	-0.0207191	-0.00481434	-0.0693899	-0.0954492	0.239192	0.0539829	-0.0256317	0.0395498	0.289953	-0.736137	0.0490868	-0.086145	-0.747578	0.174003	-0.0418763	-0.299027	-0.593112	-0.484063	-0.0608556	-0.146767	-0.0440058	-0.62874	-0.0537437
GRMZM2G702426	AT1G27400	0.140482	0.253856	0.129579	0.232066	-0.146214	-0.0459926	0.112478	0.0423007	-0.184029	-0.263837	0.0647578	0.0323337	-0.140349	-0.403733	0.0261788	0.156491	-0.0864129	-0.111076	-0.020777	-0.0455191	0.0519507	-0.0352338	-0.153715	-0.0118586	0.0776269	-0.209389	-0.0658947	-0.0937562	0.00363329	-0.0452919	0.0171837	-0.0220605	-0.0379544	0.272432	-0.675685	-0.221037	-0.0405912	-0.563276	-0.0971699	-0.0668332	-0.101863	-0.769472	-0.449688	0.147298	-0.351208	-0.307999	-0.652172	-0.0648839
GRMZM2G148744	AT1G27400	0.142325	0.389658	0.0787438	0.109136	-0.205803	-0.117142	-0.0780918	-0.0343968	-0.277462	-0.243687	-0.0752534	-0.0711921	-0.307608	-0.267967	-0.0282917	0.161015	-0.141279	-0.151187	0.0296038	-0.104229	-0.213812	-0.20841	-0.213293	0.026174	-0.0502036	-0.22357	-0.124869	-0.320245	-0.128644	-0.0947602	0.0967865	-0.101891	-0.197411	0.433421	-0.988372	-0.305284	0.0327089	-0.941745	-0.0457855	-0.0642626	0.0167315	-1.05258	-0.962331	0.262148	-0.110105	-0.291614	-0.993352	-0.105346
GRMZM5G881775	AT5G61170	0.133102	0.336881	0.00282036	0.0467628	-0.223306	-0.168414	-0.120475	-0.148261	-0.449407	-0.382048	-0.0793323	0.0753771	-0.379232	-0.360692	-0.148286	0.120571	-0.200975	-0.448058	0.166067	-0.229431	-0.0662736	-0.136586	-0.0492454	0.0101755	-0.0717819	-0.17945	0.0169701	-0.238815	-0.0304184	0.0734898	-0.113334	-0.219944	-0.0695651	-0.0119488	-1.12695	-0.280544	-0.448311	-0.844643	-0.206012	-0.0989285	-0.451907	-1.35196	-0.621121	0.105583	-0.612274	-0.944504	-0.955847	-0.0222988
GRMZM2G067303	AT3G47370	0.0273924	0.457012	0.156605	0.196648	-0.0906583	-0.0121636	0.071432	0.478863	-0.0530145	-0.273834	0.260457	0.067959	-0.111207	-0.250876	0.243808	0.140719	-0.401005	0.0187366	0.210229	0.0206247	-0.320001	-0.10404	-0.0518586	0.135557	0.0605659	-0.0761022	0.0158054	-0.221188	0.0979969	-0.0800947	0.20975	-0.112161	-0.331379	0.27056	-0.666024	-0.0711143	-0.150964	-0.576369	0.184174	0.100531	-0.219372	-0.566112	-0.457872	0.235904	-0.276595	-0.136929	-0.645914	-0.0616783
GRMZM2G092296	AT3G47370	-0.137737	0.311194	-0.151294	0.0110297	-0.258982	-0.205288	-0.0721071	0.114545	-0.238463	-0.343527	-0.163952	-0.00713129	-0.356213	-0.413041	-0.0415222	0.0785443	-0.0700313	-0.103939	0.0951692	-0.0103619	-0.162747	-0.0648045	-0.189032	-0.0102564	0.127619	0.0419814	0.078201	-0.075191	0.153545	0.235041	0.0200271	-0.00946766	-0.419965	0.18459	-0.907966	-0.205828	-0.125537	-0.691298	-0.00718599	-0.129933	-0.104689	-0.762376	-0.521853	0.158878	-0.26449	-0.0970591	-0.619899	-0.151876
GRMZM2G327564	AT3G49910	0.192244	0.29686	0.0863813	0.135491	-0.0898651	0.131511	0.0876934	0.211512	-0.0207221	0.0143344	-0.0724637	-0.0431761	-0.161897	0.169734	-0.112062	-0.00975296	-0.214392	-0.0963008	0.0519698	0.0380001	-0.0741929	-0.0966323	-0.0153338	0.131697	0.0232384	-0.111152	-0.00926552	-0.0625463	-0.0635215	-0.00785191	-0.0321027	-0.169598	0.0116255	0.455411	-0.657377	0.218819	0.0804975	-0.20934	0.214362	0.0997331	0.0618031	-0.494367	-0.177475	0.160046	0.187368	-0.065692	-0.507256	-0.0741374
GRMZM2G470608	AT3G49910	NA	NA	NA	NA	NA	NA	NA	NA	NA	NA	NA	NA	NA	NA	NA	NA	NA	NA	NA	NA	NA	NA	NA	NA	NA	NA	NA	NA	NA	NA	NA	NA	NA	NA	NA	NA	NA	NA	NA	NA	NA	NA	NA	NA	NA	NA	NA	NA
GRMZM2G412848	AT3G49910	NA	NA	NA	NA	NA	NA	NA	NA	NA	NA	NA	NA	NA	NA	NA	NA	NA	NA	NA	NA	NA	NA	NA	NA	NA	NA	NA	NA	NA	NA	NA	NA	NA	NA	NA	NA	NA	NA	NA	NA	NA	NA	NA	NA	NA	NA	NA	NA
GRMZM2G041238	AT3G49910	0.203397	0.316909	0.0420394	0.124408	-0.00856931	0.279483	0.0401876	0.164975	0.0289217	0.12285	-0.102139	-0.135239	-0.159712	0.370389	-0.0651307	-0.213021	-0.326655	-0.30541	0.0478724	-0.215027	-0.0757899	-0.284296	-0.000751942	0.0552176	0.0893401	-0.0714071	-0.110572	-0.272983	-0.0740346	0.029486	0.278414	-0.33503	0.0585718	0.309158	-0.607284	0.175686	0.086601	-0.1819	0.129459	0.204193	0.229624	-0.46327	0.0184531	0.351442	0.272607	-0.00726007	-0.519	0.0292007
GRMZM2G315088	AT3G49910	0.373683	0.0719803	0.0976857	0.119206	-0.108805	0.0444599	-0.102135	-0.1628	-0.121745	0.25092	0.0486221	-0.288801	-0.280334	0.463578	0.0171479	-0.162078	0.0139918	-0.224724	0.0221147	0.0518269	0.359094	-0.0710883	-0.0300237	0.219389	0.0953196	0.0448736	0.0501553	-0.163065	-0.0111459	0.166051	0.226879	-0.445419	0.512481	0.179956	-0.682605	0.0693462	-0.125962	-0.290826	-0.0682139	0.206417	0.230502	-0.386808	-0.210113	0.150996	0.122637	-0.0218061	-0.482806	0.0974604
GRMZM2G100225	AT2G44120	-0.0186968	0.345529	-0.061799	-0.00257868	-0.105584	-0.0479776	-0.0814316	0.105117	-0.157542	-0.0645719	0.129006	0.157077	-0.0983577	-0.276034	0.140529	0.169314	-0.196635	-0.181265	0.146824	-0.176822	-0.0435842	-0.17653	0.0827531	-0.100314	-0.120977	0.0103409	-0.118552	-0.095735	0.0378973	-0.0876937	0.0863457	-0.0286646	-0.138844	0.0988601	-1.01283	-0.350513	-0.394666	-0.608282	-0.180926	-0.000256541	-0.181393	-1.0791	-0.589082	0.206228	-0.340794	-0.604185	-0.728184	-0.100638
GRMZM5G868433	AT2G44120	-0.136763	0.383867	-0.0392724	0.0707683	-0.228488	-0.0726223	-0.0806346	0.26651	-0.138713	-0.251391	0.197898	0.149163	-0.219645	-0.419497	0.138083	0.231519	-0.248766	0.0834599	0.254448	0.0014544	-0.176558	-0.123218	-0.0428958	0.0252426	0.0296709	-0.000222776	-0.0285096	-0.121264	-0.0211388	0.0216668	0.156	-0.0607558	-0.41466	0.51777	-0.930417	0.0209026	-0.0371925	-0.815584	0.246687	-0.0866598	-0.0220526	-0.870128	-0.574921	0.055118	-0.272016	-0.215503	-0.810199	-0.151001
GRMZM2G344279	AT2G44120	-0.259118	0.320927	-0.0265463	-0.012402	-0.208607	-0.222923	-0.050034	0.439179	-0.278309	0.0493896	-0.107059	-0.0625722	-0.44832	0.0298362	-0.104645	-0.149683	-0.279503	0.143286	0.302789	-0.0962872	-0.295254	-0.179147	0.179471	-0.140426	0.0255728	-0.330256	-0.127116	-0.329634	-0.0409983	-0.215142	-0.208606	-0.440921	-0.572349	0.175488	-0.51677	-0.169964	-0.230742	-0.242467	-0.0637663	-0.0612721	0.0454576	-0.873408	-0.709399	-0.0134933	0.0627057	-0.195593	-0.954327	-0.268906
GRMZM2G178807	AT2G44120	-0.00390975	0.187492	-0.142195	-0.130345	-0.172193	-0.038692	-0.146546	-0.0960018	-0.158166	-0.171155	-0.100086	0.0162004	-0.243706	-0.153096	-0.150499	0.0582507	-0.159638	-0.018891	0.113662	0.0277077	-0.184984	-0.0330456	-0.00582777	-0.0481733	0.0986892	-0.0553069	-0.0240384	-0.119037	-0.139365	0.00624725	0.155282	-0.0423926	-0.105451	0.238746	-0.900825	-0.160839	-0.326519	-0.787438	-0.290823	-0.0269196	-0.113898	-0.996376	-0.481964	0.0659083	-0.142306	-0.540848	-0.561129	-0.123012
GRMZM2G094051	AT2G44120	-0.129777	0.32932	-0.0105462	-0.0511352	-0.167737	-0.114303	-0.0681332	0.399407	-0.139135	-0.0826871	-0.0451683	0.113951	-0.297107	-0.171158	-0.0930168	0.0309529	-0.222678	0.0505175	0.299076	-0.0133191	-0.260075	-0.202096	0.167614	-0.114866	0.0314584	-0.156115	-0.0976831	-0.248827	-0.0392651	-0.103003	-0.0711158	-0.212476	-0.39376	0.267213	-0.710941	-0.110705	-0.0824961	-0.343008	-0.0234839	0.0297809	0.0491223	-0.873513	-0.434402	0.135362	0.0546443	-0.166518	-0.752595	-0.177649
GRMZM2G001816	AT3G58700	-0.0551755	0.59287	-0.110667	0.0832033	-0.281702	-0.0759272	-0.11201	0.317533	-0.142666	-0.0959111	-0.2498	0.00312522	-0.352204	-0.0433404	-0.272979	0.0641379	-0.235215	0.0496638	0.14188	-0.206156	-0.387921	-0.267146	-0.0371236	-0.270967	-0.0271984	-0.297223	-0.225365	-0.390966	-0.130452	-0.25553	-0.0876753	-0.173692	-0.490659	0.538589	-0.694086	-0.130443	-0.0218819	-0.805379	-0.151318	0.0580678	0.0255529	-1.04817	-0.758533	0.18851	0.0696935	-0.625118	-0.86165	-0.131882
GRMZM2G014444	AT3G58700	-0.123989	0.362302	-0.0874547	0.00657785	-0.145905	-0.0272157	-0.0523185	0.298283	-0.195029	-0.154109	-0.280201	-0.0647974	-0.375236	-0.141028	-0.354029	0.00169004	-0.0645023	-0.090299	0.11233	0.0582612	-0.108415	-0.142327	-0.061421	0.0180713	0.0156423	-0.127775	-0.0565239	-0.185546	-0.0102298	-0.0894358	-0.32658	-0.09277	-0.163917	0.350596	-0.769058	-0.0174921	-0.0362246	-0.733749	0.036452	0.0591858	0.0448392	-1.06698	-0.406804	0.189839	-0.00267322	-0.673857	-0.538742	-0.116117
GRMZM2G018770	AT3G58700	-0.00874845	0.327679	-0.0691122	0.181537	-0.11225	0.0256444	-0.0637903	0.2875	-0.112471	0.0282976	-0.253381	-0.0325273	-0.279652	0.0364046	-0.27279	0.0476048	-0.125106	-0.00549317	0.143126	-0.0159052	-0.17138	-0.225506	-0.00923294	0.00595254	0.00805281	-0.0987383	-0.0690606	-0.140279	-0.133673	-0.0670874	-0.209468	-0.082365	0.0330472	0.295833	-0.707456	-0.235593	-0.12988	-0.658902	-0.0932978	0.113824	0.0227945	-0.984049	-0.519239	0.139668	0.00911059	-0.538065	-0.650523	-0.0409503
GRMZM5G813584	AT3G58700	-0.313828	0.367673	-0.157536	0.104618	-0.253595	-0.114296	-0.117497	0.486747	-0.26215	-0.519033	-0.046324	0.0898271	-0.361723	-0.417374	-0.167978	0.0154828	-0.403684	0.409194	0.155665	-0.0355886	-0.380769	-0.0874187	-0.199728	-0.193771	-0.136258	-0.165456	0.151125	0.00345728	-0.0663425	0.359791	0.135499	0.0560121	-1.05678	0.325876	-1.02131	0.0209189	-0.291015	-0.859928	0.308766	-0.0572876	-0.429619	-0.801515	-0.566864	-0.0128528	-0.439108	-0.274024	-0.620602	-0.315552
GRMZM2G149649	AT2G37190	-0.120378	0.446133	-0.129572	-0.0778917	-0.15503	-0.242499	-0.128333	0.283912	-0.214062	-0.463126	-0.00717332	0.0542916	-0.133396	-0.365175	0.0450835	0.200424	-0.100343	-0.18547	0.227585	-0.124803	-0.315191	-0.216483	-0.107002	-0.248011	-0.0512032	-0.187198	-0.0582425	-0.184224	-0.0797897	-0.149135	0.128623	0.0988884	-0.441518	0.226408	-0.594954	0.10309	-0.392275	-0.402738	0.121824	-0.183565	-0.163531	-0.485284	-0.435266	0.104841	-0.267825	0.0787278	-0.412461	-0.138299
GRMZM2G438814	AT2G37190	NA	NA	NA	NA	NA	NA	NA	NA	NA	NA	NA	NA	NA	NA	NA	NA	NA	NA	NA	NA	NA	NA	NA	NA	NA	NA	NA	NA	NA	NA	NA	NA	NA	NA	NA	NA	NA	NA	NA	NA	NA	NA	NA	NA	NA	NA	NA	NA
AC196489.3_FGP002	AT2G37190	NA	NA	NA	NA	NA	NA	NA	NA	NA	NA	NA	NA	NA	NA	NA	NA	NA	NA	NA	NA	NA	NA	NA	NA	NA	NA	NA	NA	NA	NA	NA	NA	NA	NA	NA	NA	NA	NA	NA	NA	NA	NA	NA	NA	NA	NA	NA	NA
GRMZM2G054201	AT2G37190	0.0039197	0.583427	0.00206173	0.0662982	-0.0423181	0.0582406	-0.0186894	0.293996	-0.041836	0.0907209	-0.101677	0.197091	-0.137988	0.131908	-0.0642124	0.245544	-0.0087632	-0.0988373	0.232326	-0.139517	-0.1034	-0.0842963	-0.0205547	-0.162625	-0.0136872	-0.122989	-0.0152611	-0.151258	0.0463731	-0.0138253	-0.0605642	-0.0907888	-0.12039	0.300704	-0.499617	-0.152388	-0.094103	-0.535509	-0.218922	0.105467	0.0155434	-0.857796	-0.370067	0.264849	-0.0945213	-0.471865	-0.528457	-0.0343418
GRMZM2G121075	AT2G37190	-0.159172	0.247276	-0.118641	0.072323	-0.242752	-0.136285	-0.0731256	0.427667	-0.280925	-0.369957	-0.0576194	0.0290517	-0.219909	-0.229521	-0.123282	0.125786	-0.022631	-0.0570991	0.197068	-0.0914405	-0.122555	-0.0646154	-0.155094	-0.19221	-0.0360013	-0.0351222	-0.0716768	-0.202739	-0.0593457	0.150257	0.0651127	-0.125469	-0.367769	0.370213	-0.747667	-0.0312382	-0.177934	-0.89125	0.0995846	-0.0890577	-0.182902	-0.877006	-0.441766	0.0425487	-0.249536	-0.566414	-0.626187	-0.130119
GRMZM2G159369	AT2G47470	0.0525502	0.223002	0.191028	0.0706948	-0.0725565	-0.0270402	0.103107	-0.120829	-0.120555	-0.132811	0.404335	0.170292	-0.143188	-0.231278	0.314684	0.203074	-0.00698608	-0.097999	0.0477906	0.0925746	-0.0147394	0.156544	-0.0999696	-0.0397934	-0.0668714	0.110644	0.195415	0.239042	0.429831	0.220749	0.258295	0.19696	-0.267901	0.127993	-0.111936	-0.268393	-0.0792266	0.0984534	-0.0171677	-0.12846	0.0164947	0.156692	-0.0793922	0.0972147	-0.350639	0.500615	0.077141	0.0147447
GRMZM2G128171	AT2G47470	-0.139759	-0.0623762	-0.0831628	-0.0910834	-0.0608989	-0.31035	-0.0490243	-0.0959909	-0.0844371	-0.286908	-0.0136775	-0.086473	-0.116538	-0.0680128	0.0704071	-0.0156455	-0.104944	0.181523	-0.0329492	0.141384	-0.112152	0.0578289	-0.134998	-0.00815299	-0.0652153	0.00404883	0.15193	0.0715069	0.225767	0.287114	0.186868	0.00844598	-0.252837	-0.0357062	-0.127814	-0.430443	-0.276512	0.06282	-0.22681	-0.10696	-0.0683064	-0.0683923	-0.385031	0.0330107	-0.187031	0.356556	-0.106736	-0.0682363
GRMZM2G054136	AT5G10360	0.137693	0.249504	-0.0847496	0.0608328	-0.0529679	-0.00982074	-0.123519	0.0675927	-0.077168	-0.0549149	0.192598	0.0240524	-0.0534683	-0.122894	0.0881694	0.0894827	-0.381701	-0.0891264	0.180723	-0.270814	-0.194277	-0.13072	-0.0128233	-0.181159	-0.235741	-0.149317	-0.042822	-0.197008	-0.0644617	-0.0331371	0.282866	-0.0946516	-0.907601	-0.14933	-0.974834	-0.142481	-0.362996	-0.540398	-0.0865502	-0.147085	0.0857888	-0.503334	-0.63054	0.0137931	0.0181536	0.0629816	-0.859432	-0.276149
GRMZM5G851698	AT5G10360	-0.0310729	0.214835	-0.101655	0.148759	-0.179409	-0.022935	-0.0765677	0.326963	-0.17777	-0.12303	0.0194596	0.127368	-0.117831	-0.137814	0.0464455	0.210397	-0.354545	-0.211699	0.117454	-0.22572	-0.18302	-0.102252	0.134902	-0.209993	-0.145676	-0.290391	-0.28423	-0.205423	-0.228175	-0.352901	0.0709502	-0.105185	-0.369392	-0.0761417	-1.0789	-0.0991434	-0.562172	-0.359399	-0.0647793	-0.0474101	-0.262041	-0.749816	-0.781678	0.191411	-0.279033	-0.128277	-1.01586	-0.0667844
GRMZM2G163081	AT3G25520	-0.114161	0.311093	-0.0291544	0.0419824	-0.230318	-0.0317814	0.000362995	0.495497	-0.00040426	-0.151055	0.228018	0.295524	-0.0835151	-0.344926	0.222164	0.266278	-0.297176	-0.0166993	0.0852287	-0.056772	-0.246129	-0.185764	-0.0127579	-0.129191	-0.163452	-0.165767	-0.170426	-0.204889	0.116909	-0.0676018	0.202888	-0.131442	-0.586559	0.121849	-0.981796	-0.166437	-0.130086	-0.304129	0.0640404	-0.0774293	-0.09142	-0.86207	-0.650402	0.0543458	-0.146381	-0.114296	-0.718182	-0.21536
GRMZM2G090738	AT3G25520	-0.0612683	0.197817	-0.116142	0.0720743	-0.117689	-0.08827	-0.00177235	0.385217	-0.224058	-0.136989	0.0283522	0.227639	-0.079099	-0.195647	0.115027	0.322825	-0.741343	0.0520485	0.0421313	-0.235268	-0.173969	-0.124228	0.214709	-0.0984392	-0.0964835	-0.23295	-0.183758	-0.0839081	-0.169578	-0.363332	0.0608514	-0.00687272	-0.383478	-0.0303795	-1.2574	-0.434432	-0.687596	-0.415694	-0.124679	-0.0818326	-0.52208	-1.28426	-0.872516	0.0626723	-0.524533	-0.448695	-1.07971	-0.136972
GRMZM5G815894	AT3G25520	0.0669057	0.36837	0.056678	0.0335675	-0.0245728	-0.0168347	0.0283102	0.43513	0.0284379	0.0461976	0.178705	0	-0.0839813	-0.111726	0.178705	-0.065443	-0.440644	0.192468	0.114638	-0.109775	-0.417275	-0.0662191	0.0682937	-0.305324	-0.0661715	-0.199957	-0.100559	-0.443311	0.0965118	-0.0457918	0.159605	-0.431972	-0.858974	0.167575	-0.561209	-0.193585	-0.171901	-0.00690376	-0.126252	-0.077574	0.232977	-0.443401	-0.786923	0.297906	0.0696878	0.197852	-1.25586	-0.192864
GRMZM2G130544	AT1G22780	0.0147029	0.215025	0.0375415	0.065634	-0.111746	-0.0221763	-0.0781472	0.163279	-0.127902	-0.202303	0.073166	-0.0299861	-0.0850042	-0.184834	0.129443	0.0941421	-0.373513	-0.0609489	0.296753	-0.245091	-0.294215	-0.180195	0.136322	-0.0485882	-0.0442513	-0.181131	-0.337606	-0.457163	-0.134427	-0.214083	0.208658	-0.038222	-0.599654	0.523331	-0.892524	0.247481	0.106271	-0.384215	0.360226	-0.124555	0.251628	-0.64251	-0.498848	0.0765025	0.21927	0.36139	-0.709041	-0.206367
GRMZM2G178341	AT1G22780	-0.0572261	0.334816	-0.0455289	0.0869589	-0.179303	-0.0712024	-0.078636	0.264395	-0.215341	-0.252126	0.270336	0.0653257	-0.0499345	-0.393047	0.255876	0.0723806	-0.383161	0.191236	0.275702	-0.120051	-0.412066	-0.117998	0.0481597	-0.0268802	-0.10687	-0.114545	-0.191678	-0.227811	-0.158381	-0.153045	0.258799	0.0540379	-0.563686	0.341641	-1.08607	-0.286549	-0.221051	-0.795898	0.000802957	-0.0239524	0.0427664	-1.05905	-0.697702	0.287209	-0.150173	-0.475335	-0.811856	-0.298483
GRMZM5G852185	AT4G00100	-0.0552748	0.170155	0.0468251	0.0950465	-0.188993	-0.0237016	0.109856	0.268374	-0.173722	-0.3453	-0.110031	0.106644	-0.172409	-0.214601	-0.159484	0.0603068	-0.0491125	-0.159025	-0.0644083	0.225633	-0.0647299	-0.155357	-0.21368	0.0549954	-0.0681627	-0.123246	-0.0434813	-0.126699	-0.0808046	0.121319	-0.0485351	-0.0809741	-0.0274468	0.240512	-0.847505	0.0966681	-0.280806	-0.495092	0.0959101	-0.0812266	-0.181187	-0.889624	-0.310678	0.0308829	-0.299072	-0.192733	-0.53424	-0.058498
GRMZM2G112050	AT4G00100	-0.175872	0.227204	0.0581624	0.0768002	-0.198937	-0.124601	-0.0142628	0.459889	-0.225262	-0.278223	-0.324779	0.0112596	-0.300806	-0.0917916	-0.300478	0.027734	-0.284777	0.230525	-0.000724154	-0.113379	-0.431434	-0.16819	-0.0200479	-0.169861	0.0185723	-0.152693	-0.248986	-0.398848	0.0574943	0.0346307	-0.320991	-0.397092	-0.699984	-0.0110804	-0.592507	-0.07189	-0.351946	-0.24871	0.0110677	-0.0437192	-0.123632	-0.900723	-0.361764	0.127867	-0.157368	-0.420401	-0.715183	-0.253576
GRMZM2G158034	AT4G00100	-0.0564292	0.049743	-0.0667614	0.030777	-0.0701553	-0.164062	-0.016257	0.214006	-0.188844	-0.253212	-0.14232	0.0276257	-0.182253	-0.195978	-0.071001	0.167063	-0.14942	-0.0518049	0.167663	-0.0333084	-0.223191	-0.0632193	0.0129465	0.120367	-0.0342005	-0.10703	-0.0898803	-0.0708431	-0.00564407	0.0290964	-0.0507503	0.0674088	-0.420967	0.473533	-0.723825	0.0767914	0.15694	-0.427596	0.19215	-0.0775925	0.280888	-0.693279	-0.234022	0.077198	0.206728	0.05658	-0.334303	-0.0977569
GRMZM2G084521	AT5G58710	0.112525	0.0495707	0.0687685	-0.0618478	0.0135269	-0.18903	-0.0134499	-0.156278	-0.158969	-0.059681	-0.0576634	0.0895683	-0.134536	-0.139564	-0.11627	0.16475	-0.290868	0.0776347	0.317853	-0.0812856	-0.240523	0.0167023	0.0733448	-0.0371666	0.0673876	-0.00942905	0.141814	0.0946116	0.166351	0.117795	-0.0388779	0.0278143	-0.438617	0.0918218	-0.0929425	-0.0936536	-0.000411623	0.0865509	0.125455	0.00775173	-0.00600702	-0.0643822	-0.042432	0.0724943	-0.214521	0.120074	-0.0433271	-0.0749571
GRMZM2G366077	AT4G15000	-0.269446	0.0643777	-0.00422901	0.0954354	-0.0765073	-0.0318665	0.0986976	0.68649	-0.0379512	-0.11966	-0.0914223	-0.0642975	-0.0101374	-0.087894	-0.136408	0.0177153	0.0485598	0.0992727	0.101319	0.278267	-0.0790686	-0.17143	0.0627579	0.153549	-0.0553965	-0.236669	-0.152907	-0.257552	-0.112378	-0.134323	-0.015047	-0.0344178	-0.30214	0.431086	-0.610216	0.188995	0.0846909	-0.482084	0.257182	-0.0547015	-0.0383634	-0.750316	-0.358812	0.093736	0.0490192	-0.135104	-0.593856	-0.106102
GRMZM2G302712	AT4G15000	-0.230356	-0.0701203	-0.0728394	0.120496	-0.204417	-0.204532	-0.00406465	0.350234	-0.194995	-0.305661	-0.204893	0.0690449	-0.151263	-0.128962	-0.152404	0.122927	-0.366253	0.287008	0.0163361	0.124566	-0.382706	-0.0951925	-0.0351605	0.058233	0.0177265	-0.091516	0.0528108	0.0551541	0.0031179	0.0463763	-0.0283116	-0.083247	-0.513761	0.137959	-0.565127	0.0796161	-0.133883	-0.569935	-0.038448	-0.108319	-0.289093	-0.666266	-0.136598	-0.103826	-0.226835	-0.384652	-0.362414	-0.267566
GRMZM2G326066	AT4G15000	-0.0747953	0.0666781	-0.0255052	0.118362	-0.180763	-0.111546	-0.0476865	0.22058	-0.241623	-0.330913	-0.111631	0.136909	-0.172475	-0.155165	-0.149227	0.0985959	-0.229396	-0.0437734	-0.0240665	-0.0156854	-0.163999	-0.159239	-0.151433	0.0709054	0.0635545	-0.0629463	-0.0487091	-0.0424896	0.0102045	0.14164	-0.0508338	0.0242695	-0.198249	0.0789886	-0.846668	-0.0879745	-0.182916	-0.812182	-0.0017589	-0.0251203	-0.232207	-1.0405	-0.311951	0.121035	-0.2279	-0.65491	-0.456435	-0.079376
GRMZM2G016250	AT4G15000	-0.212717	0.136142	-0.0944682	0.0334497	-0.159125	-0.0786068	-0.104799	0.302508	-0.276727	-0.682912	-0.220787	-0.0205155	-0.181234	-0.42916	-0.30152	0.0571581	-0.307415	-0.0260267	-0.0534189	-0.105774	-0.227788	0.0304739	-0.161754	-0.0835823	-0.00944613	-0.234015	0.0552774	-0.0956117	0.0535248	0.027342	-0.171016	0.0371497	-0.594749	0.134996	-0.892012	0.0513629	-0.104244	-0.757741	0.202638	-0.190132	-0.304493	-0.941538	-0.304	0.00923755	-0.317214	-0.565045	-0.501282	-0.247281
GRMZM2G172342	AT1G07070	0.0109879	0.453067	-0.0832926	-0.00029817	-0.200863	-0.158752	-0.0485795	0.0943172	-0.447685	-0.168892	-0.00795465	0.0842723	-0.491373	-0.434072	-0.113474	0.222197	-0.370536	-0.0166434	0.209106	-0.143635	-0.262509	-0.123663	-0.0495665	-0.229799	0.0343287	-0.157041	0.0119311	-0.124914	-0.00696486	-0.0594761	0.0873333	-0.114608	-0.347595	0.0890699	-0.990551	-0.556091	-0.288376	-0.760109	-0.361944	0.0553308	-0.163073	-1.21253	-0.730591	0.0992784	-0.38471	-0.789879	-0.935393	-0.205211
GRMZM5G890561	AT1G07070	0.164978	0.386549	-0.145356	0.0706003	-0.127594	-0.120452	-0.212433	0.185413	-0.167663	-0.197897	0.0617512	0.120575	-0.0949959	-0.445203	0.0199287	0.11616	-0.404716	-0.235704	0.215815	-0.280131	-0.289768	-0.293495	-0.120413	-0.32316	-0.0122989	-0.138566	-0.061183	-0.171458	-0.204151	-0.194233	0.145277	0.0310833	-0.21994	0.61859	-0.952258	-0.217906	0.120414	-1.04257	-0.252311	0.0573599	0.0602376	-1.14609	-0.528541	0.164978	-0.164979	-0.688685	-0.7745	-0.117618
AC233895.1_FGP001	AT3G51800	NA	NA	NA	NA	NA	NA	NA	NA	NA	NA	NA	NA	NA	NA	NA	NA	NA	NA	NA	NA	NA	NA	NA	NA	NA	NA	NA	NA	NA	NA	NA	NA	NA	NA	NA	NA	NA	NA	NA	NA	NA	NA	NA	NA	NA	NA	NA	NA
GRMZM2G030293	AT5G64140	-0.139142	0.318613	-0.133489	0.0244995	-0.207989	-0.148286	-0.159557	0.405075	-0.308932	-0.501985	-0.20148	0.0164393	-0.168464	-0.329144	-0.209106	0.111121	-0.577474	0.390655	0.262486	-0.328177	-0.599007	-0.0659581	-0.021802	-0.305886	-0.102523	-0.255858	-0.0750807	-0.225814	-0.0311493	-0.00503999	-0.152085	0.0122951	-1.22941	0.0571103	-1.0915	-0.264862	-0.541003	-0.90566	-0.274998	-0.0969011	-0.235508	-1.49553	-0.484379	0.204242	-0.435222	-0.827289	-0.614386	-0.333416
GRMZM2G124143	AT5G64140	0.259059	0.448291	-0.0838871	0.112975	-0.245807	-0.235033	-0.270732	-0.0971504	-0.608482	-0.273515	-0.387793	0.234137	-0.794275	0.0596007	-0.45084	0.154079	-0.822938	-0.100141	0.233423	-0.51214	-0.260557	-0.0425097	0.0770175	0.0743146	0.0771157	-0.118838	0.0713768	0.0117949	-0.349621	0.0768895	-0.092682	-0.164908	-0.588781	0.103419	-0.549056	0.180366	-0.158298	-0.528869	0.174491	-0.103693	-0.16756	-0.835926	0.0198297	-0.154757	-0.0662128	-0.656505	-0.265744	-0.3316
GRMZM2G455828	AT5G64140	0.0701642	0.253039	-0.249035	-0.152159	-0.204203	-0.341107	-0.205814	-0.131813	-0.515755	-0.282759	-0.187187	0.0218155	-0.546957	-0.205879	-0.210553	0.103686	-0.508731	-0.0517366	0.170692	-0.387958	-0.333568	-0.204393	0.0758155	-0.12586	-0.0594174	-0.267132	-0.0864495	-0.236645	-0.139921	-0.184651	0.024956	-0.198937	-0.567412	-0.151324	-1.28872	-0.640898	-0.592206	-1.31632	-0.525139	-0.0343287	-0.203092	-1.73162	-0.671169	0.0451714	-0.278793	-1.50663	-0.855578	-0.127066
GRMZM2G079668	AT5G49910	-0.164732	0.0445275	0.00811856	0.156146	-0.133452	-0.075383	-0.206822	0.308782	-0.055207	-0.202534	0.0685418	-0.193908	-0.0606053	-0.212386	0.0726067	-0.261463	-0.00804152	0.016589	0.209861	-0.0706142	-0.112536	-0.0293606	-0.0562763	-0.117054	0.067145	0.0679866	-0.335084	-0.0891179	0.0152929	-0.141258	-0.0439107	-0.152944	-0.425873	0.262082	0.232169	-0.00162704	0.166389	-0.00483894	0.122067	-0.259338	0.0405176	-0.124959	-0.128655	-0.400093	-0.0662991	-0.125432	-0.0437151	0.186709
GRMZM2G111475	AT5G49910	0.100064	0.311461	0.13587	0.274073	0.153648	0.367297	-0.0711019	0.52666	-0.0342549	-0.015035	-0.0530706	-0.0588897	0.0533421	0.0245022	-0.00186214	-0.188083	0.0705051	-0.101995	0.050747	-0.33666	-0.129294	-0.0925414	-0.0874031	-0.221695	0.0770025	0.0293426	-0.384452	-0.569636	-0.265482	-0.212372	0.129318	-0.239191	-0.164691	0.0536652	-0.112194	-0.0766976	0.43018	-0.107714	0.683447	-0.0166156	-0.0465881	0.0148459	-0.258012	-0.126969	-0.025225	-0.244501	-0.0798611	0.378922
GRMZM2G077991	AT1G15250	0.0253915	0.2598	-0.0136607	0.0964041	-0.162732	-0.112735	-0.163667	-0.0312727	-0.0781923	-0.554034	-0.02878	0.216253	-0.0372785	-0.488328	-0.0816746	0.342602	-0.221521	-0.341152	0.138451	-0.179986	-0.110955	0.0518207	-0.224899	-0.00546121	-0.0504121	-0.0918862	0.105058	0.00881925	0.0946163	0.022617	0.0206336	0.0643508	-0.336113	0.0802428	-0.621723	-0.0575599	-0.237398	-0.489519	0.168394	-0.252634	-0.404495	-0.47206	-0.39418	0.0902302	-0.566012	0.0240159	-0.589168	-0.104406
GRMZM2G168674	AT1G15250	0.157182	0.391678	-0.068824	0.0239821	-0.222407	-0.112455	-0.185445	-0.0884167	-0.234017	-0.27077	-0.367842	-0.0201583	-0.238971	-0.159391	-0.28393	0.072307	-0.40807	-0.412165	0.219411	-0.304676	-0.141692	-0.162797	-0.112034	-0.0357643	0.0889903	-0.143039	-0.065852	-0.167111	0.0872871	0.0321863	-0.228846	-0.0581202	-0.485175	0.011919	-1.39267	-0.560031	-0.300277	-1.13685	-0.395677	-0.108526	-0.191166	-1.79516	-0.747269	0.123676	-0.269262	-1.30859	-0.875481	-0.125458
GRMZM2G177720	AT5G59850	-0.0263388	0.551718	0.0502111	0.0469549	-0.127682	0.0865065	0.0935374	0.210166	-0.161079	-0.162105	-0.00225048	0.237267	-0.148549	-0.290091	0.00701019	0.315715	-0.0345045	-0.0418723	0.30537	0.0133289	-0.123373	-0.0829459	0.161584	0.0338376	-0.0806581	-0.143779	-0.0806897	-0.184383	-0.0315229	-0.135886	-0.181068	-0.171195	-0.233853	0.133039	-0.735271	-0.178521	-0.286299	-0.291406	-0.192913	0.0532847	-0.212585	-0.951593	-0.398832	0.353331	-0.417924	-0.312224	-0.749226	-0.132183
GRMZM2G083497	AT5G59850	-0.272425	0.284044	-0.142901	0.10968	-0.247518	-0.102792	-0.12221	0.429371	-0.249683	-0.319363	-0.125502	0.193348	-0.365178	-0.374437	-0.25997	0.29481	-0.277594	-0.279961	0.114033	0.0106445	-0.240648	-0.299024	0.00261516	-0.212998	0.0243499	-0.209961	-0.172539	-0.116789	-0.00283623	0.0421851	0.0140721	-0.0793057	-0.628157	0.223809	-0.949774	-0.250139	-0.338146	-0.941502	-0.0857042	-0.214921	-0.232531	-1.32411	-0.498681	-0.181213	-0.354182	-0.786327	-0.731545	-0.170027
GRMZM2G091481	AT1G77510	-0.085116	0.0859642	-0.176338	0.0832824	-0.0967338	0.0487479	-0.167332	0.233621	0.142495	0.139069	-0.189878	0.205451	-0.06625	0.0715168	-0.330535	-0.105278	-0.0965514	0.00526259	-0.0686031	0.0181789	-0.197609	-0.0175404	-0.244598	-0.143347	-0.0810546	-0.0693424	0.115971	0.188729	-0.153931	0.0109707	0.107165	0.37054	-0.160517	0.0879357	-0.162856	0.19296	-0.206474	-0.631017	0.314085	0.0861197	0.137078	-0.359904	0.113729	-0.114688	-0.170147	-0.561515	-0.0346848	0.0982312
GRMZM2G163421	AT1G77510	0.0371205	0.196369	0.276964	0.187832	0.0901978	0.0647326	0.095793	0.000835393	0.0141269	0.266721	0.255518	0.449246	0.0521404	0.0279243	0.146498	0.340067	-0.164651	0.204144	0.20721	-0.182506	-0.091888	0.00287836	0.0667867	0.17589	0.0167062	0.130712	0.0867908	0.161282	0.427656	0.250053	0.514705	0.485163	-0.144109	0.608062	-0.197425	-0.201355	0.293917	0.01442	0.23305	0.300696	0.403948	0.015194	-0.250241	0.212708	0.128447	0.180487	0.123745	0.111452
GRMZM2G091578	AT5G67360	0.24883	0.264396	0.0236789	0.153038	0.143489	0.286211	0.185053	0.0860456	0.0497643	-0.116088	-0.0594034	0.172544	-0.0991097	-0.0520549	-0.14701	0.252614	0.155803	-0.544459	0.250456	0.00793669	-0.0660667	-0.60447	-0.0752945	-0.0862284	-0.259038	-0.16107	-0.19004	-0.244394	0.364033	0.00631982	-0.163255	-0.000791819	0.20751	0.361847	0.511822	0.309377	0.418258	0.491266	1.35615	0.0449254	-0.250222	0.480584	-0.44347	0.196032	-0.314473	0.333526	-0.437303	0.0716017
GRMZM2G465333	AT3G12390	-0.0519494	0.569184	-0.151631	-0.133949	-0.165763	-0.10739	-0.12724	0.175108	-0.311393	-0.343015	0.0720906	0.223921	-0.434079	-0.254735	-0.120846	0.20268	-0.398926	0.00668786	0.422209	-0.371265	-0.324165	-0.0925649	0.144479	-0.376208	0.126649	-0.148115	-0.0145696	-0.0889247	0.0983935	-0.110127	-0.0321187	-0.0368323	-0.663462	0.231814	-0.540324	0.227942	-0.109435	-0.365786	0.112335	-0.0410115	-0.218039	-0.335849	-0.101947	0.0424759	-0.207054	-0.0566592	-0.425176	-0.229773
GRMZM2G000923	AT3G12390	0.0308091	0.276398	-0.183686	-0.101932	-0.150711	-0.2672	-0.161236	0.0957163	-0.185083	-0.122963	-0.0428997	0.131889	-0.282864	-0.0919433	-0.0443519	0.0464935	-0.558772	-0.188783	0.225974	-0.451697	-0.24347	-0.232767	0.21357	-0.254717	0.0369032	-0.230205	-0.205949	-0.0304173	-0.0548957	-0.28835	-0.0411502	-0.0852412	-0.4346	-0.173201	-0.384197	0.123337	-0.425991	0.234992	-0.00423882	0.0765499	-0.0183315	-0.301167	0.214521	0.182276	-0.0797106	0.0683716	-0.127528	-0.13285
GRMZM2G142640	AT2G36620	-0.25468	0.517517	-0.0897153	-0.00937719	-0.22178	-0.130293	0.0771868	0.316636	-0.647106	-0.0792478	-0.224928	0.109882	-0.503473	-0.117901	-0.24185	0.164539	-0.112929	0.0868318	0.230752	-0.0219014	-0.294704	-0.27365	0.117262	-0.126665	0.0610641	-0.162448	-0.143555	-0.119858	-0.160569	-0.096744	-0.238997	0.13858	-0.420352	0.414029	-0.709811	-0.258451	-0.111463	-0.76439	-0.0377859	-0.0268306	0.163115	-1.19053	-0.525325	0.212893	-0.0270314	-0.745908	-0.618351	-0.186859
GRMZM2G110328	AT2G36620	-0.10518	0.410926	0.0273271	0.105125	-0.2155	-0.125416	0.0973514	0.399276	-0.407698	-0.267157	-0.176965	0.186596	-0.497896	-0.116364	-0.127234	0.116149	-0.184405	-0.078028	0.116265	-0.0372477	-0.162499	-0.0568469	-0.0556064	0.0311292	-0.00476242	-0.0914342	-0.00836037	0.017035	-0.118531	0.155232	-0.206467	0.113143	-0.524468	0.233749	-0.740706	0.0432797	-0.291338	-0.668764	0.219167	-0.101209	-0.0702044	-0.921174	-0.315407	0.0596582	-0.199847	-0.413146	-0.384104	-0.281215
GRMZM2G074898	AT2G36620	-0.222857	0.457398	-0.117331	0.168651	-0.208426	-0.201912	-0.0179485	0.373915	-0.654327	-0.279039	-0.0471823	0.286802	-0.623062	-0.263796	-0.193946	0.121341	-0.427281	0.14576	0.120272	-0.167705	-0.363058	-0.17562	-0.0761809	-0.133084	-0.0121573	-0.0454703	-0.0973483	-0.127736	-0.196299	0.0874566	-0.104506	0.0226228	-0.921469	0.16857	-0.730788	-0.0258889	-0.376024	-0.675811	0.0891738	-0.180146	-0.130043	-0.864734	-0.226163	-0.0532936	-0.295017	-0.271699	-0.424505	-0.286066
GRMZM2G010868	AT2G38540	-0.262889	-0.301348	-0.214981	0.207154	-0.187167	-0.425166	-0.33431	-0.178019	-0.382291	-0.442826	-0.0756455	0.302091	-0.26969	-0.342829	-0.232388	0.452356	0.0897639	-1.07453	-0.353372	-0.572728	0.723455	-0.301285	-0.753947	-0.532632	0.532727	-0.0655139	0.176228	0.332367	-0.756278	1.14505	0.988431	1.28027	0.539418	-0.361102	0.0649241	0.083296	-0.457643	-0.713908	0.775762	-0.0334514	0.107958	-1.07674	-0.00182158	0.169815	-0.206234	-1.00965	0.112042	-0.203761
GRMZM2G101958	AT2G38540	-0.519124	0.0871594	0.143988	0.171688	-0.168392	-0.0114874	0.147003	0.234247	-0.529255	-0.116877	0.224116	0.133354	-0.398366	-0.190956	-0.120972	-0.214657	0.988394	-1.08821	0.0389786	0.037438	0.31356	-0.872187	-0.75725	0.23552	0.610656	0.459243	0.297726	0.917745	-0.192271	0.0795706	0.499831	1.20827	0.493842	-0.37857	0.131197	-0.954131	-0.901896	-1.43737	-0.31598	0.238813	-0.393502	-1.7374	-0.558126	0.168057	-0.501334	-2.15215	-0.811541	-0.246301
GRMZM2G084757	AT4G17390	-0.195563	0.0822197	-0.0921571	0.214275	-0.178312	-0.080311	-0.0534226	0.311616	-0.164556	-0.614462	0.0605163	0.135676	-0.149349	-0.510309	0.0916908	0.208301	-0.152316	-0.245562	-0.0373229	-0.0497744	-0.118886	0.00818764	-0.305139	-0.0356957	-0.126755	-0.0987722	0.0719473	0.0267975	0.00992431	0.0836579	0.171103	0.246718	-0.26635	0.191583	-1.20735	-0.0410261	-0.166267	-0.992596	0.0292754	-0.2428	-0.519077	-0.887129	-0.431551	-0.12303	-0.534475	-0.314867	-0.478552	-0.130524
GRMZM2G034794	AT4G17390	-0.0462967	0.220076	-0.0993493	0.036031	-0.143726	0.0183948	-0.0468779	0.168688	-0.100847	-0.272492	0.135733	0.040781	-0.0860547	-0.329791	0.0483585	0.0720973	-0.0446699	-0.188943	0.0428864	0.0173415	-0.00617677	-0.0419452	-0.209692	0.0434671	-0.0894094	-0.118507	-0.0493746	-0.0928027	-0.0660045	0.125897	0.21566	0.054756	-0.158511	0.32792	-0.788144	-0.0345119	-0.00810237	-0.650757	0.0557463	-0.0623887	-0.167951	-0.479725	-0.343564	0.0251411	-0.270671	0.0609662	-0.504279	-0.0664307
GRMZM2G024354	AT4G17390	-0.104902	0.249865	-0.117896	0.0781856	-0.131794	-0.0550771	-0.0292335	0.323115	-0.166482	-0.193984	-0.120773	-0.0243271	-0.13309	-0.168177	-0.168237	0.0507811	-0.0204095	-0.0561721	0.0965916	-0.0416871	-0.0327953	-0.198327	-0.0465354	-0.00255051	-0.0124695	-0.144043	-0.0890536	-0.329273	-0.0510028	-0.0804544	0.00281719	-0.142659	-0.00924891	0.235664	-0.784813	0.163493	-0.0310253	-0.424648	0.217627	0.066659	0.0150377	-0.81164	-0.266226	0.289157	-0.0980324	-0.11173	-0.545654	0.0164083
GRMZM2G180724	AT4G17390	-0.346358	0.120618	-0.161547	0.0486389	-0.182227	-0.156235	-0.0526215	0.413337	-0.325556	-0.439604	0.0177041	-0.0508161	-0.302169	-0.442745	-0.0621533	0.00734821	-0.0995821	-0.0394107	0.0291316	0.139014	-0.0579278	-0.0883821	-0.178873	-0.0134346	-0.0871458	-0.133247	0.0344494	-0.143006	-0.0703048	0.0905972	-0.000792581	-0.0643323	-0.30826	0.173738	-0.774933	-0.017506	-0.279967	-0.614395	-0.135185	-0.202066	-0.360323	-0.921365	-0.517053	-0.106748	-0.436438	-0.409463	-0.628767	-0.12601
GRMZM2G358059	AT1G56340	-0.292202	0.0649762	-0.0344842	-0.00753751	-0.213938	-0.0144533	-0.114876	0.0372679	-0.154736	-0.0379296	-0.0279669	0.256519	-0.250532	-0.177898	-0.154981	0.287702	0.118666	0.17138	0.190489	0.129114	-0.168499	0.10421	-0.101952	-0.14921	-0.166383	0.0103271	0.223872	0.0549674	0.0723627	0.293887	-0.146014	0.0334249	-0.0722213	0.0667579	0.13724	-0.08294	0.0498182	0.312227	0.256993	-0.133765	0.28589	0.0173667	-0.173921	-0.316115	-0.00188791	0.479561	-0.200923	0.00135455
GRMZM2G074687	AT1G56340	-0.252897	-0.250239	0.161491	0.129821	-0.188299	-0.559913	-0.0367134	0.079234	-0.115269	-0.437093	0.234765	0.423665	-0.331759	-0.483727	-0.000799425	0.315231	0.0832984	0.289579	0.33998	0.348867	-0.185481	0.301338	-0.0324785	-0.158211	-0.0948151	0.0242208	0.415754	0.309308	0.399118	0.417847	0.0974308	-0.00969757	-0.377465	-0.0231486	0.414065	-0.272671	-0.339016	0.412033	-0.0207135	-0.121729	-0.155502	0.729251	-0.484104	-0.471834	-0.477109	1.02825	-0.267852	0.0830129
GRMZM2G155437	AT1G25260	0.0899931	0.295818	-0.324546	0.324476	-0.246082	-0.141532	-0.17794	0.423694	-0.159417	-0.365771	-0.251246	0.115556	-0.507181	-0.181598	-0.297729	0.163074	-0.451813	0.250401	-0.0676255	-0.104983	-0.444563	-0.386518	-0.355979	-0.206075	0.0815613	-0.102858	-0.0697511	-0.248832	-0.244653	0.0549427	0.153279	-0.307656	-0.555744	0.510276	-1.01833	-0.0323098	-0.212572	-1.14828	-0.151002	-0.00595971	-0.425603	-1.38219	-0.575569	-0.147006	-0.185286	-0.861918	-0.938007	-0.128384
GRMZM2G467086	AT1G25260	-0.189974	0.099831	-0.180632	0.146429	-0.393436	-0.193559	-0.0998868	0.153592	-0.24072	-0.508575	-0.18783	-0.0355638	-0.517064	-0.226001	-0.222334	0.112017	-0.310512	-0.00629999	-0.00353061	-0.0652799	-0.0559153	-0.167401	-0.21543	-0.0798803	0.17019	0.00895855	0.0544098	-0.0259553	-0.0535475	0.197738	0.00341871	-0.154131	-0.382588	0.068326	-0.779296	0.135552	-0.220642	-0.785317	0.00274817	-0.150391	-0.530854	-0.655341	-0.144569	-0.154326	-0.487364	-0.400876	-0.350731	-0.163963
GRMZM2G318794	AT5G43970	-0.0926059	0.0675284	-0.0350205	-0.107474	-0.106224	-0.16257	-0.0653319	0.253457	-0.230186	-0.00680518	-0.0455866	-0.0881908	-0.161294	-0.0664096	-0.145113	-0.117452	-0.0761882	0.117528	0.0576532	0.0763397	-0.170795	-0.0277006	-0.0578453	0.0639894	0.143283	-0.0970042	0.0871851	0.0465265	0.180046	0.0956149	-0.123323	-0.0152793	-0.500373	0.0258721	-0.653066	-0.136058	-0.305873	-0.586586	-0.0391881	-0.020782	-0.202523	-0.595315	-0.380383	0.0857768	-0.344379	-0.477198	-0.508872	-0.192412
GRMZM2G108115	AT1G72280	-0.000865963	-0.0553142	-0.0886455	0.0874348	-0.0209279	-0.204282	-0.0841827	0.042531	-0.0426759	-0.10497	-0.119916	-0.241667	0.138236	-0.0555715	-0.112615	-0.254752	-0.0847496	0.0381454	-0.0388875	0.117756	-0.0419892	0.114153	-0.0942034	-0.00963912	-0.0727683	-0.0963955	0.041045	-0.0423333	0.0780879	-0.0611647	-0.173636	-0.286712	-0.313298	-0.275508	-0.192412	-0.296489	-0.120635	0.0134702	-0.183067	-0.0254063	-0.138669	-0.0981047	-0.535642	0.0489554	-0.204512	0.109183	-0.41434	-0.0301996
GRMZM2G521844	AT1G72280	0.165272	-0.00230555	-0.0260765	-0.129232	-0.0270712	-0.0420743	-0.0976555	-0.28451	-0.0524487	-0.00964724	0.205793	-0.0708548	-0.00101029	-0.0434793	0.176261	-0.090541	-0.158963	-0.111031	0.0389739	0.016375	0.026631	-0.0336995	-0.126982	0.0746324	0.178577	0.0226471	0.13158	0.0422724	0.275792	0.0865776	0.323858	0.0804464	-0.193136	-0.200894	-0.00729787	-0.475344	-0.203838	-0.0547103	-0.493625	0.208148	-0.0426838	0.214573	-0.329286	0.143597	-0.158199	0.20143	-0.210656	0.0671514
GRMZM2G122811	AT5G08180	0.0549051	0.484981	-0.0129734	0.101827	-0.105029	0.0485544	0.0279071	0.238923	-0.199784	0.0889242	0.169125	0.171963	-0.349147	-0.277318	-0.00133971	0.231241	-0.530901	0.220412	0.0840944	-0.171274	-0.459649	-0.203762	0.0536795	-0.43726	0.0927754	-0.289966	-0.200739	-0.137322	-0.139587	-0.546418	0.162667	-0.142801	-0.28575	0.33984	-0.653746	-0.324412	-0.0207624	-0.320469	-0.340515	0.218265	-0.0732246	-0.872067	-0.436984	0.350317	-0.164508	-0.510542	-0.594464	-0.166503
GRMZM2G134668	AT5G61790	-0.0964498	-0.12448	-0.07621	-0.23348	-0.225035	-0.391905	-0.180192	-0.341829	-0.190111	-0.143453	0.176593	-0.0425751	-0.363774	-0.0887309	-0.0358739	-0.175969	0.0188713	0.134836	0.297735	0.00467417	-0.0206829	0.172215	-0.0240583	-0.117628	0.040329	-0.0180237	0.131549	-0.0171386	-0.0425457	0.121467	0.147698	-0.0170452	-0.0836791	-0.221047	0.773301	-0.0153981	-0.426236	0.407058	-0.0772564	-0.122242	0.0939244	0.286299	-0.0789303	-0.207298	0.0299319	0.546255	-0.0428075	0.0122892
GRMZM2G022180	AT5G61790	0.00838567	0.165516	-0.0887114	-0.0628717	-0.106009	-0.0261503	-0.133288	-0.298404	-0.0779081	0.159603	-0.0572592	-0.0278607	-0.216574	0.189285	-0.0360395	-0.0771203	0.128018	-0.0132569	0.335862	0.135041	0.150628	0.0932793	0.031694	0.0727937	0.0414488	0.0629864	0.196875	0.0765282	0.162835	0.289926	0.266829	0.0281481	0.35632	0.100418	0.383644	0.118509	-0.0299981	0.325139	0.0858324	0.152268	0.298742	0.180293	-0.0636381	0.0289834	0.320869	0.753933	-0.145099	0.106488
GRMZM2G068471	AT5G14520	0.131876	0.137172	0.069284	0.0242142	0.0403177	0.24898	0.0888931	0.156539	0.167362	0.215764	-0.0166838	0.263102	0.180808	0.196394	0.125235	0.342961	-0.245651	0.18573	-0.0121876	-0.0412776	-0.22411	-0.289317	0.161563	-0.156799	0.116764	0.0676039	-0.183086	-0.145231	-0.158961	-0.220426	-0.0702213	-0.229275	0.138612	0.230728	-0.482083	0.638866	0.0983938	0.249748	0.566417	0.0382051	0.0453978	-0.595266	0.0238515	0.251763	0.281475	0.199324	-0.32823	-0.057372
GRMZM2G358059	AT1G09210	-0.292202	0.0649762	-0.0344842	-0.00753751	-0.213938	-0.0144533	-0.114876	0.0372679	-0.154736	-0.0379296	-0.0279669	0.256519	-0.250532	-0.177898	-0.154981	0.287702	0.118666	0.17138	0.190489	0.129114	-0.168499	0.10421	-0.101952	-0.14921	-0.166383	0.0103271	0.223872	0.0549674	0.0723627	0.293887	-0.146014	0.0334249	-0.0722213	0.0667579	0.13724	-0.08294	0.0498182	0.312227	0.256993	-0.133765	0.28589	0.0173667	-0.173921	-0.316115	-0.00188791	0.479561	-0.200923	0.00135455
GRMZM2G074687	AT1G09210	-0.252897	-0.250239	0.161491	0.129821	-0.188299	-0.559913	-0.0367134	0.079234	-0.115269	-0.437093	0.234765	0.423665	-0.331759	-0.483727	-0.000799425	0.315231	0.0832984	0.289579	0.33998	0.348867	-0.185481	0.301338	-0.0324785	-0.158211	-0.0948151	0.0242208	0.415754	0.309308	0.399118	0.417847	0.0974308	-0.00969757	-0.377465	-0.0231486	0.414065	-0.272671	-0.339016	0.412033	-0.0207135	-0.121729	-0.155502	0.729251	-0.484104	-0.471834	-0.477109	1.02825	-0.267852	0.0830129
GRMZM2G085005	AT3G13230	0.0569415	0.326827	-0.139218	-0.0292523	-0.136573	-0.093029	-0.152833	0.0377479	-0.181821	-0.10787	-0.265868	-0.133005	-0.239222	0.0786558	-0.0935498	-0.116816	-0.148811	0.00401376	0.0854554	-0.00165074	-0.131629	-0.162565	0.0325236	-0.00993292	0.0210511	-0.119249	-0.140772	-0.120797	-0.120567	-0.117779	0.0988884	-0.049084	-0.155788	0.103041	-0.667231	-0.107761	-0.113331	-0.321516	-0.095273	-0.0140197	-0.183327	-0.693478	-0.47421	0.159787	-0.0594156	-0.145913	-0.524555	-0.157379
GRMZM2G139198	AT3G13230	-0.263504	0.233229	0.0336446	-0.0185558	-0.246706	-0.172028	0.0159305	0.274947	-0.189718	-0.0524939	-0.0827527	-0.173124	-0.165658	0.173818	-0.116006	-0.0295191	-0.120982	-0.115723	0.230809	-0.0347256	-0.00634385	-0.169662	0.344363	-0.0100194	0.0773436	-0.0723637	-0.269049	0.0405453	0.0226776	-0.202902	0.0276657	0.236378	-0.0900706	0.173264	-0.368863	0.116856	-0.117836	-0.0179023	0.030482	0.0741664	0.126487	-0.629481	0.171495	0.166604	0.28393	-0.228943	0.0837794	-0.0444131
GRMZM2G168674	AT3G16080	0.157182	0.391678	-0.068824	0.0239821	-0.222407	-0.112455	-0.185445	-0.0884167	-0.234017	-0.27077	-0.367842	-0.0201583	-0.238971	-0.159391	-0.28393	0.072307	-0.40807	-0.412165	0.219411	-0.304676	-0.141692	-0.162797	-0.112034	-0.0357643	0.0889903	-0.143039	-0.065852	-0.167111	0.0872871	0.0321863	-0.228846	-0.0581202	-0.485175	0.011919	-1.39267	-0.560031	-0.300277	-1.13685	-0.395677	-0.108526	-0.191166	-1.79516	-0.747269	0.123676	-0.269262	-1.30859	-0.875481	-0.125458
GRMZM2G077991	AT3G16080	0.0253915	0.2598	-0.0136607	0.0964041	-0.162732	-0.112735	-0.163667	-0.0312727	-0.0781923	-0.554034	-0.02878	0.216253	-0.0372785	-0.488328	-0.0816746	0.342602	-0.221521	-0.341152	0.138451	-0.179986	-0.110955	0.0518207	-0.224899	-0.00546121	-0.0504121	-0.0918862	0.105058	0.00881925	0.0946163	0.022617	0.0206336	0.0643508	-0.336113	0.0802428	-0.621723	-0.0575599	-0.237398	-0.489519	0.168394	-0.252634	-0.404495	-0.47206	-0.39418	0.0902302	-0.566012	0.0240159	-0.589168	-0.104406
GRMZM2G067522	AT2G33845	-0.0238897	0.10031	-0.150401	-0.0863384	-0.134502	-0.161323	-0.0598695	-0.0219816	-0.294859	0.0448364	-0.364624	0.0568447	-0.267324	-0.0386583	-0.307054	0.0874141	0.0198418	-0.266055	-0.157741	-0.14717	0.000624206	-0.447191	-0.190613	-0.0403223	0.0857437	-0.211207	-0.207635	0.0156795	-0.115585	-0.354145	-0.265447	0.0981581	-0.178213	0.0056611	-1.00141	-0.355897	0.0121206	-0.741053	-0.60165	0.0164027	0.170394	-1.36297	-0.126486	0.123758	0.230462	-0.985007	-0.314823	-0.0612531
GRMZM2G090422	AT5G48760	0.077017	0.380721	-0.169012	0.0352727	-0.170564	-0.133435	-0.219499	0.133775	-0.238755	-0.209085	-0.151638	-0.0421413	-0.238193	-0.127816	-0.199879	-0.0193154	-0.180443	-0.0556214	0.136687	-0.0867556	-0.116972	-0.197322	-0.0653547	0.0161501	0.118511	-0.0382223	-0.0480682	-0.207604	-0.0613756	0.0692032	-0.0421989	-0.0986522	-0.25249	0.245708	-0.887639	0.0859162	-0.0824643	-0.730778	0.0884995	-0.0331215	0.0814326	-0.942654	-0.405832	0.203346	0.0256895	-0.420416	-0.617144	-0.123781
GRMZM2G072315	AT5G48760	-0.154288	0.452051	-0.123441	-0.00742771	-0.256458	-0.108499	-0.107328	0.231781	-0.322664	-0.561385	-0.0672172	0.290918	-0.308014	-0.517004	-0.0264604	0.221376	-0.328676	0.00688182	0.237736	-0.125844	-0.242865	0.0463844	0.0403791	-0.0795179	0.00838271	-0.0214982	-0.0290871	0.00934503	-0.0394165	0.0343322	-0.0730503	0.18911	-0.385067	0.124955	-0.73209	0.0764429	-0.31211	-0.660245	0.0596814	-0.113536	-0.2679	-0.858925	-0.245513	0.144521	-0.428979	-0.223277	-0.35242	-0.229639
GRMZM2G040477	AT3G18130	-0.176603	0.0361901	-0.0720096	0.0337806	-0.128688	0.0484401	-0.0637299	0.184618	-0.00775343	-0.389456	-0.0234344	0.0731811	0.0946846	-0.354038	-0.0185817	0.115498	0.0275186	-0.0848031	0.123315	0.0498378	0.0239098	-0.182815	0.074329	0.113791	-0.141974	0.0503229	-0.151892	-0.323255	-0.289249	-0.174351	0.0732259	-0.0456127	-0.125901	0.280564	-0.74106	0.334285	-0.102483	-0.310701	0.263804	-0.132428	-0.049271	-0.637228	-0.00506819	0.0697486	-0.160765	0.0459396	-0.260074	-0.0619824
GRMZM2G038032	AT3G18130	-0.401411	-0.0580896	-0.0343947	0.177474	-0.319039	-0.0776914	-0.0220165	0.426809	-0.113074	-0.648013	0.119253	0.15921	-0.0466788	-0.488698	0.00617333	0.257223	0.122944	-0.135429	-0.0251987	0.135947	0.0690686	-0.0391974	-0.26465	0.0465514	-0.102993	0.0712036	-0.0332078	-0.110398	-0.0960869	0.0457053	0.118266	0.0238137	-0.200611	0.358906	-0.881913	0.240817	-0.0935992	-0.92272	0.289938	-0.266086	-0.206581	-0.577671	-0.168239	-0.173287	-0.407941	-0.0952534	-0.292985	-0.112236
GRMZM2G124576	AT3G05060	0.0307449	0.163254	-0.262031	0.0904525	-0.123667	-0.0373649	-0.00870982	0.204257	-0.0947229	-0.165307	-0.254212	0.22976	-0.139484	0.0848769	-0.264115	0.209102	-0.0394865	0.00738023	0.122799	0.0704235	-0.0679569	-0.0411393	0.0528789	-0.0606157	0.147418	-0.0893955	0.0783846	0.0179293	-0.218305	-0.000394961	-0.00757793	-0.139454	-0.121505	0.0340639	-1.01651	0.207491	-0.163142	-0.62895	0.340694	-0.203776	-0.252377	-1.206	-0.229652	-0.225345	-0.143613	-0.601236	-0.563977	-0.169386
GRMZM2G064933	AT3G05060	NA	NA	NA	NA	NA	NA	NA	NA	NA	NA	NA	NA	NA	NA	NA	NA	NA	NA	NA	NA	NA	NA	NA	NA	NA	NA	NA	NA	NA	NA	NA	NA	NA	NA	NA	NA	NA	NA	NA	NA	NA	NA	NA	NA	NA	NA	NA	NA
GRMZM2G125148	AT3G05060	-0.285712	0.0185254	-0.332994	0.119176	-0.217804	-0.158793	-0.0226485	0.374834	-0.101654	-0.0513361	-0.285921	0.279549	-0.0356907	-0.119755	-0.20285	0.209862	-0.0988767	0.0137904	0.2477	0.125138	-0.0993804	-0.110388	0.195873	0.0559074	0.057952	-0.178778	0.0187827	-0.0991688	-0.255009	-0.281289	0.211831	-0.217017	-0.287361	0.275118	-1.1761	0.093711	0.0392661	-0.830631	0.232484	-0.147992	0.0884529	-1.47125	-0.326059	-0.112808	-0.000741153	-0.713725	-0.603756	-0.23547
GRMZM2G061990	AT1G29900	-0.207182	-0.215212	0.0399829	-0.0324149	-0.195415	-0.0224967	0.0383039	0.179895	-0.050438	-0.515702	0.0676689	0.026437	-0.0555802	-0.2926	-0.108921	0.130739	-0.055362	-0.0467256	-0.0932559	-0.0512882	-0.0878636	-0.141351	-0.0300881	0.0681996	0.127313	-0.316268	-0.184233	-0.098437	-0.253858	-0.360569	-0.00402783	-0.0529588	-0.219581	0.38386	-0.881307	0.172598	-0.127124	-0.694073	0.0984246	-0.135041	-0.648522	-0.857188	-0.063455	-0.305946	-0.413217	-0.776503	-0.181802	0.0281334
GRMZM2G700683	AT1G29900	-0.115744	0.00730216	0.096969	0.0177153	-0.0862208	0.153623	0.0203064	0.259241	0.0366451	-0.166508	0.185016	0.0630062	-0.0575787	0.0450286	0.0420066	0.100311	0.0570704	-0.0418467	0.0341767	0.0176226	-0.0344637	-0.0794855	0.086049	-0.0166639	0.00919959	-0.076021	-0.181678	-0.000173255	-0.205047	-0.10368	0.16479	0.0185901	-0.17796	0.288046	-0.288506	0.386861	0.125312	-0.213131	0.350823	-0.169001	-0.196646	-0.0564818	0.144484	-0.394754	0.0102138	-0.0954036	0.0347973	-0.0180117
GRMZM2G121743	AT2G29530	0.0286427	0.439314	-0.0888581	-0.127611	-0.137021	-0.0201887	0.0793383	0.105207	-0.346565	-0.137619	0.0173329	-0.0570887	-0.446414	-0.219261	0.0122566	0.15272	-0.419765	0.240282	0.245851	-0.236721	-0.286364	-0.142972	0.0269803	-0.249023	-0.0249325	-0.0262162	0.0939536	0.103233	-0.0831614	0.0703295	0.271102	-0.191314	-0.557731	0.159737	-0.352835	-0.0854477	-0.186004	-0.606778	0.0517382	-0.238413	-0.251111	-0.499867	-0.268537	-0.0943579	-0.323123	-0.415931	-0.553414	-0.164037
GRMZM2G156848	AT2G29530	0.0393722	0.732136	-0.0548685	0.0392492	-0.123861	-0.194907	-0.16562	0.208885	-0.286436	-0.0423087	0.0520845	-0.0100604	-0.374476	-0.372904	-0.0587291	0.097645	-0.318026	0.184886	0.0609834	0.080412	-0.326522	-0.0753818	-0.033762	-0.134601	0.0944156	0.0144091	0.197526	0.119167	-0.0398276	0.096838	0.181384	-0.0245406	-0.519873	0.19485	-0.271527	-0.231708	-0.202178	-0.0757728	0.20186	-0.106832	-0.11129	-0.136019	-0.400586	0.152352	-0.570903	0.101151	-0.406903	-0.216413
GRMZM2G092719	AT1G72370	-0.281699	0.229705	-0.0999172	0.0828374	-0.249241	-0.0766727	-0.0647329	0.290789	-0.0708683	-0.360134	-0.168837	0.108199	-0.0712919	-0.197473	-0.319989	0.149965	-0.000459603	-0.142362	-0.0654719	0.0645745	-0.0414891	-0.164936	-0.245371	-0.0383013	-0.0392658	-0.059194	-0.0042549	-0.157964	0.022875	0.0829795	0.0140931	-0.0844449	-0.231298	0.213235	-0.90482	0.158701	-0.282974	-0.986073	0.103438	-0.135431	-0.335745	-0.91907	-0.348884	-0.0750108	-0.321757	-0.370135	-0.569624	-0.0647356
GRMZM2G145308	AT1G72370	NA	NA	NA	NA	NA	NA	NA	NA	NA	NA	NA	NA	NA	NA	NA	NA	NA	NA	NA	NA	NA	NA	NA	NA	NA	NA	NA	NA	NA	NA	NA	NA	NA	NA	NA	NA	NA	NA	NA	NA	NA	NA	NA	NA	NA	NA	NA	NA
GRMZM2G126821	AT1G72370	-0.228341	0.228208	0.00310272	0.127312	-0.120129	0.00744085	-0.0256397	0.293457	-0.0485953	-0.0705715	-0.115543	0.0614947	-0.0343746	-0.0582806	-0.0745972	0.107172	-0.09622	-0.0664875	-0.0137613	0.0763446	-0.0602653	-0.126244	-0.0489987	0.181685	-0.0934856	-0.115473	-0.119829	-0.230831	0.0110001	-0.0851954	-0.0735482	-0.0718984	-0.270303	0.254094	-0.694619	-0.0358101	-0.105127	-0.561894	0.121306	-0.0636267	0.0162537	-0.74045	-0.357962	0.124544	-0.0432342	-0.364296	-0.423099	-0.213908
GRMZM2G099657	AT1G72370	-0.20824	0.29095	0.00652481	0.162641	-0.0835126	-0.0383726	-0.049477	0.428405	-0.0615043	-0.222969	-0.0860673	0.0758393	-0.00654684	-0.280162	-0.122477	0.146269	-0.0602086	0.0528597	-0.0237458	0.109482	-0.168611	-0.191835	-0.198488	0.055441	-0.068319	-0.190834	-0.0316263	-0.210541	-0.0537036	-0.0862535	-0.117892	-0.00428571	-0.333725	0.437471	-0.816986	0.134845	-0.0248402	-0.726173	0.200558	-0.0652182	-0.0940503	-0.702715	-0.353453	0.021155	-0.17144	-0.18991	-0.437658	-0.199431
GRMZM2G159237	AT1G72370	-0.131107	0.277768	0.119122	0.136042	-0.23835	-0.0903524	0.0803749	0.177369	-0.078062	-0.267516	0.192455	0.200973	-0.117789	-0.498526	0.0624933	0.455999	0.241933	-0.186353	-0.0590605	0.138911	0.0888139	-0.16987	-0.396854	0.011512	-0.0437085	-0.0523061	0.0625302	-0.197336	0.0205409	0.107768	0.330596	0.0980874	0.0516998	0.480578	-1.09428	-0.062714	-0.160284	-1.07618	0.231775	-0.127173	-0.237543	-0.949835	-0.629142	0.0472841	-0.475789	-0.199909	-0.686436	-0.0608646
GRMZM2G018869	AT1G71070	-0.0771063	-0.209308	0.00528945	0.122559	-0.00660122	-0.147135	-0.00176747	0.129246	-0.065387	-0.389483	0.152286	-0.0127497	-0.178399	-0.163629	-0.0753818	0.0809849	0.108496	0.159045	-0.0353754	0.12314	0.127117	0.298828	-0.196567	-0.0220449	0.0686606	0.0759677	0.0567828	0.19684	0.120504	-0.0402951	-0.162438	-0.0995577	0.113346	0.111241	0.578278	-0.069697	0.0840464	-0.521257	-0.238438	-0.135113	-0.240174	0.614568	0.0892132	-0.173461	-0.169294	-0.099104	0.00324444	-0.00367285
AC208327.4_FGP006	AT1G71070	NA	NA	NA	NA	NA	NA	NA	NA	NA	NA	NA	NA	NA	NA	NA	NA	NA	NA	NA	NA	NA	NA	NA	NA	NA	NA	NA	NA	NA	NA	NA	NA	NA	NA	NA	NA	NA	NA	NA	NA	NA	NA	NA	NA	NA	NA	NA	NA
GRMZM2G060061	AT1G71070	-0.106611	-0.118093	-0.152683	0.0556662	-0.0570579	-0.0359169	-0.12413	0.0379937	-0.13553	-0.263205	-0.126458	-0.0245416	-0.182825	-0.0815067	-0.13835	0.081047	0.0161761	-0.174004	-0.28013	0.146752	0.0584463	0.140403	-0.165705	0.193628	-0.237221	-0.0383575	-0.0815602	0.0515415	-0.0193834	0	-0.137764	0.0190709	0.0653148	-0.0677117	-0.322793	-0.358336	-0.156615	-0.475775	-0.349226	-0.178346	-0.194939	-0.239974	-0.501415	-0.264747	-0.172796	-0.186231	-0.152574	-0.0484664
GRMZM2G058432	AT1G61570	0.0268833	0.568242	-0.0478184	0.0743772	-0.340951	-0.163027	-0.185041	0.199641	-0.287885	-0.241194	-0.0600719	0.065311	-0.357105	-0.218389	-0.141721	0.15154	-0.314543	-0.151047	0.0838694	-0.206003	-0.361603	-0.0348354	-0.0535455	-0.32484	0.0560208	-0.147012	0.0518182	0.0510742	-0.0861138	-0.05284	0.0820387	0.0857799	-0.491114	0.174843	-0.496104	0.0239191	-0.231233	-0.645579	0.0690893	0.0132824	-0.264483	-0.693378	-0.289417	0.0956243	-0.395763	-0.451007	-0.514516	-0.132923
GRMZM2G073150	AT3G10610	0.198127	0.066666	-0.0187586	0.122032	-0.00516818	-0.0242845	0.00514577	0.0498896	-0.0505345	-0.265038	0.00142044	0.0446864	0.0122068	-0.090539	0	0.20179	-0.00538269	-0.203758	0.226233	-0.0249643	0.055338	-0.0500089	0.107141	0.123993	-0.0277651	-0.049341	-0.0740781	-0.112737	-0.00331202	-0.000680958	0.144233	0.0767769	0.073253	0.310177	-0.668791	-0.0478024	-0.0088734	-0.577578	0.0587691	-0.0801842	-0.0325902	-0.600363	-0.42447	0.0774021	-0.0751732	-0.129274	-0.458853	0.104978
GRMZM2G086906	AT3G10610	-0.00551903	0.0453414	-0.0755552	0.0591332	-0.129142	-0.108532	-0.0202308	0.210438	-0.113659	-0.401101	-0.127727	0.154607	-0.114975	-0.387086	-0.173599	0.201363	0.0191654	-0.261187	0.153556	-0.0517237	0.0882018	-0.0568559	0.0469006	0.125071	0.111258	-0.0247203	-0.139001	-0.224652	0.0585477	-0.0653142	-0.0128669	-0.0521282	-0.0676756	0.184695	-0.675644	0.0217738	-0.154941	-0.575075	0.148084	-0.0649518	-0.176245	-0.885532	-0.226792	0.137808	-0.32544	-0.464328	-0.447898	-0.0267526
GRMZM2G153227	AT2G20490	0.264749	0.519835	-0.123033	0.0499622	-0.0959509	-0.0123236	-0.167553	0.0223163	-0.0699354	-0.0803905	0.0103064	0.0337488	-0.0949558	-0.148775	-0.131093	0.0933889	-0.401367	-0.123377	0.20546	-0.270378	-0.225971	-0.0954722	-0.0543569	-0.145061	0.112756	-0.128499	-0.0297258	-0.108001	0.0357242	-0.119023	0.0794086	-0.0675272	-0.558057	0.025523	-0.744124	-0.308485	-0.297893	-0.601871	-0.260079	0.00629407	-0.129437	-0.658974	-0.416771	0.0758481	-0.291635	-0.340309	-0.642399	-0.124095
GRMZM2G398527	AT3G11964	0.0108253	-0.0705838	-0.0534102	-0.00929528	-0.0324068	0.169814	-0.00176355	-0.0111001	0.254134	0.0601964	-0.129332	0.0241893	0.0848668	-0.00584759	-0.119174	0.122255	0.0841821	-0.133774	0.0784493	0.0436335	0.23824	-0.0550751	0.0165684	0.124996	0.0552623	0.132306	0.132875	-0.025614	-0.390649	0.0587641	0.0964889	0.0174274	0.409487	0.220079	-0.76785	0.128649	0.0219201	-0.545285	0.0120199	0.0891086	-0.17149	-0.801651	0.0131073	-0.264934	-0.0410922	-0.533121	-0.032457	0.0589471
GRMZM2G051367	AT5G66680	0.128735	-0.0291752	0.143693	0.134041	-0.0276503	0.00602811	0.0512621	0.0347186	0.079348	0.056891	0.173808	0.0438279	0.0822403	-0.0695785	0.17845	0.0370243	-0.000331349	-0.0223128	-0.0259152	0.0838848	0.0317845	0.103232	-0.146521	0.0168552	0.0536176	0.0333048	0.127341	0.188608	0.282329	0.0330627	0.0887569	0.107101	0.0453702	0.191782	-0.0665399	0.0752929	-0.0456929	0.186053	0.145458	0.104438	-0.0101574	0.136037	0.047092	0.00961791	-0.176039	0.422727	0.0557043	0.0791458
GRMZM2G133173	AT4G21150	0.0274982	-0.244824	0.0770797	0.0591622	-0.0155923	-0.0576222	-0.0230563	-0.155875	0.174797	0.000514648	0.199131	-0.0225899	0.164486	-0.120245	0.191442	0.0202956	0.0825869	-0.049183	-0.107175	0.135295	0.236943	0.104109	-0.174475	0.0213163	-0.0452376	0.128281	0.13071	0.0873293	0.191234	0.227176	0.155987	0.0408242	0.0775873	0.11735	-0.603074	-0.305293	0.00345961	-0.179613	-0.178304	0.00235505	0.031207	-0.143813	-0.332409	-0.031322	-0.0776254	0.227017	-0.128549	0.0785835
GRMZM2G166855	AT4G21150	-0.0792827	-0.258394	0.117479	0.0827484	-0.165153	-0.152303	0.0482238	-0.100262	0.0701285	-0.242451	0.214141	0.0858919	0.00785637	-0.201557	0.250353	0.143482	0.153505	-0.165785	0.0689842	0.278587	0.202822	0.0750805	-0.0790982	0.165891	-0.018146	0.0428138	0.29427	0.163038	0.258537	0.269808	0.154131	0.0726226	0.144899	-0.124904	-0.625391	-0.580018	-0.266845	-0.117743	-0.274866	-0.0355303	-0.268072	-0.049576	-0.752569	-0.289184	-0.397558	0.570326	-0.394671	0.0880501
GRMZM2G173209	AT5G63400	-0.0626404	0.380237	0.0439043	0.0114915	-0.213684	-0.0388823	0.00111405	0.112206	-0.119482	-0.106758	0.353739	0.154519	-0.157437	-0.164563	0.182291	0.27306	-0.0529683	-0.120294	0.163093	0.0733517	-0.151194	0.186731	-0.20995	-0.121762	-0.0301055	-0.0707345	0.091948	-0.0508695	0.618563	0.056849	-0.23726	-0.0508695	-0.337231	0.194566	-0.00754024	-0.370578	0.0304253	0.445117	0.0283865	0.18947	0.0500961	0.476351	-0.15874	0.237437	-0.255185	0.872012	0.0182161	-0.0238425
GRMZM2G125193	AT5G63400	-0.0263513	-0.16643	-0.070583	0.1637	-0.224423	-0.472187	-0.0497602	0.252306	-0.28147	-0.6044	0.00321248	-0.0520919	-0.291613	-0.601664	-0.142145	0.0266134	0.130994	0.134453	0.164048	0.258294	-0.0231996	0.111494	-0.206554	-0.111377	0.077524	-0.0561468	0.231759	-0.0298299	0.495532	0.0695074	-0.162817	-0.203021	-0.282253	-0.605111	-0.793366	-1.15327	-0.896064	-0.581842	-0.536595	-0.0802774	-0.634741	-0.385062	-1.20725	-0.0340876	-1.03107	-0.0305579	-0.562435	0.0353211
GRMZM2G086882	AT5G63400	-0.0488874	0.015012	-0.230911	0.0508447	-0.182747	-0.160269	-0.286265	0.0903891	-0.220767	-0.284808	-0.180445	0.0192722	-0.161206	-0.212921	-0.413155	0.0308069	0.0926797	0.234924	-0.0252266	0.11762	-0.0849439	0.0133011	-0.109334	-0.049059	0.121903	-0.062097	0.0278435	-0.0459735	0.425867	0.0306915	-0.126894	-0.240784	-0.342737	-0.200614	-0.251251	-0.900518	-0.338658	0.0472882	-0.394294	-0.0966162	-0.229619	0.0835172	-0.800007	-0.0177786	-0.41698	-0.00515783	-0.323219	-0.030383
GRMZM2G050925	AT5G52650	-0.22584	0.193334	-0.151819	0.0586756	-0.199185	-0.149241	-0.12953	0.181544	-0.149272	-0.271385	-0.0787482	0.0752913	-0.0266777	-0.399357	-0.0203396	0.225172	-0.406786	0.315367	0.231326	-0.13129	-0.467116	-0.0385321	-0.028151	-0.0474718	0.0107146	-0.0315396	-0.201278	-0.273812	-0.0362017	-0.219169	-0.196523	0.0527884	-0.674419	0.45701	-1.09299	0.119076	0.123802	-0.846898	0.153663	0.00749717	0.00184687	-1.16286	-0.358617	0.03756	-0.116641	-0.412372	-0.426206	-0.23621
GRMZM2G446960	AT5G52650	-0.0876491	0.314529	-0.0526555	0.0695907	-0.252542	-0.178674	-0.229721	0.0946333	-0.236554	-0.219951	-0.295975	-0.0192605	-0.265568	0.024128	-0.189636	0.0741653	-0.467074	-0.224699	0.130952	-0.0694214	-0.225059	-0.213967	-0.0886813	0.119602	-0.148566	-0.26782	-0.0843276	-0.229924	0.134685	-0.0752584	-0.100964	-0.0807848	-0.432057	0.026951	-1.06639	-0.148917	-0.381128	-0.589709	0.16628	0.0509862	-0.279602	-0.90602	-0.562408	0.148452	-0.332168	-0.254418	-0.718117	-0.170308
GRMZM2G043737	AT5G52650	-0.341589	0.232364	-0.0903523	-0.00536304	-0.128126	-0.162982	-0.129237	0.419037	-0.246871	-0.364232	0.0902433	0.0863941	-0.153476	-0.459262	0.112192	0.174938	-0.409179	0.109195	0.239756	-0.218406	-0.406273	0.0095097	-0.0908644	-0.21779	0.0249855	-0.0226316	-0.0320786	-0.0998677	0.0454812	0.141749	0.081529	0.154723	-0.890996	0.153657	-1.00865	0.0619194	-0.135961	-0.678526	0.14259	-0.179515	-0.221894	-0.694691	-0.274078	0.0662992	-0.421127	-0.108539	-0.358692	-0.275909
GRMZM2G171484	AT5G52650	-0.332246	0.0148463	-0.0681044	0.153661	-0.326459	-0.403526	-0.104678	0.352751	-0.275763	-0.479308	-0.391297	0.0778891	-0.355764	-0.0251723	-0.330789	0.0778891	-0.43622	-0.0676896	0.102526	-0.0799544	-0.0812258	-0.0743687	-0.115846	-0.136724	-0.197957	-0.135006	-0.0568448	-0.160051	0.0109112	0.37975	-0.0805934	-0.0844157	-0.532853	0.0343354	-1.29865	-0.0796452	-0.509151	-1.2835	0.00771084	-0.204653	-0.412836	-1.69536	-0.68213	-0.289339	-0.284158	-0.888164	-0.847438	-0.137449
GRMZM2G069518	AT3G23620	-0.0260413	0.0997554	-0.054339	0.104432	-0.0781177	0.0525067	0.0232439	0.254077	-0.0123206	-0.0912799	-0.0101176	0.00175564	-0.0672367	0.098861	-0.0447979	0.0165929	0.0367096	0.0879914	0.0256797	0.0719498	-0.0636391	-0.0728523	0.0539388	-0.0740828	0.0127216	-0.0438092	0.0257686	-0.0427188	-0.114646	-0.0204505	-0.0433595	-0.198929	-0.121826	0.271748	-0.422691	0.116316	0.0308701	-0.47266	0.134767	0	-0.0159992	-0.502534	-0.10542	0.104213	0.0294438	-0.329203	-0.317849	-0.151151
GRMZM2G359874	AT3G23620	-0.131973	0.28325	-0.162143	-0.00351088	-0.0889479	0.0689637	-0.0934044	0.202829	-0.177345	-0.0272939	0.13152	0.00436272	-0.161918	-0.114246	-0.0497689	-0.0460592	0.0305846	0.143748	-0.0462887	0.00234325	0.0440872	-0.105842	-0.040655	-0.167076	0.0371746	-0.141308	-0.0915258	-0.184357	-0.15455	-0.164643	-0.213728	-0.404434	0.0836084	0.442178	-0.67542	0.179757	-0.0194803	-0.329809	0.159735	-0.058932	0.0243461	-0.74703	-0.118359	0.0995094	0.00996841	-0.50696	-0.452347	-0.142687
GRMZM2G157354	AT4G14420	-0.0195541	0.114596	0.0807105	0.0290533	-0.0891683	-0.257289	-0.0342746	-0.254528	0.0208149	-0.271241	0.131132	-0.0391532	-0.0885552	-0.157705	0.0746645	-0.183352	-0.00868889	-0.212462	-0.0430254	0.139905	0.172544	0.0541254	-0.108807	0.131926	-0.00747277	-0.0578633	0.106835	-0.0437373	0.143292	0.138216	-0.0687431	-0.176945	0.0802758	-0.242997	-0.232922	-0.132802	-0.466274	-0.0349084	-0.198261	0.130973	-0.303404	-0.221302	0.0415289	0.202804	-0.438032	-0.168201	-0.122055	0.0123073
AC149475.2_FGP002	AT4G14420	NA	NA	NA	NA	NA	NA	NA	NA	NA	NA	NA	NA	NA	NA	NA	NA	NA	NA	NA	NA	NA	NA	NA	NA	NA	NA	NA	NA	NA	NA	NA	NA	NA	NA	NA	NA	NA	NA	NA	NA	NA	NA	NA	NA	NA	NA	NA	NA
GRMZM2G092578	AT4G14420	0.234944	0.575638	0.136098	-0.076035	-0.139454	0.0580153	0.00436084	-0.199806	-0.132326	0.0482263	0.065779	0.139683	-0.190176	0.0820272	-0.183734	0.144948	0.168762	-0.251826	0.261761	-0.0518145	0.153569	0.0544461	0.111465	0.0462504	0.0565933	-0.0832413	0.134205	0.0925938	0.46507	-0.0758936	-0.347348	0.0266328	0.225344	0.0753194	0.00866813	-0.158538	-0.222334	0.36117	-0.231252	0.163488	-0.0212622	0.0491645	-0.269225	0.422675	-0.308311	-0.0497789	-0.189514	0.116164
GRMZM2G145101	AT4G33580	-0.018583	0.102927	-0.0482482	-0.0303101	0.12224	0.131875	0.119518	0.0295854	0.0499834	0.0349678	0.0637987	0.0464451	0.117819	0.0325175	0.262196	0.0859692	-0.155961	-0.240775	-0.191455	0.0471517	0.0912893	0.0730003	-0.0982668	-0.0386181	-0.181376	0.0329365	0.051415	0.137088	-0.228143	0.181668	0.36745	0.24145	-0.120486	-0.125617	0.0807398	0.0797847	-0.0201912	-0.369778	-0.0186131	-0.0377816	-0.0202277	-0.00894024	0.109402	-0.148239	-0.108668	-0.345321	0.088874	-0.00658444
GRMZM2G414528	AT4G33580	-0.0683804	0.17952	0.0603791	0.158899	0.0336779	0.200102	0.284611	0.169387	-0.0145789	0.117872	0.472743	0.35177	0.0958643	0.0575384	0.752353	0.415863	-0.652077	-0.117238	-0.240254	0.0146077	0.0282717	0.361631	0.0833072	0.0716031	-0.430053	-0.204568	0.0365531	0.347996	0.00534085	0.274797	0.818665	0.602863	-0.764466	0.0916305	-0.461506	-0.341779	0.792639	0.449668	-0.0602142	-0.787256	-0.180032	-0.0555485	0.341375	-0.452211	-0.130376	0.624822	0.233582	-0.289057
AC213600.3_FGP002	AT5G56360	NA	NA	NA	NA	NA	NA	NA	NA	NA	NA	NA	NA	NA	NA	NA	NA	NA	NA	NA	NA	NA	NA	NA	NA	NA	NA	NA	NA	NA	NA	NA	NA	NA	NA	NA	NA	NA	NA	NA	NA	NA	NA	NA	NA	NA	NA	NA	NA
GRMZM2G052875	AT5G56360	0.00331672	-0.0520325	-0.0234004	-0.199631	0.0466312	-0.109233	0.0406859	0.165199	0.0194295	-0.0217615	0.0892598	-0.130156	0.0321374	-0.00697524	0.0759489	-0.160142	-0.161643	0.273384	0.255741	0.194456	-0.280022	0.068841	0.152172	0.0268744	0.0109438	-0.109028	0.0216148	0.0119989	0.120507	-0.042422	0.163141	-0.0553325	-0.464962	0.0661364	0.35606	0.133293	0.18948	0.138112	0.193664	-0.0362236	-0.0149773	0.178403	0.0289059	-0.0224128	0.0368261	0.120501	-0.015945	-0.0734522
GRMZM2G341404	AT5G03160	-0.154701	-0.0981917	-0.0107297	-0.0566142	-0.0812347	-0.134466	0.0406956	-0.0730269	-0.145284	-0.0124393	-0.00246351	0.0714438	-0.110053	-0.0438847	-0.0481777	0.0545284	0	0.156445	0.222646	0.200628	-0.0521683	-0.089905	0.119214	0.0363075	-0.0327455	0.0117233	0.0152587	0.0297334	0.281003	0.109068	0.0388441	-0.106233	-0.448683	0.172931	0.296057	0.00917911	-0.0448758	0.285359	0.120381	-0.0443784	0.0490541	0.102633	-0.174312	-0.0243767	-0.0695174	0.184725	-0.179566	-0.164274
GRMZM2G043983	AT3G20000	0.565491	0.413729	0.20017	0.215848	0.255382	0.349022	0.0823623	0.0824496	0.211373	0.315693	-0.0344931	-0.089943	0.0513305	0.270258	0.0613597	-0.0122043	-0.0209814	-0.250933	-0.0101758	-0.180163	0.16302	0.0810147	-0.0227111	0.256525	-0.121147	0.319437	0.141227	0.209296	-0.0153324	0.452689	-0.121056	0.416493	0.496891	0.313387	-0.703165	-0.478736	0.622432	0.00280817	0.241309	0.550593	0.324266	-0.5642	-0.355672	0.410103	0.328364	-0.0940627	-0.116253	0.00884112
GRMZM2G174696	AT3G20000	-0.0724665	0.0153434	-0.0465426	0.200143	-0.141936	-0.0111837	0.0139527	0.162611	-0.0109834	-0.223369	-0.0399936	0.0789963	-0.018787	-0.0663149	-0.0977559	0.197332	0.00236411	-0.00924808	-0.0756787	0.0475004	0.0568338	0.127231	-0.136192	-0.0305021	0.0284902	-0.0515103	0.0455245	-0.0360966	0.180437	0.0476073	-0.0844112	0.0654683	-0.00522061	-0.0750761	-0.307828	-0.166464	-0.13224	-0.357289	0.0579873	0.10893	-0.38561	-0.145945	-0.243217	0.13522	-0.262958	-0.160175	-0.103954	-0.0516963
GRMZM2G137375	AT1G08580	0.137012	0.867557	-0.106327	-0.193398	-0.0265344	-0.0914596	-0.171802	0.216073	-0.437571	0.0799801	-0.281239	0.0404446	-0.585276	0.244736	-0.294125	0.11363	-0.284026	0.196891	0.283671	-0.178519	-0.306809	-0.26723	0.301762	-0.335222	0.0484203	-0.27696	-0.0541851	-0.316735	-0.176034	-0.365505	-0.242767	-0.398121	-0.358772	0.164455	0.278653	0.0104089	-0.0549345	0.727194	-0.0917029	0.407946	0.373451	-0.0678191	-0.190915	0.423608	0.526451	0.515465	-0.304821	-0.219058
GRMZM2G140602	AT3G07050	-0.12213	0.157361	-0.217118	-0.0437466	-0.108683	0.0278079	-0.147514	0.282015	-0.116391	-0.00388474	0.0521018	-0.0595651	-0.165648	0.0297572	0.0784532	-0.0319778	-0.191849	-0.0982123	0.0443902	-0.297504	-0.29082	-0.496833	-0.00205056	-0.403277	-0.0636528	-0.276627	-0.461878	-0.434588	-0.29969	-0.51349	0.152695	-0.395202	-0.0473306	0.493285	-0.845905	-0.0698497	0.255707	-0.740039	-0.118518	0.0200824	0.0704497	-0.965026	-0.639724	-0.0431055	0.275494	-0.634988	-0.872621	-0.097093
GRMZM2G403149	AT3G07050	-0.071372	0.160994	0.0419818	0.0299199	-0.0594015	0.0687629	0.008627	0.236923	-0.155932	0.0822484	0.172236	0.053827	-0.185134	-0.0394592	0.0852999	0.0479444	-0.103801	-0.0787067	0.18379	-0.101709	-0.0932192	-0.249636	0.171557	-0.0780911	0.0418893	-0.12078	-0.155055	-0.205342	0.034554	-0.186246	0.233093	-0.11646	-0.12898	0.468316	-0.0802649	0.396916	0.245001	-0.0119589	0.228797	0.0766719	0.347263	-0.201526	0.0646814	-0.038449	0.349034	-0.00335399	-0.215198	0
GRMZM2G043300	AT2G02850	-0.358427	-1.29109	-0.217187	0.0204163	-0.253318	-1.02538	0.00154423	-0.0261876	-0.242294	-0.899364	-0.244339	-0.302337	-0.324483	-0.514302	-0.18453	-0.263414	0.249668	0.162985	-0.163443	0.136772	0.0308198	0.399376	-0.288258	-0.325788	-0.17149	-0.105887	0.214125	-0.186568	0.789509	-0.0722744	-0.225465	-0.969658	-0.302041	-0.686495	-1.60033	-2.0541	0.128971	-1.67646	-1.84575	0.0419679	-0.0419981	-1.32448	-1.73423	-0.27017	0.0208632	-2.09797	-0.998948	0.0932314
GRMZM2G039381	AT2G02850	NA	NA	NA	NA	NA	NA	NA	NA	NA	NA	NA	NA	NA	NA	NA	NA	NA	NA	NA	NA	NA	NA	NA	NA	NA	NA	NA	NA	NA	NA	NA	NA	NA	NA	NA	NA	NA	NA	NA	NA	NA	NA	NA	NA	NA	NA	NA	NA
GRMZM2G004106	AT2G02850	-0.123162	-0.241008	0.562293	-0.553184	-0.584276	-1.04311	0.197857	-0.508314	-0.131613	0.0402732	0.858856	0.374396	-0.33383	-0.187258	0.471832	-0.339206	-0.211124	0.193745	0.291116	0.554403	-0.225233	0.0290485	0.14323	0.688454	-0.507472	0.608858	1.08952	0.577155	0.162587	0.975917	0.0182536	-0.134402	-0.867966	-0.684166	0.335971	0.134382	-0.496806	-0.0272787	-0.0507477	-0.311461	-0.612995	0.353141	0.67037	0.0290741	-0.314813	0.321257	0.035838	0.0977782
GRMZM2G004160	AT2G02850	-0.206224	-0.308759	0.164593	-0.110531	-0.198087	-0.309053	-0.00957504	-0.597522	-0.271021	-0.0250894	0.276578	-0.0374479	-0.245198	-0.0348423	0.697498	-0.36016	-0.233221	-0.0191974	0.0974431	-0.151382	-0.234327	-0.131845	-0.0831875	0.0291037	-0.359471	0.180263	0.500738	0.182506	0.0198961	0.490681	0.735763	-0.0297972	-0.243958	-0.422886	-0.625755	-0.559435	0.136251	-0.300398	-0.205575	-0.253668	-0.108204	-0.0559638	-0.444177	-0.0366003	0.561453	0.640299	-0.429728	0.169628
GRMZM2G177934	AT2G02850	0.271949	-0.154124	0.0335039	0.0601174	-0.172327	-0.488246	0.158199	0.168456	0.0362747	-0.22076	-0.0408326	-0.177474	-0.2358	-0.145231	-0.0705773	-0.0759013	-0.00694662	-0.106165	-0.178805	-0.492045	-0.0741769	-0.257766	-0.360333	-0.642752	0.10218	0.203097	0.276894	-0.271604	-0.0636826	0.167686	-0.130276	-0.234186	-0.0146468	-0.282901	-0.314236	-0.722485	-0.129851	-0.600838	-0.907497	0.217972	0.0641802	-0.792402	-0.607841	-0.597179	0.0317737	-0.635661	-0.715232	-0.0271383
GRMZM2G032419	AT3G03920	0.109051	0.429675	0.00850791	0.140154	-0.0978586	0.118856	-0.128693	0.17546	-0.0929474	0.0942611	-0.165242	0.555338	-0.0757688	-0.169028	-0.112019	0.429748	-0.896719	0.448902	0.374489	-0.203179	-0.639246	-0.238662	0.210775	0.0929032	-0.112372	-0.0513069	-0.0208401	0.374964	-0.449776	-0.172112	0.0121197	0.535949	-0.935319	0.192317	-0.93405	-0.112871	-0.265213	-0.717721	-0.148488	-0.0709557	-0.0708782	-1.40712	-0.360563	0.0610509	-0.116657	-0.808375	-0.387449	-0.413335
GRMZM2G127312	AT2G37990	-0.0848566	0.242691	-0.223415	-0.0218378	0.0618815	-0.00156475	-0.155891	0.286765	-0.242131	0.422666	-0.370762	-0.0307994	-0.198989	0.362348	-0.255876	0.050831	-0.126338	-0.241974	-0.0416988	-0.0721907	-0.338977	-0.556485	0.0287041	-0.175844	-0.146058	-0.361679	-0.34524	-0.31178	-0.134136	-0.489552	-0.0332233	-0.220525	-0.0887174	-0.0489403	-0.828031	-0.41033	-0.125792	-0.595903	-0.401268	0.0364631	0.0147833	-1.3668	-0.617783	0.110806	0.182124	-1.05029	-0.630183	-0.142467
GRMZM2G132519	AT2G37990	-0.093722	0.0846872	-0.111273	-0.0255153	0.0014991	-0.164861	0.0288698	0.218116	-0.173955	0.179866	-0.176639	0.0758006	-0.126121	0.264533	-0.0348809	0.130972	0.00528092	-0.0668365	-0.0801878	-0.0479303	-0.147908	-0.185287	0.159812	-0.0584812	-0.00461048	-0.190871	-0.24611	-0.117773	-0.147421	-0.375445	-0.168148	-0.169527	-0.0775961	-0.0975478	-0.741282	-0.257437	-0.144316	-0.332397	-0.341528	-0.0725939	0.0713805	-0.952622	-0.177154	0.0507303	0.183726	-0.680261	-0.374385	-0.0841287
GRMZM2G144995	AT1G56110	-0.208615	0.00546105	-0.0846018	-0.171199	-0.0104052	0.21686	0.0778636	0.203498	-0.117135	-0.0527289	-0.336304	0.158656	-0.0303676	0.0116599	-0.28098	0.168507	-0.0413335	-0.142057	-0.116636	-0.139118	-0.135991	-0.297576	0.121488	-0.0995577	-0.0348937	-0.0877933	-0.35207	-0.06936	-0.276649	-0.312973	-0.313761	0.0613722	-0.0346689	0.449983	-1.09765	0.140034	0.438278	-0.636508	0.173251	-0.113258	0.144659	-1.58249	-0.217682	0.0442732	0.255733	-0.832104	-0.466989	-0.230867
GRMZM2G110233	AT1G56110	-0.239754	0.0350995	0.0120642	0.0141403	-0.161722	0.0936966	0.132323	0.237324	-0.219464	-0.223609	-0.221353	0.262111	-0.0627327	-0.111864	-0.260664	0.319806	-0.0261772	-0.109522	-0.139575	-0.0564449	-0.0244555	-0.149725	-0.00137418	-0.0497032	0.0151634	-0.116079	-0.164895	-0.0767667	-0.17163	-0.134629	-0.0485897	0.0285428	-0.195143	0.447717	-1.19487	0.257166	0.253675	-0.768836	0.250636	-0.111587	-0.0305497	-1.48144	-0.165625	0.0207915	0.0271039	-0.550724	-0.290346	-0.200787
GRMZM2G044077	AT5G53290	NA	NA	NA	NA	NA	NA	NA	NA	NA	NA	NA	NA	NA	NA	NA	NA	NA	NA	NA	NA	NA	NA	NA	NA	NA	NA	NA	NA	NA	NA	NA	NA	NA	NA	NA	NA	NA	NA	NA	NA	NA	NA	NA	NA	NA	NA	NA	NA
GRMZM2G142179	AT5G53290	0.0091487	0.365027	-0.6702	-0.0509567	-0.0823572	0.327535	-0.444998	0.157782	0.0573473	-0.14698	-0.683079	0.0368944	0.0892979	-0.345299	-0.500419	0.0119208	-0.876008	-0.380814	-0.672072	-0.453248	-0.590773	-0.437257	-0.590627	-0.895426	-0.316469	-0.387666	-0.428321	-0.691566	-0.275714	-0.514147	-0.477751	-1.00956	-0.105616	0.328635	-0.451138	0.0694123	-0.0546252	-0.521561	0.0626861	-0.0123098	-0.208898	-0.326007	-0.295115	-0.132568	-0.276949	-0.0411282	-0.497352	-0.082781
GRMZM2G151542	AT5G53290	NA	NA	NA	NA	NA	NA	NA	NA	NA	NA	NA	NA	NA	NA	NA	NA	NA	NA	NA	NA	NA	NA	NA	NA	NA	NA	NA	NA	NA	NA	NA	NA	NA	NA	NA	NA	NA	NA	NA	NA	NA	NA	NA	NA	NA	NA	NA	NA
GRMZM2G466833	AT3G15020	-0.10296	0.126267	0.00890618	0.0351393	-0.174334	-0.0407008	0.0293433	0.334357	-0.135177	-0.151103	0.0931683	-0.108775	-0.218324	-0.243408	-0.116788	-0.0637923	-0.00609247	0.240647	0.157155	0.344869	-0.166054	-0.0644703	-0.173437	0.112016	0.151279	0.106592	0.215333	0.13505	0.158552	0.195151	0.00108784	-0.213836	-0.214976	0.307252	-0.538722	-0.325449	-0.0658494	-0.168601	0.284651	0.0572196	-0.115085	-0.194498	-0.418288	-0.199432	-0.405049	0.102174	-0.436427	0.0840799
GRMZM2G154595	AT3G15020	-0.124857	-0.165345	-0.072961	-0.0275931	-0.230802	-0.428804	-0.167598	0.0270514	-0.260999	-0.514766	0.30282	0.0670897	-0.158803	-0.635314	0.249844	0.370884	0.28804	-0.1377	0.101982	-0.103624	0.0699431	0.0383506	-0.278038	-0.0237175	0.0346656	0.0858069	0.159945	0.105128	0.363211	0.183532	0.172424	0.143891	-0.35624	-0.0735851	-0.488272	-0.253836	-0.424695	-0.56383	0.333199	-0.579343	-0.240314	0.0367268	-0.498597	-0.44845	-0.557784	0.245193	-0.208831	0.353582
GRMZM2G481755	AT1G63050	-0.0710519	0.0536056	-0.0103978	-0.148836	-0.0744878	-0.0121576	-0.0191203	-0.384793	-0.054595	-0.107749	0.042661	-0.0502142	-0.11026	0.0285295	-0.016687	-0.081698	0.0431921	0.0343708	0.0296748	0.0180634	0.0715423	-0.0104454	-0.0180398	0.150391	0.119506	0.0308597	-0.0299464	-0.12493	0.198309	0.166522	0.164483	-0.11842	-0.17095	0.156396	0.863904	0.112583	-0.0257119	0.16827	-0.00316501	-0.134462	0.174575	0.746349	0.220649	-0.087761	0.0208613	-0.233992	0.0142743	0.0118585
GRMZM2G300801	AT4G35630	-0.239576	-0.144916	-0.241822	0.23398	-0.131627	-0.0800128	-0.382863	0.372058	0.0722799	-0.256976	-0.471736	0.288276	0.066007	-0.282859	-0.48297	0.435352	0.28369	0.0617266	-0.00110738	0.564049	0.0863924	0.171526	-0.0686447	0.316187	0.00232282	0.123607	0.16127	0.261484	-0.00328863	0.00981646	-0.00765262	0.22556	0.0510012	-0.154696	-0.693007	-0.0764938	-0.386222	-0.808546	-0.129026	-0.149765	-0.342101	-0.295681	-0.257309	-0.192718	-0.457992	-0.316355	-0.0126427	0.128847
GRMZM2G135782	AT2G34570	-0.0459146	0.147143	-0.104727	0.0723296	-0.091244	-0.141168	-0.0948859	0.303067	-0.133983	-0.465849	-0.0511648	-0.0978053	-0.149346	-0.0447792	-0.0231647	-0.0486929	-0.0326416	-0.0678774	0.00112711	0.183361	-0.0300029	-0.0403421	-0.0400139	-0.0557192	0.0666298	-0.100922	-0.020184	-0.0135752	-0.129216	-0.0347104	0.0369942	-0.250188	-0.166353	0.275971	-0.429552	0.26972	-0.0174312	-0.705116	-0.0210562	0.0187778	-0.147758	-0.552461	-0.0451389	-0.0472912	-0.0795217	-0.455304	-0.287604	-0.100431
GRMZM2G071575	AT1G27950	-0.0776071	-0.189552	0.286068	0.0757707	-0.00219171	-0.102118	0.130834	0.376408	-0.0726216	0.367317	0.605966	-0.378269	0.0470535	0.218646	0.924234	-0.259073	-0.352968	-0.438045	-0.0901978	-0.00515249	-0.0193979	-0.406406	0.824849	0.321414	0.471348	-0.421827	0.217539	0.0743822	-0.630849	-0.0319597	0.213045	0.450848	-0.309644	-0.174935	0.521114	-0.442198	-0.553535	-0.328569	0.405342	0.841353	0.265803	0.585152	0.222248	0.372961	0.00737011	-1.17492	0.253073	-0.459693
GRMZM2G014676	AT5G23290	-0.167103	0.121207	-0.00119626	0.040488	-0.196937	-0.169272	-0.107973	0.230037	-0.268753	-0.461181	-0.0155228	0.329409	-0.251036	-0.334871	-0.191024	0.294219	-0.259935	0.0864493	0.265404	0.00402426	-0.316181	0.0293958	0.0295122	-0.109087	-0.0239556	0.0750582	-0.0274723	0.0751818	0.237165	0.124672	-0.334381	-0.0272674	-0.378203	0.0671852	0.138004	0.52024	-0.297774	0.0243534	0.259519	-0.0367953	-0.211626	-0.0994725	0.469017	0.0141677	-0.472568	-0.0201903	0.165811	-0.178965
GRMZM2G052435	AT2G31660	-0.191547	-0.331232	-0.00786284	0.114131	-0.221661	-0.108375	-0.060181	-0.0355825	-0.094239	-0.269648	0.139042	0.159685	-0.119408	-0.103782	0.116678	0.256312	0.149847	-0.424613	-0.176765	-0.0502798	0.299657	-0.236471	-0.16498	0.10659	-0.155133	-0.1512	-0.166912	-0.130709	-0.228282	-0.106951	0.0537155	-0.113659	-0.0191723	-0.226825	-0.705123	0.326765	-0.534548	-0.525793	0.101051	-0.323797	-0.25815	-0.408355	-0.107736	-0.611626	-0.11973	-0.320479	-0.208639	-0.0701998
GRMZM2G416120	AT3G23990	-0.136616	0.191303	-0.149617	0.00379068	-0.138685	-0.0634428	-0.0381379	0.326031	-0.0783944	-0.240538	-0.0483965	0.0320199	-0.232943	-0.117565	-0.240657	0.229337	0.111241	0.193332	0.301196	0.166268	-0.0228551	-0.0213765	0.0864322	0.164394	0.0641793	0.127733	0.0779686	-0.0471824	-0.341809	0.136439	0.160031	-0.0710117	-0.301033	0.361949	-0.922507	-0.00994227	-0.250698	-0.978094	0.391978	-0.207167	-0.480606	-1.16227	-0.473314	-0.543137	-0.458318	-1.24223	-0.517888	-0.034815
GRMZM2G040876	AT1G34130	-0.12851	0.0268943	0.0220978	-0.0833989	-0.0897187	0.0365511	-0.0524988	0.140987	0.0749988	-0.117264	0.281777	0.128822	0.10207	-0.0878047	0.220389	0.326233	0.234804	-0.0207438	0.0481981	0.237766	0.194283	0.0451191	0.00330042	0.254756	-0.0937494	0.00115861	0.00323263	0.0374577	-0.162641	0.0140718	0.147533	0.0192432	-0.137963	0.225594	-0.46135	0.0142556	0.171942	-0.220273	0.334317	-0.19618	0.0106785	-0.183249	-0.245326	-0.281463	-0.173371	0.0463395	-0.109232	-0.000977022
GRMZM2G044096	AT1G34130	-0.216774	-0.169932	0.0835595	-0.0845775	-0.0343585	-0.0896546	0.0944311	0.205859	0.0320281	-0.261634	0.239283	0.00717397	0.115182	-0.0812927	0.108989	0.052191	0.260466	-0.0499069	0.134823	0.250147	0.115736	0.0858965	0.00922644	0.200284	-0.144116	-0.074534	0.0800916	0.0570703	0.0139767	0.101119	0.157538	0.0695977	-0.0594306	0.0548475	-0.353547	-0.233328	-0.0141282	-0.353271	-0.0383137	-0.124709	-0.0727489	-0.479258	-0.452748	-0.178584	-0.0805694	-0.340093	-0.231872	0.102399
GRMZM2G002440	AT4G26780	0.0344899	0.153205	0.0814044	0.0279561	-0.098926	0.056689	0.0305742	-0.0606657	-0.0460906	-0.114528	-0.0330569	0.0156238	-0.181294	-0.0573592	-0.121042	-0.0667558	-0.134372	0.13897	-0.00508681	-0.00650378	-0.110417	-0.0969014	-0.130315	-0.135033	0.138221	-0.0440039	0.0641013	-0.00343218	0.0330375	0.0377255	0.0788682	-0.22316	-0.175418	0.168319	-0.216693	-0.0581086	-0.0438066	-0.414819	-0.0198104	-0.00504916	-0.255646	-0.146654	-0.242752	0.0112964	-0.254708	-0.109665	-0.365165	0.0336663
GRMZM2G030312	AT4G26780	-0.162673	0.163487	-0.0257847	-0.00951938	-0.250883	-0.200637	-0.139062	0.267792	-0.358723	-0.309561	-0.0475563	0.0566434	-0.448286	-0.243052	-0.151972	0.066257	-0.183143	0.178828	0.16176	-0.0623594	-0.170989	0.0426831	-0.104691	-0.380114	0.0342671	-0.277944	-0.183908	-0.412615	0.0734325	-0.129735	0.0500149	-0.730693	-0.868225	-0.0944849	-0.713384	-0.81118	-0.485507	-0.429036	-0.679683	-0.134501	-0.529595	-0.730634	-0.841415	-0.103965	-0.829535	-0.742415	-0.81346	-0.0973762
GRMZM5G809587	AT3G51860	0.0385527	-0.0601054	0.021721	-0.0668414	0.121704	0.0446434	0.0295867	-0.215402	0.110294	0.300812	-0.018875	0.0235646	0.114337	0.338926	0.123203	0.0217655	0.0482223	-0.0359508	0.0125135	0.0870391	0.0957982	-0.0820182	0.149498	0.157341	-0.0033765	-0.0188412	-0.0168787	-0.0399382	-0.130514	-0.144774	0.15412	-0.0761299	0.124144	0.192016	0.180111	0.10391	0.140491	-0.0634327	0.137439	0.17919	0.536512	0.112405	0.303361	0.135004	0.543046	0.041707	0.339258	0.124604
GRMZM2G011592	AT3G51860	-0.244587	0.0523801	0.775449	0.218745	0.114513	0.2531	0.899214	0.374976	-0.184781	-0.084647	0.566117	0.0953469	-0.0370604	0.0527749	0.450836	0.0294085	0.274901	-0.663323	-0.430587	0.0817982	0.388422	-0.181101	0.0900072	0.333549	-0.210012	-0.130963	-0.0756191	0.143194	0.409211	-0.175827	0.263821	0.522939	0.507547	0.530056	-0.461405	0.387521	0.900867	0.579493	1.28196	0.411402	0.343673	-0.471181	0.12504	0.48961	0.591283	0.679856	1.13749	0.100916
GRMZM2G447657	AT5G24030	NA	NA	NA	NA	NA	NA	NA	NA	NA	NA	NA	NA	NA	NA	NA	NA	NA	NA	NA	NA	NA	NA	NA	NA	NA	NA	NA	NA	NA	NA	NA	NA	NA	NA	NA	NA	NA	NA	NA	NA	NA	NA	NA	NA	NA	NA	NA	NA
GRMZM2G061469	AT5G24030	0.0927716	0.481991	0.171224	0.25159	0.0806193	0.53294	0.0396758	0.0496938	0.225163	0.153866	0.0375225	0.210187	0.192462	0.256164	-0.0243044	0.0898466	0.0109673	-0.71493	-0.384911	-0.166396	0.130983	-0.380301	-0.425583	-0.151877	-0.401593	-0.703553	-0.288891	-0.242082	0.139499	-0.257318	0.2924	0.218698	-0.0506461	1.2519	0.442717	0.394806	1.03224	0.145016	0.551555	-0.0657551	-0.025823	-0.152409	0.579144	-0.100209	0.102723	-0.198606	0.708821	-0.114305
GRMZM2G045748	AT3G28910	0.027674	-0.830736	-0.343158	0.128998	-0.110286	-0.608433	-0.342628	0.19079	-0.256896	-0.386286	0.204542	0.108319	-0.317662	-0.178442	0.293996	0.565392	0.240073	0.0806981	-0.318411	0.0861829	0.391305	0.270744	-0.0408145	0.0224793	-0.208477	0.0861566	-0.0169233	-0.207578	-0.416683	0.0240121	-0.116763	-0.470274	0.0917813	0.149183	0.612693	0.153653	-0.204627	0.451775	0.29811	-0.230144	-0.0340398	-0.0965027	0.238348	-0.258138	0.170644	0.138185	0.395468	-0.151032
GRMZM2G024468	AT3G28910	NA	NA	NA	NA	NA	NA	NA	NA	NA	NA	NA	NA	NA	NA	NA	NA	NA	NA	NA	NA	NA	NA	NA	NA	NA	NA	NA	NA	NA	NA	NA	NA	NA	NA	NA	NA	NA	NA	NA	NA	NA	NA	NA	NA	NA	NA	NA	NA
AC165178.2_FGP004	AT3G28910	NA	NA	NA	NA	NA	NA	NA	NA	NA	NA	NA	NA	NA	NA	NA	NA	NA	NA	NA	NA	NA	NA	NA	NA	NA	NA	NA	NA	NA	NA	NA	NA	NA	NA	NA	NA	NA	NA	NA	NA	NA	NA	NA	NA	NA	NA	NA	NA
GRMZM2G131937	AT3G28910	NA	NA	NA	NA	NA	NA	NA	NA	NA	NA	NA	NA	NA	NA	NA	NA	NA	NA	NA	NA	NA	NA	NA	NA	NA	NA	NA	NA	NA	NA	NA	NA	NA	NA	NA	NA	NA	NA	NA	NA	NA	NA	NA	NA	NA	NA	NA	NA
GRMZM2G137965	AT2G19520	0.346176	0.484406	0.242718	0.0155083	-0.105549	0.265032	0.0609807	-0.000311873	0.0717283	0.14715	0.130616	0.0423319	0.103129	0.0323837	0.108142	-0.0184779	0.11756	-0.152234	0.126329	-0.0836441	0.235956	-0.0913329	0.00406909	0.0801314	0.0898201	-0.0142709	0.132815	0.0170342	0.0859112	-0.0512721	0.131429	0.176381	0.221481	0.313148	-0.134425	0.00394651	0.190548	0.14102	0.150001	0.157902	0.20664	-0.168953	0.140795	0.210941	0.0312182	0.0029417	0.0285727	0.0130177
GRMZM2G473001	AT1G53310	-0.421534	-1.13686	-0.603159	-0.42899	-0.12764	-0.760068	-0.583674	-0.586079	-0.130497	-0.963959	0.0930469	-0.158495	-0.0426093	-0.563129	0.330996	0.0842348	0.471629	0.0811712	0.206122	0.216297	0.035603	-0.217256	-0.0263481	-0.00313425	-0.215028	-0.149279	0.70218	0.563754	-0.105359	-0.342282	0.061938	0.306961	-0.201561	-0.696237	-0.147826	0.417781	-0.474541	0.2211	-0.0630643	-0.243118	-0.705035	0.220717	0.335577	-0.224281	-0.858946	0.564289	0.234535	0.0414226
GRMZM2G018229	AT5G61770	-0.21489	0.0103885	-0.079122	0.0443339	-0.109239	-0.21107	-0.119399	0.395405	-0.125288	-0.259414	0.0137555	0.0989567	-0.123345	-0.160757	-0.0395622	0.120634	0.0588374	-0.0560427	0.104577	0.196337	-0.0438224	-0.0605852	0.0789391	0.062526	-0.00170784	-0.0192457	-0.0046198	-0.0418113	0.0118986	-0.00354471	-0.0313062	0.0697976	-0.167586	0.0454096	-0.228924	0.0866716	-0.289666	-0.337513	0.164722	-0.272774	-0.353874	-0.492736	-0.211467	-0.283734	-0.321535	-0.343429	-0.285424	-0.103909
GRMZM2G044128	AT3G57150	-0.196043	0.164518	-0.192578	0.00895046	-0.0967886	0.0514834	-0.020633	0.411273	-0.0994902	-0.241979	-0.112283	0.256285	-0.110148	0.0125471	-0.168391	0.201598	-0.0213511	-0.0219684	0.118004	0.0546907	-0.206811	-0.321052	0.198612	-0.153964	-0.0844131	-0.178757	-0.219202	-0.222311	-0.318958	-0.156606	0.152647	-0.162392	-0.227705	0.47729	-1.03956	0.0736342	0.284072	-0.998718	-0.107186	-0.0522007	-0.186366	-1.28603	-0.656442	-0.158283	0.160091	-0.701788	-1.04686	-0.105429
GRMZM2G172956	AT3G57150	-0.228259	0.159099	-0.220715	-0.0542238	-0.10925	-0.0233154	-0.12621	0.374861	-0.152917	-0.344809	-0.184757	0.231424	-0.0385872	0.0408277	-0.367831	0.162473	-0.114289	0.0213398	0.0877275	-0.0518083	-0.251717	-0.0724254	0.129452	-0.182838	-0.0725678	-0.157261	-0.273234	-0.0348292	-0.277735	-0.0500249	-0.0351894	0.0481891	-0.437795	0.376502	-0.934869	0.429237	0.198882	-0.913416	0.305077	-0.157715	-0.35762	-1.11317	-0.287541	-0.157216	0.0850129	-0.662038	-0.478501	-0.141824
GRMZM2G082365	AT3G57150	-0.0617638	0.231572	-0.214468	0.0693757	-0.0346199	0.125918	-0.134029	0.290704	0.050399	-0.218084	-0.39304	0.19594	-0.0856662	0.139855	-0.236248	0.120649	-0.161119	0.242501	0.105852	-0.0276475	-0.391309	-0.283765	0.00716741	-0.102848	-0.0836716	-0.135883	0.0765615	0.0752304	-0.215331	-0.026529	0.145087	0.0945047	-0.221775	0.313414	-0.979292	-0.0103399	-0.0837813	-0.986308	-0.206847	0.0404067	-0.309895	-0.944295	-0.378019	-0.230566	-0.137817	-0.971142	-0.471184	-0.0534266
GRMZM2G121074	AT1G13160	-0.0190464	0.0203812	-0.136808	0.0181014	0.100582	0.122068	0.0070858	0.278732	0.0846638	0.0101217	-0.175117	0.0371457	0.0719979	0.0884086	-0.0821495	0.0455601	-0.0236558	0.174609	-0.0116022	-0.0873238	-0.0835261	-0.0185651	-0.0123156	-0.101459	0.0314668	-0.0639051	-0.124234	-0.0352343	-0.151038	-0.0977089	-0.054404	0.0909742	-0.0613515	0.189706	-0.569745	0.0507098	0.0945768	-0.249161	0.124533	-0.0562755	0.010672	-0.557877	-0.151972	0.0682584	0.112802	-0.316559	-0.182917	-0.146535
GRMZM2G055699	AT1G02850	0.612786	0.0876289	0.495847	0.217898	0.566669	0.185215	0.567574	0.462869	0.203005	0.081877	0.167854	-0.0851081	0.20798	-0.222743	0.0726545	-0.309968	0.231478	-0.634483	-0.610992	-0.404849	0.060457	-0.669888	0.24326	0.0411128	-0.0017033	0.0433583	-0.360963	-0.338235	-0.116967	-0.346608	-0.183099	-0.304937	-0.112964	0.68147	-0.398709	-0.201293	0.453094	-2.12657	-1.03966	0.054243	0.103919	-0.957682	-0.311299	0.275875	-0.0736855	-3.46018	-1.1441	0.0554951
GRMZM2G069024	AT1G02850	0.520543	0.24602	0.193894	-0.0536075	0.564166	0.322573	0.172642	-0.390611	0.42963	0.747088	-0.200105	0.239935	0.385097	0.59716	-0.0613646	0.0412227	-0.0380249	0.0247991	-0.110289	-0.336532	0.0995247	-0.0925909	0.155438	0.381934	0.0888581	0.266339	-0.384288	-0.078652	-0.250904	0.121825	-0.095424	0.230392	0.546128	0.932329	1.04024	0.943451	1.55156	1.24203	1.03316	0.726345	1.62518	0.569182	1.15531	1.02195	1.66922	0.485285	0.862521	0.443947
GRMZM2G060611	AT5G19690	-0.106956	-0.1928	0.0630725	0.0639778	-0.0825941	-0.192715	0.0576144	-0.0613115	0.118879	-0.0411105	0.115375	0.0617606	0.0946961	-0.0698728	0.0510399	0.0251563	0.187549	-0.0252812	0.104506	0.280449	0.167459	0.0180399	-0.0295714	0.238214	0.0123169	0.109331	0.20032	0.108435	0.0815217	0.252622	0.221025	0.0774476	0.164968	0.141159	-0.149565	0.117454	0.0546966	0.118503	0.229618	0.0708963	-0.0131592	-0.125121	-0.0868181	-0.0705089	-0.175996	0.235834	-0.0257041	0.038842
[truncated: 110 more columns]
