# Supplementary material for: Trehalose 6-Phosphate Regulates Photosynthesis and Assimilate Partitioning in Reproductive Tissue
Source: Plant Physiol. 2018 Feb 6;176(4):2623–38. doi: 10.1104/pp.17.01673 (PMC5884609; doi:10.1104/pp.17.01673)
Supplement: Supplementary Data [file plphys_v176_4_2623_s1.zip › PP2017-RA-01673R2_Supplemental_Materialtbl6.xlsx]

## Sheet: README
Supplementary Data for Figure 6A and B
Maize orthologs of Arabidopsis genes reported to be down-regulated by over expression of SnRK1 in transgenic Arabidopsis
Data represented in Heat maps in Figure 6A and 6B
log2 Fold change = .log2FC
False Discovery Rate (Benjamini Hochberg method) = .FDR
Data are arranged by fold change and False Discovery Rate for all contrasts for both well watered and drought samples and arranged by Tissue, Time, and Event tested
The heat maps in Figure 6 show only genes that had a log2FC of > 1 or < 1 and a FDR < 0.05 in at least one contrast
Cells are conditionally formatted similarly to Figures 6A and 6B; colored blue if lower expression in response to trait gene, red if increased.

## Sheet: Figure7_SnRK_transcripts
		Data Reported	Fold Change																Fold Change															blank	False Discovery Rate
		Tissue	Floret																Pith																Floret
		Growth Conditions or Treatment	Unstressed								Drought Stressed								Unstressed							Drought Stressed									Unstressed								Drought Stressed
		Contrast: Event vs Wild-type A188	5217				5224				5217				5224				5217				5224			5217				5224					5217				5224				5217				5224
		Days after pollination	-5	0	5	10	-5	0	5	10	-5	0	5	10	-5	0	5	10	-5	0	5	10	0	5	10	-5	0	5	10	-5	0	5	10		-5	0	5	10	-5	0	5	10	-5	0	5	10	-5	0	5
			ww_event5217vWT_TP1_florets.log2FC	ww_event5217vWT_TP2_florets.log2FC	ww_event5217vWT_TP3_florets.log2FC	ww_event5217vWT_TP4_florets.log2FC	ww_event5224vWT_TP1_florets.log2FC	ww_event5224vWT_TP2_florets.log2FC	ww_event5224vWT_TP3_florets.log2FC	ww_event5224vWT_TP4_florets.log2FC	d_event5217vWT_florets_TP1.log2FC	d_event5217vWT_florets_TP2.log2FC	d_event5217vWT_florets_TP3.log2FC	d_event5217vWT_florets_TP4.log2FC	d_event5224vWT_florets_TP1.log2FC	d_event5224vWT_florets_TP2.log2FC	d_event5224vWT_florets_TP3.log2FC	d_event5224vWT_florets_TP4.log2FC	ww_event5217vWT_TP1_pith.log2FC	ww_event5217vWT_TP2_pith.log2FC	ww_event5217vWT_TP3_pith.log2FC	ww_event5217vWT_TP4_pith.log2FC	ww_event5224vWT_TP2_pith.log2FC	ww_event5224vWT_TP3_pith.log2FC	ww_event5224vWT_TP4_pith.log2FC	d_event5217vWT_pith_TP1.log2FC	d_event5217vWT_pith_TP2.log2FC	d_event5217vWT_pith_TP3.log2FC	d_event5217vWT_pith_TP4.log2FC	d_event5224vWT_pith_TP1.log2FC	d_event5224vWT_pith_TP2.log2FC	d_event5224vWT_pith_TP3.log2FC	d_event5224vWT_pith_TP4.log2FC		ww_event5217vWT_TP1_florets.FDR	ww_event5217vWT_TP2_florets.FDR	ww_event5217vWT_TP3_florets.FDR	ww_event5217vWT_TP4_florets.FDR	ww_event5224vWT_TP1_florets.FDR	ww_event5224vWT_TP2_florets.FDR	ww_event5224vWT_TP3_florets.FDR	ww_event5224vWT_TP4_florets.FDR	d_event5217vWT_florets_TP1.FDR	d_event5217vWT_florets_TP2.FDR	d_event5217vWT_florets_TP3.FDR	d_event5217vWT_florets_TP4.FDR	d_event5224vWT_florets_TP1.FDR	d_event5224vWT_florets_TP2.FDR	d_event5224vWT_florets_TP3.FDR
GRMZM2G180704	AKIN10		1.07617	1.79317	1.09935	-0.0395664	1.82953	2.01475	1.55096	-0.143885	1.16439	2.6452	0.404438	0.33765	1.41947	2.22479	0.707746	0.108713	0.687831	3.37724	2.96427	3.17496	3.96244	3.84735	3.13034	1.20068	5.87395	1.90545	2.40111	1.68596	6.52416	3.00329	1.2944		0.0420347	1.03563e-07	5.9711e-08	0.967094	9.72283e-06	3.76677e-09	1.16508e-15	0.70849	0.0243902	2.30602e-12	0.343035	0.545871	0.00500743	3.95226e-09	0.0598152
GRMZM2G077278	AKIN10b		0.120072	-0.216144	-0.26224	-0.070318	-0.110866	-0.0751988	-0.210403	-0.327039	0.157964	-0.0222548	-0.294108	-0.312124	0.122645	0.0639311	-0.236299	-0.35661	0.247495	-0.31789	-0.301541	-0.232993	-0.176083	-0.461027	-0.263318	0.0789884	-0.178469	-0.20696	-0.0236674	0.021473	-0.0110483	-0.32621	0.106504		0.473598	0.0794481	0.0474797	0.833614	0.638335	0.647715	0.153757	0.0185129	0.118442	0.835372	0.00023575	0.000223475	0.275006	0.507526	0.00342112
GRMZM2G107867	AKIN11		-0.165283	-0.306408	-0.261801	-0.123371	-0.214205	-0.350794	-0.272234	-0.225043	-0.12204	-0.054628	-0.246856	-0.300391	-0.137915	-0.198629	-0.366644	-0.526063	-0.649268	-1.5157	-0.45377	-0.135914	-1.633	-0.625824	-0.415662	-0.0892361	-1.1783	-0.750428	-0.0669963	-0.204693	-1.23458	-1.14437	-0.236259		0.105192	0.000132893	0.00183079	0.425455	0.0351558	1.01771e-05	0.0010407	0.0255462	0.32623	0.598028	0.00595501	0.00168462	0.281261	0.0293727	1.29128e-05
GRMZM2G138814	AKINB		0.486579	0.0175685	0.389006	-0.124573	0.315574	-0.0242095	0.347287	-0.611658	0.247977	0.783939	0.221373	0.246336	0.266447	0.361709	0.162399	0.11827	0.33314	0.65963	0.805657	1.05328	1.12262	1.13333	1.07929	0.516184	1.39287	0.690354	1.02349	0.888685	1.27933	0.228659	0.852641		0.00783691	0.95086	0.0359813	0.776391	0.181407	0.935304	0.0770388	0.0014565	0.429438	0.00012408	0.393295	0.43378	0.405166	0.107738	0.532045
GRMZM2G025459	Beta subunit		0.0454183	0.360752	0.11701	0.105089	0.0916917	0.0618774	0.0732885	0.123639	0.0559119	0.193245	-0.107611	0.179761	0.0803822	0.270388	0.0412629	0.00970154	0.298848	0.0527243	0.112762	0.198357	-0.0411763	0.101715	0.0166921	0.255121	0.25881	0.0119259	0.313773	0.422983	0.22456	0.00464957	0.256242		0.832786	0.00411215	0.576102	0.732313	0.724697	0.730038	0.784577	0.494092	0.672441	0.0205543	0.267087	0.0640366	0.534477	0.000818588	0.715367
GRMZM2G173536	Gamma subunit		-0.07167	-0.13262	-0.0463225	-0.065884	-0.0753859	-0.00626144	0.0140363	-0.194363	-0.0180368	0.0320637	-0.0700716	0.0649406	-0.0381982	-0.120093	-0.0730702	0.0604271	-0.128616	-0.272551	-0.111576	-0.190072	0.101916	-0.112331	-0.113283	-0.0763913	0.0526705	0.0740124	0.0351361	-0.0808508	-0.0441262	-0.0607506	0.0257533		0.421603	0.0448712	0.691004	0.643368	0.499679	0.959407	0.928338	0.00976045	0.914607	0.727094	0.444295	0.583782	0.800085	0.126834	0.405341
GRMZM2G070163	Beta3 subunit		0.126789	0.0526096	-0.113692	0.112457	0.0394098	0.0194184	-0.0829196	-0.0199206	-0.00740035	0.21655	-0.11776	-0.0633249	0.0190651	0.168266	-0.0506197	-0.0516929	0.184204	-0.128913	-0.133662	-0.558783	-0.06955	0.04063	-0.356987	-0.106044	0.117213	-0.0918556	-0.593113	-0.116491	0.0527668	-0.0123584	-0.187993		0.320486	0.721101	0.415015	0.545184	0.883178	0.92042	0.63347	0.910287	0.988765	0.0164846	0.263614	0.672904	0.945108	0.0709945	0.65652
GRMZM2G014170	Beta gamma subunit		0.0272945	-0.126437	-0.0705807	0.126125	-0.0438531	0.0793277	-0.00211287	0.0342912	0.0315967	-0.116029	-0.0244597	0.0377023	0.0142383	-0.213453	0.0273469	0.0553255	0.303489	-0.133227	0.0830557	0.0210405	-0.0546037	-0.210603	-0.144794	-0.108561	-0.114783	0.230937	0.302495	-0.25007	-0.198517	-0.0915389	0.248536		0.916479	0.394658	0.789043	0.654427	0.906687	0.660795	0.995182	0.875828	0.830025	0.157573	0.828191	0.783267	0.948073	0.00635952	0.796665
[truncated: 16 more columns]
