# Supplementary material for: Trehalose 6-Phosphate Regulates Photosynthesis and Assimilate Partitioning in Reproductive Tissue
Source: Plant Physiol. 2018 Feb 6;176(4):2623–38. doi: 10.1104/pp.17.01673 (PMC5884609; doi:10.1104/pp.17.01673)
Supplement: Supplementary Data [file plphys_v176_4_2623_s1.zip › PP2017-RA-01673R2_Supplemental_Materialtbl7.xlsx]

## Sheet: README
Supplementary Data for Figure 6A and B
Maize orthologs of Arabidopsis genes reported to be down-regulated by over expression of SnRK1 in transgenic Arabidopsis
Data represented in Heat maps in Figure 6A and 6B
log2 Fold change = .log2FC
False Discovery Rate (Benjamini Hochberg method) = .FDR
Data are arranged by fold change and False Discovery Rate for all contrasts for both well watered and drought samples and arranged by Tissue, Time, and Event tested
The heat maps in Figure 6 show only genes that had a log2FC of > 1 or < 1 and a FDR < 0.05 in at least one contrast
Cells are conditionally formatted similarly to Figures 6A and 6B; colored blue if lower expression in response to trait gene, red if increased.

## Sheet: SuppFigure8_TrehaloseS
		Data Reported	Fold Change																Fold Change																Fold Change
		Tissue	Floret																Node																Pith
		Growth Conditions or Treatment	Unstressed								Drought Stressed								Unstressed								Drought Stressed								Unstressed							Drought Stressed
		Contrast: Event vs Wild-type A188	5217				5224				5217				5224				5217				5224				5217				5224				5217				5224			5217				5224
		Days after pollination	-5	0	5	10	-5	0	5	10	-5	0	5	10	-5	0	5	10	-5	0	5	10	-5	0	5	10	-5	0	5	10	-5	0	5	10	-5	0	5	10	0	5	10	-5	0	5	10	-5	0	5	10
Maize Gene Identifier	Gene Name		ww_event5217vWT_TP1_florets.log2FC	ww_event5217vWT_TP2_florets.log2FC	ww_event5217vWT_TP3_florets.log2FC	ww_event5217vWT_TP4_florets.log2FC	ww_event5224vWT_TP1_florets.log2FC	ww_event5224vWT_TP2_florets.log2FC	ww_event5224vWT_TP3_florets.log2FC	ww_event5224vWT_TP4_florets.log2FC	d_event5217vWT_florets_TP1.log2FC	d_event5217vWT_florets_TP2.log2FC	d_event5217vWT_florets_TP3.log2FC	d_event5217vWT_florets_TP4.log2FC	d_event5224vWT_florets_TP1.log2FC	d_event5224vWT_florets_TP2.log2FC	d_event5224vWT_florets_TP3.log2FC	d_event5224vWT_florets_TP4.log2FC	ww_event5217vWT_TP1_node.log2FC	ww_event5217vWT_TP2_node.log2FC	ww_event5217vWT_TP3_node.log2FC	ww_event5217vWT_TP4_node.log2FC	ww_event5224vWT_TP1_node.log2FC	ww_event5224vWT_TP2_node.log2FC	ww_event5224vWT_TP3_node.log2FC	ww_event5224vWT_TP4_node.log2FC	d_event5217vWT_node_TP1.log2FC	d_event5217vWT_node_TP2.log2FC	d_event5217vWT_node_TP3.log2FC	d_event5217vWT_node_TP4.log2FC	d_event5224vWT_node_TP1.log2FC	d_event5224vWT_node_TP2.log2FC	d_event5224vWT_node_TP3.log2FC	d_event5224vWT_node_TP4.log2FC	ww_event5217vWT_TP1_pith.log2FC	ww_event5217vWT_TP2_pith.log2FC	ww_event5217vWT_TP3_pith.log2FC	ww_event5217vWT_TP4_pith.log2FC	ww_event5224vWT_TP2_pith.log2FC	ww_event5224vWT_TP3_pith.log2FC	ww_event5224vWT_TP4_pith.log2FC	d_event5217vWT_pith_TP1.log2FC	d_event5217vWT_pith_TP2.log2FC	d_event5217vWT_pith_TP3.log2FC	d_event5217vWT_pith_TP4.log2FC	d_event5224vWT_pith_TP1.log2FC	d_event5224vWT_pith_TP2.log2FC	d_event5224vWT_pith_TP3.log2FC	d_event5224vWT_pith_TP4.log2FC
GRMZM2G068943	ZmTPSI.1.1		0.600792	0.992591	0.700209	0.311828	0.526306	0.970217	0.445646	-0.0889486	0.640517	0.715235	0.137546	0.15924	0.46437	0.595021	-0.0984655	-0.0973246	0.28321	0.335452	0.277788	-0.280138	0.24432	0.394793	0.119968	0.192271	0.322983	0.588246	0.0583359	0.479523	0.309736	0.559025	-0.78056	0.335704	0.991908	0.0734449	-0.254368	-0.38183	1.06341	0.804881	1.06983	0.205872	0.784578	0.144089	-0.243567	0.410482	1.70709	0.9407	0.168933
GRMZM2G001304	ZmTPSI.1.2		0.368225	0.869932	0.181364	-0.172792	0.380952	0.958943	0.340614	-0.3488	0.451795	-0.0822369	-0.12127	-0.177465	0.20456	0.268768	-0.64661	-0.20737	0.783865	0.755426	0.557336	0.252543	0.676591	1.03382	0.672219	0.532485	0.827836	0.961682	0.878368	0.400672	0.464942	0.653773	-0.418822	0.116688	0.347236	0.561925	-0.199258	0.218261	1.15377	0.901227	1.82921	-0.186228	0.0028606	0.644387	0.148732	-0.154282	0.891248	1.09484	0.543837
GRMZM2G019183	ZmTPSII.2.1		0.521818	0.530155	0.770895	0.243086	0.545401	0.581405	0.675508	0.134388	0.555256	1.37371	0.530888	0.211107	0.60526	0.879183	0.571984	-0.0153174	-0.171054	-0.146142	0.407584	-0.18286	0.257124	-0.0850062	0.585753	0.393401	0	-0.109581	-0.493855	-0.380681	-0.147089	0.29459	0.607951	0.0533763	0.499199	0.895126	1.57391	1.38092	1.11777	1.88181	1.17135	0.524847	1.51938	1.2266	0.668774	0.601024	1.70473	1.68904	0.227184
GRMZM2G099860	ZmTPSII.2.2		-0.0340604	0.315231	0.813948	0.21203	0.354294	0.594422	0.853076	0.0285557	0.28972	0.396628	0.927985	0.426776	0.341938	0.262961	1.08782	0.313108	0.0284004	-0.0178965	0.214594	0.299986	0.0655675	-0.0661071	0.2247	0.112765	0.0903998	0.129831	0.0747652	0.382937	-0.31261	0.033361	0.171984	0.51784	0.064792	0.298038	0.0616828	0.0549444	0.581597	0.684219	0.50696	0.110907	0.753559	0.275683	0.455871	0.125005	0.738246	0.840017	0.585608
GRMZM2G304274	ZmTPSII.3.1		0.207274	0.111058	0.235187	0.0857956	0.11126	0.225944	0.243967	0.443214	0.183207	0.137938	0.129332	0.0373132	0.122953	0.219626	0.034271	0.0234652	-0.0879286	-0.0217989	-0.0792368	0.150947	0.0524766	0.00647595	0.0494263	0.111676	-0.137612	-0.159793	0.00365981	-0.0591001	0.0411308	0.27284	0.34512	-0.0591001	0.0878375	0.223213	0.456792	0.00143644	0.295702	0.555653	0.0553828	0.120776	-0.0340319	0.0668622	-0.225802	-0.147833	0.195928	0.0622537	-0.263811
GRMZM2G123277	ZmTPSII.3.2		0.430172	0.15654	0.502795	0.140178	0.502711	0.256174	0.446792	0.50225	0.518672	0.45897	0.658273	0.168977	0.744381	0.223117	0.37269	0.0553301	0.179571	-0.146467	0.317582	-0.107957	0.28641	0.101241	0.47762	0.160707	-0.0907321	0.0738704	-0.186893	-0.309045	0.215975	0.254475	0.79905	0.0999834	0.492772	0.61193	1.77485	1.13947	0.7012	1.76033	1.0789	0.351831	0.48988	1.38935	0.747647	0.429609	0.752755	1.30684	0.481017
GRMZM2G118462	ZmTPSII.3.3		0.0760462	0.122711	0.300422	0.0521603	0.195929	0.286613	0.187143	0.00168519	0.161249	0.450753	0.381858	0.0279352	0.350069	0.165235	0.0940455	-0.134648	-0.0103213	-0.287735	0.0206324	-0.38793	0.197307	0.00663081	0.169405	0.0304228	-0.223857	0.0285234	-0.199621	-0.517159	0.126586	0.316954	0.640991	-0.282776	0.358822	0.269127	0.825444	0.445506	0.504434	0.910804	0.809241	0.0855354	0.264999	0.585032	0.0465085	0.279131	0.506751	0.51023	-0.082677
GRMZM2G527891	ZmTPSII.4.1		0.15899	0.326717	0.431033	0.308846	0.227586	0.464413	0.461255	0.254642	0.300524	0.646304	0.304284	0.346313	0.483789	0.332764	0.115049	0.067204	0.207248	-0.3963	0.0333375	-0.0817635	0.703679	0.008531	0.485216	0.590201	0.08938	-0.197571	-0.558058	-0.251097	-0.0315139	-0.0099255	0.261168	0.0191066	0.538987	0.556799	2.78586	1.98841	0.824327	2.78717	1.00858	0.27195	0.502525	2.415	2.60623	0.376695	0.651923	0.951692	1.86126
GRMZM2G008226	ZmTPSII.4.2		0.713836	0.797315	0.572996	0.0946238	0.2326	0.513172	0.606709	0.259709	0.448221	1.13474	0.585305	-0.102086	0.789698	0.864773	0.0564649	-0.0400774	-0.0626431	-0.481322	-0.184759	-0.831774	0.489947	-0.256423	0.37194	0.597936	0.0434245	-0.432549	-1.06595	-1.03591	-0.0542307	-0.116336	0.856112	-0.240608	0.223506	0.323504	2.45065	1.63959	0.379791	2.56881	1.96223	0.282123	0.388596	1.34439	0.704957	0.517997	1.19668	0.775521	0.482674
GRMZM2G366659	ZmTPSII.4.3		1.36876	0.887447	0.808594	0.167671	1.49965	1.01103	0.669451	-0.100128	0.896632	1.41102	0.57604	0.313612	1.16129	1.05761	0.129112	0.0564208	-0.0440042	-0.414451	-0.310541	-0.652232	0.335773	-0.298641	0.337684	0.693719	-0.180156	-0.297296	-1.03958	-0.975492	0.0344909	0.221065	0.500689	-0.0522843	0.859033	1.3938	2.02606	1.17804	1.68449	1.59268	1.32728	0.659316	1.01121	1.08986	0.697427	0.738088	1.12355	0.767849	0.258312
GRMZM2G007736	ZmTPSII.5.1		0	0	0	0	0	0	0	0	0	0	0	0	0	0	0	0	0	0	0	0	0	0	0	0	0	0	0	0	0	0	0	0	0	0	0	0	0	0	0	0	0	0	0	0	0	0	0
GRMZM2G079928	ZmTPSII.5.2		0	0	0	0	0	0	0	0	0	0	0	0	0	0	0	0	0	0	0	0	0	0	0	0	0	0	0	0	0	0	0	0	0	0	0	0	0	0	0	0	0	0	0	0	0	0	0
GRMZM2G312521	ZmTPSII.5.3		0.628268	0.460643	0.635998	0.162881	0.873405	0.672605	0.677726	0.0161579	0.691467	1.50314	0.527073	0.249316	0.934116	1.22246	0.709402	0.0302661	0.28825	-0.146341	0.238718	-0.0348802	0.393891	-0.113739	0.341542	0.183643	-0.202306	0.344635	-0.193035	-0.266998	0.035693	0.372823	1.1762	0.31466	0.725576	1.01705	2.53197	2.287	0.959736	2.38804	1.94953	0.577685	1.62644	2.02961	1.59689	0.97097	1.54985	2.16006	0.840452
GRMZM2G122231	ZmTPSII.5.4		0.30199	0.306363	0.498908	0.241456	0.509979	0.49663	0.470199	0.177618	0.474309	1.01653	0.385755	0.301874	0.626804	0.900892	0.285559	0.134567	0.131287	-0.191135	0.339219	-0.399471	0.357241	-0.0838283	0.542204	0.566126	-0.205271	0.0350684	-0.60466	-0.52286	0.148071	0.38362	0.948128	0.197468	0.536065	1.19944	2.52582	1.80682	1.35293	2.53568	2.02695	0.232636	1.91536	2.07789	1.12638	0.721675	2.06444	2.27984	0.629586
GRMZM2G178546	ZmTPPA.1		-1.24283	-1.22355	-0.972106	0.103535	-1.34516	-1.0842	-0.40154	0.272866	-0.84752	-1.07352	-0.652077	-0.182959	-0.873477	-0.998163	-0.823518	-0.31699	-0.249359	-0.257158	-0.387023	-0.267104	-0.932886	0.0577155	-0.543142	-0.21901	-0.344446	-0.370368	0.485427	-0.736966	0.122336	-0.113211	-0.2824	-0.189478	-0.664596	-1.07	-2.03328	-2.14849	-1.2357	-1.8527	0.221981	-0.0310186	-1.40503	-1.84583	-2.38764	-0.330488	-1.65462	-1.74059	-2.20378
GRMZM2G112830	ZmTPPA.3		-0.885907	0	-0.320443	-0.146682	-0.35744	-0.103612	-0.487589	-0.073713	-0.652399	-0.687071	-0.501531	-0.316467	-0.725002	-0.546365	-0.83023	-0.335064	-0.376709	-0.178765	-0.175928	-0.57522	0.137319	0.0941394	-0.215444	-0.365233	-0.230097	0.0285398	-0.38115	-0.382701	-0.153479	-0.235481	-0.104536	0.011645	-0.0402639	-4.45276	-0.978053	-1.21293	-4.7284	-0.753831	-1.00324	-0.871875	-3.0835	-0.882398	-1.06844	-0.182443	-4.22804	-0.562295	-0.464988
GRMZM2G347280	ZmTPPB.1.1		-0.0802417	0.356228	-0.12354	-0.00287769	0.0155264	0.426632	-0.184642	-0.386966	0.178131	0.574439	-0.466558	-0.0032035	0.116406	0.177371	-0.0617351	-0.267489	-0.0724313	0.481687	0.0760443	0.131666	-0.10289	0.22493	-0.0753277	-0.0714488	0.185805	0.259243	0.0601934	0.370788	-0.0544131	0.251675	-0.109263	0.421084	-0.0816249	-0.129094	-0.305519	-0.0649916	0.400433	0.138398	0.231658	-0.0952761	0.582458	-0.0826034	-0.14581	0.0985927	0.624778	0.611141	-0.128242
GRMZM2G140078	ZmTPPB.1.2		-0.212545	0.246534	0.15684	0.357909	-0.24029	-0.0256296	-0.409318	0.276478	-0.0842531	-0.459511	-0.488698	0.313288	-0.333781	-0.256322	-0.652368	0.119358	-0.465207	0.0691064	-0.288595	-0.812935	-0.471837	-0.115285	-0.596031	-0.917097	-0.384921	-1.20307	-0.323025	-0.487877	-0.436241	-1.18401	-0.369649	-0.685359	-0.139565	-0.305917	0.133138	-0.0902941	-0.118708	0.146326	-0.139112	0.054421	-0.899634	0.0738548	0.0563145	-0.069148	-0.716443	-0.104451	-0.128512
GRMZM2G174396	ZmTPPB.1.3		-0.210902	-0.0139325	-0.126791	0.258429	-0.285998	-0.112419	-0.26122	-0.0954596	-0.061663	-0.021527	-0.627343	0.18767	-0.17068	-0.113664	-1.12266	-0.144871	-0.867746	-0.191146	-0.950319	-1.41959	-0.764761	-0.0890356	-1.14126	-2.12037	-0.748999	-0.502778	-0.514615	-1.38059	-0.688441	-0.304896	-0.906004	-1.73873	-0.215087	-0.0927396	0.378497	0.415716	0.264751	0.439746	0.319906	0.100669	0.241258	0.45873	0.698055	0.0749433	0.194294	0.265377	0.370992
GRMZM2G055150	ZmTPPB.1.4		-0.105751	-0.0084591	0.157398	-0.0170543	0.0562465	0.0651384	0.265112	-0.764405	-0.0195138	0.119434	0.142161	0.29527	-0.0499571	-0.00371064	0.086966	-0.255365	-0.425208	-0.197829	-0.517684	-0.40744	0.0705259	-0.407148	-0.425223	0.102883	-0.856741	-0.856446	-0.500018	-0.587079	-0.147384	-0.199985	-0.460242	0.465955	0.480786	0.333029	2.21701	2.17961	0.552056	1.60758	2.51658	0.507965	0.859897	1.1049	-0.0868048	0.272311	0.186137	2.22871	0.0415193
GRMZM2G151044	ZmTPPB.1.5		0	0	0	0	0	0	0	0	0	0	0	0	0	0	0	0	0	0	0	0	0	0	0	0	0	0	0	0	0	0	0	0	0	0	0	0	0	0	0	0	0	0	0	0	0	0	0
GRMZM2G080354	ZmTPPB.1.6		0	0	0	0	0	0	0	0	0	0	0	0	0	0	0	0	0	0	0	0	0	0	0	0	0	0	0	0	0	0	0	0	0	0	0	0	0	0	0	0	0	0	0	0	0	0	0
GRMZM2G014729	ZmTPPB.2.1		0.5115	0.0437214	0.568284	-0.239602	0.117836	0.547488	1.48187	0.201784	-0.0189831	-0.685891	-1.62293	-0.415128	-0.411898	-0.685891	-1.40881	-0.0993613	2.43296	1.3742	1.70246	-0.79518	0	0.15899	-0.0534393	-1.63472	1.64464	0.80502	2.52526	-0.225292	0.13691	0.930291	2.13927	0.844129	-0.472068	0.635236	-0.248949	0.830981	1.36427	0.267564	0.0120326	-0.248284	1.31476	2.30646	-0.1275	0.689432	2.37346	1.8101	-0.417007
GRMZM2G117564	ZmTPPB.2.2		0	0	0	0	0	0	0	0	0	0	0	0	0	0	0	0	0	0	0	0	0	0	0	0	0	0	0	0	0	0	0	0	0	0	0	0	0	0	0	0	0	0	0	0	0	0	0
GRMZM5G840145	ZmTPPB.2.3		0	0	0	0	0	0	0	0	0	0	0	0	0	0	0	0	0	0	0	0	0	0	0	0	0	0	0	0	0	0	0	0	0	0	0	0	0	0	0	0	0	0	0	0	0	0	0
[truncated: 111 more columns]
