# Supplementary material for: Trehalose 6-Phosphate Regulates Photosynthesis and Assimilate Partitioning in Reproductive Tissue
Source: Plant Physiol. 2018 Feb 6;176(4):2623–38. doi: 10.1104/pp.17.01673 (PMC5884609; doi:10.1104/pp.17.01673)
Supplement: Supplementary Data [file plphys_v176_4_2623_s1.zip › PP2017-RA-01673R2_Supplemental_Materialtbl8.xlsx]

## Sheet: README
Supplementary Data for Figure 6A and B
Maize orthologs of Arabidopsis genes reported to be down-regulated by over expression of SnRK1 in transgenic Arabidopsis
Data represented in Heat maps in Figure 6A and 6B
log2 Fold change = .log2FC
False Discovery Rate (Benjamini Hochberg method) = .FDR
Data are arranged by fold change and False Discovery Rate for all contrasts for both well watered and drought samples and arranged by Tissue, Time, and Event tested
The heat maps in Figure 6 show only genes that had a log2FC of > 1 or < 1 and a FDR < 0.05 in at least one contrast
Cells are conditionally formatted similarly to Figures 6A and 6B; colored blue if lower expression in response to trait gene, red if increased.

## Sheet: SuppFigure9_SWEETS
		Data Reported	Fold Change																Fold Change																Fold Change
		Tissue	Floret																Node																Pith
		Growth Conditions or Treatment	Unstressed								Drought Stressed								Unstressed								Drought Stressed								Unstressed							Drought Stressed
		Contrast: Event vs Wild-type A188	5217				5224				5217				5224				5217				5224				5217				5224				5217				5224			5217				5224
		Days after pollination	-5	0	5	10	-5	0	5	10	-5	0	5	10	-5	0	5	10	-5	0	5	10	-5	0	5	10	-5	0	5	10	-5	0	5	10	-5	0	5	10	0	5	10	-5	0	5	10	-5	0	5	10
Maize Gene accession ID	gene name		ww_event5217vWT_TP1_florets.log2FC	ww_event5217vWT_TP2_florets.log2FC	ww_event5217vWT_TP3_florets.log2FC	ww_event5217vWT_TP4_florets.log2FC	ww_event5224vWT_TP1_florets.log2FC	ww_event5224vWT_TP2_florets.log2FC	ww_event5224vWT_TP3_florets.log2FC	ww_event5224vWT_TP4_florets.log2FC	d_event5217vWT_florets_TP1.log2FC	d_event5217vWT_florets_TP2.log2FC	d_event5217vWT_florets_TP3.log2FC	d_event5217vWT_florets_TP4.log2FC	d_event5224vWT_florets_TP1.log2FC	d_event5224vWT_florets_TP2.log2FC	d_event5224vWT_florets_TP3.log2FC	d_event5224vWT_florets_TP4.log2FC	ww_event5217vWT_TP1_node.log2FC	ww_event5217vWT_TP2_node.log2FC	ww_event5217vWT_TP3_node.log2FC	ww_event5217vWT_TP4_node.log2FC	ww_event5224vWT_TP1_node.log2FC	ww_event5224vWT_TP2_node.log2FC	ww_event5224vWT_TP3_node.log2FC	ww_event5224vWT_TP4_node.log2FC	d_event5217vWT_node_TP1.log2FC	d_event5217vWT_node_TP2.log2FC	d_event5217vWT_node_TP3.log2FC	d_event5217vWT_node_TP4.log2FC	d_event5224vWT_node_TP1.log2FC	d_event5224vWT_node_TP2.log2FC	d_event5224vWT_node_TP3.log2FC	d_event5224vWT_node_TP4.log2FC	ww_event5217vWT_TP1_pith.log2FC	ww_event5217vWT_TP2_pith.log2FC	ww_event5217vWT_TP3_pith.log2FC	ww_event5217vWT_TP4_pith.log2FC	ww_event5224vWT_TP2_pith.log2FC	ww_event5224vWT_TP3_pith.log2FC	ww_event5224vWT_TP4_pith.log2FC	d_event5217vWT_pith_TP1.log2FC	d_event5217vWT_pith_TP2.log2FC	d_event5217vWT_pith_TP3.log2FC	d_event5217vWT_pith_TP4.log2FC	d_event5224vWT_pith_TP1.log2FC	d_event5224vWT_pith_TP2.log2FC	d_event5224vWT_pith_TP3.log2FC	d_event5224vWT_pith_TP4.log2FC
GRMZM2G039365	ZmSWEET1a		0.0111255	-0.278153	0.10498	0.0259173	-0.00851315	-0.135271	0.269929	-0.176145	-0.0191426	-0.241431	-0.138419	0.349732	-0.023482	0.0170003	-0.511597	-0.002513	0.192662	-0.558012	-0.00439587	-0.428886	0.341032	-0.369897	0.0175906	-0.211382	0.123528	-0.0287813	-0.49016	-0.408472	-0.155158	0.0591369	0.0255092	0.0955684	0.262272	-0.0356919	1.10916	0.156425	-0.0124777	0.176557	-0.623271	0.184937	-0.136386	0.408549	0.661039	0.0657248	0.0981039	-1.76839	0.326918
GRMZM2G153358	ZmSWEET1b		-0.53799	0.111839	-0.148099	-0.434368	-0.284354	0.183988	0.0441033	-0.593307	-0.31478	-0.665999	0.447871	-0.716046	-0.540742	-0.312864	0.249065	-0.471049	-0.0573875	0.143544	-0.235568	0.0741862	-0.623654	0.0176479	-0.0379679	0.0812238	-0.455844	-0.46218	0.356042	-0.582745	-0.752375	-0.818997	0.272232	-1.16439	-0.0288961	1.69446	-1.82597	-1.039	1.6784	0.460552	-1.93025	-1.93036	0.11832	-2.54677	-1.18022	-0.221788	0.67653	-3.08947	-1.08635
GRMZM2G324903	ZmSWEET2		0.0741736	-0.174293	0.0909269	-0.0178997	0.217937	-0.0374207	0.391687	0.0736892	0.074738	0.481158	0.124385	-0.0591813	0.129704	0.502375	0.0825316	-0.279418	0.0785	-0.105075	0.0560588	-0.118242	0.306594	-0.0872193	0.372353	0.31117	-0.0545528	0.2233	-0.133418	-0.20335	-0.091326	0.188233	0.23356	0.0874233	0.0232385	0.325576	2.11254	0.808242	0.610868	1.26916	0.787754	0.33403	0.343539	1.55997	0.99035	0.30136	0.449166	0.395478	0.614998
GRMZM2G179679	ZmSWEET3a		-0.576655	0.829836	0.314188	-0.0274942	-0.157373	0.737986	0.221039	-0.446571	-0.267468	0.502949	-0.112023	0.175371	-0.433261	-0.0810434	-0.510652	-0.226074	0.400751	0.516708	0.0914805	-0.0509316	0.288251	0.125768	-0.297123	-0.0880764	0.573655	0.639538	0.112169	-0.126853	0.208571	0.532365	-0.736197	-0.487559	-0.442141	-0.00923525	-1.4101	-0.223509	0.958889	0.412049	1.30475	-0.451867	1.08364	0.273505	-0.361137	-0.380292	1.17412	0.50367	-0.0920957
GRMZM2G060974	ZmSWEET3b		0	0	0	0	0	0	0	0	0	0	0	0	0	0	0	0	0	0	0	0	0	0	0	0	0	0	0	0	0	0	0	0	0	0	0	0	0	0	0	0	0	0	0	0	0	0	0
GRMZM2G000812	ZmSWEET4a		-0.473164	-0.388796	-0.403652	-0.306301	-0.12528	-0.120709	-0.344557	-0.694461	-0.3018	-0.548387	-0.547236	-0.173324	0.0146664	-0.370105	-0.559267	-0.388454	-0.30458	-0.306911	-0.220262	-0.17585	0.0899938	0.000232918	-0.0788242	0.0517284	-0.0320879	-0.221701	-0.0754043	-0.107023	-0.685863	0.0575753	-0.0427372	-0.0627953	-0.946693	-0.701176	0.30749	0.300285	0.162777	-0.946188	0.131848	-1.31836	-0.709033	0.258599	0.291454	-0.732459	-0.129055	-1.16122	-0.107027
GRMZM2G144581	ZmSWEET4b		-0.63614	-0.687375	0.122315	-0.732435	0.205756	-0.179355	0.668039	-0.0731308	-0.235804	-0.363681	-0.101562	-0.954108	0.27034	0.175464	0.583855	-0.335771	-0.849635	-0.630222	-0.226827	-0.495327	0.0120355	0.133825	0.0169539	-0.17764	-0.757036	-0.484053	-0.198728	-0.814906	0.29863	0.542274	-0.313246	0.126236	-1.42189	-0.903133	0.668181	-0.554303	-0.350487	0.318058	0.889872	-0.61438	0.291228	0.156831	-1.08196	-0.176487	0.149097	0.0772235	0.0390491
GRMZM2G137954	ZmSWEET4c		-0.0386459	-0.614952	-0.0548685	-0.0813106	-0.0783556	-0.429737	0.373001	0.174464	-0.121214	-0.731662	-0.196569	-0.166333	-0.291857	-0.605028	0.038369	-0.085766	1.0665	0.376854	0.0300572	1.0195	0.647119	0.376854	-0.126912	0.626876	0.208317	0.147342	-0.147342	0.12608	-0.38272	0.147342	0.027745	0.076962	0.562595	0	1.96166	0.58405	-0.259087	-0.233081	1.79492	0.043988	1.25565	1.80211	-0.550003	-0.165465	-0.257158	-0.703189	-0.457392
GRMZM2G157675	ZmSWEET6a		0	0	0	0	0	0	0	0	0	0	0	0	0	0	0	0	0	0	0	0	0	0	0	0	0	0	0	0	0	0	0	0	0	0	0	0	0	0	0	0	0	0	0	0	0	0	0
GRMZM2G416965	ZmSWEET6b		0	0	0	0	0	0	0	0	0	0	0	0	0	0	0	0	0	0	0	0	0	0	0	0	0	0	0	0	0	0	0	0	0	0	0	0	0	0	0	0	0	0	0	0	0	0	0
GRMZM2G368827	ZmSWEET11		-0.479341	-0.452683	0.0371085	-0.158418	-0.672366	-0.277632	0.196127	-0.385981	0.506425	-0.484819	-0.0367489	0.251506	0.356539	-0.525795	-0.900466	0.127743	1.76899	-2.24631	0.599227	1.43516	1.37397	0.810125	0.689269	-0.299145	1.78114	1.22239	-0.355861	2.20982	2.34597	2.63227	-0.693689	2.18631	0.591915	-0.726051	0.440018	0.467943	-0.65409	-0.581206	0.37665	0.155329	1.31613	-0.0740639	-0.208527	0.293522	1.79252	-0.614747	-0.0605801
GRMZM2G133322	ZmSWEET12a		0	0	0	0	0	0	0	0	0	0	0	0	0	0	0	0	0	0	0	0	0	0	0	0	0	0	0	0	0	0	0	0	0	0	0	0	0	0	0	0	0	0	0	0	0	0	0
GRMZM2G099609	ZmSWEET12b		0	0	0	0	0	0	0	0	0	0	0	0	0	0	0	0	0	0	0	0	0	0	0	0	0	0	0	0	0	0	0	0	0	0	0	0	0	0	0	0	0	0	0	0	0	0	0
GRMZM2G173669	ZmSWEET13a		-0.525304	0.785714	0.657988	0.801107	0.319194	0.841515	0.657988	0	0.325626	1.15399	-0.248837	0.801763	0.683154	0.674195	0.458865	0.121371	0.478645	-0.360112	-0.112731	-0.0331557	0.504207	-0.495641	0.076166	0.352669	-0.223537	-0.213655	-0.285877	-0.0844188	-0.0356071	-0.119757	1.03473	0.479234	-0.2612	0.177084	1.33149	1.34555	1.56597	1.82778	1.26877	-0.64896	1.26447	1.59179	1.03487	-0.122025	1.76804	2.61042	0.916669
GRMZM2G021706	ZmSWEET13b		-0.461001	0.454746	0.900117	0.664721	-0.131245	0.60025	1.009	0.168963	0.201948	0.640484	0.569527	0.817287	0.502075	0.234771	1.42816	0.41434	0.701333	-0.120488	0.0784401	0.245327	0.586697	-0.170644	0.160382	0.536815	-0.0963023	-0.0279118	0.00527645	0.140543	0.257995	0.00554388	0.828427	0.358434	-0.182631	-0.25468	0.188482	-0.256545	0.940174	0.58945	0.0316767	-0.675533	1.13634	0.716448	-0.164312	-0.154666	0.836616	1.4284	0.0460925
GRMZM2G179349	ZmSWEET13c		0.551093	1.35284	0.821052	0.676603	1.13066	0.763148	0.649696	-0.165771	0.70072	1.78017	0.107503	-0.222871	1.05391	0.796779	0.60525	-0.462662	1.04371	-0.189764	0.598692	-0.486517	0.434014	-1.15149	0.592303	0.377247	-0.622133	0.0544958	-0.278	0.31384	0.230017	0.378826	0.659614	0.335452	1.75678	0.997394	2.774	1.5787	1.9465	2.40418	-0.47671	1.51257	4.33614	1.60283	0.950342	1.93721	2.54649	2.09458	-0.209792
GRMZM2G094955	ZmSWEET14a		-0.0668736	0.37022	0.469849	0.332898	0.271264	0.318315	0.437074	0.706047	0.232773	0.203699	0.249422	0.0998216	0.326078	0.0682332	0.17995	-0.011896	-0.364489	-0.0422577	0.292977	-0.0230467	0.0133584	-0.882922	0.261441	0.517885	-0.721411	0.532746	-0.289507	0.501986	-0.272921	-0.421827	-0.241908	0	0.167445	-0.110491	0.677659	0.818162	0.62063	1.85878	1.19185	-0.323382	0.175127	0.858046	-0.0348624	0.0465137	1.0431	1.51391	0.328009
GRMZM2G015976	ZmSWEET14b		0.600388	1.22653	1.14276	0.0818057	0.886876	0.858638	1.09077	0.113545	0.526704	1.27944	0.896795	-0.738073	0.691878	0.45479	0.108495	-1.53921	1.19971	-0.493637	0.819235	-0.866844	1.30652	-0.48874	1.05714	0.216906	-0.745464	0.113662	-0.416531	0.047006	0.405348	0.39375	1.01026	0.104923	1.45711	1.15572	1.86806	4.60204	2.32961	3.06731	2.79751	0.418453	2.23823	1.53165	0.411532	0.882961	2.15485	2.30614	-0.95858
GRMZM2G168365	ZmSWEET15a		-0.706851	-0.592576	-0.291496	0.306456	-0.259995	-0.436456	-0.0225426	0.440117	-0.715817	-0.896563	-0.456506	0.0204866	-0.504255	-1.25444	0.297751	0.124647	-0.472467	-0.573086	-0.199713	-0.76382	0.00287963	-0.260578	-0.885069	-0.73141	0.13698	-0.114808	0.18632	-0.299853	-2.90576	0.0910323	-0.226273	0.677163	0.727541	-2.6371	-0.316333	0.17514	-1.73062	-1.86454	0.404655	-7.74371	-0.453626	0.923869	-1.24735	-0.32586	-0.105289	2.0691	-1.26211
GRMZM5G872392	ZmSWEET15b		0.182085	0.0195329	0.431616	0.0361435	0.356362	-0.0121928	0.357388	-0.181008	-0.403467	0.305815	0.514641	0.00424322	-0.0711163	0.114637	1.12025	0.373142	-0.8447	-0.662468	0.0691171	-0.326413	-0.15743	-0.146341	-0.58217	-0.495151	-0.578475	-0.195146	0.0671826	-0.390921	-0.165933	-0.248919	0.394312	0.915105	0.797604	1.65583	0.155671	0.125098	1.75311	0.10454	0.457253	0.408053	1.12566	0.473388	-0.680563	0.342388	0.98465	0.851284	-1.07929
GRMZM2G106462	ZmSWEET17a		0	0	0	0	0	0	0	0	0	0	0	0	0	0	0	0	0	0	0	0	0	0	0	0	0	0	0	0	0	0	0	0	0	0	0	0	0	0	0	0	0	0	0	0	0	0	0
GRMZM2G111926	ZmSWEET17b		0	0	0	0	0	0	0	0	0	0	0	0	0	0	0	0	0	0	0	0	0	0	0	0	0	0	0	0	0	0	0	0	0	0	0	0	0	0	0	0	0	0	0	0	0	0	0
GRMZM2G107597	ZmSWEET16		-0.0167757	-0.258982	-0.0770316	0.166501	0.490184	-0.509548	-0.164809	-0.0991031	-0.295949	-0.247506	-0.169292	0.252441	-0.0972131	-0.160918	-0.230822	0.185361	-0.755642	-0.946335	-1.24542	-1.27199	0.0635251	-0.00584384	-0.741215	-1.17363	-0.0533943	-0.00928208	0.00563278	-1.56486	-0.407512	0.382117	1.07123	-1.11038	0.855795	-1.04858	-0.552615	-1.03288	-0.496938	-0.41024	-0.177227	0.080239	0.542842	-0.229446	-1.33412	0.652538	0.4136	0.131782	-1.36926
GRMZM2G173413	allantoinase		-0.4957	-0.435507	-0.721799	-0.139848	-0.709206	-0.543878	-0.665095	-0.392065	-0.515005	-0.574509	-0.737723	-0.667039	-0.515965	-1.08484	-0.92019	-0.831032	-1.55435	-0.847335	-0.963499	-0.181794	-1.97318	-1.35861	-1.30697	-0.65433	-1.44873	-0.854253	-0.741036	-0.196449	-2.91936	-1.76834	-2.93667	-1.10456	-1.3553	-2.39198	-1.46818	0.247982	-2.5411	-0.654488	-0.193012	-0.538838	-2.30202	-1.12737	0.34407	-0.950132	-2.35964	-1.68678	-0.419567
[truncated: 111 more columns]
